# Supplementary material for: FAF-Drugs2: Free ADME/tox filtering tool to assist drug discovery and chemical biology projects
Source: BMC Bioinformatics. 2008 Sep 24;9:396. doi: 10.1186/1471-2105-9-396 (PMC2561050; doi:10.1186/1471-2105-9-396)
Supplement: Additional file 1 — This file contains the FAF-Drugs2 package and user manual. [file 1471-2105-9-396-S1.gz]

Archive with 49 entries (39 files):
- FAFDrugs2
- FAFDrugs2/bin
- FAFDrugs2/bin/Plotting.py
- FAFDrugs2/bin/SmartsCodes.py
- FAFDrugs2/bin/CreateMol.py
- FAFDrugs2/bin/FAFDrugs2.py
- FAFDrugs2/bin/GetRings.py
- FAFDrugs2/bin/Rules.py
- FAFDrugs2/bin/Scanner.py
- FAFDrugs2/parameters_files
- FAFDrugs2/parameters_files/hard_params
- FAFDrugs2/parameters_files/hard_params/faf2_hard.param
- FAFDrugs2/parameters_files/hard_params/groups_hard.param
- FAFDrugs2/parameters_files/soft_params
- FAFDrugs2/parameters_files/soft_params/groups_soft.param
- FAFDrugs2/parameters_files/soft_params/faf2_soft.param
- FAFDrugs2/extras
- FAFDrugs2/extras/SDF_ID_Formatter.py
- FAFDrugs2/extras/openbabel-2.1.1.tar.gz
- FAFDrugs2/example
- FAFDrugs2/example/faf2.param
- FAFDrugs2/example/groups.param
- FAFDrugs2/example/FAFDrugs2_OUTPUT_Jul_16_2008_17h57m34
- FAFDrugs2/example/FAFDrugs2_OUTPUT_Jul_16_2008_17h57m34/faf2.param_used
- FAFDrugs2/example/FAFDrugs2_OUTPUT_Jul_16_2008_17h57m34/summary.txt
- FAFDrugs2/example/FAFDrugs2_OUTPUT_Jul_16_2008_17h57m34/RotatableBondsDistribution.png
- FAFDrugs2/example/FAFDrugs2_OUTPUT_Jul_16_2008_17h57m34/HBondAcceptorsDistribution.png
- FAFDrugs2/example/FAFDrugs2_OUTPUT_Jul_16_2008_17h57m34/non_toxic.sdf
- FAFDrugs2/example/FAFDrugs2_OUTPUT_Jul_16_2008_17h57m34/1000mol_Nosalts.sdf
- FAFDrugs2/example/FAFDrugs2_OUTPUT_Jul_16_2008_17h57m34/RigidBondsDistribution.png
- FAFDrugs2/example/FAFDrugs2_OUTPUT_Jul_16_2008_17h57m34/HBondDonnorsDistribution.png
- FAFDrugs2/example/FAFDrugs2_OUTPUT_Jul_16_2008_17h57m34/LogPDistribution.png
- FAFDrugs2/example/FAFDrugs2_OUTPUT_Jul_16_2008_17h57m34/RingsDistribution.png
- FAFDrugs2/example/FAFDrugs2_OUTPUT_Jul_16_2008_17h57m34/groups.param_used
- FAFDrugs2/example/FAFDrugs2_OUTPUT_Jul_16_2008_17h57m34/tPSADistribution.png
- FAFDrugs2/example/FAFDrugs2_OUTPUT_Jul_16_2008_17h57m34/groups.table
- FAFDrugs2/example/FAFDrugs2_OUTPUT_Jul_16_2008_17h57m34/MolecularWeightDistribution.png
- FAFDrugs2/example/FAFDrugs2_OUTPUT_Jul_16_2008_17h57m34/results.table
- FAFDrugs2/example/FAFDrugs2_OUTPUT_Jul_16_2008_17h57m34/toxic.sdf
- FAFDrugs2/example/1000mol.sdf
- FAFDrugs2/docs
- FAFDrugs2/docs/UserGuide_FAF-Drugs2.html
- FAFDrugs2/docs/INSTALL
- FAFDrugs2/docs/UserGuide_FAF-Drugs2_fichiers
- FAFDrugs2/docs/UserGuide_FAF-Drugs2_fichiers/image001.jpg
- FAFDrugs2/docs/UserGuide_FAF-Drugs2_fichiers/filelist.xml
- FAFDrugs2/docs/UserGuide_FAF-Drugs2_fichiers/image002.jpg
- FAFDrugs2/docs/UserGuide_FAF-Drugs2.htm
- FAFDrugs2/docs/UserGuide_FAF-Drugs2.pdf
