# Supplementary material for: FAF-Drugs2: Free ADME/tox filtering tool to assist drug discovery and chemical biology projects
Source: BMC Bioinformatics. 2008 Sep 24;9:396. doi: 10.1186/1471-2105-9-396 (PMC2561050; doi:10.1186/1471-2105-9-396)
Supplement: Additional file 1 — This file contains the FAF-Drugs2 package and user manual. [file 1471-2105-9-396-S1.gz › FAFDrugs2/parameters_files/soft_params/groups_soft.param]

#################################################################################################
# WARHEADS (25)
#################################################################################################
#
0	Sulfonyl_halide
0	Acyl_halide
0	Alkyl_halide
0	Anhydride
0	1_2_dicarbonyl
0	Perhaloketone
0	Aliphatic_ketone
0	Epoxide
0	Aziridine
0	Aliphatic_ester
0	Aliphatic_thioester
0	Sufonate_ester
0	Phosphonate_ester
0	Imine
0	Aldehyde
0	Michael_acceptor
0	b_heterosubstitued_carbonyl
0	Oxalyl
0	Heteroatom_heteroatom_O_O
0	Heteroatom_heteroatom_O_N
0	Heteroatom_heteroatom_N_N
0	Heteroatom_heteroatom_N_S
0	Heteroatom_heteroatom_S_O
0	Heteroatom_heteroatom_S_S
0	Halopyrimidine
#
#################################################################################################
# FREQUENTS HITTERS (15)
#################################################################################################
#
0	Dextrotiroxina-sodica
0	Methyldopamine
0	Diethylstilbestrol
0	Tocopherol
0	Calciferol
0	Benserazide
0	Dextrotiroxina
0	Idebenone
0	Dopamine
0	Triazolam
0	Clofazimine
0	Fenoterol
0	Apomorphine
0	SF85190
0	Troglitazone
#
#################################################################################################
# AGGREGATORS (48)
#################################################################################################
#
1	Indirubin
0 	2_17
0	1_13_2
0	1_08
0	1_07
0	1_06
0	1_04
0	2_19
0	2_18_3
0	2_06
0	2_05
0	2_04
0	2_03
0	2_02
0	2_01
0	Sulconazole
0	Rottlerin
0	Ro318220
0	Nicardipine
0	Miconazole
0	K252c
0	Indigo
0	Econazole
0	Clotrimazole
0	Bisindolylmalemide_i
0	Benzyl_benzoate
0	2_20
0	2_16
0	2_15
0	2_14
0	2_13
0	2_11
0	2_10
0	2_08
0	2_07
0	1_12
0	1_11
0	1_10
0	1_09
0	1_05
0	1_03
0	1_02
0	1_01
0	2_09
0	2_12
0	Delavirdine
1	Quercetin
0	U0126
##
###################################################################################################
## SPECIFIC, UNDESIRABLE FUNCTIONNALS GROUPS (37)
###################################################################################################
##
0	Carbazide
1	Acid_anhydride
0	Pentafluorophenyl_esters
0	Paranitrophenyl_esters
0	HOBT_esters
0	Triflate
0	Lawesson_s_reagent
0	Phosphoramide
1	Azide
1	Cytochalasin_derivatives
4	Cycloheximide_derivatives
0	Acylhydrazide
0	Phosphorane
1	Chloramidine
0	Nitroso
0	P_S_Halide
0	Carbodiimide
0	Saponin_derivatives
1	Monensin_derivatives
0	Cyanidin_derivatives
0	Isonitrile
0	Triacyloxime
0	Cyanohydrine
0	Acyl_cyanides
0	Sulfonyl_cyanide
0	Cyanophosphonates
0	Azocyanamides
0	Azoalkanals
1	Polyenes
1	Squalestatin_derivatives
2	Quinone
2	Alkyl_phosphate
0	Phosphinic_acid
0	Phosphines_phosphanes
0	Imidoyl_halide
0	Sulfonyl_nitrile
0	Phosphonyl_nitrile
0	Azo
1	Di-peptide
0	Beta_Halo_Carbonyl
2	Unbranched_chain
1	Nitro
0	Peroxide
1	Phosphonic_acid
1	Phosphonic_ester
0	Phosphoric_acid
1	Phosphoric_ester
1	Sulfonic_acid
0	Sulfonic_ester
1	Terminal_vinyl
1	Hydrazine
1	Propiolactones
0	Iodoxy
0	Iodoso
0	N-Oxide
6	alcohol
4	alkene
4	amide
4	intra_amino_acid
4	C_terminal_amino_acid
4	N-terminal_amino_acid
4	amine_all
2	carboxylic_acid
1	iodine
4	phenol
2	Sulfonamide
1	Sulfonylurea
0	Oxaziridine
1	Cyclopropyl
2	Guanidine
1	Hydroxamic_acid
2	Phosphoryl
2	Alkyne
4	Aniline
4	Aryl_halide
2	Carbamate
5	Ether
2	Sulfoxide
1	Thiourea
1	Thioamide
1	Thiol
2	Urea
1	Hydrazone
1	Hydroxylamine
2	Nitrile
2	Sulfide
2	Sulfone
0	Disulfite
1	Enamine
1	Enol_ether
0	Organometallic
0	Dithioacetate	
1	Oxime
0	Isothiocyanate
0	Isocyanate
3	Lactam		
3	Lactone
1	Carbonate
0	Carbamic_acid
1	Thiocarbamate
0	Triazine123
0	Triazine124
0	Triazine135
1	Malonic
0	Benzyloxycarbonyl
1	t_butoxycarbonyl
0	Fluorenylmethoxycarbonyl
1	Tetrahydropyran
1	Methoxyethoxymethyl
2	Benzylether
2	Butylether
0	Trimethylsilyl
0	t_butyldimethylsilyl
0	triisopropylsilyl
0	t_butyldiphenylsilyl
1	Phthalimides
##
####################################################################################################
