# Supplementary material for: FAF-Drugs2: Free ADME/tox filtering tool to assist drug discovery and chemical biology projects
Source: BMC Bioinformatics. 2008 Sep 24;9:396. doi: 10.1186/1471-2105-9-396 (PMC2561050; doi:10.1186/1471-2105-9-396)
Supplement: Additional file 1 — This file contains the FAF-Drugs2 package and user manual. [file 1471-2105-9-396-S1.gz › FAFDrugs2/example/FAFDrugs2_OUTPUT_Jul_16_2008_17h57m34/summary.txt]

5275518	[c]1([c]([n]([c]2[cH][cH][cH][cH][cH]2)[c]2[c]1[cH][c]([O][c]1[c]([N]([O])=[O])[c]([CH]3[CH2][CH2][CH2][CH2][CH2]3)[n][cH][n]1)[cH][cH]2)[CH3])[C](=[O])[O][CH2][CH3]	5275518
	Warhead Aliphatic_ester,Warhead Heteroatom_heteroatom_O_N,Chemical Group Nitro,LogP,Heavy Atoms,Lipinski violations
5275513	[C]=1([CH]([C]=2[C]([CH2][CH]([CH2][C]2[O][C]1[NH2])[CH3])=[O])[c]1[cH][c]([c]([c]([cH]1)[O][CH3])[OH])[Br])[C]#[N]	5275513
	Chemical Group Enamine,Chemical Group Enol_ether
9082136	[C]([N]1[CH2][CH2][N]([CH2][CH2]1)[c]1[c]([CH3])[cH][cH][cH][cH]1)([c]1[cH][c]2[O][CH2][O][c]2[cH][cH]1)=[O]	9082136
	PASS
5333268	[N]([c]1[cH][c]([c]([cH][cH]1)[C]([NH][NH][C]([c]1[cH][cH][c]([C]([CH3])([CH3])[CH3])[cH][cH]1)=[O])=[O])[Cl])([O])=[O]	5333268
	Warhead Heteroatom_heteroatom_O_N,Warhead Heteroatom_heteroatom_N_N,Chemical Group Nitro,Chemical Group Hydrazine
7508287	[c]1([C]([NH][c]2[c]([cH][c]([cH][cH]2)[CH3])[CH3])=[O])[c]([NH][C]([c]2[cH][cH][c]([cH][cH]2)[O][CH3])=[O])[cH][cH][c]([cH]1)[Cl]	7508287
	PASS
6381087	[n]1[c]2[c]([OH])[cH][cH][cH][c]2[cH][cH][c]1/[CH]=[CH]\[c]1[c]([cH][cH][s]1)[CH3]	6381087
	PASS
6381084	[c]1([s][c]([n][n]1)[CH2][c]1[cH][cH][c]([cH][cH]1)[O][CH3])[NH][C]([NH][c]1[cH][c]([O][CH3])[cH][cH][cH]1)=[O]	6381084
	PASS
9034967	[C]([c]1[c]([O][CH3])[cH][cH][cH][c]1[O][CH3])([NH][c]1[cH][c]2[n][c]([CH3])[c]([n][c]2[cH][cH]1)[CH3])=[O]	9034967
	PASS
6381082	[c]1([s][c]([CH2][C]([NH][c]2[cH][cH][c]([cH][cH]2)[O][CH3])=[O])[n][n]1)[NH][C]([NH][c]1[cH][cH][c]([cH][cH]1)[F])=[O]	6381082
	PASS
6381081	[C]([NH][c]1[cH][c]([O][CH3])[c]([cH][cH]1)[O][CH3])([CH]([O][c]1[c]([cH][c]([cH][cH]1)[Cl])[Cl])[CH3])=[O]	6381081
	PASS
7227723	[N]1([C]([S][C](/[C]1=[O])=[CH]/[c]1[n]([c]2[cH][cH][c]([cH][cH]2)[F])[cH][cH][cH]1)=[O])[CH2][C]#[CH]	7227723
	PASS
7227728	[C]([NH][c]1[cH][cH][c]([C]([N]([CH2][CH3])[CH2][CH3])=[O])[cH][cH]1)([c]1[cH][c]([I])[cH][cH][cH]1)=[O]	7227728
	Chemical Group iodine
7845540	[N]1([C]([C]([F])([F])[F])([CH2][C](=[N]1)[CH2][CH]([CH3])[CH3])[OH])[C](=[O])[CH2][CH2][c]1[cH][c]2[O][CH2][O][c]2[cH][cH]1	7845540
	Warhead Heteroatom_heteroatom_N_N
9025824	[C]([CH]1[CH2][CH2][NH+]([CH2][CH2]1)[CH2][CH2][CH2][CH2][O][c]1[cH][c]2[CH2][CH2][CH2][c]2[cH][cH]1)(=[O])[O][CH2][CH3]	9025824
	Warhead Aliphatic_ester
7158700	[c]1([s][c]([NH][C](=[O])[CH2][CH2][CH2][O][c]2[c]([cH][c]([cH][cH]2)[Cl])[CH3])[n][n]1)[C]([F])([F])[F]	7158700
	PASS
7845547	[c]12[c]([C]([N]([CH]2[c]2[cH][cH][c]([N]([O])=[O])[cH][cH]2)[CH2][c]2[cH][cH][c]([cH][cH]2)[O][CH3])=[O])[o][c]2[c]([c]1=[O])[cH][c]([cH][cH]2)[Br]	7845547
	Warhead Heteroatom_heteroatom_O_N,Chemical Group Nitro,Lipinski violations
6429760	[C]([NH][c]1[c]([NH][C](=[O])[CH3])[cH][cH][cH][cH]1)([CH]([O][c]1[cH][cH][cH][cH][cH]1)[CH3])=[O]	6429760
	PASS
5321259	[c]1([c]([c]2[CH2][CH2][CH2][CH2][c]2[s]1)[C](=[O])[NH2])[NH][C]([c]1[cH][cH][c]([cH][cH]1)[F])=[O]	5321259
	PASS
6429765	[C](=[CH]/[c]1[o][cH][cH][cH]1)(/[NH][C](=[O])[c]1[cH][cH][cH][cH][cH]1)[C](=[O])[O][CH2][CH3]	6429765
	Warhead Aliphatic_ester,Chemical Group Enamine
7677608	[N]1([C]([CH2][CH]([CH2]1)[C]([NH][CH2][c]1[cH][cH][c]([cH][cH]1)[O][CH3])=[O])=[O])[c]1[cH][cH][c]([O][CH2][C]([N]2[CH]([CH2][CH2][CH2][CH]2[CH3])[CH3])=[O])[cH][cH]1	7677608
	Heavy Atoms
6039965	[N]1([C]([N]([CH3])[CH]([CH]1[NH][C]([NH][C]([CH2][OH])([CH3])[CH3])=[O])[NH][C]([NH][C]([CH2][OH])([CH3])[CH3])=[O])=[O])[CH3]	6039965
	Chemical Group Urea
7677606	[S]([N]([c]1[c]([C]([NH][c]2[cH][c]([CH3])[c]([cH][cH]2)[CH3])=[O])[cH][cH][cH][cH]1)[CH3])(=[O])(=[O])[CH3]	7677606
	Warhead Heteroatom_heteroatom_N_S
5321252	[C]([NH][c]1[cH][cH][cH][cH][cH]1)([NH]\[N]=[CH]\[c]1[c]([cH][c]([cH][cH]1)[Cl])[Cl])=[O]	5321252
	Warhead Heteroatom_heteroatom_N_N
7677604	[N]1([c]2[n][c]([CH3])[c]([s]2)[CH3])[C]([c]2[c]([CH]1[c]1[cH][c]([O][CH2][CH]=[CH2])[cH][cH][cH]1)[c]([c]1[cH][cH][cH][cH][c]1[o]2)=[O])=[O]	7677604
	Chemical Group Terminal_vinyl
7572975	[C]([NH][c]1[c]([C](=[O])[O][CH3])[cH][cH][cH][cH]1)([NH][c]1[c]([CH]2[CH2][CH2]2)[cH][cH][cH][cH]1)=[S]	7572975
	Warhead Aliphatic_ester,Chemical Group Thioamide
7572972	[n]1([c]([cH][cH][c]1[CH2][CH2][C](=[O])[O-])[c]1[s][cH][cH][cH]1)[c]1[cH][c]([C](=[O])[O][CH3])[cH][cH][cH]1	7572972
	Warhead Aliphatic_ester
5416620	[CH]1([NH+]([CH2][CH2][NH+]([CH2][CH3])[CH2][CH3])[CH3])[CH2][CH2][CH]([CH2][CH2]1)[CH2][CH3]	5416620
	PASS
7934671	[S]([NH][c]1[c]([cH][c]([cH][cH]1)[I])[CH3])([c]1[cH][cH][c]([cH][cH]1)[S][CH3])(=[O])=[O]	7934671
	Warhead Heteroatom_heteroatom_N_S,Chemical Group iodine
9037242	[c]1([cH][cH][c]([cH][cH]1)[CH2][NH2+][CH2][CH2][O][CH3])[CH]([CH3])[CH3]	9037242
	Chemical Group Unbranched_chain
7958116	[C]([N]1[CH2][CH2][N]([CH2][CH2]1)[c]1[cH][cH][cH][cH][cH]1)([N]([CH3])[CH3])=[O]	7958116
	PASS
6088068	[N]1([c]2[c]([cH][c]([cH][cH]2)[Br])[CH3])[C]([CH2][CH2][C]1=[O])=[O]	6088068
	PASS
9037247	[n]1[c]([n][o][c]1[CH2][N]([C]([CH2][CH]1[CH2][CH2][CH2][CH2][CH2]1)=[O])[CH3])[c]1[cH][cH][c]([cH][cH]1)[Cl]	9037247
	PASS
9037245	[C]=12[C]([CH]([C](=[O])[O][CH3])[CH]([CH2][C]1[NH][C]([CH2][CH]2[c]1[cH][c]([O][CH3])[cH][cH][cH]1)=[O])[CH3])=[O]	9037245
	Warhead Aliphatic_ester,Chemical Group Propiolactones,Chemical Group Enamine
6088063	[S]([N]1[CH2][CH2][N]([CH2][CH2]1)[c]1[c]([cH][c]([cH][cH]1)[C](=[O])[CH2][CH3])[F])([c]1[cH][cH][c]([cH][cH]1)[CH3])(=[O])=[O]	6088063
	Warhead Heteroatom_heteroatom_N_S
6395322	[S]([N]([CH2][C]([NH][c]1[cH][c]([Cl])[cH][cH][c]1[O][CH3])=[O])[c]1[cH][c]([O][CH3])[c]([cH][cH]1)[O][CH3])(=[O])(=[O])[CH3]	6395322
	Warhead Heteroatom_heteroatom_N_S
9037248	[N]1([C]([CH]2[CH2][CH]=[CH][CH2][CH]2[C]1=[O])=[O])[CH2][CH2][C]([NH][c]1[cH][c]2[O][CH2][CH2][O][c]2[cH][cH]1)=[O]	9037248
	PASS
9037249	[N]1([C]([CH2][CH]([CH2]1)[C]([NH][c]1[n][cH][cH][cH][n]1)=[O])=[O])[c]1[cH][cH][cH][cH][cH]1	9037249
	PASS
7994129	[n]12[c]([s][c]([n]1)[c]1[c]([O][CH3])[cH][cH][cH][cH]1)[n][n][cH]2	7994129
	PASS
7994128	[c]12[c]([n]([CH3])[c]([n]([c]2=[O])[CH3])=[O])[n][c]([n]1[CH2][C](=[O])[CH3])[CH2][NH+]1[CH2][CH2][NH+]([CH2][CH2]1)[CH3]	7994128
	PASS
7173928	[S]([N]([c]1[cH][cH][c]([C]([NH][CH]2[CH2][CH2][CH2][CH2][CH2][CH2]2)=[O])[cH][cH]1)[CH2][c]1[cH][cH][cH][cH][cH]1)(=[O])(=[O])[CH3]	7173928
	Warhead Heteroatom_heteroatom_N_S
5334128	[C]([c]1[s][cH][cH][cH]1)([O][c]1[c]([c]([CH3])[cH][cH][cH]1)[CH3])=[O]	5334128
	Warhead Aliphatic_ester
9069218	[S]([c]1[cH][c]([CH3])[c]([cH][c]1[O][CH3])[CH3])([NH][c]1[cH][cH][c]([cH][cH]1)[F])(=[O])=[O]	9069218
	Warhead Heteroatom_heteroatom_N_S
7926271	[n]1([c]([n][n][c]1[S][CH2][C](=[O])[c]1[cH][cH][cH][cH][cH]1)[CH2][C]([NH][c]1[cH][c]([O][CH3])[cH][cH][cH]1)=[O])[CH2][CH]=[CH2]	7926271
	Chemical Group Terminal_vinyl
5334123	[N]1([C]([CH2][O][c]2[cH][c]([CH3])[c]([cH][cH]2)[Br])=[O])[CH2][CH2][CH2][CH2][CH2]1	5334123
	PASS
7994120	[S]([c]1[cH][cH][c]([NH][C]([c]2[c]([CH3])[cH][cH][cH][cH]2)=[O])[cH][cH]1)(=[O])(=[O])[NH][CH2][CH]=[CH2]	7994120
	Warhead Heteroatom_heteroatom_N_S,Chemical Group Terminal_vinyl
7994123	[c]1([c]([c]2[CH2][CH2][CH2][c]2[s]1)[C](=[O])[O][CH3])[NH][C]([CH]1[N]([NH][C]([CH2]1)=[O])[CH3])=[O]	7994123
	Warhead Aliphatic_ester,Warhead Heteroatom_heteroatom_N_N,Chemical Group Hydrazine
7994122	[c]1([c]([o][c]([n]1)/[CH]=[CH]\[c]1[cH][c]([O][CH3])[c]([cH][cH]1)[O][CH3])[NH][c]1[cH][cH][c]([cH][cH]1)[O][CH3])[C]#[N]	7994122
	PASS
9069212	[S]([c]1[cH][c]([c]([NH][C](=[O])[c]2[cH][cH][cH][cH][cH]2)[cH][cH]1)[F])([NH][CH]1[CH2][CH2]1)(=[O])=[O]	9069212
	Warhead Heteroatom_heteroatom_N_S
5334125	[C]([NH][CH2][c]1[c]([O][CH3])[cH][cH][cH][cH]1)(=[O])[CH]([CH2][CH3])[CH2][CH3]	5334125
	PASS
6416115	[S]([N]1[CH2][CH2][N]([CH2][CH2]1)[c]1[c]([O][CH3])[cH][cH][cH][cH]1)([c]1[cH][c]([CH3])[c]([cH][cH]1)[Cl])(=[O])=[O]	6416115
	Warhead Heteroatom_heteroatom_N_S
5114344	[C]([N]([c]1[cH][cH][c]([cH][cH]1)[CH3])[CH2][c]1[cH][cH][c]([cH][cH]1)[F])([c]1[cH][cH][c]([cH][cH]1)[F])=[O]	5114344
	PASS
5114341	[N]([C]([CH2][O][c]1[cH][c]2[cH][cH][cH][cH][c]2[cH][cH]1)=[O])([c]1[cH][cH][c]([cH][cH]1)[CH3])[CH2][c]1[cH][cH][c]([cH][cH]1)[F]	5114341
	LogP
5553422	[C]([NH]\[N]=[CH]\[c]1[c]([Br])[cH][cH][cH][cH]1)(=[O])[CH2][O][c]1[c]([cH][c]([cH][cH]1)[Cl])[Cl]	5553422
	Warhead Heteroatom_heteroatom_N_N
6646330	[c]1([n][c]2[cH][cH][cH][cH][c]2[s]1)[C]([NH][c]1[c]([Cl])[cH][cH][cH][cH]1)=[S]	6646330
	PASS
9133495	[c]1([c]([c]([CH3])[c]([s]1)[CH3])[C](=[O])[O][CH2][CH3])[NH][C](=[O])[CH2][S][c]1[nH][c](=[O])[cH][c]([n]1)[CH2][CH3]	9133495
	Warhead Aliphatic_ester
9133496	[n]1[n]([c]([OH])[cH][c]1[c]1[cH][c]([O][CH3])[cH][cH][cH]1)[c]1[cH][cH][c]([cH][cH]1)[F]	9133496
	PASS
7933378	[C]([c]1[cH][c]([NH][C](=[O])[CH]2[CH2][CH2][CH2][CH2][CH2]2)[c]([cH][cH]1)[F])([F])([F])[F]	7933378
	PASS
6056515	[N]1(\[C+]([S][C](/[C]1=[O])=[CH]\[c]1[o][c]([I])[cH][cH]1)=[N]\[CH3])[CH3]	6056515
	Chemical Group iodine
7933371	[c]1([C]([N]2[CH2][CH2][N]([CH2][CH2]2)[c]2[cH][c]([c]([N]([O])=[O])[cH][cH]2)[NH][CH]([c]2[cH][cH][cH][cH][cH]2)[CH3])=[O])[o][c]2[cH][cH][cH][cH][c]2[cH]1	7933371
	Warhead Heteroatom_heteroatom_O_N,Chemical Group Nitro
9133498	[C]([N]1[CH2][CH2][CH2][CH2]1)([c]1[cH][cH][c]([C](=[O])[O][CH3])[cH][cH]1)=[O]	9133498
	Warhead Aliphatic_ester
9133499	[S]([c]1[cH][cH][c]([cH][cH]1)[CH2][CH2][C]([N]1[CH2][CH2][CH2][CH2][CH2][CH2]1)=[O])([N]([CH3])[CH3])(=[O])=[O]	9133499
	Warhead Heteroatom_heteroatom_N_S
7933375	[c]12[c]([c]3[c]4[c]([c]([n][c]3[s]1)[N]1[CH2][CH2][O][CH2][CH2]1)[CH2][O][C]([CH2]4)([CH2][CH3])[CH3])[n][cH][nH][c]2=[O]	7933375
	PASS
7933374	[S]([N]([CH2][C]([N]1[CH2][CH2][N]([CH2][CH2]1)[C](=[O])[O][CH2][CH3])=[O])[c]1[cH][c]([CH3])[c]([cH][cH]1)[Br])(=[O])(=[O])[CH3]	7933374
	Warhead Aliphatic_ester,Warhead Heteroatom_heteroatom_N_S
7917843	[c]1([n][c]([c]2[s][cH][cH][cH]2)[o][c]1[NH][CH2][CH2][c]1[cH][c]([O][CH3])[c]([cH][cH]1)[O][CH3])[S](=[O])(=[O])[c]1[cH][cH][cH][cH][cH]1	7917843
	PASS
6461862	[c]1([c]([cH][cH][c]([cH]1)/[CH]=[CH]\[CH3])[O][CH2][CH2][O][CH2][CH2][O][c]1[c]([I])[cH][cH][cH][cH]1)[O][CH3]	6461862
	Chemical Group Unbranched_chain,Chemical Group iodine
6461861	[NH]([CH]([CH]([CH3])[CH3])[CH]([CH3])[CH3])[C](=[O])[CH2][O][c]1[cH][cH][c]([cH][cH]1)[O][CH3]	6461861
	PASS
5201083	[n]1([c]([c](/[CH]=[N]\[NH][C](=[O])[CH2][NH][c]2[c]([CH3])[cH][cH][cH][cH]2)[c]([n]1)[CH3])[N]1[CH2][CH2][CH2][CH2][CH2]1)[c]1[cH][cH][cH][cH][cH]1	5201083
	Warhead Heteroatom_heteroatom_N_N
7960885	[S]([NH][c]1[cH][cH][c]([C]([NH][c]2[c]([C](=[O])[NH][CH2][CH2][O][CH3])[cH][cH][cH][cH]2)=[O])[cH][cH]1)(=[O])(=[O])[CH3]	7960885
	Warhead Heteroatom_heteroatom_N_S
7921727	[c]1([c]2[c]([n][c]([cH]1)[c]1[cH][cH][n][cH][cH]1)[cH][cH][c]([cH]2)[Br])[C](=[O])[NH][CH2][CH2][CH2][n]1[cH][n][cH][cH]1	7921727
	PASS
7917847	[c]1([n][c]([o][c]1[N]1[CH2][CH2][CH]([C](=[O])[NH2])[CH2][CH2]1)[c]1[s][cH][cH][cH]1)[S](=[O])(=[O])[c]1[cH][cH][cH][cH][cH]1	7917847
	PASS
7921724	[c]1([c]([n]([CH2][c]2[cH][cH][c]([cH][cH]2)[F])[n][c]1[CH3])[CH3])[NH][C]([c]1[c]2[c]([n][c]([cH]1)[c]1[cH][cH][n][cH][cH]1)[c]([Cl])[cH][cH][cH]2)=[O]	7921724
	PASS
7921723	[S]([N]1[CH2][CH2][O][CH2][CH2]1)([c]1[cH][cH][c]([NH][C]([c]2[c]3[c]([n][c]([cH]2)[c]2[cH][cH][n][cH][cH]2)[c]([Cl])[cH][cH][cH]3)=[O])[cH][cH]1)(=[O])=[O]	7921723
	Warhead Heteroatom_heteroatom_N_S
6911346	[c]1([C]([NH][c]2[cH][cH][c]([O][CH2][C]([N]3[CH2][CH2][O][CH2][CH2]3)=[O])[cH][cH]2)=[O])[c]([cH][cH][c]([cH]1)[Cl])[O][CH3]	6911346
	PASS
6541502	[S]([N]1[CH2][CH2][NH+]([CH2][CH2]1)[CH]1[CH2][CH2][CH2][CH2][CH2]1)([c]1[cH][cH][c]([cH][cH]1)[F])(=[O])=[O]	6541502
	Warhead Heteroatom_heteroatom_N_S
7917846	[c]1([n][c]([c]2[s][cH][cH][cH]2)[o][c]1[NH][CH2][CH2][CH2][n]1[cH][n][cH][cH]1)[S](=[O])(=[O])[c]1[cH][cH][cH][cH][cH]1	7917846
	PASS
5230736	[C]([NH][c]1[cH][cH][c]([cH][cH]1)[NH2])([c]1[cH][c]([C]([NH][c]2[cH][cH][c]([cH][cH]2)[NH2])=[O])[cH][cH][cH]1)=[O]	5230736
	PASS
6421175	[N]([c]1[cH][c]([C]([NH][CH]2[CH2][CH2]2)=[O])[cH][cH][c]1[Cl])([O])=[O]	6421175
	Warhead Heteroatom_heteroatom_O_N,Chemical Group Nitro
5629903	[c]1([CH]2[C](=[C]([CH3])[NH][C]([NH]2)=[S])[C](=[O])[O][CH2][CH3])[c]([n][n]([cH]1)[c]1[cH][cH][cH][cH][cH]1)[c]1[cH][cH][cH][cH][cH]1	5629903
	Warhead Aliphatic_ester,Chemical Group Thioamide,Chemical Group Enamine
6421170	[N]([c]1[cH][cH][c]([NH][C](=[S])[NH][CH2][c]2[cH][cH][n][cH][cH]2)[cH][cH]1)([O])=[O]	6421170
	Warhead Heteroatom_heteroatom_O_N,Chemical Group Nitro,Chemical Group Thioamide
5781468	[c]12[n][c]3[c]([c]1[CH2][CH2][CH2][CH]2[NH2+][CH]([CH2][CH2][c]1[cH][cH][c]([cH][cH]1)[O][CH3])[CH3])[cH][c]([N]([OH])=[O])[cH][cH]3	5781468
	Warhead Heteroatom_heteroatom_O_N,Chemical Group Nitro
5781469	[c]12[n][c]3[c]([c]1[CH2][CH2][CH2][CH]2[NH2+][CH]1[CH]2[CH2][CH]([CH2]1)[CH2][CH2]2)[cH][c]([N]([OH])=[O])[cH][cH]3	5781469
	Warhead Heteroatom_heteroatom_O_N,Chemical Group Nitro
5564102	[S]1([N]=[C+]([NH][c]2[cH][c]([OH])[cH][cH][cH]2)[c]2[c]1[cH][cH][cH][cH]2)(=[O])=[O]	5564102
	Warhead Heteroatom_heteroatom_N_S
5781467	[c]12[n][c]3[c]([c]1[CH2][CH2][CH2][CH]2[NH2+][CH]1[CH2][CH2][CH2][CH2][CH2][CH2]1)[cH][c]([N]([OH])=[O])[cH][cH]3	5781467
	Warhead Heteroatom_heteroatom_O_N,Chemical Group Nitro
5781464	[c]12[n][c]3[c]([c]1[CH2][CH2][CH2][CH]2[NH2+][CH]1[CH2][CH2][NH+]([CH2][CH2]1)[CH2][c]1[cH][cH][cH][cH][cH]1)[cH][c]([N]([OH])=[O])[cH][cH]3	5781464
	Warhead Heteroatom_heteroatom_O_N,Chemical Group Nitro
5781465	[c]12[n][c]3[c]([c]1[CH2][CH2][CH2][CH]2[NH2+][CH]1[CH2][CH2][CH]([C]([CH3])([CH3])[CH3])[CH2][CH2]1)[cH][c]([N]([OH])=[O])[cH][cH]3	5781465
	Warhead Heteroatom_heteroatom_O_N,Chemical Group Nitro
5564106	[c]1([s][c]([S][CH2][CH3])[n][n]1)[NH][C](=[O])[CH2][O][c]1[c]([cH][c]([cH][cH]1)[Cl])[Cl]	5564106
	PASS
5781463	[c]12[n][c]3[c]([c]1[CH2][CH2][CH2][CH]2[NH2+][CH]([CH2][CH2][c]1[cH][cH][cH][cH][cH]1)[CH3])[cH][c]([N]([OH])=[O])[cH][cH]3	5781463
	Warhead Heteroatom_heteroatom_O_N,Chemical Group Nitro
5564104	[n]12[c](=[N][C](=[C]([CH]2[c]2[cH][cH][c]([cH][cH]2)[Cl])[C](=[O])[O][CH2][CH3])[CH3])[s][c](/[c]1=[O])=[CH]\[c]1[c]([F])[cH][cH][cH][cH]1	5564104
	Warhead Aliphatic_ester
5564105	[c]1([NH][C](=[O])[CH2][CH2][c]2[cH][cH][cH][cH][cH]2)[c]([cH][cH][c]([cH]1)[CH3])[CH3]	5564105
	PASS
7805906	[C]1=2[CH]([c]3[c]([c]4[cH][cH][cH][cH][c]4[o][cH]3)=[O])[C]([C](=[O])[O][CH2][CH3])=[C]([NH][C]2[CH2][CH]([CH]([C]1=[O])[C](=[O])[O][CH3])[CH3])[CH3]	7805906
	Warhead Aliphatic_ester,Chemical Group Propiolactones,Chemical Group Enamine
5917767	[c]1([c]2[c]([o][cH]1)[cH][cH][c]([cH]2)[O][CH3])[C]([c]1[cH][cH][c]([N]([O])=[O])[cH][cH]1)=[O]	5917767
	Warhead Heteroatom_heteroatom_O_N,Chemical Group Nitro
7960883	[C]([N]1[CH2][CH2][CH]([C](=[O])[NH2])[CH2][CH2]1)([NH][c]1[cH][cH][c]([cH][cH]1)[CH3])=[O]	7960883
	PASS
6433795	[N]([c]1[cH][c]([C]([CH2][O][C]([c]2[c]([c]3[cH][cH][cH][cH][cH]3)[cH][cH][cH][cH]2)=[O])=[O])[cH][cH][cH]1)([O])=[O]	6433795
	Warhead Aliphatic_ester,Warhead Heteroatom_heteroatom_O_N,Chemical Group Nitro
7805907	[C]([c]1[cH][c]([c]([c]([cH]1)[Cl])[O][CH2][CH2][CH2][CH3])[Cl])([NH][c]1[cH][cH][c]([NH][C](=[O])[CH3])[cH][cH]1)=[O]	7805907
	PASS
7960882	[c]1([NH][C]([c]2[o][c]([CH2][S][c]3[cH][cH][cH][cH][cH]3)[cH][cH]2)=[O])[n][cH][c]([s]1)[CH2][c]1[c]([Cl])[cH][cH][cH][cH]1	7960882
	PASS
7646361	[n]1([c]([n][c]2[c]([c]1=[O])[cH][cH][cH][cH]2)[S][CH2][C]([NH][c]1[c]([cH][c]([cH][cH]1)[O][CH3])[O][CH3])=[O])[c]1[cH][cH][c]([cH][cH]1)[CH3]	7646361
	PASS
7214755	[n]12[c](=[N][CH2][N]([CH2]2)[c]2[cH][c]([C](=[O])[CH3])[cH][cH][cH]2)[s][c](/[c]1=[O])=[CH]\[CH]=[CH]/[c]1[cH][cH][cH][cH][cH]1	7214755
	PASS
6290615	[C]([c]1[c]([F])[cH][cH][cH][cH]1)([NH][c]1[c]([cH][c]([cH][cH]1)[I])[CH3])=[O]	6290615
	Chemical Group iodine
6228354	[S]([N]([CH2][C]([NH][c]1[c]([cH][c]([cH][cH]1)[O][CH3])[O][CH3])=[O])[c]1[cH][cH][c]([cH][cH]1)[Br])(=[O])(=[O])[CH3]	6228354
	Warhead Heteroatom_heteroatom_N_S
5802267	[c]12[n]([n][c]([c]1[c]1[c]3[c]([cH][cH][cH][cH]3)[cH][cH][cH]1)[CH2][c]1[cH][cH][cH][cH][cH]1)[c](=[O])[cH][c]([nH]2)[CH2][CH2][CH3]	5802267
	PASS
5802261	[NH]1\[C+]([S][C](/[C]1=[O])=[CH]\[c]1[cH][cH][cH][cH][cH]1)=[N]/[N]=[CH]\[c]1[cH][cH][cH][cH][cH]1	5802261
	Warhead Heteroatom_heteroatom_N_N
6682789	[N]1([C]([S][C](/[C]1=[O])=[CH]\[c]1[c]([cH][c]2[c]([cH]1)[O][CH2][O]2)[Cl])=[O])[c]1[cH][cH][c]([cH][cH]1)[Cl]	6682789
	PASS
7960889	[c]1([cH][n]([CH2][C]([NH][c]2[cH][c]([C]([F])([F])[F])[cH][cH][cH]2)=[O])[c]2[c]1[cH][cH][cH][cH]2)[C]([C]([N]([CH2][CH3])[CH2][CH3])=[O])=[O]	7960889
	Warhead 1_2_dicarbonyl,Warhead Oxalyl
7575215	[c]1([c]([c]([C]([CH2][S][c]2[c]3[c]([cH][s][c]3[n][cH][n]2)[c]2[cH][cH][cH][cH][cH]2)=[O])[nH][c]1[CH3])[CH3])[C](=[O])[O][CH3]	7575215
	Warhead Aliphatic_ester
6682786	[S]([c]1[cH][c]([C](=[O])[O-])[cH][cH][c]1[O][CH3])([NH][c]1[cH][cH][c]([cH][cH]1)[Cl])(=[O])=[O]	6682786
	Warhead Aliphatic_ester,Warhead Heteroatom_heteroatom_N_S
9081957	[N]1([c]2[c]([cH][c]([cH][cH]2)[Br])[CH2][CH2]1)[C]([CH2][S][c]1[c]([C]#[N])[cH][cH][cH][n]1)=[O]	9081957
	PASS
5311775	[P]([CH]([C](=[O])[O][CH2][CH3])[CH3])(=[O])([c]1[cH][cH][cH][cH][cH]1)[c]1[cH][cH][cH][cH][cH]1	5311775
	Warhead Aliphatic_ester,Chemical Group Phosphoryl
9081953	[S]([CH2][c]1[c]([Cl])[cH][cH][cH][c]1[F])([N]1[CH2][CH2][CH2][CH2]1)(=[O])=[O]	9081953
	Warhead Heteroatom_heteroatom_N_S
5766600	[N]1([C]([S][C](/[C]1=[O])=[CH]\[c]1[o][c]([I])[cH][cH]1)=[S])[c]1[cH][cH][c]([cH][cH]1)[Cl]	5766600
	Chemical Group iodine
7998049	[s]1[c]([cH][cH][c]1[CH3])[CH2][CH2][C]([NH][c]1[cH][c]([CH3])[c]([cH][cH]1)[CH3])=[O]	7998049
	PASS
9022545	[C]([NH][c]1[cH][c]([C](=[O])[O][CH3])[cH][cH][c]1[Cl])([c]1[s][cH][cH][cH]1)=[O]	9022545
	Warhead Aliphatic_ester
9022543	[c]12[c]([n][c]3[n]1[c]([c]([n]3[CH2][CH3])[CH3])[CH3])[n]([CH3])[c]([n]([c]2=[O])[CH3])=[O]	9022543
	PASS
9022542	[C]([NH][c]1[n][cH][c]([cH][cH]1)[Cl])([c]1[cH][c]([NH][C](=[O])[CH2][CH3])[cH][cH][cH]1)=[O]	9022542
	PASS
5311779	[N]([CH](\[CH]=[N]\[c]1[n][cH][c]([cH][cH]1)[Cl])[CH]=[O])([O])=[O]	5311779
	Warhead Imine,Warhead Heteroatom_heteroatom_O_N,Chemical Group Nitro
5311778	[n]1[c](/[C](=[CH]\[c]2[o][c]([N]([O])=[O])[cH][cH]2)[C]#[N])[s][cH][c]1[c]1[cH][cH][c]([cH][cH]1)[c]1[cH][cH][cH][cH][cH]1	5311778
	Warhead Heteroatom_heteroatom_O_N,Chemical Group Nitro
6095955	[CH](/[C]([c]1[cH][cH][c]([cH][cH]1)[O][CH3])=[O])=[C](\[NH][c]1[cH][c]([Cl])[c]([cH][cH]1)[Br])[CH3]	6095955
	Chemical Group Enamine
7995441	[n]1([c]([c]([Cl])[c]([cH][n]1)[Cl])=[O])[c]1[c]([CH3])[cH][cH][cH][cH]1	7995441
	PASS
7386195	[C]1(/[C]([N]([CH2][CH3])[C]([NH][C]1=[O])=[S])=[O])=[CH]\[c]1[c]([n]([c]2[cH][cH][c]([N]3[CH2][CH2][O][CH2][CH2]3)[cH][cH]2)[c]([cH]1)[CH3])[CH3]	7386195
	Chemical Group Thioamide
7213955	[N]([c]1[cH][cH][c]([O][CH2][C]([NH][c]2[c]([cH][c]([cH][c]2[CH3])[CH3])[Cl])=[O])[cH][cH]1)([O])=[O]	7213955
	Warhead Heteroatom_heteroatom_O_N,Chemical Group Nitro
7585003	[S]([c]1[c]([c]([Cl])[c]([cH][cH]1)[O][CH3])[Cl])([NH][c]1[cH][cH][c]([S]([NH][c]2[cH][cH][c]([cH][cH]2)[F])(=[O])=[O])[cH][cH]1)(=[O])=[O]	7585003
	Warhead Heteroatom_heteroatom_N_S
6147281	[NH]([C]([NH][c]1[cH][c]([NH][C]([c]2[c]([Cl])[cH][cH][cH][cH]2)=[O])[cH][cH][cH]1)=[S])[C]([c]1[o][cH][cH][cH]1)=[O]	6147281
	Chemical Group Thioamide
6095958	[c]1([cH][n]([C]([CH2][O][c]2[cH][cH][c]([cH][cH]2)[CH3])=[O])[c]2[c]1[cH][cH][cH][cH]2)[C](=[O])[O][CH3]	6095958
	Warhead Aliphatic_ester
7317984	[c]1([c]([cH][cH][c]([cH]1)[O][CH2][CH2][CH2][CH2][NH2+][CH]([CH2][CH3])[CH3])[Cl])[CH2][CH3]	7317984
	Chemical Group Unbranched_chain
9049360	[C]([N]1[CH2][CH2][CH2][CH2][CH2][CH2]1)([NH][c]1[cH][cH][c]([cH][cH]1)[CH2][CH2][CH2][CH3])=[O]	9049360
	PASS
7317987	[C]([CH]([O][C](=[O])[CH2][CH2][C]([NH][c]1[c]([c]([Cl])[cH][cH][cH]1)[Cl])=[O])[c]1[cH][cH][cH][cH][cH]1)([c]1[cH][c]([CH3])[c]([cH][cH]1)[CH3])=[O]	7317987
	Warhead Aliphatic_ester
6607668	[c]12[c]([c]3[cH][c]4[c]([n][c]3[s]1)[CH2][C]([O][CH2]4)([CH3])[CH3])[n][c]([o][c]2=[O])[CH3]	6607668
	PASS
5606772	[C]=1([CH]([C]=2[C](=[O])[CH2][CH2][CH2][C]2[NH][C]1[CH3])[c]1[c]([cH][c]2[c]([cH]1)[O][CH2][O]2)[Br])[C](=[O])[O][CH2][CH2][O][CH3]	5606772
	Warhead Aliphatic_ester,Chemical Group Enamine
7885274	[c]12[c]([nH][c]([n]([c]1=[NH])[NH2])=[O])[s][c]1[c]2[CH2][CH2][CH2][CH2]1	7885274
	PASS
5606778	[C]=1([CH]([NH][C]([NH][C]1[CH3])=[O])[c]1[cH][c]([N]([O])=[O])[cH][cH][cH]1)[C]([O][CH2][CH]1[O][CH2][CH2][CH2]1)=[O]	5606778
	Warhead Aliphatic_ester,Warhead Heteroatom_heteroatom_O_N,Chemical Group Nitro,Chemical Group Enamine
5606779	[C]=1([CH]([NH][C]([NH][C]1[CH3])=[O])[c]1[cH][c]([Cl])[cH][cH][cH]1)[C]([O][CH]1[CH2][CH2][CH2][CH2]1)=[O]	5606779
	Warhead Aliphatic_ester,Chemical Group Enamine
9049363	[c]1([C]([NH][c]2[s][c]([S][CH2][CH3])[n][n]2)=[O])[n]([n][cH][c]1[Cl])[CH3]	9049363
	PASS
7799774	[N]1([C]([c]2[cH][c]([NH][C]([c]3[cH][c]4[O][CH2][O][c]4[cH][cH]3)=[O])[cH][cH][c]2[C]1=[O])=[O])[CH3]	7799774
	PASS
7030881	[S]([N]([CH2][C]([NH][c]1[c]([cH][c]([cH][cH]1)[Cl])[CH3])=[O])[CH2][c]1[cH][cH][cH][cH][cH]1)([c]1[cH][cH][c]([cH][cH]1)[F])(=[O])=[O]	7030881
	Warhead Heteroatom_heteroatom_N_S
9109833	[c]1([n][c]([CH3])[c]([s]1)[CH3])[NH][C]([CH2][NH+]1[CH2][CH2][N]([CH2][CH2]1)[c]1[cH][cH][cH][cH][cH]1)=[O]	9109833
	PASS
6648983	[c]12[c]([CH]([C](=[C]([O]1)[NH2])[C]#[N])[c]1[cH][cH][c]([O][C]([c]3[o][cH][cH][cH]3)=[O])[cH][cH]1)[c]([n][nH]2)[CH2][CH2][CH3]	6648983
	Warhead Aliphatic_ester,Chemical Group Enamine
6648980	[C]([O][c]1[cH][cH][cH][cH][cH]1)(=[O])[CH2][O][c]1[cH][cH][c]([cH][cH]1)[F]	6648980
	Warhead Aliphatic_ester
9106787	[c]12[c]([n][c]3[n]1[cH][c]([n]3[c]1[cH][cH][c]([cH][cH]1)[OH])[CH3])[n]([CH3])[c]([n]([c]2=[O])[CH2][CH3])=[O]	9106787
	PASS
9049366	[n]1([c]([n][n][c]1[S][CH2][C]([NH][c]1[cH][cH][cH][cH][cH]1)=[O])[c]1[n][cH][cH][cH][cH]1)[CH3]	9049366
	PASS
5813337	[n]1[c]([n][o][c]1[CH2][O][c]1[cH][cH][c]([C]([CH3])([CH3])[CH3])[cH][cH]1)[c]1[cH][n][cH][cH][cH]1	5813337
	PASS
6046587	[C]1(/[C]([O][C]([O][C]1=[O])([CH3])[CH3])=[O])=[CH]\[NH][CH]([C](=[O])[O-])[CH2][CH2][C](=[O])[O-]	6046587
	Warhead Aliphatic_ester,Chemical Group Propiolactones,Chemical Group Enamine
7940186	[S](/[C](=[CH]\[c]1[cH][c]([O][CH3])[c]([cH][cH]1)[O][CH2][c]1[cH][cH][c]([cH][cH]1)[Cl])[C]#[N])([c]1[cH][cH][c]([cH][cH]1)[CH3])(=[O])=[O]	7940186
	PASS
7940184	[S]([N]([CH2][c]1[c]([n][c]2[c]([cH]1)[cH][cH][c]([cH]2)[CH3])[OH])[c]1[cH][cH][c]([cH][cH]1)[O][CH2][CH3])(=[O])(=[O])[CH3]	7940184
	Warhead Heteroatom_heteroatom_N_S
7131670	[N]1([C]([NH][C](/[C]1=[O])=[CH]/[c]1[c]([cH][c]2[c]([cH]1)[O][CH2][O]2)[O][CH3])=[O])[CH2][c]1[cH][cH][c]([cH][cH]1)[F]	7131670
	Chemical Group Enamine
9062744	[c]1([n][n]([CH2][C](=[O])[NH][CH2][CH2][C]2=[CH][CH2][CH2][CH2][CH2]2)[n][n]1)[c]1[c]([CH3])[cH][cH][cH][cH]1	9062744
	PASS
7940180	[N]1([C]([CH]2[CH]3[CH]4[CH]([CH]([CH]2[C]1=[O])[CH]=[CH]3)[CH2]4)=[O])[N]([C]([c]1[cH][cH][c]([cH][cH]1)[Cl])=[O])[CH2][C]([c]1[cH][c]([O][CH3])[cH][cH][cH]1)=[O]	7940180
	Warhead Heteroatom_heteroatom_N_N,Chemical Group Hydrazine
7940181	[S]([c]1[cH][c]([O][CH3])[cH][cH][c]1[O][CH3])([N]1[CH2][CH2][CH]([C]([NH][c]2[cH][c]([F])[cH][cH][cH]2)=[O])[CH2][CH2]1)(=[O])=[O]	7940181
	Warhead Heteroatom_heteroatom_N_S
6046585	[O]1[CH]([CH]2[CH]([CH]3[CH]1[O][C]([O]3)([CH3])[CH3])[O][C]([O]2)([CH3])[CH3])[C]([NH][c]1[cH][cH][cH][cH][cH]1)=[O]	6046585
	Chemical Group Propiolactones,Chemical Group Methoxyethoxymethyl
7963467	[c]1([n][c]([CH2][N]([C]([c]2[cH][cH][c]([cH][cH]2)[Br])=[O])[CH]([CH3])[CH3])[o][n]1)[c]1[c]([Cl])[cH][cH][cH][cH]1	7963467
	PASS
6439791	[N]1([C]([c]2[c]([N]([O])=[O])[cH][cH][cH][c]2[C]1=[O])=[O])[c]1[cH][c]([C]([O][CH]([C]([c]2[cH][cH][c]([cH][cH]2)[CH3])=[O])[CH3])=[O])[cH][cH][cH]1	6439791
	Warhead Aliphatic_ester,Warhead Heteroatom_heteroatom_O_N,Chemical Group Nitro
7580186	[C]=1([CH]([C]=2[C](=[O])[CH2][CH2][CH2][C]2[NH][C]1[CH3])[c]1[cH][c]2[O][CH2][O][c]2[cH][cH]1)[C]([N]1[CH2][CH2][O][CH2][CH2]1)=[O]	7580186
	Chemical Group Enamine
6991093	[C](=[CH]\[c]1[cH][c]([CH2][O][c]2[cH][cH][c]([cH][cH]2)[Br])[c]([cH][c]1[CH3])[CH3])(/[C](=[S])[NH2])[C]#[N]	6991093
	PASS
5424385	[c]1([N]([CH3])[CH3])[cH][cH][c](/[CH]=[CH]\[CH2][NH+]([CH2][CH2][CH2][NH+]([CH3])[CH3])[CH2][CH2][CH2][NH+]([CH3])[CH3])[cH][cH]1	5424385
	Chemical Group amine_all,Total Charge
5737820	[c]1([c]([cH][c]([cH][c]1[Cl])[Cl])[Cl])[O][CH2][CH2][NH+]1[CH2][CH2][O][CH2][CH2]1	5737820
	PASS
9142720	[C]([NH][c]1[cH][c]([C](=[O])[CH3])[cH][cH][cH]1)([c]1[cH][c]([F])[c]([cH][cH]1)[F])=[O]	9142720
	PASS
7250319	[N]12[C]([C]([c]3[c]2[c]([c]2[c]([C]1([CH3])[CH3])[s][s][c]2=[S])[cH][c]([cH]3)[O][CH3])=[O])=[O]	7250319
	Warhead 1_2_dicarbonyl,Warhead Oxalyl
6844598	[C](#[C][CH2][O][c]1[cH][cH][cH][cH][cH]1)[C]1([OH])[CH2][CH2][CH2][CH2][CH2]1	6844598
	PASS
9129347	[c]1([n][c]([CH2][NH][C](=[O])[CH2][CH2][CH3])[o][n]1)[c]1[s][cH][cH][cH]1	9129347
	PASS
6844596	[s]1[c]([n][n][c]1[S][CH2][C]([NH][c]1[cH][c]([F])[c]([cH][cH]1)[F])=[O])[S][CH2][C]([NH][c]1[cH][c]([F])[c]([cH][cH]1)[F])=[O]	6844596
	PSA
7250312	[S]([NH][CH2][c]1[cH][c]([CH2][NH][S]([c]2[cH][cH][c]([cH][cH]2)[O][CH3])(=[O])=[O])[cH][cH][cH]1)([c]1[cH][cH][c]([cH][cH]1)[O][CH3])(=[O])=[O]	7250312
	Warhead Heteroatom_heteroatom_N_S
7250311	[c]1([c]([c]2[CH2][CH2][CH2][CH2][CH2][CH2][c]2[s]1)[C](=[O])[NH2])[NH][C]([c]1[cH][c]([n][c]2[c]1[cH][cH][cH][cH]2)[c]1[cH][c]2[O][CH2][O][c]2[cH][cH]1)=[O]	7250311
	Heavy Atoms
9106789	[C]([NH][CH2][CH]1[O][CH2][CH2][CH2]1)(=[O])[CH2][CH2][c]1[cH][cH][c]([cH][cH]1)[CH2][CH3]	9106789
	PASS
6497759	[c]12[cH][c]([O][CH2][CH2][CH2][O][c]3[cH][c]([O][CH2][CH3])[cH][cH][cH]3)[cH][cH][c]1[cH][cH][cH][cH]2	6497759
	PASS
7981972	[c]1([n][c]2[cH][cH][cH][cH][c]2[s]1)[S][c]1[c]([cH][c]([N]([O])=[O])[cH][cH]1)[CH]=[O]	7981972
	Warhead Heteroatom_heteroatom_O_N,Chemical Group Nitro
7123482	[S]([N]([c]1[c]([F])[cH][cH][cH][cH]1)[CH2][C]([NH][c]1[cH][c]([N]([O])=[O])[cH][cH][cH]1)=[O])(=[O])(=[O])[CH3]	7123482
	Warhead Heteroatom_heteroatom_O_N,Warhead Heteroatom_heteroatom_N_S,Chemical Group Nitro
6646560	[c]1([s][c](=[S])[n]([c]1[CH3])[CH3])[C]([O][CH2][c]1[cH][cH][cH][cH][cH]1)=[O]	6646560
	Warhead Aliphatic_ester
9116942	[C]([c]1[cH][cH][c]([cH][cH]1)[O][CH2][CH2][O][CH2][CH3])(=[O])[NH][CH2][CH2][CH2][CH3]	9116942
	Chemical Group Unbranched_chain
6039960	[c]1([nH+][c]2[cH][c]([CH3])[cH][cH][c]2[n]1)[S][CH2][C]([NH][c]1[cH][cH][c](/[CH]=[CH]\[c]2[cH][cH][cH][cH][cH]2)[cH][cH]1)=[O]	6039960
	PASS
6598688	[N]([c]1[cH][c]([c]([NH][C]([NH][C](/[CH]=[CH]\[c]2[o][cH][cH][cH]2)=[O])=[S])[cH][cH]1)[Cl])([O])=[O]	6598688
	Warhead Heteroatom_heteroatom_O_N,Chemical Group Nitro,Chemical Group Thioamide
6598687	[N]1([C]([c]2[cH][cH][cH][cH][c]2[C]1=[O])=[O])[CH2][C]([NH][c]1[c]([cH][c]([cH][cH]1)[F])[F])=[O]	6598687
	PASS
6719406	[S]([N]([CH2][C]([NH][c]1[cH][cH][c]([cH][cH]1)[I])=[O])[c]1[cH][c]([Cl])[c]([cH][cH]1)[Cl])(=[O])(=[O])[CH3]	6719406
	Warhead Heteroatom_heteroatom_N_S,Chemical Group iodine
7572979	[C]([NH][c]1[cH][cH][c]([cH][cH]1)[CH3])([c]1[cH][cH][c]([O][C](=[O])[CH2][O][c]2[c]([cH][cH][c]([cH]2)[CH3])[CH]([CH3])[CH3])[cH][cH]1)=[O]	7572979
	Warhead Aliphatic_ester
6815090	[N]1([C]([NH][CH2][c]2[n][cH][cH][cH][cH]2)=[O])[c]2[c]([S][c]3[c]1[cH][cH][cH][cH]3)[cH][cH][cH][cH]2	6815090
	PASS
7572977	[S]([N]([CH2][C]([NH][CH]1[CH2][CH2][CH2][CH2]1)=[O])[CH3])([c]1[cH][cH][c]([cH][cH]1)[F])(=[O])=[O]	7572977
	Warhead Heteroatom_heteroatom_N_S
6642584	[NH]([C](=[O])[CH]1[CH2][CH2][CH2][CH2][CH2]1)[C](=[S])[NH][CH2][CH2][CH2][NH+]1[CH2][CH2][O][CH2][CH2]1	6642584
	Chemical Group Thioamide
6642585	[N]([c]1[cH][cH][c](/[CH]=[CH]\[C]([N]2[CH2][CH2][NH+]([CH2][CH2]2)[CH3])=[O])[cH][cH]1)([OH])=[O]	6642585
	Warhead Heteroatom_heteroatom_O_N,Chemical Group Nitro
7934675	[c]1([n]([c]2[cH][cH][cH][cH][c]2[o]1)[CH2][CH2][C]([NH][c]1[c]([cH][cH][c]([cH]1)[CH3])[CH3])=[O])=[O]	7934675
	PASS
7801560	[c]1([s][c]2[cH][c]([N]([O])=[O])[cH][cH][c]2[c]1[Cl])[C]([NH][NH][C](=[S])[NH][CH2][CH2][c]1[cH][c]([O][CH3])[c]([cH][cH]1)[O][CH3])=[O]	7801560
	Warhead Heteroatom_heteroatom_O_N,Warhead Heteroatom_heteroatom_N_N,Chemical Group Nitro,Chemical Group Hydrazine,Chemical Group Thioamide,PSA
7514290	[n]1([c]([n][n][c]1[CH2][O][c]1[c]([cH][cH][c]([cH]1)[CH3])[CH]([CH3])[CH3])[S][CH2][C]([NH][c]1[c]([c]([Cl])[cH][cH][cH]1)[Cl])=[O])[CH3]	7514290
	PASS
7514295	[c]1([c]([cH][c]([c]([cH]1)[O][CH3])[O][CH3])[C](=[O])[CH3])[NH][C]([c]1[o][c]([CH2][n]2[n][cH][c]([cH]2)[Cl])[cH][cH]1)=[O]	7514295
	PASS
7934673	[S]([c]1[cH][c]([Cl])[c]([cH][cH]1)[O][CH2][C](=[O])[NH][CH2][CH2][c]1[cH][c]([O][CH3])[c]([cH][cH]1)[O][CH3])([NH][CH]([CH3])[CH3])(=[O])=[O]	7934673
	Warhead Heteroatom_heteroatom_N_S
5175669	[CH]1([N]([CH2][CH2][N]1[c]1[cH][cH][cH][cH][cH]1)[c]1[cH][cH][cH][cH][cH]1)[c]1[cH][cH][c]([cH][cH]1)[N]([CH2][CH3])[CH2][CH3]	5175669
	LogP
5477838	[c]12[c]3[c]([NH][c]4[cH][cH][c]([cH][cH]4)[CH3])[cH][c]([c]2[n][o][c]1[c]1[c]([C]3=[O])[cH][cH][cH][cH]1)[NH][CH3]	5477838
	PASS
7784175	[c]1([n][c]([c]2[cH][cH][c]([cH][cH]2)[Cl])[cH][s]1)[NH][C]([NH][C]([c]1[cH][c]([CH3])[cH][c]([cH]1)[CH3])=[O])=[S]	7784175
	Chemical Group Thioamide
7784174	[c]1([c]([NH][C]([c]2[o][cH][cH][cH]2)=[O])[c]2[cH][cH][cH][cH][c]2[o]1)[C]([c]1[cH][c]([Cl])[c]([cH][cH]1)[O][CH3])=[O]	7784174
	PASS
7784177	[S]1[C]2([N]([N]=[C]1[C](=[O])[O][CH2][CH3])[c]1[cH][cH][c]([cH][cH]1)[Cl])[N]([C](=[C]([S]2)[C](=[O])[CH3])[CH3])[c]1[cH][cH][cH][cH][cH]1	7784177
	Warhead Aliphatic_ester,Warhead Heteroatom_heteroatom_N_N,Chemical Group Enamine,Chemical Group Dithioacetate
7784171	[N]([c]1[cH][cH][c]([NH][C]([NH][NH][C]([c]2[cH][c]([O][CH2][CH2][CH2][CH3])[cH][cH][cH]2)=[O])=[S])[cH][cH]1)([O])=[O]	7784171
	Warhead Heteroatom_heteroatom_O_N,Warhead Heteroatom_heteroatom_N_N,Chemical Group Nitro,Chemical Group Hydrazine,Chemical Group Thioamide
7784170	[c]1([O][C]([c]2[cH][cH][c]([cH][cH]2)[O][CH3])=[O])[c]([cH][c]([cH][c]1[CH3])[Br])[CH3]	7784170
	Warhead Aliphatic_ester
7784172	[S]([N]([c]1[cH][c]([Cl])[cH][cH][c]1[O][CH3])[CH2][C]([NH][c]1[cH][c]([C](=[O])[O][CH3])[cH][cH][c]1[Cl])=[O])(=[O])(=[O])[CH3]	7784172
	Warhead Aliphatic_ester,Warhead Heteroatom_heteroatom_N_S
7784178	[NH]([C]([NH][c]1[cH][c]([O][CH3])[c]([cH][cH]1)[O][CH3])=[S])[c]1[n][cH][cH][cH][c]1[CH3]	7784178
	Chemical Group Thioamide
9048285	[S]([c]1[cH][n]([n][cH]1)[CH2][CH3])([NH][c]1[cH][c]2[O][CH2][CH2][O][c]2[cH][cH]1)(=[O])=[O]	9048285
	Warhead Heteroatom_heteroatom_N_S
5160534	[N]1([C]([c]2[c]([NH2])[cH][cH][cH][c]2[C]1=[O])=[O])[c]1[cH][cH][c]([O][C](=[O])[CH3])[cH][cH]1	5160534
	Warhead Aliphatic_ester
9149286	[S]([c]1[cH][cH][c]([cH][cH]1)[O][CH2][CH3])(=[O])(=[O])[NH][CH2][CH2][NH+]([CH3])[CH3]	9149286
	Warhead Heteroatom_heteroatom_N_S
9149288	[C]([NH][c]1[n][cH][cH][s]1)([c]1[cH][c]([n][c]2[c]1[cH][cH][cH][cH]2)[c]1[cH][cH][n][cH][cH]1)=[O]	9149288
	PASS
6954169	[n]1([c]([c]2[C]3([CH2][c]4[c]([c]2[n][c]1[S][CH2][C]#[N])[cH][cH][cH][cH]4)[CH2][CH2][CH2][CH2][CH2]3)=[O])[c]1[cH][c]([O][CH3])[cH][cH][cH]1	6954169
	PASS
9048287	[S]([c]1[cH][c]([O][CH3])[cH][cH][c]1[O][CH3])([N]1[CH2][CH2][N]([CH2][CH2]1)[c]1[c]([CH3])[cH][cH][cH][cH]1)(=[O])=[O]	9048287
	Warhead Heteroatom_heteroatom_N_S
7394493	[N]1([C]([NH][C](/[C]1=[O])=[CH]/[c]1[cH][cH][c]([O][CH2][c]2[cH][c]([N]([O])=[O])[cH][cH][cH]2)[cH][cH]1)=[O])[c]1[cH][c]([Cl])[cH][cH][cH]1	7394493
	Warhead Heteroatom_heteroatom_O_N,Chemical Group Nitro,Chemical Group Enamine
9027061	[c]12[c]([n][c]3[n]1[cH][c]([n]3[CH2][CH2][NH+]1[CH2][CH2][O][CH2][CH2]1)[c]1[cH][cH][cH][cH][cH]1)[n]([CH3])[c]([n]([c]2=[O])[CH3])=[O]	9027061
	PASS
9027060	[n]1[n]([n][n][c]1[c]1[cH][cH][c]([cH][cH]1)[S][CH3])[CH2][c]1[n-][n][n][n]1	9027060
	PASS
9048288	[n]1([c]([n][n][c]1[S][CH2][C]([NH][CH]1[CH2][CH2]1)=[O])[c]1[n][cH][cH][cH][cH]1)[CH2][CH3]	9048288
	PASS
7801569	[c]1([n][c]([S][CH]([C](=[O])[O][CH3])[CH3])[n][c]([n]1)[NH][CH3])[N]1[CH2][CH2][O][CH2][CH2]1	7801569
	Warhead Aliphatic_ester,Chemical Group Triazine135
5428923	[c]1([cH][c]([CH2][NH+]2[CH2][CH]([CH3])[CH2][CH2][CH2]2)[cH][cH][c]1[O][CH3])[O][CH3]	5428923
	PASS
5428922	[C]=1([CH]2[C]([CH3])([CH3])[CH]([CH2]2)[CH2][CH]1)[CH2][NH+]1[CH2][CH2][N]([CH2][CH2]1)[c]1[c]([cH][cH][c]([cH]1)[CH3])[CH3]	5428922
	Ratio H/C
5210229	[N]1([N]=[C]2[c]3[c]([cH][cH][c]([cH]3)[O][CH3])[CH2][CH2][CH]2[CH]1[c]1[cH][cH][c]([cH][cH]1)[F])\[C](=[CH]\[C](=[O])[O][CH2][CH3])[CH3]	5210229
	Warhead Aliphatic_ester,Warhead Heteroatom_heteroatom_N_N,Chemical Group Enamine
9110495	[c]1([n][c]([CH3])[cH][c]([n]1)[CH3])[S][CH2][C]([NH][c]1[cH][cH][c]([C]#[N])[cH][cH]1)=[O]	9110495
	PASS
5210225	[N]1([N]=[C]2[c]3[c]([cH][cH][c]([cH]3)[O][CH3])[CH2][CH2][CH]2[CH]1[c]1[cH][cH][c]([N]([O])=[O])[cH][cH]1)[C](=[O])[CH3]	5210225
	Warhead Heteroatom_heteroatom_O_N,Warhead Heteroatom_heteroatom_N_N,Chemical Group Nitro
5210224	[N]1([N]=[C]2[c]3[c]([cH][c]([cH][cH]3)[O][CH3])[CH2][CH2][CH]2[CH]1[c]1[cH][cH][c]([N]([O])=[O])[cH][cH]1)[C](=[O])[CH3]	5210224
	Warhead Heteroatom_heteroatom_O_N,Warhead Heteroatom_heteroatom_N_N,Chemical Group Nitro
5210227	[N]1([N]=[C]2[c]3[c]([cH][cH][c]([cH]3)[O][CH3])[CH2][CH2][CH]2[CH]1[c]1[cH][cH][c]([cH][cH]1)[F])[C](=[O])[CH3]	5210227
	Warhead Heteroatom_heteroatom_N_N
5210226	[N]1([N]=[C]2[c]3[c]([cH][c]([cH][cH]3)[O][CH3])[CH2][CH2][CH]2[CH]1[c]1[cH][cH][c]([cH][cH]1)[F])\[C](=[CH]\[C](=[O])[O][CH2][CH3])[CH3]	5210226
	Warhead Aliphatic_ester,Warhead Heteroatom_heteroatom_N_N,Chemical Group Enamine
5210221	[N]([c]1[cH][cH][c](/[CH]=[C]2\[C]([c]3[cH][cH][c]([cH][c]3[CH2][CH2]2)[O][CH3])=[O])[cH][cH]1)([O])=[O]	5210221
	Warhead Heteroatom_heteroatom_O_N,Chemical Group Nitro
5210223	[N]([c]1[cH][c](/[CH]=[C]2\[C]([c]3[cH][c]([O][CH3])[cH][cH][c]3[CH2][CH2]2)=[O])[cH][cH][cH]1)([O])=[O]	5210223
	Warhead Heteroatom_heteroatom_O_N,Chemical Group Nitro
7659537	[S]([c]1[cH][c]([C]([CH3])([CH3])[CH3])[cH][c]([c]1[CH3])[CH3])([O-])(=[O])=[O]	7659537
	Chemical Group Sulfonic_acid
6650115	[c]1([c]([c]([c]2[cH][cH][c]([cH][cH]2)[O][CH3])[cH][s]1)[C](=[O])[O][CH2][CH3])[NH][C]([c]1[cH][c]([O][CH3])[c]([cH][cH]1)[O][CH3])=[O]	6650115
	Warhead Aliphatic_ester
6650116	[c]12[c]([n][c]([n]([c]1=[O])[c]1[cH][cH][cH][cH][cH]1)[S][CH2][C](=[CH2])[CH3])[s][c]([c]2[CH3])[CH3]	6650116
	PASS
6650117	[S]([c]1[cH][c]([N]([S](=[O])(=[O])[c]2[cH][cH][cH][cH][cH]2)[CH3])[c]([cH][c]1[CH3])[CH3])([N]1[CH2][CH2][O][CH2][CH2]1)(=[O])=[O]	6650117
	Warhead Heteroatom_heteroatom_N_S
5362700	[N]1([N]=[C]([c]2[cH][cH][cH][cH][cH]2)[CH2][C]1=[O])[c]1[cH][c]([N]([O])=[O])[cH][cH][cH]1	5362700
	Warhead Heteroatom_heteroatom_O_N,Warhead Heteroatom_heteroatom_N_N,Chemical Group Nitro
5362701	[NH]([C](/[CH]=[CH]\[c]1[c]([Cl])[cH][cH][cH][cH]1)=[O])[c]1[c]([CH3])[cH][cH][cH][cH]1	5362701
	PASS
7501590	[C]([NH][C]([NH][c]1[c]([cH][c]([cH][c]1[Cl])[Cl])[Cl])=[S])([c]1[c]([F])[cH][cH][cH][cH]1)=[O]	7501590
	Chemical Group Thioamide
6650113	[S]([c]1[cH][cH][c]([c]2[n][c]3[c]([cH][cH][cH][n]3[cH]2)[CH3])[cH][cH]1)([N]([CH2][CH3])[CH2][CH3])(=[O])=[O]	6650113
	Warhead Heteroatom_heteroatom_N_S
5650415	[c]1([N]([OH])=[O])[c]([N]2[CH2][CH2][CH]([CH2][CH2]2)[CH3])[cH][cH][c]([cH]1)/[CH]=[N]\[N]=[C+]1\[NH][C](=[O])[CH2][S]1	5650415
	Warhead Heteroatom_heteroatom_O_N,Warhead Heteroatom_heteroatom_N_N,Chemical Group Nitro
9133437	[n]12[c]([s][c]([c]2[CH3])[CH3])[n][cH][c]([c]1=[O])[C](=[O])[NH][CH2][CH2][C]1=[CH][CH2][CH2][CH2][CH2]1	9133437
	PASS
7102894	[N]1([C]([S][C](/[C]1=[O])=[CH]\[c]1[cH][cH][c]([O][C]([c]2[o][cH][cH][cH]2)=[O])[cH][cH]1)=[S])[CH2][c]1[cH][cH][c]([cH][cH]1)[CH3]	7102894
	Warhead Aliphatic_ester
5615734	[C]=1([CH]([NH][C]([NH][C]1[CH3])=[O])[c]1[cH][c]([N]([O])=[O])[c]([cH][cH]1)[OH])[C]([O][CH2][c]1[cH][cH][c]([cH][cH]1)[CH3])=[O]	5615734
	Warhead Aliphatic_ester,Warhead Heteroatom_heteroatom_O_N,Chemical Group Nitro,Chemical Group Enamine
5615735	[S]([N]([c]1[cH][c]([CH3])[cH][c]([cH]1)[CH3])[CH2][C]([NH][CH]([CH3])[CH3])=[O])([c]1[cH][c]([O][CH3])[c]([cH][cH]1)[O][CH3])(=[O])=[O]	5615735
	Warhead Heteroatom_heteroatom_N_S
9007252	[N]1([c]2[cH][c]3[O][CH2][CH2][O][c]3[cH][cH]2)[CH2][CH2][NH+]([CH2][CH2]1)[CH2][CH2][NH][C]([NH][c]1[cH][cH][cH][cH][cH]1)=[O]	9007252
	PASS
5615732	[CH](=[CH]\[C]([c]1[cH][c]([O][CH3])[c]([cH][cH]1)[O][CH3])=[O])/[c]1[c]([cH][cH][c]([cH]1)[Br])[O][CH3]	5615732
	PASS
9155589	[c]1([C]([CH]([CH]([NH+]2[CH2][CH2][N]([CH2][CH2]2)[c]2[n][cH][cH][cH][cH]2)[c]2[c]([O][CH3])[cH][cH][cH][cH]2)[OH])=[O])[cH][n][c]2[c]1[cH][cH][cH][cH]2	9155589
	PASS
9155586	[S]([c]1[cH][c]([C]([NH][C]([CH2][OH])([CH3])[CH3])=[O])[s][cH]1)([N]1[CH2][CH2][CH2][CH2][CH2]1)(=[O])=[O]	9155586
	Warhead Heteroatom_heteroatom_N_S
9155584	[C]([c]1[c]([F])[cH][cH][cH][cH]1)([NH][c]1[cH][cH][c]([C]([N]([c]2[cH][cH][cH][cH][cH]2)[CH2][CH3])=[O])[cH][cH]1)=[O]	9155584
	PASS
9155585	[S]([N]([CH]([C](=[O])[NH2])[CH2][CH3])[c]1[cH][cH][cH][cH][cH]1)(=[O])(=[O])[CH3]	9155585
	Warhead Heteroatom_heteroatom_N_S
9155582	[c]1([C]([NH][CH2][c]2[cH][cH][c]([N]3[CH2][CH2][CH2][CH2]3)[cH][cH]2)=[O])[c]([O][CH3])[cH][cH][cH][cH]1	9155582
	PASS
9155583	[c]1([c]([n]([CH]2[CH2][CH2]2)[c]([cH]1)[CH3])[CH3])[C]([CH2][N]1[c]2[c]([O][CH2][C]1=[O])[cH][cH][c]([cH]2)[CH3])=[O]	9155583
	PASS
9155581	[S]([c]1[cH][c]([c]2[n][n][c]([N]3[CH2][CH2][CH]([CH2][CH2]3)[CH3])[cH][cH]2)[cH][cH][c]1[CH3])(=[O])(=[O])[NH][CH3]	9155581
	Warhead Heteroatom_heteroatom_N_S
6112946	[c]1([c]([c]([CH2][CH3])[c]([s]1)[CH3])[C](=[O])[NH2])[NH][C]([NH][c]1[cH][cH][c]([cH][cH]1)[Cl])=[O]	6112946
	PASS
7452405	[N]([c]1[cH][c]([c]([C]([NH][C]([NH][c]2[c]([N]3[CH2][CH2][CH2][CH2]3)[cH][cH][cH][cH]2)=[S])=[O])[cH][cH]1)[Cl])([O])=[O]	7452405
	Warhead Heteroatom_heteroatom_O_N,Chemical Group Nitro,Chemical Group Thioamide
7452404	[N]([c]1[cH][c]([NH][C]([C]([O][c]2[cH][cH][c]([cH][cH]2)[Cl])([CH3])[CH3])=[O])[c]([cH][cH]1)[F])([O])=[O]	7452404
	Warhead Heteroatom_heteroatom_O_N,Chemical Group Nitro
5723557	[N]1([C]([S][C](/[C]1=[O])=[CH]/[c]1[cH][c]([C]([F])([F])[F])[cH][cH][cH]1)=[S])[CH2][C](=[O])[O-]	5723557
	Warhead Aliphatic_ester
7452409	[C]1(/[C]([N]([c]2[cH][cH][c]([cH][cH]2)[Cl])[N]=[C]1[CH3])=[O])=[CH]/[c]1[cH][c]([O][CH2][CH3])[c]([cH][cH]1)[O][CH2][C](=[O])[NH2]	7452409
	Warhead Heteroatom_heteroatom_N_N
6112948	[N]1([C]([S][C](/[C]1=[O])=[CH]/[c]1[s][cH][cH][cH]1)=[S])[CH2][CH2][C]([N]1[CH2][CH2][CH]([CH2][CH2]1)[CH3])=[O]	6112948
	PASS
7976631	[n]1([c]([n][n][c]1[S][CH2][C]([NH][c]1[cH][cH][c]([C](=[O])[O][CH2][CH3])[cH][cH]1)=[O])[CH]([NH][C]([c]1[cH][cH][c]([cH][cH]1)[F])=[O])[CH3])[CH2][CH]=[CH2]	7976631
	Warhead Aliphatic_ester,Chemical Group Terminal_vinyl,Heavy Atoms
7976633	[c]1([c]([c]2[CH2][CH2][CH2][CH2][c]2[s]1)[C]#[N])[NH][C](=[O])[CH2][S][c]1[n][c]([c]([n][n]1)[c]1[cH][cH][cH][cH][cH]1)[c]1[cH][cH][cH][cH][cH]1	7976633
	Chemical Group Triazine123,Chemical Group Triazine124
5132340	[c]1([c]([C]([NH][c]2[cH][cH][c]([cH][cH]2)[CH]2[CH2][CH2][CH2][CH2][CH2]2)=[O])[n]([n][cH]1)[CH3])[N]([O])=[O]	5132340
	Warhead Heteroatom_heteroatom_O_N,Chemical Group Nitro
7119946	[S]([N]1[CH2][CH2][CH2][CH2]1)([c]1[cH][cH][c]([NH][C](=[O])[CH2][CH2][CH2][c]2[cH][cH][cH][cH][cH]2)[cH][cH]1)(=[O])=[O]	7119946
	Warhead Heteroatom_heteroatom_N_S
5132344	[c]1([n]([n][cH][cH]1)[CH3])[C]([NH]\[N]=[CH]/[c]1[o][cH][cH][cH]1)=[O]	5132344
	Warhead Heteroatom_heteroatom_N_N
7976639	[c]1([n][c]([c]2[c]([Cl])[cH][cH][cH][cH]2)[cH][s]1)[NH][C]([c]1[c]([cH][c]([cH][cH]1)[Cl])[Cl])=[O]	7976639
	PASS
5132349	[c]1([c]([C]([NH][c]2[cH][cH][c]([cH][cH]2)[O][CH2][CH3])=[O])[n]([n][cH]1)[CH3])[N]([O])=[O]	5132349
	Warhead Heteroatom_heteroatom_O_N,Chemical Group Nitro
5854562	[c]12[n][cH][cH][cH][c]2[cH][cH][cH][c]1[S][CH2]\[CH]=[CH]\[CH2][S][c]1[c]2[n][cH][cH][cH][c]2[cH][cH][cH]1	5854562
	Chemical Group Unbranched_chain
7994121	[nH]1[c]([n][n][c]1[CH2][CH2][CH2][CH3])[S][CH2][C]([c]1[cH][cH][c]([cH][cH]1)[O][CH3])=[O]	7994121
	PASS
6164058	[C](/[NH][C]([c]1[cH][c]([c]([c]([cH]1)[O][CH3])[O][CH3])[O][CH3])=[O])([C](=[O])[NH][CH2][CH2][C](=[O])[O-])=[CH]\[c]1[cH][cH][c]([cH][cH]1)[Br]	6164058
	Warhead Aliphatic_ester,Chemical Group Di-peptide,Chemical Group Enamine
6144169	[S]([NH][CH]([CH]1[CH]2[CH2][CH]3[CH2][CH]1[CH2][CH]([CH2]3)[CH2]2)[CH3])([c]1[c]([cH][c]([cH][cH]1)[CH3])[CH3])(=[O])=[O]	6144169
	Warhead Heteroatom_heteroatom_N_S
6144168	[c]1([c]([o][c]2[c]1[cH][c]([NH][S]([c]1[cH][c]3[cH][cH][cH][cH][c]3[cH][cH]1)(=[O])=[O])[cH][cH]2)[CH3])[C]([O][CH]([CH3])[CH3])=[O]	6144168
	Warhead Aliphatic_ester,Warhead Heteroatom_heteroatom_N_S
6212509	[C]=1([CH]([NH][C]([C]1[OH])=[O])[c]1[cH][cH][c]([cH][cH]1)[O][CH3])[C]([c]1[cH][cH][c]([cH][cH]1)[Br])=[O]	6212509
	PASS
6212508	[C]1(/[C]([NH][N]=[C]1[CH3])=[O])=[N]/[NH][c]1[cH][c]([Cl])[c]([cH][cH]1)[Br]	6212508
	Warhead Heteroatom_heteroatom_N_N
6144166	[C]([NH][CH]1[CH2][CH2][CH2][CH2][CH2]1)(=[O])[CH2][O][c]1[c]([c]([CH3])[cH][cH][cH]1)[CH3]	6144166
	PASS
7568416	[c]1([n][n]([n][n]1)[CH2][CH2][CH3])[NH][C](=[O])[CH2][O][c]1[c]([cH][c]([cH][cH]1)[CH3])[CH3]	7568416
	PASS
6724185	[n]1([c]([n][c]2[c]([c]1=[O])[cH][cH][cH][cH]2)[c]1[cH][cH][c]([cH][cH]1)[Br])[CH2][CH2][CH2][CH2][O][c]1[cH][cH][c]([cH][cH]1)[CH3]	6724185
	LogP
6904884	[N]1([C](/[C](=[CH]\[c]2[o][c]([c]3[cH][cH][cH][cH][cH]3)[cH][cH]2)[C]([NH][C]1=[O])=[O])=[O])[c]1[cH][c]([CH3])[cH][c]([cH]1)[CH3]	6904884
	PASS
6904885	[C]=1([CH]([N]([CH2][CH2][O][CH3])[C]([C]1[OH])=[O])[c]1[c]([cH][cH][c]([cH]1)[O][CH3])[O][CH3])[C]([c]1[c]([cH][c]([cH][cH]1)[O][CH3])[CH3])=[O]	6904885
	PASS
7843588	[c]1([c]([c]([CH3])[c]([s]1)[C](=[O])[O][CH3])[C](=[O])[O][CH3])[NH][C](=[S])[NH][CH2][c]1[cH][c]2[O][CH2][O][c]2[cH][cH]1	7843588
	Warhead Aliphatic_ester,Chemical Group Thioamide
5769748	[c]12[c]([cH][c]([o][c]1[cH][c]([cH][c]2[OH])[O][CH2][c]1[cH][cH][c]([cH][cH]1)[CH3])[c]1[cH][cH][cH][cH][cH]1)=[O]	5769748
	PASS
5233271	[N]1([C]([c]2[cH][c]([C]([NH][c]3[cH][cH][c]([C](=[O])[CH3])[cH][cH]3)=[O])[cH][cH][c]2[C]1=[O])=[O])[c]1[cH][c]([C]([NH][c]2[cH][cH][c]([C](=[O])[CH3])[cH][cH]2)=[O])[cH][cH][cH]1	5233271
	Heavy Atoms
7815677	[S]([c]1[cH][c]([Cl])[c]([cH][cH]1)[O][CH2][C]([NH][c]1[c]([cH][cH][cH][c]1[CH2][CH3])[CH2][CH3])=[O])([NH][CH2][c]1[cH][cH][cH][cH][cH]1)(=[O])=[O]	7815677
	Warhead Heteroatom_heteroatom_N_S
7843587	[N]([c]1[cH][c]([NH][C]([NH][CH]2[c]3[c]([cH][cH][cH][cH]3)[CH2][CH2][CH2]2)=[S])[cH][cH][cH]1)([O])=[O]	7843587
	Warhead Heteroatom_heteroatom_O_N,Chemical Group Nitro,Chemical Group Thioamide
7843581	[S]([N]([c]1[c]([C]([NH][CH2][c]2[cH][cH][c]([cH][cH]2)[O][CH3])=[O])[cH][cH][cH][cH]1)[CH3])(=[O])(=[O])[CH3]	7843581
	Warhead Heteroatom_heteroatom_N_S
7843582	[c]1([c]([o][c]2[c]([c]1=[O])[cH][cH][c]([cH]2)[O][C]([c]1[cH][cH][c]([cH][cH]1)[O][CH2][CH3])=[O])[C]([F])([F])[F])[c]1[c]([O][CH3])[cH][cH][cH][cH]1	7843582
	Warhead Aliphatic_ester,LogP
5377481	[NH]1[C]([S][C](/[C]1=[O])=[CH]/[c]1[c]([cH][c]2[c]([cH]1)[O][CH2][O]2)[Cl])=[S]	5377481
	PASS
9008458	[N]([c]1[c]([O][c]2[cH][c]([C]([NH][c]3[c]([O][CH3])[cH][cH][cH][cH]3)=[O])[cH][cH][cH]2)[c]([Cl])[cH][cH][cH]1)([O])=[O]	9008458
	Warhead Heteroatom_heteroatom_O_N,Chemical Group Nitro
5964614	[c]1([c]([c]2[cH][c]([Cl])[cH][cH][c]2[o][cH]1)=[O])[C]([c]1[o][cH][cH][cH]1)=[O]	5964614
	PASS
7692024	[n]1[c]([n][c]([cH][c]1[NH2])[NH2])[S][CH2][C]([NH][c]1[cH][cH][c]([cH][cH]1)[F])=[O]	7692024
	PASS
5377487	[n]1[c]([s][cH][c]1[c]1[cH][cH][c]([cH][cH]1)[Cl])[NH]\[N]=[CH]\[c]1[cH][cH][c]([cH][cH]1)[Br]	5377487
	Warhead Heteroatom_heteroatom_N_N,LogP
5377486	[N]1([C]([S][CH2][C]1=[O])=[O])[CH2][NH][c]1[c]([cH][c]([cH][cH]1)[CH3])[CH3]	5377486
	PASS
5748717	[C]([c]1[c]([F])[cH][cH][cH][cH]1)([NH][c]1[cH][cH][c]([cH][cH]1)[CH2][c]1[cH][cH][n][cH][cH]1)=[O]	5748717
	PASS
5714627	[n]1[c]([s][cH][c]1[c]1[cH][cH][c]([cH][cH]1)[O][CH3])[NH][c]1[cH][cH][cH][cH][cH]1	5714627
	PASS
9008453	[C]([N]1[c]2[c]([cH][cH][cH][cH]2)[CH2][CH2][CH2]1)([c]1[cH][c]([N]([O])=[O])[cH][cH][c]1[NH][CH2][CH2][CH3])=[O]	9008453
	Warhead Heteroatom_heteroatom_O_N,Chemical Group Nitro
9008455	[c]1([o][c]([n][n]1)[SH])[c]1[n][c]2[cH][cH][cH][cH][c]2[cH][cH]1	9008455
	PASS
5489455	[C]([c]1[cH][n][cH][cH][cH]1)([NH][NH][C]([c]1[cH][c]([O][CH3])[c]([cH][cH]1)[O][CH3])=[O])=[O]	5489455
	Warhead Heteroatom_heteroatom_N_N,Chemical Group Hydrazine
6249789	[N]1([C]([N]([NH][C]([c]2[cH][cH][c]([cH][cH]2)[Br])=[O])[CH]([C]1=[O])[CH2][C](=[O])[NH][CH2][CH3])=[S])[CH2][c]1[cH][cH][cH][cH][cH]1	6249789
	Warhead Heteroatom_heteroatom_N_N,Chemical Group Hydrazine,Chemical Group Thioamide
9008456	[c]12[n]([cH][c]3[c]([n]1)[CH2][CH2][CH2][C]3=[O])[c]1[cH][cH][cH][cH][c]1[n]2	9008456
	PASS
6574809	[C]([c]1[cH][c]2[cH][cH][cH][cH][c]2[cH][cH]1)([NH][CH]([CH2][CH3])[CH3])=[O]	6574809
	PASS
7361773	[S]([c]1[cH][cH][c]([NH][C](=[O])[CH3])[cH][cH]1)(=[O])(=[O])[NH][CH2][CH2][S][CH2][c]1[s][cH][cH][cH]1	7361773
	Warhead Heteroatom_heteroatom_N_S
6209379	[C]([c]1[c]([C]([F])([F])[F])[cH][cH][cH][cH]1)([NH][c]1[cH][cH][c]([NH][C]([c]2[c]([C]([F])([F])[F])[cH][cH][cH][cH]2)=[O])[cH][cH]1)=[O]	6209379
	PASS
7361776	[C]1(/[C]([N]([C]([N]([C]1=[O])[CH2][CH3])=[S])[CH2][CH3])=[O])=[CH]/[c]1[o][c]([c]2[cH][c]([C](=[O])[O-])[cH][cH][c]2[Cl])[cH][cH]1	7361776
	Warhead Aliphatic_ester,Chemical Group Thioamide
6402626	[N]1([CH]([c]2[cH][c]([O][CH3])[c]([cH][c]2[CH2][CH2]1)[O][CH3])[c]1[cH][c]([N]([O])=[O])[cH][cH][cH]1)[C]([c]1[cH][cH][c]([cH][cH]1)[F])=[O]	6402626
	Warhead Heteroatom_heteroatom_O_N,Chemical Group Nitro
6402625	[S]([N]([c]1[c]([cH][c]([cH][cH]1)[Cl])[CH3])[CH2][C]([NH][CH2][c]1[o][cH][cH][cH]1)=[O])(=[O])(=[O])[CH3]	6402625
	Warhead Heteroatom_heteroatom_N_S
6574801	[N]([c]1[cH][c]([NH][C](=[O])[CH2][O][c]2[c]([Cl])[cH][cH][cH][cH]2)[cH][cH][cH]1)([O])=[O]	6574801
	Warhead Heteroatom_heteroatom_O_N,Chemical Group Nitro
6402628	[S]([N]([CH2][C]([N]1[CH2][CH2][CH]([CH2][CH2]1)[CH3])=[O])[c]1[c]([CH3])[cH][cH][cH][cH]1)(=[O])(=[O])[CH3]	6402628
	Warhead Heteroatom_heteroatom_N_S
5396751	[N]1([C]([NH][C]([C](/[C]1=[O])=[CH]/[NH][c]1[cH][c]([Cl])[cH][cH][cH]1)=[O])=[O])[c]1[cH][c]([O][CH3])[cH][cH][cH]1	5396751
	Chemical Group Enamine
5396753	[N]1([C]([NH][C]([C](/[C]1=[O])=[CH]/[NH][c]1[cH][c]2[CH2][CH2][CH2][c]2[cH][cH]1)=[O])=[S])[c]1[c]([O][CH3])[cH][cH][cH][cH]1	5396753
	Chemical Group Thioamide,Chemical Group Enamine
6375325	[C]1(=[C]2\[C]([N]([NH2])[C]([S]2)=[S])=[O])/[C]([N]([CH2][CH3])[c]2[c]1[cH][c]([cH][cH]2)[Br])=[O]	6375325
	Warhead Heteroatom_heteroatom_N_N,Chemical Group Hydrazine
9093853	[c]1([C]([NH][c]2[c]([cH][c]([cH][cH]2)[Br])[F])=[O])[c]([o][n][c]1[CH3])[CH3]	9093853
	PASS
5116097	[P]([CH2][c]1[cH][cH][c]([cH][cH]1)[O][CH3])(=[O])([c]1[cH][cH][cH][cH][cH]1)[c]1[cH][cH][cH][cH][cH]1	5116097
	Chemical Group Phosphoryl
5879263	[c]1([n][c]2[c]([s]1)[cH][c]([CH3])[cH][cH]2)[c]1[cH][cH][c]([NH][C](=[O])[CH2][S][c]2[n][c]3[cH][cH][cH][cH][c]3[s]2)[cH][cH]1	5879263
	PASS
5341519	[N]([c]1[cH][c](/[CH]=[N]\[NH][c]2[n][c]([c]3[c]([OH])[cH][cH][cH][cH]3)[cH][c]([n]2)[c]2[cH][cH][cH][cH][cH]2)[cH][cH][cH]1)([O])=[O]	5341519
	Warhead Heteroatom_heteroatom_O_N,Warhead Heteroatom_heteroatom_N_N,Chemical Group Nitro,LogP
5341514	[c]1([n][c]([NH]\[N]=[CH]\[c]2[cH][cH][c]([cH][cH]2)[Br])[n][c]([cH]1)[c]1[cH][cH][cH][cH][cH]1)[c]1[c]([OH])[cH][cH][cH][cH]1	5341514
	Warhead Heteroatom_heteroatom_N_N,LogP
5341515	[c]1([n][c]([NH]\[N]=[CH]\[c]2[cH][cH][c]([cH][cH]2)[F])[n][c]([cH]1)[c]1[cH][cH][cH][cH][cH]1)[c]1[c]([OH])[cH][cH][cH][cH]1	5341515
	Warhead Heteroatom_heteroatom_N_N,LogP
5341510	[c]1([n][c]([NH]\[N]=[CH]\[c]2[c]3[c]([cH][cH][cH][cH]3)[cH][cH][c]2[OH])[n][c]([cH]1)[c]1[cH][cH][cH][cH][cH]1)[c]1[c]([OH])[cH][cH][cH][cH]1	5341510
	Warhead Heteroatom_heteroatom_N_N,LogP
5719593	[n]1[c]2[c]([cH][cH][cH][cH]2)[cH][cH][c]1/[CH]=[CH]\[c]1[c]([OH])[cH][cH][cH][cH]1	5719593
	PASS
5146521	[N]1([C]([S][C](/[C]1=[O])=[CH]\[c]1[cH][cH][cH][cH][cH]1)=[S])[CH2][CH2][C]([NH][c]1[cH][cH][c]([C](=[O])[O-])[cH][cH]1)=[O]	5146521
	Warhead Aliphatic_ester
5146523	[N]1([C]([S][C](/[C]1=[O])=[CH]\[c]1[cH][cH][cH][cH][cH]1)=[S])[CH2][CH2][C]([NH][c]1[c]([C](=[O])[O-])[cH][cH][cH][cH]1)=[O]	5146523
	Warhead Aliphatic_ester
5489453	[NH2+]([CH]1[CH2][CH2][CH2][CH2][CH2]1)[CH2][CH2][O][CH2][CH]([OH])[CH2][NH3+]	5489453
	PASS
7049386	[N]1([C]([NH][C](/[C]1=[O])=[CH]/[c]1[cH][c]([N]([O])=[O])[c]([cH][cH]1)[Cl])=[O])[CH2][c]1[cH][cH][c]([cH][cH]1)[F]	7049386
	Warhead Heteroatom_heteroatom_O_N,Chemical Group Nitro,Chemical Group Enamine
5734950	[N]1([C]([S][C](/[C]1=[O])=[CH]\[c]1[cH][c]([c]([c]([cH]1)[Br])[OH])[Br])=[S])[CH2][CH3]	5734950
	PASS
9014418	[NH]([C]([NH][c]1[cH][cH][c]([N]2[CH]([CH3])[CH2][CH2][CH2][CH2]2)[cH][cH]1)=[S])[C]([c]1[s][cH][cH][cH]1)=[O]	9014418
	Chemical Group Thioamide
9014419	[N]([c]1[cH][c]([c]([NH][C]([c]2[c]([c]([CH3])[cH][cH][cH]2)[O][CH3])=[O])[cH][cH]1)[O][CH3])([O])=[O]	9014419
	Warhead Heteroatom_heteroatom_O_N,Chemical Group Nitro
7206848	[C](/[CH]=[CH]\[c]1[cH][cH][cH][cH][cH]1)([O][CH]([CH2][NH+]1[CH2][CH2][O][CH2][CH2]1)[CH3])=[O]	7206848
	Warhead Aliphatic_ester
9014415	[N]1([C]([c]2[cH][cH][c]([O][C](=[O])[CH2][CH3])[cH][cH]2)=[O])[CH2][CH]([O][CH]([CH2]1)[CH3])[CH3]	9014415
	Warhead Aliphatic_ester
6459502	[n]1[c]([o][c]2[c]1[cH][c]([cH][c]2[CH3])[CH3])[c]1[cH][cH][c]([NH][C]([NH][C]([c]2[c]([cH][cH][c]([cH]2)[Cl])[O][CH3])=[O])=[S])[cH][cH]1	6459502
	Chemical Group Thioamide,LogP
9014411	[C]([c]1[c]([O][C](=[O])[CH3])[cH][cH][cH][cH]1)([NH][c]1[c]([C]([CH3])([CH3])[CH3])[cH][cH][cH][cH]1)=[O]	9014411
	Warhead Aliphatic_ester
7141301	[S]([NH][C]([CH3])([CH3])[CH3])([c]1[cH][cH][c]([NH][S]([c]2[cH][cH][c]([cH][cH]2)[Cl])(=[O])=[O])[cH][cH]1)(=[O])=[O]	7141301
	Warhead Heteroatom_heteroatom_N_S
9014413	[n]1([c]([n][n][c]1[CH2][CH3])[SH])[NH][CH2][c]1[c]([c]([O][CH3])[c]([cH][cH]1)[O][CH3])[O][CH3]	9014413
	PASS
5771903	[C]1([c]2[c]([C]([c]3[c]1[cH][cH][cH][cH]3)=[O])[cH][cH][cH][cH]2)([c]1[cH][cH][c]([N]([C](=[O])[CH3])[C](=[O])[CH3])[cH][cH]1)[c]1[cH][cH][c]([N]([C](=[O])[CH3])[C](=[O])[CH3])[cH][cH]1	5771903
	LogP,Heavy Atoms,Lipinski violations
9066580	[S]([N]1[CH2][CH2][CH]([CH2][CH2]1)[CH3])([c]1[cH][c]([CH]([CH3])[CH3])[c]([cH][cH]1)[O][CH3])(=[O])=[O]	9066580
	Warhead Heteroatom_heteroatom_N_S
5771905	[C]1([C]([NH][c]2[cH][cH][c]([cH][cH]2)[Br])=[O])=[C]([NH][C]([NH][CH]1[c]1[cH][cH][c]([cH][cH]1)[F])=[O])[CH3]	5771905
	Chemical Group Enamine
6968477	[c]12[c]([n]([CH2][C]([O][CH]3[CH2][CH2][CH2][CH2][CH2]3)=[O])[cH][n][c]1[s][cH][c]2[c]1[cH][cH][c]([cH][cH]1)[Br])=[O]	6968477
	Warhead Aliphatic_ester
9066588	[S]([c]1[c]([cH][c]([cH][cH]1)[Cl])[Cl])(=[O])(=[O])[NH][CH2][CH2][NH+]1[CH2][CH2][O][CH2][CH2]1	9066588
	Warhead Heteroatom_heteroatom_N_S
6755519	[C]([c]1[c]([Cl])[cH][cH][cH][cH]1)([O][c]1[c]([cH][c]([cH][cH]1)[CH]=[O])[Br])=[O]	6755519
	Warhead Aliphatic_ester
6968472	[N]([c]1[cH][cH][c]([CH2][O][c]2[c]([C](=[O])[O][CH3])[cH][cH][cH][cH]2)[cH][cH]1)([O])=[O]	6968472
	Warhead Aliphatic_ester,Warhead Heteroatom_heteroatom_O_N,Chemical Group Nitro
5675268	[C+](/[c]1[c]([n][o][n]1)[NH2])([N]1[CH]([CH2][N]([CH2][CH]1[CH3])[c]1[c]([cH][c]([N]([OH])=[O])[cH][cH]1)[Cl])[CH3])=[N]\[OH]	5675268
	Warhead Heteroatom_heteroatom_O_N,Chemical Group Chloramidine,Chemical Group Nitro
5422503	[c]1([c]([CH2][NH+]([CH2][c]2[cH][cH][cH][cH][cH]2)[CH2][CH3])[cH][cH][c]([c]1[CH3])[O][CH3])[CH3]	5422503
	PASS
9115287	[C]([N]([c]1[c]([C](=[O])[O-])[cH][cH][cH][cH]1)[CH2][CH3])([c]1[cH][n][cH][cH][cH]1)=[O]	9115287
	Warhead Aliphatic_ester
5212488	[c]12[c]([C](=[O])[c]3[c]([C]1=[O])[cH][cH][cH][cH]3)[cH][c]([c]([c]2[Cl])[NH2])[Cl]	5212488
	PASS
9115281	[C]([NH][c]1[cH][c]([O][CH3])[c]([cH][cH]1)[O][CH3])([c]1[cH][cH][c]([CH2][NH+]2[CH2][CH2][CH2][CH2][CH2]2)[cH][cH]1)=[O]	9115281
	PASS
9115280	[o]1[c]([n][n][c]1[S][CH2][C]([NH][c]1[n][c]([CH3])[cH][s]1)=[O])[c]1[cH][c]([Cl])[cH][cH][cH]1	9115280
	PASS
7667656	[S]([NH][CH2][CH]([CH3])[CH3])([c]1[cH][cH][c]([cH][cH]1)[CH2][CH2][C]([NH][c]1[cH][cH][c]([cH][cH]1)[Br])=[O])(=[O])=[O]	7667656
	Warhead Heteroatom_heteroatom_N_S
7667657	[c]1(/[C](=[CH]\[c]2[c]3[c]([cH][cH][cH][cH]3)[cH][cH][c]2[O][CH2][c]2[cH][cH][cH][cH][cH]2)[C]#[N])[nH+][c]2[cH][cH][cH][cH][c]2[n]1	7667657
	PASS
5675260	[c]1([s][c]([NH2])[n][c]1[CH3])/[N]=[N]\[c]1[cH][c]2[s][c]([n][c]2[cH][cH]1)[CH3]	5675260
	PASS
5212482	[c]1([c]([n][c]([cH][c]1[c]1[cH][cH][c]([cH][cH]1)[F])[CH]1[CH2][CH2]1)[S][CH2][C](=[O])[O][CH2][CH3])[C]#[N]	5212482
	Warhead Aliphatic_ester
5212481	[c]1([c]([cH][c]([nH][c]1=[S])[CH]1[CH2][CH2]1)[c]1[cH][cH][c]([cH][cH]1)[F])[C]#[N]	5212481
	PASS
5212480	[c]1/2[n][c]([c]([c]([c]1[CH2][CH2][C]2=[CH]\[c]1[o][cH][cH][cH]1)[c]1[o][cH][cH][cH]1)[C]#[N])[S][CH2][C](=[O])[NH2]	5212480
	PASS
9115289	[n]1([c]([n][n][n]1)[S][CH2][C]([c]1[cH][n]([CH2][CH2][CH3])[c]2[c]1[cH][cH][cH][cH]2)=[O])[c]1[cH][cH][cH][cH][cH]1	9115289
	PASS
7511528	[S]([N]1[CH2][CH2][CH]([C]([NH][c]2[cH][c]([Cl])[c]([cH][c]2[Cl])[Cl])=[O])[CH2][CH2]1)(=[O])(=[O])[CH3]	7511528
	Warhead Heteroatom_heteroatom_N_S
5939864	[S]([c]1[cH][cH][c]([NH][c]2[cH][c]([c]([c]([cH]2)[CH]([CH3])[CH3])[OH])[CH]([CH3])[CH3])[cH][cH]1)(=[O])(=[O])[NH2]	5939864
	Warhead Heteroatom_heteroatom_N_S
9099051	[S]([N]1[CH2][CH2][N]([CH2][CH2]1)[C](=[O])[CH2][CH2][CH3])([c]1[cH][c]([CH3])[c]([cH][cH]1)[CH3])(=[O])=[O]	9099051
	Warhead Heteroatom_heteroatom_N_S
6141441	[N]1([C]([c]2[cH][cH][cH][cH][c]2[C]1=[O])=[O])[CH2][c]1[c]([cH][cH][c]([cH]1)/[CH]=[N]\[n]1[cH][n][n][cH]1)[O][CH3]	6141441
	PASS
9099056	[c]1([n][o][c]([cH]1)[CH3])[NH][C]([CH]([O][c]1[c]([Br])[cH][cH][cH][cH]1)[CH3])=[O]	9099056
	PASS
5172943	[c]1([n][o][n][c]1[CH3])/[C](=[N]\[O][C]([c]1[cH][c]([N]([O])=[O])[cH][cH][cH]1)=[O])[CH3]	5172943
	Warhead Aliphatic_ester,Warhead Heteroatom_heteroatom_O_N,Chemical Group Nitro
7933372	[C]([NH][c]1[c]([cH][c]([cH][cH]1)[CH3])[CH3])([CH]([O][c]1[cH][c]([Br])[cH][cH][cH]1)[CH3])=[O]	7933372
	PASS
9099059	[c]1([C]([NH][c]2[cH][c]([C]([CH3])([CH3])[CH3])[o][n]2)=[O])[c]([cH][cH][c]([cH]1)[Br])[Cl]	9099059
	PASS
6141449	[N]1([C]([S][C](/[C]1=[O])=[CH]\[c]1[cH][c]2[O][CH2][O][c]2[cH][cH]1)=[S])[CH2][CH2][C]([NH][c]1[c]([CH3])[cH][cH][cH][cH]1)=[O]	6141449
	PASS
7279848	[c]1([c]([cH][c]([cH][c]1[O][CH2][CH3])[C](=[O])[NH][CH2][CH2][CH2][n]1[cH][n][cH][cH]1)[O][CH2][CH3])[O][CH2][CH3]	7279848
	PASS
7957876	[c]1([s][c]2[c]([c]1[Cl])[cH][cH][cH][cH]2)[C]([NH][CH]1[CH2][S](=[O])(=[O])[CH]=[CH]1)=[O]	7957876
	PASS
7957877	[S]([N]([CH2][C]([NH][c]1[c]([F])[cH][cH][cH][c]1[F])=[O])[c]1[cH][cH][c]([cH][cH]1)[F])([c]1[cH][cH][c]([cH][cH]1)[O][CH2][CH3])(=[O])=[O]	7957877
	Warhead Heteroatom_heteroatom_N_S
7957874	[n]1[c]([n][s][c]1[NH2])[S][CH]([c]1[cH][cH][c]([cH][cH]1)[Cl])[c]1[cH][cH][cH][cH][cH]1	7957874
	PASS
7957875	[c]1([n][cH][nH][n]1)[C](=[O])[NH][CH2][CH2][O][c]1[cH][c]([CH3])[cH][c]([cH]1)[CH2][CH3]	7957875
	PASS
7973941	[S]([N]1[CH2][CH2][N]([S]([c]2[cH][cH][c]([cH][cH]2)[Cl])(=[O])=[O])[CH2][CH2]1)([N]1[CH2][CH2][CH2][CH2][CH2][CH2]1)(=[O])=[O]	7973941
	Warhead Heteroatom_heteroatom_N_S
7957871	[S]([N]1[CH2][CH2][O][CH2][CH2]1)([c]1[cH][cH][c]([NH][C]([NH][c]2[cH][c]([c]([c]([cH]2)[O][CH3])[O][CH3])[O][CH3])=[S])[cH][cH]1)(=[O])=[O]	7957871
	Warhead Heteroatom_heteroatom_N_S,Chemical Group Thioamide
7973949	[c]1([nH+][c]2[cH][c]([CH3])[c]([cH][c]2[n]1)[CH3])/[C](=[CH]\[c]1[c]([o][c]2[c]([cH]1)[cH][cH][cH][cH]2)=[O])[C]#[N]	7973949
	PASS
7957878	[c]1([c]([NH][C](=[O])[CH2][c]2[cH][cH][c]([cH][cH]2)[Br])[cH][cH][cH][cH]1)[C](=[O])[O-]	7957878
	Warhead Aliphatic_ester
7941445	[S]([NH][c]1[c]([cH][cH][c]([cH]1)[CH3])[CH3])([c]1[cH][cH][c]([NH][C]([c]2[cH][cH][c]([NH][S](=[O])(=[O])[CH3])[cH][cH]2)=[O])[cH][cH]1)(=[O])=[O]	7941445
	Warhead Heteroatom_heteroatom_N_S
5846994	[c]1([n][n]([CH2][C]([NH][c]2[c]([c]3[CH2][CH2][CH2][CH2][CH2][c]3[s]2)[C]#[N])=[O])[c]([c]1[Br])[CH3])[C]([F])([F])[F]	5846994
	PASS
7941441	[n]1([n][n][c]2[c]([c]1=[O])[cH][cH][cH][cH]2)[CH2][c]1[cH][cH][cH][cH][cH]1	7941441
	PASS
5846990	[c]1([n][c]2[c]([o]1)[cH][c]([CH3])[cH][cH]2)[c]1[cH][c]([NH][C](=[O])[CH2][CH2][CH3])[c]([cH][cH]1)[Cl]	5846990
	PASS
7884102	[S]([c]1[cH][cH][c]([NH][c]2[n][c]([c]3[c]([cH][c]([cH][cH]3)[Cl])[Cl])[cH][s]2)[cH][cH]1)(=[O])(=[O])[NH2]	7884102
	Warhead Heteroatom_heteroatom_N_S
7941449	[c]1([c]([n]([n]([c]1[CH3])[CH3])[c]1[cH][cH][cH][cH][cH]1)=[O])[NH][C]([CH2][N]([S](=[O])(=[O])[CH3])[c]1[cH][cH][c]([C]23[CH2][CH]4[CH2][CH]([CH2]3)[CH2][CH]([CH2]2)[CH2]4)[cH][cH]1)=[O]	7941449
	Warhead Heteroatom_heteroatom_N_S,Heavy Atoms
5846998	[C]([N]1[CH2][CH2][N]([CH2][CH2]1)[C]([CH2][CH]([CH3])[CH3])=[O])([c]1[cH][cH][c]([cH][cH]1)[F])=[O]	5846998
	PASS
5635081	[c]12[c]([n][n][c]([n]1)[S][CH2][C]([NH][c]1[s][c]([S][CH2][CH3])[n][n]1)=[O])[c]1[cH][cH][cH][cH][c]1[nH]2	5635081
	Chemical Group Triazine123,Chemical Group Triazine124,PSA
7017374	[CH]([C](=[O])[O][CH2][CH3])([C](=[O])[O][CH2][CH3])[CH2][CH2][CH2][CH2][S][c]1[cH][cH][c]([cH][cH]1)[Cl]	7017374
	Warhead Aliphatic_ester,Chemical Group Propiolactones
5635083	[C]([NH][c]1[c]([F])[cH][cH][cH][cH]1)([NH][c]1[cH][cH][c]([cH][cH]1)[O][CH3])=[O]	5635083
	PASS
7017373	[c]1([cH][n]([C]([CH2][O][c]2[c]([cH][c]([cH][cH]2)[Br])[CH3])=[O])[c]2[c]1[cH][cH][cH][cH]2)[C](=[O])[O][CH3]	7017373
	Warhead Aliphatic_ester
5635086	[N]1([N]=[C]([C](/[C]1=[O])=[CH]/[NH][c]1[c]([cH][c]([N]([O])=[O])[cH][cH]1)[CH3])[CH3])[c]1[cH][cH][c]([cH][cH]1)[Cl]	5635086
	Warhead Heteroatom_heteroatom_O_N,Warhead Heteroatom_heteroatom_N_N,Chemical Group Nitro,Chemical Group Enamine
5479392	[S]([c]1[cH][cH][c]([cH][cH]1)[Cl])(=[O])(=[O])[O][CH2][CH2][NH+]([CH2][c]1[cH][cH][cH][cH][cH]1)[CH2][c]1[cH][cH][cH][cH][cH]1	5479392
	Chemical Group Sulfonic_ester
5479390	[C]([NH][c]1[c]2[c]([n][cH][cH][cH]2)[cH][cH][cH]1)([c]1[cH][cH][c]([cH][cH]1)[F])=[O]	5479390
	PASS
7017378	[N]([c]1[c]([cH][cH][c]([cH]1)[CH3])[O][CH2][CH2][CH2][CH2][NH+]1[CH2][CH2][CH2][CH2]1)([OH])=[O]	7017378
	Warhead Heteroatom_heteroatom_O_N,Chemical Group Nitro
7817315	[C]([NH][c]1[c]([c]([Cl])[cH][cH][cH]1)[CH3])([NH][c]1[cH][cH][c]([CH2][C](=[O])[O-])[cH][cH]1)=[O]	7817315
	Warhead Aliphatic_ester
6135432	[N]1([CH]([NH][c]2[c]([C]1=[O])[cH][cH][cH][cH]2)[c]1[c]([F])[cH][cH][cH][cH]1)[c]1[cH][cH][c]([cH][cH]1)[CH3]	6135432
	PASS
6316754	[N]1([C]([NH][C]([C](/[C]1=[O])=[CH]\[c]1[cH][cH][c]([C](=[O])[O][CH3])[cH][cH]1)=[O])=[S])[c]1[c]([c]([Cl])[cH][cH][cH]1)[Cl]	6316754
	Warhead Aliphatic_ester,Chemical Group Thioamide
6135436	[c]1([n][c]2[cH][cH][cH][cH][c]2[o]1)[c]1[cH][c]([NH][C]([NH][C]([c]2[o][cH][cH][cH]2)=[O])=[S])[c]([cH][cH]1)[CH3]	6135436
	Chemical Group Thioamide
6135435	[c]1([c]([o][c]2[c]([c]1=[O])[cH][cH][c]([cH]2)[O][C]([c]1[o][cH][cH][cH]1)=[O])[C]([F])([F])[F])[c]1[c]([O][CH3])[cH][cH][cH][cH]1	6135435
	Warhead Aliphatic_ester
6135434	[c]1([N]([O])=[O])[c]([cH][c]([cH][cH]1)[N]1[CH2][CH2][O][CH2][CH2]1)[N]1[CH2][CH2][CH2][CH2]1	6135434
	Warhead Heteroatom_heteroatom_O_N,Chemical Group Nitro
5217505	[C]([CH]([F])[F])([CH2][O][c]1[cH][cH][c]([NH][C]2=[CH][C](=[O])[CH2][C]([CH2]2)([CH3])[CH3])[cH][cH]1)([F])[F]	5217505
	Chemical Group Enamine
5217507	[CH]([S][c]1[cH][cH][c]([cH][cH]1)[Cl])([C](=[O])[CH3])[C](=[O])[CH3]	5217507
	PASS
5217501	[n]1([c]([n]([CH2][C]([O][CH]2[CH]([CH2][CH2][CH]([CH2]2)[CH3])[CH]([CH3])[CH3])=[O])[c]2[c]1[cH][cH][cH][cH]2)[c]1[cH][cH][c]([cH][cH]1)[F])[CH3]	5217501
	Warhead Aliphatic_ester
5217500	[n]1([c]([n]([CH2][C]([O][CH]2[CH]([CH2][CH2][CH]([CH2]2)[CH3])[CH]([CH3])[CH3])=[O])[c]2[c]1[cH][cH][cH][cH]2)[c]1[cH][cH][c]([cH][cH]1)[Cl])[CH3]	5217500
	Warhead Aliphatic_ester,LogP
7705577	[S]([c]1[cH][cH][c]([CH2][O][C]([c]2[cH][c]3[cH][cH][cH][cH][c]3[cH][c]2[OH])=[O])[cH][cH]1)(=[O])(=[O])[c]1[cH][cH][cH][cH][cH]1	7705577
	Warhead Aliphatic_ester,LogP
7255416	[c]1([cH][s][c]2[c]1[cH][cH][cH][cH]2)[C](=[O])[NH][CH2][CH2][C]12[CH2][CH]3[CH2][CH]([CH2]2)[CH2][CH]([CH2]1)[CH2]3	7255416
	LogP
7255412	[c]1([s][c]([n][n]1)[CH2][O][CH3])[NH][C](=[O])[CH2][O][c]1[cH][cH][cH][cH][cH]1	7255412
	PASS
7255411	[C](/[CH]=[CH]\[c]1[cH][c]([Cl])[cH][cH][cH]1)([NH][CH2][c]1[cH][cH][c]([cH][cH]1)[O][CH3])=[O]	7255411
	PASS
7818757	[C]([NH][NH][C]([NH][c]1[c]([cH][c]([cH][cH]1)[O][CH3])[O][CH3])=[S])([CH]([O][c]1[cH][cH][c]([cH][cH]1)[Br])[CH3])=[O]	7818757
	Warhead Heteroatom_heteroatom_N_N,Chemical Group Hydrazine,Chemical Group Thioamide
7977340	[S]([c]1[cH][c]([C]([NH][c]2[c]([C](=[O])[NH][CH2][CH2][O][CH3])[cH][cH][cH][cH]2)=[O])[cH][cH][c]1[CH3])([NH][c]1[cH][cH][c]([cH][cH]1)[CH3])(=[O])=[O]	7977340
	Warhead Heteroatom_heteroatom_N_S
5484910	[c]1([C]([NH]\[N]=[CH]\[c]2[c]([O][CH2][C](=[O])[O][CH2][CH3])[cH][cH][cH][cH]2)=[O])[c]([OH])[cH][cH][cH][cH]1	5484910
	Warhead Aliphatic_ester,Warhead Heteroatom_heteroatom_N_N
5484911	[N]([c]1[cH][cH][c]([NH][CH]2[CH]([CH]([OH])[CH]([CH]([O]2)[CH2][OH])[OH])[OH])[c]([cH]1)[CH3])([O])=[O]	5484911
	Warhead Heteroatom_heteroatom_O_N,Chemical Group Nitro
5484912	[C](=[CH]/[c]1[c]([cH][c]([cH][cH]1)[O][CH2][CH3])[O][CH2][CH3])(/[C](=[S])[NH2])[C]#[N]	5484912
	PASS
7450068	[c]1([o][c]([CH2][NH+]2[CH2][CH2][N]([CH2][CH2]2)[c]2[cH][cH][cH][cH][cH]2)[cH][cH]1)[C](=[O])[O][CH3]	7450068
	Warhead Aliphatic_ester
7976022	[S]([c]1[cH][cH][c]([cH][cH]1)[CH2][CH2][C]([NH][c]1[cH][c]([C](=[O])[CH3])[cH][cH][cH]1)=[O])(=[O])(=[O])[NH][CH2][CH3]	7976022
	Warhead Heteroatom_heteroatom_N_S
4010684	[N]1([C](=[O])[CH2][CH2][CH2][CH2][CH2]1)[CH2][C](=[O])[O-]	4010684
	Warhead Aliphatic_ester,Heavy Atoms
4010685	[N]1([C](=[O])[CH2][CH2][CH2][CH2][CH2]1)[CH2][CH2][C](=[O])[O-]	4010685
	Warhead Aliphatic_ester,Heavy Atoms
5428119	[c]12[CH2][NH+]([CH2][c]3[cH][cH][c]([cH][cH]3)[O][CH2][CH2][CH2][CH3])[CH2][CH2][c]2[cH][cH][cH][cH]1	5428119
	PASS
5630106	[c]1([c]([n][o][n]1)[NH2])[N](\[N]=[N]/[c]1[c]([n][o][n]1)[NH2])[CH2][c]1[cH][cH][c]([N]([O])=[O])[cH][cH]1	5630106
	Warhead Heteroatom_heteroatom_O_N,Warhead Heteroatom_heteroatom_N_N,Chemical Group Nitro,PSA,Ratio H/C
5630102	[C]1(/[C]([N]([c]2[cH][cH][c]([C](=[O])[O][CH2][CH3])[cH][cH]2)[NH][C]1=[O])=[O])=[CH]/[c]1[c]([c]([Br])[cH][c]([cH]1)[Cl])[OH]	5630102
	Warhead Aliphatic_ester,Warhead Heteroatom_heteroatom_N_N,Chemical Group Hydrazine
7947050	[S]([c]1[cH][cH][c]([cH][cH]1)[CH2][CH2][NH][C]([c]1[c]([o][cH][cH]1)[CH3])=[O])(=[O])(=[O])[NH2]	7947050
	Warhead Heteroatom_heteroatom_N_S
9017335	[NH2+]([C]([CH2][OH])([CH3])[CH3])[CH2][c]1[cH][cH][c]([O][CH3])[cH][cH]1	9017335
	PASS
7513386	[n]1([c]([n][c]2[c]([c]1=[O])[cH][cH][cH][cH]2)[S])[CH3]	7513386
	Heavy Atoms
9017330	[c]12[c]([c]([n]([c]([n]2[CH3])=[O])[CH3])=[O])[n]([c]([n]1)[O][c]1[cH][c]([OH])[cH][cH][cH]1)[CH3]	9017330
	PASS
9017331	[S]([N]1[CH2][CH2][NH+]([CH2][CH2]1)[CH3])([c]1[cH][c]([NH][C]([c]2[c]([F])[cH][cH][cH][cH]2)=[O])[c]([cH][cH]1)[O][CH3])(=[O])=[O]	9017331
	Warhead Heteroatom_heteroatom_N_S
7334354	[NH+]1([CH2][CH]([O][CH]([CH2]1)[CH3])[CH3])[CH2][CH2][CH2][O][c]1[cH][c]([CH2][CH3])[cH][cH][cH]1	7334354
	PASS
7645329	[n]12[c](=[N][C]3=[C]([CH]2[c]2[s][cH][cH][cH]2)[CH2][CH2][c]2[c]3[cH][cH][cH][cH]2)[s][c](/[c]1=[O])=[C]1\[C]([NH][c]2[c]1[cH][cH][cH][cH]2)=[O]	7645329
	PASS
7513389	[S]([c]1[c]([c]([Cl])[c]([cH][cH]1)[Cl])[O][CH3])([O][c]1[c]([cH][c]([cH][cH]1)[CH3])[CH3])(=[O])=[O]	7513389
	Chemical Group Sulfonic_ester
7144228	[S]([O][c]1[c]([cH][c](/[CH]=[C]2\[C]([NH][C+]([S]2)=[NH])=[O])[cH][cH]1)[Br])([c]1[cH][cH][c]([cH][cH]1)[Cl])(=[O])=[O]	7144228
	Chemical Group Sulfonic_ester
6119804	[c]12[c]([NH][c]3[cH][cH][c]([cH][cH]3)[CH3])[cH][cH][cH][c]1[n][o][n]2	6119804
	PASS
7101900	[n]1[c]([C]([O][CH2][C]([c]2[cH][cH][c]([cH][cH]2)[CH3])=[O])=[O])[cH][cH][cH][c]1[C]([O][CH2][C]([c]1[cH][cH][c]([cH][cH]1)[CH3])=[O])=[O]	7101900
	Warhead Aliphatic_ester
6175000	[c]1([NH][C](=[O])[CH2][S][c]2[cH][cH][c]([cH][cH]2)[CH3])[c]([cH][cH][cH][c]1[CH3])[CH3]	6175000
	PASS
5943426	[NH]([C](/[CH]=[CH]\[c]1[cH][c]([Br])[c]([cH][cH]1)[O][CH3])=[O])[c]1[c]([F])[cH][cH][cH][cH]1	5943426
	PASS
7616844	[S]1([N]=[C+]([NH][c]2[c]([O][C]([c]3[c]([CH3])[cH][cH][cH][cH]3)=[O])[cH][cH][cH][cH]2)[c]2[c]1[cH][cH][cH][cH]2)(=[O])=[O]	7616844
	Warhead Aliphatic_ester,Warhead Heteroatom_heteroatom_N_S
5344077	[n]1([c]([s][c]2[c]1[cH][cH][cH][cH]2)=[O])[CH2][NH+]([CH2][CH3])[CH2][CH3]	5344077
	PASS
5344074	[c]1([n]([c](=[O])[cH][c]([n]1)[OH])[c]1[cH][cH][cH][cH][cH]1)[S][CH2][CH2][CH3]	5344074
	PASS
7947056	[c]1([c]([c]([c]([s]1)[C]([N]([CH3])[CH3])=[O])[CH3])[C](=[O])[O][CH3])[NH][C]([c]1[cH][c]([N]([O])=[O])[c]([cH][cH]1)[O][CH3])=[O]	7947056
	Warhead Aliphatic_ester,Warhead Heteroatom_heteroatom_O_N,Chemical Group Nitro
9077635	[c]1([n][c]([n][c]([n]1)[CH2][NH+]1[CH]([CH3])[CH2][CH2][CH2][CH2]1)[NH2])[NH][c]1[cH][cH][c]([cH][cH]1)[O][CH3]	9077635
	Chemical Group Triazine135
9050476	[C]([CH]1[CH]([CH]2[CH2][CH]1[CH2][CH2]2)[C](=[O])[O-])([N]1[CH2][CH2][CH2][CH2][CH2][CH2]1)=[O]	9050476
	Warhead Aliphatic_ester
5344071	[c]1([c]([c]([NH][CH3])[cH][n][n]1[c]1[cH][cH][cH][cH][cH]1)[Cl])=[O]	5344071
	PASS
7026237	[c]1([c]([c]([n]([c]1[CH3])[c]1[cH][c]2[c]3[c]([n]([c]2[cH][cH]1)[CH2][CH3])[cH][cH][cH][cH]3)[CH3])[C](=[O])[CH3])[C](=[O])[CH3]	7026237
	PASS
5263745	[C]([c]1[c]([C](=[O])[O-])[cH][cH][cH][cH]1)([NH][c]1[cH][cH][c]([cH][cH]1)[O][CH3])=[O]	5263745
	Warhead Aliphatic_ester
5263746	[N]1([c]2[n][cH][cH][cH][cH]2)[CH2][CH2][NH+]([CH2][CH2]1)[CH2][c]1[cH][c]([F])[cH][cH][cH]1	5263746
	PASS
9077634	[N]1([C]([CH2][CH]([CH2]1)[C]([N]([CH3])[CH3])=[O])=[O])[c]1[cH][c]([CH3])[cH][cH][cH]1	9077634
	PASS
7995181	[N]1([c]2[cH][cH][c]([C](=[O])[O][CH3])[cH][cH]2)[CH2][CH2][NH+]([CH2][CH2]1)[CH2][CH2][NH][C]([NH][c]1[cH][cH][c]([cH][cH]1)[O][CH3])=[O]	7995181
	Warhead Aliphatic_ester
5263742	[c]1([CH2][NH+]2[CH2][c]3[cH][cH][cH][cH][c]3[CH2][CH2]2)[c]([cH][cH][c]([cH]1)[Br])[O][CH3]	5263742
	PASS
9005448	[n]1[c]([n][o][c]1[CH2][NH][C](=[O])[CH2][c]1[cH][cH][c]([cH][cH]1)[O][CH3])[c]1[cH][c]([CH3])[cH][cH][cH]1	9005448
	PASS
5263749	[N]([c]1[cH][c]([CH2][NH+]2[CH2][CH2][N]([CH2][CH2]2)[c]2[c]([F])[cH][cH][cH][cH]2)[c]([cH][cH]1)[Cl])([OH])=[O]	5263749
	Warhead Heteroatom_heteroatom_O_N,Chemical Group Nitro
7026238	[c]1([C]([NH][CH2][CH]([CH3])[CH3])=[O])[c]([NH][C]([c]2[s][cH][cH][cH]2)=[O])[cH][cH][cH][cH]1	7026238
	PASS
9027514	[c]1([c]([c]([Cl])[cH][c]([cH]1)[Cl])[O][CH3])[CH2][NH2+][CH2][CH2][CH2][NH+]1[CH2][CH2][O][CH2][CH2]1	9027514
	PASS
7012526	[NH]([c]1[c]([CH2][OH])[cH][cH][cH][cH]1)[C](=[O])[CH2][O][c]1[c]([cH][c]([cH][cH]1)[Br])[CH3]	7012526
	PASS
9146546	[S]([c]1[cH][c]([Cl])[c]([cH][c]1[O][CH2][CH2][CH3])[CH3])([n]1[n][cH][cH][cH]1)(=[O])=[O]	9146546
	PASS
7640663	[C]([NH][c]1[c]([CH3])[cH][cH][cH][cH]1)(=[O])[O][CH2][c]1[cH][cH][cH][cH][cH]1	7640663
	Warhead Aliphatic_ester,Chemical Group Benzyloxycarbonyl
4015308	[c]1([c]([o][n][c]1[CH2][CH3])[NH2])[CH3]	4015308
	Heavy Atoms
7640661	[C]1(=[C]([NH][C]([NH][CH]1[c]1[cH][c]([Cl])[c]([cH][cH]1)[Cl])=[O])[c]1[cH][cH][cH][cH][cH]1)[C](=[O])[O][CH2][CH3]	7640661
	Warhead Aliphatic_ester,Chemical Group Enamine
9146542	[n]1([c]([n][n][c]1[CH2][CH2][CH2][c]1[cH][c]([CH3])[c]([cH][cH]1)[O][CH3])[S][CH2][C](=[O])[NH2])[CH2][CH3]	9146542
	PASS
9146543	[S]([N]([c]1[cH][cH][c]([C]([NH][c]2[c]([C]([N]3[CH2][CH2][CH2][CH2]3)=[O])[cH][cH][cH][cH]2)=[O])[cH][cH]1)[CH2][CH3])(=[O])(=[O])[CH3]	9146543
	Warhead Heteroatom_heteroatom_N_S
7640664	[S]([NH][c]1[cH][cH][cH][cH][cH]1)([c]1[cH][c]([NH][C]([CH]([O][c]2[c]([cH][c]([cH][cH]2)[Cl])[Cl])[CH3])=[O])[cH][cH][cH]1)(=[O])=[O]	7640664
	Warhead Heteroatom_heteroatom_N_S
7807592	[c]1([c]([cH][c]([s]1)[CH2][c]1[cH][cH][cH][cH][cH]1)[C](=[O])[O][CH2][CH3])[NH][C]([NH][NH][C]([c]1[cH][c]([N]([O])=[O])[c]([cH][cH]1)[CH3])=[O])=[S]	7807592
	Warhead Aliphatic_ester,Warhead Heteroatom_heteroatom_O_N,Warhead Heteroatom_heteroatom_N_N,Chemical Group Nitro,Chemical Group Hydrazine,Chemical Group Thioamide,PSA
5995648	[C]([N]1[CH2][CH2][NH+]([CH2][CH2]1)[CH]1[CH2][CH2][CH]([CH2][CH2]1)[CH3])([c]1[o][cH][cH][cH]1)=[O]	5995648
	PASS
7498524	[n]1([c]([n][n][c]1[S][CH2][C]([NH][c]1[cH][cH][c]([N]([O])=[O])[cH][cH]1)=[O])[c]1[cH][cH][c]([cH][cH]1)[NH2])[CH2][CH3]	7498524
	Warhead Heteroatom_heteroatom_O_N,Chemical Group Nitro
7215779	[C]([c]1[c]([NH][C](/[CH]=[CH]\[c]2[cH][cH][c]([cH][cH]2)[F])=[O])[cH][cH][cH][cH]1)([N]1[CH2][CH2][CH2][CH2]1)=[O]	7215779
	PASS
6026145	[c]1([n][c]2[cH][cH][cH][cH][c]2[o]1)[c]1[c]([cH][c]([NH][C](/[CH]=[CH]\[c]2[cH][cH][cH][cH][cH]2)=[O])[cH][cH]1)[OH]	6026145
	PASS
5633664	[C](=[C](\[c]1[cH][cH][c]([NH][C]([c]2[c]([Cl])[cH][cH][cH][cH]2)=[O])[cH][cH]1)[OH])(/[C](=[O])[O][CH2][CH3])[C]#[N]	5633664
	Warhead Aliphatic_ester
6026147	[c]12[c]([s][c]([o]1)=[O])[cH][c]([cH][c]2[c]1[cH][cH][c]([cH][cH]1)[CH3])[O][C](=[O])[c]1[cH][cH][cH][cH][cH]1	6026147
	Warhead Aliphatic_ester
5633662	[N]1([C]([S][C](/[C]1=[O])=[CH]\[c]1[cH][cH][c]([cH][cH]1)[Cl])=[S])[CH2][CH2][C]([NH][c]1[n][o][c]([cH]1)[CH3])=[O]	5633662
	PASS
7921722	[c]12[n][c]([c]3[n][cH][cH][cH][cH]3)[cH][c]([c]1[cH][cH][c]([c]2[CH3])[Cl])[C]([NH][c]1[cH][c]([O][CH3])[cH][c]([cH]1)[O][CH3])=[O]	7921722
	PASS
5149629	[c]1([nH+][c]2[cH][c]([CH3])[c]([cH][c]2[n]1)[CH3])[S][CH2][C](=[O])[c]1[cH][cH][cH][cH][cH]1	5149629
	PASS
7405551	[N]1([C]([c]2[cH][cH][cH][cH][c]2[C]1=[O])=[O])[CH2][CH2][CH2][C]([NH][c]1[cH][cH][c]([S]([NH][c]2[n][cH][cH][cH][n]2)(=[O])=[O])[cH][cH]1)=[O]	7405551
	Warhead Heteroatom_heteroatom_N_S
7921721	[c]1([C]([NH][c]2[cH][cH][n][cH][cH]2)=[O])[c]2[c]([n][c]([cH]1)[c]1[c]([CH3])[cH][cH][cH][cH]1)[cH][cH][c]([cH]2)[Cl]	7921721
	PASS
7954758	[C]([C]([NH][c]1[cH][cH][c]([cH][cH]1)[O][CH3])=[O])([NH][CH]([c]1[cH][cH][cH][cH][cH]1)[CH3])=[S]	7954758
	PASS
7516601	[o]1[c]([n][n][c]1[CH2][c]1[cH][nH][c]2[c]1[cH][cH][cH][cH]2)[S][CH2][c]1[cH][cH][cH][cH][cH]1	7516601
	PASS
7954756	[S]([N]([CH2][C]([N]1[CH2][CH2][N]([CH2][CH2]1)[c]1[cH][c]([Cl])[cH][cH][cH]1)=[O])[c]1[c]([cH][c]([cH][cH]1)[Cl])[Cl])(=[O])(=[O])[CH3]	7954756
	Warhead Heteroatom_heteroatom_N_S
7954754	[C]([c]1[c]([NH][C](=[O])[CH2][S][CH2][c]2[c]([F])[cH][cH][cH][c]2[Cl])[cH][cH][cH][cH]1)([N]1[CH2][CH2][O][CH2][CH2]1)=[O]	7954754
	PASS
7921720	[c]1([s][c]([S][CH2][CH3])[n][n]1)[NH][C]([c]1[c]2[c]([n][c]([cH]1)[c]1[cH][n][cH][cH][cH]1)[cH][cH][c]([cH]2)[Cl])=[O]	7921720
	PASS
7405559	[c]1([N]([O])=[O])[o][c](/[CH]=[C]2\[C]([O][C](=[CH]2)[c]2[cH][cH][cH][cH][cH]2)=[O])[cH][cH]1	7405559
	Warhead Aliphatic_ester,Warhead Heteroatom_heteroatom_O_N,Chemical Group Nitro
5556989	[S]([NH][CH2][c]1[n][cH][cH][cH][cH]1)([c]1[cH][cH][c]([NH][C](=[O])[CH3])[cH][cH]1)(=[O])=[O]	5556989
	Warhead Heteroatom_heteroatom_N_S
7954750	[n]1([c]([nH][c]2[c]([c]1=[O])[cH][cH][c]([C](=[O])[O][CH3])[cH]2)=[S])[CH2][c]1[cH][c]2[O][CH2][O][c]2[cH][cH]1	7954750
	Warhead Aliphatic_ester
6620392	[S]([c]1[cH][cH][c]([cH][cH]1)[CH2][CH2][NH][C](=[O])[CH2][c]1[cH][cH][c]([cH][cH]1)[Cl])(=[O])(=[O])[NH2]	6620392
	Warhead Heteroatom_heteroatom_N_S
7650270	[C]([NH][c]1[cH][cH][c]([N]2[CH2][CH2][NH+]([CH2][CH2]2)[CH3])[cH][cH]1)([c]1[cH][c]([Br])[cH][cH][cH]1)=[O]	7650270
	PASS
7650271	[c]1([c]([cH][c]([cH][c]1[O][CH2][CH3])[CH]=[O])[Cl])[O][CH2][C]([NH][c]1[cH][c]([Cl])[c]([cH][cH]1)[CH3])=[O]	7650271
	PASS
7650273	[n]1([c]([C]23[CH2][CH]4[CH2][CH]([CH2]3)[CH2][CH]([CH2]2)[CH2]4)[n][nH][c]1=[S])[CH2][CH]([CH3])[CH3]	7650273
	PASS
9135783	[c]1([c]([n]([c]2[cH][cH][c]([cH][cH]2)[CH3])[n][n]1)[NH2])[C]([NH][CH]1[CH2][CH2][CH2][CH2][CH2]1)=[O]	9135783
	PASS
5998346	[S]([N]([c]1[cH][c]([CH3])[cH][c]([cH]1)[CH3])[CH2][C]([NH][c]1[cH][cH][c]([cH][cH]1)[O][CH2][CH3])=[O])(=[O])(=[O])[c]1[cH][cH][cH][cH][cH]1	5998346
	Warhead Heteroatom_heteroatom_N_S
5537252	[C]([C]([NH][c]1[c]([O][CH3])[cH][cH][cH][cH]1)=[O])([NH]\[N]=[CH]\[c]1[cH][cH][c]([C](=[O])[O-])[cH][cH]1)=[O]	5537252
	Warhead 1_2_dicarbonyl,Warhead Aliphatic_ester,Warhead Oxalyl,Warhead Heteroatom_heteroatom_N_N
6692146	[C]([N]1[CH2][CH2][N]([C]([CH]2[O][CH2][CH2][CH2]2)=[O])[CH2][CH2]1)([NH][c]1[cH][cH][cH][cH][cH]1)=[S]	6692146
	Chemical Group Thioamide
5524554	[C]([c]1[c]([F])[cH][cH][cH][cH]1)([NH][c]1[c]([CH]([CH3])[CH3])[cH][cH][cH][cH]1)=[O]	5524554
	PASS
9076586	[n]1([c]([n][n][c]1[S][CH2][C]([NH][c]1[n][c]([CH3])[c]([s]1)[CH3])=[O])[c]1[cH][c]2[O][CH2][O][c]2[cH][cH]1)[CH2][CH3]	9076586
	PASS
6860442	[N]1([C]([S][C](/[C]1=[O])=[CH]\[C]1=[CH][c]2[c]([O][CH]1[CH3])[cH][cH][cH][cH]2)=[S])[CH2][c]1[cH][cH][cH][cH][cH]1	6860442
	PASS
7117901	[CH]1([c]2[c]([O][c]3[c]1[cH][cH][cH][cH]3)[cH][cH][cH][cH]2)[CH2][C](=[O])[NH][CH2][CH2][O][c]1[c]([CH]([CH3])[CH3])[cH][cH][cH][cH]1	7117901
	PASS
7417756	[C]1(=[C]([C]([C](/[S]1)=[CH]/[c]1[cH][cH][c]([cH][cH]1)[F])=[O])[C](=[O])[O][CH2][CH3])[NH][C]([c]1[cH][cH][c]([cH][cH]1)[O][CH3])=[O]	7417756
	Warhead Aliphatic_ester,Chemical Group Propiolactones,Chemical Group Enamine
5757320	[c]1([c]([cH][cH][c]([cH]1)[CH3])[C]([CH3])([CH3])[CH3])[O][CH2][C]([NH][c]1[c]([F])[cH][cH][cH][cH]1)=[O]	5757320
	PASS
7417751	[N]1([C]([S][C](/[C]1=[O])=[CH]/[c]1[c]([cH][c]2[c]([cH]1)[O][CH2][O]2)[O][CH3])=[S])[CH2][CH]=[CH2]	7417751
	Chemical Group Terminal_vinyl
7117909	[n]1([c]([c]([S]([CH3])[CH3])[c]([nH][c]1=[O])=[O])[O])[c]1[cH][cH][c]([cH][cH]1)[F]	7117909
	PASS
7695000	[n]1[c]([n][c]([cH][c]1[NH2])[NH2])[S][CH2][C]([c]1[cH][cH][c]([cH][cH]1)[Cl])=[O]	7695000
	PASS
6023649	[n]12[c]([n][c]3[c]2[cH][cH][cH][cH]3)[s][c](/[c]1=[O])=[CH]/[c]1[c]([n]([c]2[cH][cH][c]([cH][cH]2)[Cl])[c]([cH]1)[CH3])[CH3]	6023649
	PASS
7695002	[n]1([c]([n][n][c]1[S][CH2][C]([NH][c]1[cH][cH][c]([cH][cH]1)[F])=[O])[CH]([NH][C]([c]1[cH][cH][c]([cH][cH]1)[Cl])=[O])[CH3])[CH2][CH3]	7695002
	PASS
7409040	[S]1([CH2][CH]([N]([C]([CH2][O][c]2[c]([cH][c]([cH][cH]2)[CH3])[CH3])=[O])[c]2[cH][cH][c]([cH][cH]2)[CH3])[CH]=[CH]1)(=[O])=[O]	7409040
	PASS
7944161	[n]1([n][cH][c]([cH]1)[NH][C]([c]1[cH][c]([O][CH3])[c]([cH][cH]1)[O][CH3])=[O])[CH2][c]1[c]([Cl])[cH][cH][cH][c]1[F]	7944161
	PASS
7944162	[c]1([c]([c]([CH3])[c]([s]1)[C](=[O])[NH2])[C](=[O])[O][CH3])[NH][C]([c]1[c]([c]([s][cH]1)[CH3])[CH2][CH3])=[O]	7944162
	Warhead Aliphatic_ester
7695007	[c]1([C]([NH][c]2[cH][cH][c]([N]3[CH2][CH2][N]([C]([c]4[cH][cH][c]([cH][cH]4)[CH3])=[O])[CH2][CH2]3)[cH][cH]2)=[O])[o][c]([Br])[cH][cH]1	7695007
	PASS
5456737	[CH]([c]1[cH][cH][cH][cH][cH]1)([c]1[cH][cH][cH][cH][cH]1)[CH2][CH2][NH2+][CH]([CH2][c]1[cH][cH][c]([cH][cH]1)[O][CH3])[CH3]	5456737
	Ratio H/C
9004023	[n]1([NH][C]([c]2[cH][cH][c]([cH][cH]2)[Cl])=[O])[c]([cH][cH][c]1[CH3])[CH3]	9004023
	PASS
7944168	[C]([N]1[CH2][CH2][NH+]([CH2][CH2]1)[CH2][c]1[cH][c]2[O][CH2][O][c]2[cH][cH]1)([c]1[cH][c]([C]([F])([F])[F])[cH][cH][cH]1)=[O]	7944168
	PASS
6247832	[C]1(=[C]([C]([C](/[S]1)=[CH]/[c]1[cH][c]([c]([c]([cH]1)[O][CH3])[O][CH3])[O][CH3])=[O])[C](=[O])[O][CH2][CH3])[NH][c]1[cH][cH][c]([cH][cH]1)[O][CH3]	6247832
	Warhead Aliphatic_ester,Chemical Group Propiolactones,Chemical Group Enamine
9076583	[c]1([o][c]([CH2][NH2+][C]([CH2][OH])([CH3])[CH3])[cH][cH]1)[c]1[cH][cH][c]([cH][cH]1)[Cl]	9076583
	PASS
5737652	[N]1([C]([S][C](/[C]1=[O])=[CH]\[c]1[cH][c]([N]([O])=[O])[c]([cH][cH]1)[OH])=[S])[c]1[cH][c]([Cl])[cH][cH][cH]1	5737652
	Warhead Heteroatom_heteroatom_O_N,Chemical Group Nitro
9076581	[c]1([n]([n][n][n]1)[CH3])[NH][CH2][c]1[cH][c]([O][CH2][CH3])[c]([cH][cH]1)[O][CH2][c]1[cH][cH][cH][cH][cH]1	9076581
	PASS
7981973	[c]1([c]([c]([n]([n]1)[CH2][c]1[c]([c]([Cl])[cH][cH][cH]1)[Cl])[CH3])[C]#[N])[N]([O])=[O]	7981973
	Warhead Heteroatom_heteroatom_O_N,Chemical Group Nitro
6728818	[c]1([NH][C](=[O])[CH2][O][c]2[c]([cH][cH][c]([cH]2)[CH3])[CH3])[c]([CH]([CH3])[CH3])[cH][cH][cH][cH]1	6728818
	PASS
6784018	[S]([N]([CH2][C]([NH][CH2][c]1[o][cH][cH][cH]1)=[O])[CH2][c]1[cH][cH][c]([cH][cH]1)[Br])(=[O])(=[O])[c]1[cH][cH][cH][cH][cH]1	6784018
	Warhead Heteroatom_heteroatom_N_S
5131081	[c]12[c]3[n][c]([OH])[c]([n][c]3[cH][cH][c]1[n][s][n]2)[OH]	5131081
	PASS
5131080	[c]1([n-][n][n][n]1)[NH]\[N]=[CH]\[c]1[c]2[n][s][n][c]2[cH][cH][cH]1	5131080
	Warhead Heteroatom_heteroatom_N_N,Ratio H/C
5532752	[n]1([c]([c]2[c]([cH][cH][c]3[c]2[c]([c]1=[O])[cH][cH][cH]3)[I])=[O])[O][c]1[c]([N]([O])=[O])[cH][c]([N]([O])=[O])[cH][cH]1	5532752
	Warhead Heteroatom_heteroatom_O_N,Chemical Group Nitro,Chemical Group iodine
5532755	[C]([NH][c]1[cH][c]([Cl])[c]([cH][cH]1)[Cl])(=[O])[O]\[N]=[CH]/[c]1[cH][cH][c]([cH][cH]1)[N]([CH3])[CH3]	5532755
	Warhead Aliphatic_ester,Warhead Heteroatom_heteroatom_O_N
7118488	[NH+]1([CH2][c]2[cH][c]([F])[cH][cH][cH]2)[CH2][CH2][NH+]([CH2][CH2]1)[CH2][c]1[cH][cH][c]([cH][cH]1)[O][CH2][CH3]	7118488
	PASS
7118489	[N]1([C](/[C](=[CH]/[c]2[s][c]([CH3])[cH][cH]2)[C]([NH][C]1=[O])=[O])=[O])[CH2][CH2][c]1[cH][cH][c]([cH][cH]1)[F]	7118489
	PASS
7118486	[c]1([C](=[O])[NH][CH2][CH2][O][c]2[cH][cH][c]([cH][cH]2)[CH2][CH3])[c]([cH][cH][c]([cH]1)[S][CH3])[Cl]	7118486
	PASS
7410251	[N]([c]1[c]([cH][cH][c]([cH]1)/[CH]=[CH]\[C]([NH][C]([NH][c]1[c]([C](=[O])[NH2])[cH][cH][cH][cH]1)=[S])=[O])[Cl])([O])=[O]	7410251
	Warhead Heteroatom_heteroatom_O_N,Chemical Group Nitro,Chemical Group Thioamide
5153688	[C]([NH]\[N]=[CH]\[c]1[c]([Cl])[cH][cH][cH][cH]1)(=[O])[CH2][O][c]1[cH][cH][cH][cH][cH]1	5153688
	Warhead Heteroatom_heteroatom_N_N
7949022	[c]1([c]([o][c]2[c]([cH]1)[cH][c]([N]([O])=[O])[cH][cH]2)=[O])[C]([NH][CH2][c]1[s][cH][cH][cH]1)=[O]	7949022
	Warhead Heteroatom_heteroatom_O_N,Chemical Group Nitro
6976412	[S]([c]1[c]2[c]([cH][cH][cH][cH]2)[c]([cH][cH]1)[O][CH2][CH3])([NH][CH]([c]1[cH][cH][cH][cH][cH]1)[CH3])(=[O])=[O]	6976412
	Warhead Heteroatom_heteroatom_N_S
7949021	[NH+]1([CH2][c]2[cH][cH][cH][cH][cH]2)[CH2][CH2][CH]([NH][C](=[O])[CH2][CH2][c]2[cH][cH][c]([cH][cH]2)[O][CH3])[CH2][CH2]1	7949021
	PASS
7124448	[c]1([s][c]([n][n]1)[CH2][c]1[cH][cH][c]([cH][cH]1)[Cl])[NH][C]([CH2][CH]([c]1[cH][cH][cH][cH][cH]1)[CH3])=[O]	7124448
	PASS
7124447	[S]([N]([c]1[cH][cH][c]([C]([NH][c]2[c]([Br])[cH][cH][cH][cH]2)=[O])[cH][cH]1)[CH2][c]1[cH][cH][c]([cH][cH]1)[CH3])(=[O])(=[O])[CH3]	7124447
	Warhead Heteroatom_heteroatom_N_S
6007774	[C]([c]1[o][cH][cH][cH]1)([NH][c]1[cH][cH][c]([NH][C](=[O])[CH2][O][c]2[c]([cH][cH][c]([cH]2)[CH3])[CH]([CH3])[CH3])[cH][cH]1)=[O]	6007774
	PASS
7457301	[N]1([C+]([S][C](/[C]1=[O])=[CH]\[c]1[c]([cH][c]([c]([cH]1)[O][CH2][CH3])[O][CH]([CH3])[CH3])[Br])=[NH])[CH2][CH]=[CH2]	7457301
	Chemical Group Terminal_vinyl
5669084	[N]1([C]([S][C](/[C]1=[O])=[CH]/[c]1[c]([c]([O][CH3])[cH][c]([cH]1)[Br])[OH])=[S])[CH2][CH3]	5669084
	PASS
5226548	[C]([O][c]1[cH][cH][c]([C](=[O])[CH3])[cH][cH]1)([c]1[cH][cH][c]([cH][cH]1)[c]1[cH][cH][cH][cH][cH]1)=[O]	5226548
	Warhead Aliphatic_ester
5669083	[c]12[c]([n][cH][n]([c]1=[O])\[N]=[CH]\[c]1[o][c]([c]3[c]([N]([O])=[O])[cH][c]([cH][cH]3)[O][CH3])[cH][cH]1)[s][c]1[c]2[CH2][CH2][CH2][CH2]1	5669083
	Warhead Heteroatom_heteroatom_O_N,Chemical Group Nitro
6215066	[c]1([C]([F])([F])[F])[c]([cH][cH][c]([NH][C]([c]2[cH][c]([I])[cH][cH][cH]2)=[O])[cH]1)[Cl]	6215066
	Chemical Group iodine
5226545	[C]([c]1[cH][cH][c]([cH][cH]1)[c]1[cH][cH][cH][cH][cH]1)(=[O])[NH][CH2][CH2][CH2][CH2][CH2][CH3]	5226545
	Chemical Group Unbranched_chain
5226544	[C]([NH][c]1[cH][c]([CH3])[c]([cH][cH]1)[CH3])([c]1[cH][cH][c]([cH][cH]1)[c]1[cH][cH][cH][cH][cH]1)=[O]	5226544
	Ratio H/C
5226546	[C]([N]1[CH2][CH2][CH2][CH2][CH2][CH2]1)([c]1[cH][cH][c]([cH][cH]1)[c]1[cH][cH][cH][cH][cH]1)=[O]	5226546
	PASS
6950197	[C]1=2[C]([NH][C]([NH][C]1=[O])=[O])([O][c]1[c]([CH]2)[cH][cH][c]([cH]1)[OH])[OH]	6950197
	Chemical Group Propiolactones
9153517	[C]1([N]([c]2[cH][cH][c]([cH][c]2[CH]1[CH2][c]1[nH][c](=[O])[c]2[c]([n]1)[cH][cH][cH][cH]2)[Br])[CH]([CH3])[CH3])=[O]	9153517
	PASS
9153516	[c]1([n][c]2[n]([c](=[O])[nH][c]([c]2[n]1[CH2][CH2][CH3])=[O])[CH3])[n]1[n][c]([cH][c]1[CH2][CH3])[CH2][CH3]	9153516
	PASS
9057612	[c]1([c]([n]([CH3])[c]2[c]1[cH][cH][cH][cH]2)[CH3])[C]([CH2][S][c]1[c]([c]([CH2][O][CH3])[cH][c]([n]1)[CH3])[C]#[N])=[O]	9057612
	PASS
9057611	[n]1[c]([n][o][c]1[CH2][CH2][C]([NH][c]1[cH][cH][c]([cH][cH]1)[Cl])=[O])[c]1[cH][c]([O][CH3])[c]([cH][cH]1)[O][CH3]	9057611
	PASS
7866131	[c]12[c]3[c]([n][cH][n][c]3[NH][CH2][CH2][c]3[cH][cH][cH][cH][cH]3)[s][c]1[CH2][O][C]([CH2]2)([CH3])[CH3]	7866131
	PASS
9057615	[c]12[c]([c]3[cH][c]4[c]([n][c]3[s]1)[CH2][C]([O][CH2]4)([CH3])[CH3])[n][cH][n]([c]2=[O])[CH2][C]([N]([CH2][CH3])[CH2][CH3])=[O]	9057615
	PASS
9026218	[n]12[c]([n][c]3[c]2[cH][cH][cH][cH]3)[nH][c]([cH][c]1=[O])[CH2][S][c]1[cH][cH][c]([cH][cH]1)[CH3]	9026218
	PASS
9033297	[S]1([CH2][CH]([N]([c]2[c]([O][CH2][CH3])[cH][cH][cH][cH]2)[C](=[O])[CH3])[CH]=[CH]1)(=[O])=[O]	9033297
	PASS
7656899	[S]([c]1[cH][c]2[CH]([c]3[cH][c]([S](=[O])(=[O])[NH][CH2][CH2][CH]([CH3])[CH3])[cH][cH][c]3[c]2[cH][cH]1)[OH])(=[O])(=[O])[NH][CH2][CH2][CH]([CH3])[CH3]	7656899
	Warhead Heteroatom_heteroatom_N_S
9153513	[c]1([n][n]([n][n]1)[CH3])[NH][C]([c]1[o][c]([Br])[cH][cH]1)=[O]	9153513
	Ratio H/C
5182236	[c]1([N]([O])=[O])[c]([c]([Cl])[cH][c]([cH]1)[Cl])[NH2]	5182236
	Warhead Heteroatom_heteroatom_O_N,Chemical Group Nitro,Heavy Atoms
7751754	[n]1[c]([n][o][c]1[CH2][CH2][C](=[O])[O][CH2][c]1[cH][cH][c]([cH][cH]1)[Br])[c]1[cH][cH][c]([cH][cH]1)[Cl]	7751754
	Warhead Aliphatic_ester
5553566	[C]([C]([F])([F])[F])([NH][CH]([c]1[cH][cH][c]([cH][cH]1)[Cl])[c]1[cH][cH][c]([cH][cH]1)[Cl])=[O]	5553566
	PASS
5553567	[c]1([c]([cH][c]([cH][cH]1)[O][CH2][CH2][CH3])[OH])[C](=[O])[O][CH2][CH2][NH+]([CH2][CH3])[CH2][CH3]	5553567
	Warhead Aliphatic_ester
5553565	[C]([C]([CH]([NH][C](=[O])[CH3])[NH+]1[CH2][CH2][CH2][CH2][CH2]1)([F])[F])([C]([CH]([F])[F])([F])[F])([F])[F]	5553565
	PASS
5260464	[C]([NH][c]1[c]([C]#[N])[cH][cH][cH][cH]1)([c]1[o][cH][cH][cH]1)=[O]	5260464
	PASS
7156496	[C]=1([CH]([C]=2[C]([CH2][C]([CH2][C]2[NH][C]1[CH3])([CH3])[CH3])=[O])[c]1[c]([F])[cH][cH][cH][c]1[F])[C](=[O])[O][CH3]	7156496
	Warhead Aliphatic_ester,Chemical Group Enamine
5260463	[C]([c]1[cH][cH][c]([CH2][NH+]2[CH2][CH2][N]([CH2][CH2]2)[c]2[c]([O][CH3])[cH][cH][cH][cH]2)[cH][cH]1)([F])([F])[F]	5260463
	PASS
7270501	[C]([c]1[c]([O][CH2][CH3])[cH][cH][cH][cH]1)([NH][c]1[c]([cH][c]([cH][cH]1)[Br])[F])=[O]	7270501
	PASS
7581230	[S]([NH][CH2][C]([N]1[CH2][CH2][N]([CH2][CH2]1)[c]1[cH][cH][c]([cH][cH]1)[O][CH3])=[O])([c]1[cH][cH][c]([cH][cH]1)[CH3])(=[O])=[O]	7581230
	Warhead Heteroatom_heteroatom_N_S
5356684	[N]([c]1[cH][c]([C]([N]2[CH2][CH2][NH+]([CH2][CH2]2)[CH2][c]2[cH][cH][cH][cH][cH]2)=[O])[cH][cH][c]1[Cl])([OH])=[O]	5356684
	Warhead Heteroatom_heteroatom_O_N,Chemical Group Nitro
7964613	[c]1([C]([NH][c]2[cH][c]([CH]([OH])[CH3])[cH][cH][cH]2)=[O])[c]([c]2[cH][cH][cH][cH][c]2[cH][cH]1)[O][CH3]	7964613
	PASS
9077064	[n]1([c]([n][n][c]1[S][CH2][C]([NH][c]1[s][c]([n][n]1)[CH2][CH3])=[O])[c]1[cH][n][cH][cH][cH]1)[CH2][CH]([CH3])[CH3]	9077064
	PASS
5760059	[N]1([C]([CH]([N]([C]([NH][c]2[cH][cH][cH][cH][cH]2)=[S])[CH2][c]2[cH][c]3[O][CH2][O][c]3[cH][cH]2)[CH2][C]1=[O])=[O])[c]1[cH][cH][c]([cH][cH]1)[F]	5760059
	Chemical Group Thioamide
6552912	[n]1[n]([cH][c]([c]1[c]1[cH][cH][c]([cH][cH]1)[F])/[CH]=[CH]/[C]([O][c]1[c]([cH][c]([cH][cH]1)[CH]=[O])[O][CH3])=[O])[c]1[cH][cH][cH][cH][cH]1	6552912
	Warhead Aliphatic_ester
9077065	[N]1([c]2[cH][cH][c]([NH][CH2][c]3[cH][c]([O][CH3])[c]([cH][cH]3)[O][CH2][CH3])[cH][cH]2)[CH2][CH2][O][CH2][CH2]1	9077065
	PASS
9073729	[S]([N]1[CH2][CH2][CH]([C]([NH][c]2[c]([CH3])[cH][cH][cH][cH]2)=[O])[CH2][CH2]1)(=[O])(=[O])[CH2][CH3]	9073729
	Warhead Heteroatom_heteroatom_N_S
9073728	[c]1([n]([n][n][n]1)[CH2][CH3])[NH][CH2][c]1[c]([O][CH2][c]2[cH][cH][c]([cH][cH]2)[CH3])[cH][cH][cH][cH]1	9073728
	PASS
9060854	[c]12[c]([n][c]([n][cH]2)[NH][CH2][c]2[o][cH][cH][cH]2)[CH2][C]([CH2][C]1=[O])([CH3])[CH3]	9060854
	PASS
9077062	[C]([c]1[cH][c]([Br])[c]([cH][cH]1)[O][CH2][CH2][O][CH3])(=[O])[NH][CH2][CH2][CH3]	9077062
	PASS
9073727	[C]([c]1[cH][c]([CH3])[c]([NH][CH2][c]2[cH][c]([O][CH3])[c]([cH][cH]2)[O][CH3])[cH][cH]1)(=[O])[O-]	9073727
	Warhead Aliphatic_ester
9073721	[c]12[c]([n][c]3[n]1[cH][c]([n]3[CH2][CH2][CH3])[CH3])[n]([CH3])[c]([n]([c]2=[O])[CH2][CH]=[CH2])=[O]	9073721
	Chemical Group Terminal_vinyl
9073720	[n]1[c]([n][o][c]1[CH2][N]([C]([CH2][c]1[cH][c]([O][CH3])[c]([cH][cH]1)[O][CH3])=[O])[CH2][CH3])[c]1[cH][c]([CH3])[cH][cH][cH]1	9073720
	PASS
9073723	[S]([c]1[cH][c]([NH][C](=[O])[CH2][CH3])[c]([cH][cH]1)[O][CH3])(=[O])(=[O])[NH][CH2][CH2][CH2][CH3]	9073723
	Warhead Heteroatom_heteroatom_N_S
9004029	[c]12[s][c]3[c]([c]1[n][cH][c]([n]2)[NH2])[CH2][CH2][CH2][CH2]3	9004029
	Heavy Atoms
6636107	[c]1([c]([N]2[CH2][CH2][CH2][CH2][CH2]2)[cH][cH][c]([NH][C]([c]2[cH][c]([N]([O])=[O])[cH][cH][cH]2)=[O])[cH]1)[C](=[O])[NH2]	6636107
	Warhead Heteroatom_heteroatom_O_N,Chemical Group Nitro
6134261	[c]1([c]([CH]([CH3])[CH3])[cH][cH][cH][c]1[CH3])[NH][C](=[O])[CH2][O][c]1[cH][cH][cH][cH][cH]1	6134261
	PASS
6636105	[S]1[C](=[N]/[C]([C]1=[O])=[CH]/[C](=[CH]\[c]1[cH][cH][cH][cH][cH]1)[CH3])[S][CH3]	6636105
	Warhead Aliphatic_thioester,Chemical Group Dithioacetate
6636103	[NH]([c]1[c]([CH3])[cH][cH][cH][cH]1)[C](=[O])[CH2][CH2][CH2][c]1[cH][cH][cH][cH][cH]1	6636103
	PASS
6636101	[C]([NH][c]1[nH][cH][n][n]1)([c]1[c]([cH][c]([cH][cH]1)[CH3])[Cl])=[O]	6636101
	PASS
7978052	[c]12[n]([c]([CH]([F])[F])[cH][c]([n]2)[c]2[cH][cH][c]([cH][cH]2)[O][CH3])[n][cH][c]1[C]([NH][c]1[c]([n]([n][cH]1)[CH3])[CH3])=[O]	7978052
	PASS
6900394	[C]1(=[C]([C]([N]([CH]1[c]1[cH][c]([c]([c]([cH]1)[O][CH3])[O][CH3])[O][CH3])[CH2][CH2][CH2][NH+]1[CH2][CH2][O][CH2][CH2]1)=[O])[OH])[C]([c]1[c]([cH][c]([cH][cH]1)[O][CH3])[CH3])=[O]	6900394
	Heavy Atoms
5713902	[C]1(=[C]([N]([C]([NH][CH]1[c]1[c]([N]([O])=[O])[cH][cH][cH][cH]1)=[O])[CH2][CH3])[CH3])[C](=[O])[O][CH2][CH2][O][CH3]	5713902
	Warhead Aliphatic_ester,Warhead Heteroatom_heteroatom_O_N,Chemical Group Nitro,Chemical Group Enamine
6134263	[n]1([c]([c]2[cH][cH][cH][cH][c]2[n][c]1[CH2][CH3])=[O])[c]1[cH][c]2[cH][cH][cH][cH][c]2[cH][cH]1	6134263
	PASS
5431169	[NH+]1([CH2][CH]2[CH]3[CH]=[CH][CH]([CH2]2)[CH2]3)[CH2][CH2][NH+]([CH2][CH2]1)[CH2][c]1[cH][c]2[O][CH2][O][c]2[cH][cH]1	5431169
	PASS
6704561	[c]1([c]([n][n]([cH]1)[c]1[cH][cH][cH][cH][cH]1)[c]1[s][cH][cH][cH]1)[CH]1[C](=[C]([CH3])[NH][C]([NH]1)=[O])[C]([O][CH]([CH3])[CH3])=[O]	6704561
	Warhead Aliphatic_ester,Chemical Group Enamine
6134262	[C]([NH][c]1[cH][c]([I])[cH][cH][cH]1)(=[O])[CH2][O][c]1[cH][c]2[cH][cH][cH][cH][c]2[cH][cH]1	6134262
	Chemical Group iodine
7850181	[c]1([c]([cH][cH][c]([cH]1)[Br])[O][CH3])[CH2][NH2+][CH2][c]1[s][cH][cH][cH]1	7850181
	PASS
7850183	[N]1([C]([CH]([N]([C]([NH][c]2[cH][cH][c]([cH][cH]2)[Cl])=[O])[CH2][c]2[cH][cH][c]([cH][cH]2)[O][CH3])[CH2][C]1=[O])=[O])[c]1[cH][cH][c]([cH][cH]1)[O][CH3]	7850183
	PASS
5431161	[NH+]1([CH2][CH]([O][CH]([CH2]1)[CH3])[CH3])[CH2][CH2][CH2][c]1[cH][cH][cH][cH][cH]1	5431161
	PASS
6911556	[C]([NH][c]1[c]([cH][c]([cH][cH]1)[Cl])[CH3])(=[S])[NH][CH2][CH2][CH3]	6911556
	Chemical Group Thioamide
7205785	[C]([CH]1[CH]([C](=[O])[O-])[CH2][CH]=[C]([CH2]1)[Cl])([NH][c]1[c]([O][CH3])[cH][cH][cH][cH]1)=[O]	7205785
	Warhead Aliphatic_ester
5431164	[c]1([N]2[CH2][CH2][NH+]([CH2][CH2]2)[CH2][CH2][CH2][c]2[cH][cH][cH][cH][cH]2)[n][cH][cH][cH][n]1	5431164
	PASS
5431167	[c]1([c]2[c]([cH][cH][cH][cH]2)[cH][cH][c]1[O][CH3])[CH2][NH+]1[CH2][CH]([CH2][OH])[CH2][CH2][CH2]1	5431167
	PASS
7114666	[c]12[c]([n][cH][n]([c]1=[O])[c]1[cH][cH][c]([cH][cH]1)[I])[s][c]([c]2[CH3])[CH3]	7114666
	Chemical Group iodine
7331407	[n]1[c]([n][o][c]1[CH2][O][c]1[c]([c]([CH3])[cH][cH][cH]1)[CH3])[CH2][c]1[c]([cH][c]([cH][cH]1)[Cl])[Cl]	7331407
	PASS
6777531	[n]1[c]([o][c]2[c]1[cH][c]([cH][c]2[Cl])[Cl])[c]1[cH][cH][c]([NH][C]([c]2[c]([cH][c]([cH][cH]2)[CH3])[Cl])=[O])[cH][cH]1	6777531
	LogP
7412674	[NH]([C]([NH][c]1[c]([N]2[CH2][CH2][CH2][CH2][CH2]2)[cH][cH][cH][cH]1)=[S])[C]([c]1[cH][c]([O][CH3])[cH][cH][cH]1)=[O]	7412674
	Chemical Group Thioamide
7727322	[C]1(=[C]([C]([N]([CH]1[c]1[cH][cH][c]([N]([OH])=[O])[cH][cH]1)[CH2][CH2][NH+]([CH3])[CH3])=[O])[OH])[C]([c]1[cH][c]([Cl])[c]([cH][cH]1)[O][CH3])=[O]	7727322
	Warhead Heteroatom_heteroatom_O_N,Chemical Group Nitro
7412676	[C]1(/[C]([O][C](=[CH]1)[c]1[cH][cH][c]([cH][cH]1)[F])=[O])=[CH]\[c]1[cH][cH][cH][cH][cH]1	7412676
	Warhead Aliphatic_ester
5952535	[C](=[CH]\[c]1[o][c]([c]2[cH][c]3[c]([C](=[O])[O][CH2]3)[cH][cH]2)[cH][cH]1)(/[C](=[O])[NH2])[C]#[N]	5952535
	Warhead Aliphatic_ester
7490182	[N]([c]1[c]([NH][CH]2[CH]3[CH2][CH]4[CH2][CH]2[CH2][CH]([CH2]3)[CH2]4)[cH][c]([N]2[CH2][CH2][NH+]([CH2][CH2]2)[CH3])[cH][cH]1)([OH])=[O]	7490182
	Warhead Heteroatom_heteroatom_O_N,Chemical Group Nitro,Chemical Group amine_all
7114669	[c]1([n][c]2[c]([n]1[CH3])[cH][cH][cH][cH]2)[S][CH2][C]([NH][c]1[n][cH][cH][s]1)=[O]	7114669
	PASS
5729125	[C]([N]1[CH2][CH2][NH+]([CH2][CH2]1)[CH3])([CH2][c]1[c]([O][CH3])[cH][cH][cH][cH]1)=[O]	5729125
	PASS
5820158	[N]1([C]([CH]2[CH]3[C](/[CH]([CH]2[C]1=[O])[CH]=[CH]3)=[C](\[c]1[cH][cH][cH][cH][cH]1)[c]1[cH][cH][cH][cH][cH]1)=[O])[c]1[cH][c]([CH3])[cH][cH][cH]1	5820158
	PASS
7121198	[N]1([C]([S][C](/[C]1=[O])=[CH]\[CH]=[CH]/[c]1[o][cH][cH][cH]1)=[O])[c]1[c]([Cl])[cH][cH][cH][cH]1	7121198
	PASS
6509292	[S]([N]1[CH2][CH2][N]([C]([c]2[c]3[c]([cH][cH][cH][cH]3)[cH][cH][cH]2)=[O])[CH2][CH2]1)([c]1[cH][cH][c]([NH][C](=[O])[CH3])[cH][cH]1)(=[O])=[O]	6509292
	Warhead Heteroatom_heteroatom_N_S
5789785	[N]1([C]([C]23[CH2][CH]4[CH2][CH]([CH2]3)[CH2][CH]([CH2]2)[CH2]4)=[O])[C]([CH2][CH]([CH2]1)[c]1[cH][cH][cH][cH][cH]1)=[O]	5789785
	PASS
5789784	[n]1([CH]2[CH]([CH]([CH]([O]2)[C](=[O])[O-])[OH])[OH])[c]2[c]([c]([NH2])[n][cH][n]2)[n][cH]1	5789784
	Warhead Aliphatic_ester,Chemical Group Propiolactones
7121194	[s]1[c]([C]23[CH2][CH]4[CH2][CH]([CH2]3)[CH2][CH]([CH2]2)[CH2]4)[n][n][c]1[NH][C](=[O])[CH2][NH+]([CH2][CH3])[CH2][CH3]	7121194
	PASS
6238386	[C]=1([CH]([C]=2[C]([CH2][C]([CH2][C]2[NH][C]1[CH3])([CH3])[CH3])=[O])[c]1[c]([Cl])[cH][cH][cH][c]1[F])[C]([O][CH2][CH]1[O][CH2][CH2][CH2]1)=[O]	6238386
	Warhead Aliphatic_ester,Chemical Group Enamine
9077069	[c]1([n][n][n]([c]1[CH3])[c]1[cH][cH][c]([cH][cH]1)[CH2][CH3])[C]([NH][c]1[c]([C]([F])([F])[F])[cH][cH][cH][cH]1)=[O]	9077069
	PASS
6238383	[C]12=[C]([NH][c]3[c]([NH][CH]1[c]1[cH][cH][c]([C](=[O])[O][CH3])[cH][cH]1)[cH][cH][cH][cH]3)[CH2][CH]([CH2][C]2=[O])[c]1[cH][cH][cH][cH][cH]1	6238383
	Warhead Aliphatic_ester,Chemical Group Enamine
6238382	[N]1([c]2[n][cH][cH][cH][cH]2)[CH2][CH2][NH+]([CH2][CH2]1)[CH2][CH]([CH2][O][c]1[cH][c]([O][CH3])[cH][cH][cH]1)[OH]	6238382
	PASS
7147149	[S]([N]([CH2][C]([N]1[CH2][CH2][CH]([C](=[O])[NH2])[CH2][CH2]1)=[O])[c]1[cH][cH][c]([cH][cH]1)[O][CH2][CH3])([c]1[cH][cH][c]([cH][cH]1)[Cl])(=[O])=[O]	7147149
	Warhead Heteroatom_heteroatom_N_S
6898780	[c]1([C]([N]2[CH2][CH2][N]([CH2][CH2]2)[c]2[cH][c]([Cl])[cH][cH][cH]2)=[S])[o][c]([c]2[cH][cH][c]([cH][cH]2)[Br])[cH][cH]1	6898780
	PASS
9043089	[C]([NH][c]1[c]([cH][cH][cH][c]1[CH3])[CH3])([NH][c]1[cH][c]([F])[cH][cH][cH]1)=[O]	9043089
	PASS
5316186	[n]1([c]([c]2[cH][cH][cH][cH][c]2[n][c]1/[CH]=[CH]\[c]1[cH][cH][c]([N]([O])=[O])[cH][cH]1)=[O])[c]1[cH][cH][c]([N]([O])=[O])[cH][cH]1	5316186
	Warhead Heteroatom_heteroatom_O_N,Chemical Group Nitro
5316181	[C]([c]1[cH][c]([OH])[c]([cH][cH]1)[OH])([NH]\[N]=[CH]\[c]1[c]([CH3])[cH][cH][cH][cH]1)=[O]	5316181
	Warhead Heteroatom_heteroatom_N_N
5231455	[c]1([c]([c]([C]#[N])[c]([n][c]1[CH3])[S][CH2][C]([c]1[cH][cH][c]([cH][cH]1)[Br])=[O])[c]1[cH][cH][c]([cH][cH]1)[Br])[C]([NH][c]1[cH][cH][cH][cH][cH]1)=[O]	5231455
	LogP,Heavy Atoms,Lipinski violations
7359896	[C]([NH][c]1[n][cH][cH][s]1)([c]1[c]([NH][C](=[O])[CH2][O][c]2[cH][cH][cH][cH][cH]2)[cH][cH][cH][cH]1)=[O]	7359896
	PASS
7359897	[C]([N]1[CH2][CH2][CH]([C](=[O])[NH2])[CH2][CH2]1)([NH][c]1[cH][cH][c]([cH][cH]1)[Cl])=[S]	7359897
	Chemical Group Thioamide
5917214	[c]12[c]([n][c]3[n]([c]1=[O])[CH2][CH2][CH2][CH2][CH2]3)[s][c]([c]2[CH3])[C]([NH][c]1[cH][cH][cH][cH][cH]1)=[O]	5917214
	PASS
5917215	[S]([N]1[CH2][CH2][O][CH2][CH2]1)([c]1[cH][c]([C]([NH][c]2[c]([c]3[CH2][CH2][CH2][CH2][c]3[s]2)[C]#[N])=[O])[c]([cH][cH]1)[Cl])(=[O])=[O]	5917215
	Warhead Heteroatom_heteroatom_N_S
9043081	[C]([N]1[CH]([CH2][CH2][CH2][CH]1[CH3])[CH3])([NH][c]1[cH][c]([CH3])[cH][cH][cH]1)=[O]	9043081
	PASS
5917210	[c]1([N]([C]#[N])[CH2][c]2[cH][cH][cH][cH][cH]2)[n][c]([CH3])[cH][c]([n]1)[CH3]	5917210
	PASS
9043086	[C]([N]1[CH2][CH2][NH+]([CH2][CH2]1)[CH2][c]1[c]([CH3])[cH][cH][cH][cH]1)([NH][c]1[cH][cH][c]([cH][cH]1)[O][CH3])=[O]	9043086
	PASS
9043084	[n]1([c]([n][n][c]1[S][CH2][c]1[cH][cH][c]([cH][cH]1)[F])[c]1[cH][cH][n][cH][cH]1)[CH2][CH]=[CH2]	9043084
	Chemical Group Terminal_vinyl
5154334	[S]([O]\[N]=[C](\[C]([F])([F])[F])[C]([F])([F])[F])([c]1[cH][cH][c]([cH][cH]1)[CH3])(=[O])=[O]	5154334
	Warhead Heteroatom_heteroatom_O_N,Ratio H/C
5154335	[C]([C]([F])([F])[F])([C]([F])([F])[F])([C]#[N])[NH][c]1[cH][cH][cH][cH][cH]1	5154335
	PASS
5154333	[C]([C]([F])([F])[F])([C]([F])([F])[F])([C]([F])([F])[F])[S][c]1[c]([N]([O])=[O])[cH][cH][cH][cH]1	5154333
	Warhead Heteroatom_heteroatom_O_N,Chemical Group Nitro,LogP,Ratio H/C
5348067	[c]1([c]2[c]([n][c]([cH]1)/[CH]=[CH]\[c]1[s][cH][cH][cH]1)[cH][cH][cH][cH]2)[C](=[O])[O][CH2][CH3]	5348067
	Warhead Aliphatic_ester
5154338	[C]\1([C]([N]([C]1=[C](/[C]([F])([F])[F])[C]([F])([F])[F])[C](=[O])[O][CH2][CH3])([F])[F])([C]([F])([F])[F])[C]([F])([F])[F]	5154338
	Warhead Aliphatic_ester,Chemical Group Enamine,Ratio H/C
9036114	[N]1([C]([CH2][CH]([CH2]1)[C]([NH][CH]([CH2][O][CH3])[CH3])=[O])=[O])[c]1[cH][cH][cH][cH][cH]1	9036114
	PASS
6934605	[C]1(=[C]([C]([N]([CH]1[c]1[cH][c]([Br])[cH][cH][cH]1)[CH2][CH2][O][CH3])=[O])[OH])[C]([c]1[o][c]([CH3])[cH][cH]1)=[O]	6934605
	PASS
9079778	[S]([CH2][c]1[c]([F])[cH][cH][cH][cH]1)([NH][CH2][c]1[c]([CH3])[cH][cH][cH][cH]1)(=[O])=[O]	9079778
	Warhead Heteroatom_heteroatom_N_S
6091016	[C]([CH2][C](=[O])[CH3])([NH][c]1[cH][cH][c]([NH][C](=[O])[CH3])[cH][cH]1)=[O]	6091016
	PASS
7497602	[c]1([nH+][c]2[cH][cH][cH][cH][c]2[n]1)/[C](=[CH]\[c]1[cH][c]([c]([cH][cH]1)[N]1[CH2][CH2][CH2][CH2]1)[CH3])[C]#[N]	7497602
	PASS
6207506	[S]([N]([CH2][C]([N]1[CH2][CH2][O][CH2][CH2]1)=[O])[c]1[cH][c]([C]([F])([F])[F])[cH][cH][cH]1)(=[O])(=[O])[CH3]	6207506
	Warhead Heteroatom_heteroatom_N_S
5187349	[C]([NH]\[N]=[CH]\[c]1[cH][cH][c]([cH][cH]1)[O][CH3])(=[O])[CH2][S][CH2][c]1[cH][c]([Br])[cH][cH][cH]1	5187349
	Warhead Heteroatom_heteroatom_N_N
5187348	[C]([NH]\[N]=[CH]\[c]1[cH][cH][c]([O][CH2][c]2[cH][cH][cH][cH][cH]2)[cH][cH]1)(=[O])[CH2][S][CH2][c]1[cH][c]([Br])[cH][cH][cH]1	5187348
	Warhead Heteroatom_heteroatom_N_N,LogP
5543242	[n]1([c]([c]([s][cH]1)[CH2][CH2][O][C]([CH2][C]12[CH2][CH]3[CH2][CH]([CH2]2)[CH2][CH]([CH2]1)[CH2]3)=[O])[CH3])[CH2][c]1[c]([n][c]([n][cH]1)[CH3])[NH2]	5543242
	Warhead Aliphatic_ester
5636749	[N]1([C]([CH]2[CH]([C]1=[O])[CH]1\[C](=[C](/[CH3])[CH3])[CH]2[CH]=[CH]1)=[O])[CH2][c]1[cH][cH][cH][cH][cH]1	5636749
	PASS
7949707	[C]([NH][C]([NH][c]1[cH][cH][c]([N]2[CH2][CH2][CH]([CH2][CH2]2)[CH3])[cH][cH]1)=[S])([c]1[c]([cH][c]([cH][cH]1)[CH3])[Cl])=[O]	7949707
	Chemical Group Thioamide
5636744	[c]1([N]([O])=[O])[cH][c]([N]([O])=[O])[cH][cH][c]1[O][CH2][CH2][C]#[C][c]1[cH][cH][cH][cH][cH]1	5636744
	Warhead Heteroatom_heteroatom_O_N,Chemical Group Nitro
5311202	[N]([c]1[cH][c]([C]([NH][c]2[cH][cH][c]([NH][C]([c]3[cH][c]([CH3])[cH][cH][cH]3)=[O])[cH][cH]2)=[O])[cH][cH][c]1[CH3])([O])=[O]	5311202
	Warhead Heteroatom_heteroatom_O_N,Chemical Group Nitro
5187344	[C]([NH]\[N]=[CH]\[c]1[c]([O][CH3])[cH][cH][cH][cH]1)(=[O])[CH2][S][CH2][c]1[cH][c]([Br])[cH][cH][cH]1	5187344
	Warhead Heteroatom_heteroatom_N_N
7000813	[n]1([c]([n][n][c]1[SH])[CH2][c]1[c]2[c]([cH][cH][cH][cH]2)[cH][cH][cH]1)[c]1[cH][cH][cH][cH][cH]1	7000813
	PASS
7000810	[S]([N]1[CH2][CH2][CH]([C]([NH][c]2[c]([cH][cH][c]([cH]2)[CH3])[O][CH3])=[O])[CH2][CH2]1)([c]1[cH][cH][c]([cH][cH]1)[Cl])(=[O])=[O]	7000810
	Warhead Heteroatom_heteroatom_N_S
7000816	[NH]1[C]2([C]([N]([CH2][CH]=[CH2])[c]3[c]2[cH][cH][cH][cH]3)=[O])[NH][c]2[c]([C]1=[O])[cH][cH][cH][cH]2	7000816
	Chemical Group Terminal_vinyl
7000815	[c]12[c]([n]([CH2][C]([NH][CH2][c]3[o][cH][cH][cH]3)=[O])[cH][n][c]1[s][cH][c]2[c]1[cH][cH][c]([cH][cH]1)[Cl])=[O]	7000815
	PASS
6429020	[N]([c]1[cH][cH][c]([CH2][C]([NH][c]2[cH][c]3[O][CH2][CH2][O][c]3[cH][cH]2)=[O])[cH][cH]1)([O])=[O]	6429020
	Warhead Heteroatom_heteroatom_O_N,Chemical Group Nitro
7265618	[C]([CH]1[CH]([CH]2[O][CH]1[CH]=[CH]2)[C](=[O])[O-])([NH][c]1[n][c]([CH3])[cH][s]1)=[O]	7265618
	Warhead Aliphatic_ester,Chemical Group Propiolactones
7978334	[n]1([c]([n][n][c]1[CH2][CH2][NH][C]([c]1[cH][cH][c]([cH][cH]1)[F])=[O])[S][CH2][C]([NH][c]1[n][c]2[cH][cH][cH][cH][c]2[s]1)=[O])[CH3]	7978334
	PASS
7711158	[n]1[cH][n][n]([cH]1)[CH2][CH2][O][c]1[c]([C]#[N])[cH][cH][cH][cH]1	7711158
	PASS
6496005	[c]1([N]([O])=[O])[c]([N]2[CH2][CH2][CH2][CH2]2)[cH][cH][c]([C]([c]2[c]([cH][c]([cH][cH]2)[CH3])[CH3])=[O])[cH]1	6496005
	Warhead Heteroatom_heteroatom_O_N,Chemical Group Nitro
9019513	[c]12[c]([c]3[cH][c]4[c]([n][c]3[s]1)[CH2][C]([O][CH2]4)([CH3])[CH3])[n][cH][n]([c]2=[O])[CH2][C]([NH][CH2][c]1[o][cH][cH][cH]1)=[O]	9019513
	PASS
5865837	[c]1([n]2[c]([n][c]1[c]1[cH][cH][cH][cH][cH]1)[cH][cH][c]([cH]2)[Cl])[NH][C]([c]1[cH][cH][c]([cH][cH]1)[F])=[O]	5865837
	PASS
5865835	[c]1([c]([c]([O][CH3])[cH][cH][cH]1)[O][CH3])[CH2][NH+]1[CH2][CH2][NH+]([CH2][CH2]1)[CH2][c]1[c]2[c]([cH][cH][cH][cH]2)[c]([cH][cH]1)[O][CH3]	5865835
	PASS
5865838	[c]1([c]([cH][c]([c]([cH]1)[O][CH3])[O][CH3])[O][CH3])[CH2][NH+]1[CH2][CH2][NH+]([CH2][CH2]1)[CH2][c]1[c]([Cl])[cH][cH][cH][cH]1	5865838
	PASS
6995957	[c]12[c]([n][cH][n]([c]1=[O])[CH]([C]([O][CH2][CH]([CH3])[CH3])=[O])[CH2][CH3])[s][c]([c]2[CH3])[CH3]	6995957
	Warhead Aliphatic_ester
6374367	[NH]1[C]([S][C](/[C]1=[O])=[CH]\[c]1[c]([O][CH2][CH2][O][c]2[cH][c]([CH3])[cH][c]([cH]2)[CH3])[cH][cH][cH][cH]1)=[S]	6374367
	PASS
6374364	[C]([NH][c]1[cH][cH][c]([NH][c]2[cH][cH][cH][cH][cH]2)[cH][cH]1)(=[O])[CH2][c]1[cH][cH][cH][cH][cH]1	6374364
	PASS
5323501	[c]1([c]2[c](/[N]=[CH]\[c]3[cH][cH][c]([cH][cH]3)[O][CH2][CH3])[cH][cH][cH][cH]2)[c](/[N]=[CH]\[c]2[cH][cH][c]([cH][cH]2)[O][CH2][CH3])[cH][cH][cH][cH]1	5323501
	Warhead Imine,LogP
5787960	[N]=1[NH][C]([CH]([C]1[CH3])[CH2][CH2][C]([NH]\[N]=[CH]\[C](=[CH]/[c]1[cH][cH][cH][cH][cH]1)[CH3])=[O])=[O]	5787960
	Warhead Heteroatom_heteroatom_N_N
5323503	[N]([c]1[c](/[CH]=[N]\[c]2[cH][c]([F])[c]([cH][cH]2)[CH3])[cH][cH][cH][cH]1)([O])=[O]	5323503
	Warhead Imine,Warhead Heteroatom_heteroatom_O_N,Chemical Group Nitro
5950591	[C]1(=[C]([C]([N]([CH]1[c]1[c]([cH][cH][c]([cH]1)[O][CH3])[O][CH3])[c]1[cH][c]([N]([O])=[O])[cH][cH][cH]1)=[O])[OH])[C](=[O])[c]1[cH][cH][cH][cH][cH]1	5950591
	Warhead Heteroatom_heteroatom_O_N,Chemical Group Nitro
9154855	[c]1([n][c]2[n]([n]1)[c]1[c]([c](=[O])[n]([cH][cH]1)[CH2][CH2][c]1[c]3[c]([nH][cH]1)[cH][cH][c]([cH]3)[O][CH3])[cH][n]2)[C]([F])([F])[F]	9154855
	PASS
5787969	[S]([c]1[cH][c]([O][CH3])[cH][cH][c]1[O][CH3])([NH][CH2][CH]1[O][CH2][CH2][CH2]1)(=[O])=[O]	5787969
	Warhead Heteroatom_heteroatom_N_S
7677031	[S]([N]([CH2][C]([NH][c]1[cH][cH][c]([O][CH2][c]2[cH][cH][cH][cH][cH]2)[cH][cH]1)=[O])[CH3])([c]1[cH][cH][c]([cH][cH]1)[F])(=[O])=[O]	7677031
	Warhead Heteroatom_heteroatom_N_S
5950598	[c]1([o][c](/[CH]=[C](\[C]#[N])[C]#[N])[cH][cH]1)[c]1[cH][c]2[c]([C](=[O])[O][CH2]2)[cH][cH]1	5950598
	Warhead Aliphatic_ester
5950599	[n]1([c]([cH][c]([c]1[CH3])/[CH]=[N]\[NH][C]([CH2][NH+]1[CH2][CH2][O][CH2][CH2]1)=[O])[CH3])[c]1[c]([cH][cH][cH][c]1[CH3])[CH3]	5950599
	Warhead Heteroatom_heteroatom_N_N
6066060	[C](/[CH]=[CH]\[c]1[cH][cH][cH][cH][cH]1)(=[O])[NH][CH2][CH2][S][c]1[n][cH][cH][cH][cH]1	6066060
	PASS
6816656	[N]([c]1[cH][cH][c]([C]([CH2][O][C]([c]2[cH][cH][c]([O][CH2][c]3[cH][cH][cH][cH][cH]3)[cH][cH]2)=[O])=[O])[cH][cH]1)([O])=[O]	6816656
	Warhead Aliphatic_ester,Warhead Heteroatom_heteroatom_O_N,Chemical Group Nitro
7123132	[N]([c]1[cH][c]([NH][C]([CH]([c]2[cH][cH][cH][cH][cH]2)[O][CH3])=[O])[cH][cH][cH]1)([O])=[O]	7123132
	Warhead Heteroatom_heteroatom_O_N,Chemical Group Nitro
6816653	[N]([c]1[cH][c]([C]([F])([F])[F])[cH][cH][c]1[S][CH2][C]([NH][c]1[cH][c]([C]([F])([F])[F])[cH][cH][c]1[Cl])=[O])([O])=[O]	6816653
	Warhead Heteroatom_heteroatom_O_N,Chemical Group Nitro
7123139	[N]1([C]([S][C](/[C]1=[O])=[CH]/[c]1[cH][cH][c]([cH][cH]1)[c]1[cH][cH][cH][cH][cH]1)=[O])[CH2][C](=[O])[O][CH3]	7123139
	Warhead Aliphatic_ester
7278168	[c]1([c]([s][cH][c]1[c]1[cH][cH][c]([cH][cH]1)[Cl])[NH][C](=[O])[CH2][S][c]1[cH][cH][cH][cH][cH]1)[C](=[O])[O][CH3]	7278168
	Warhead Aliphatic_ester
6816659	[N](=[C+](\[c]1[cH][cH][c]([cH][cH]1)[Cl])[NH2])/[O][C](=[O])[CH2][O][c]1[cH][cH][c]([cH][cH]1)[CH]([CH3])[CH3]	6816659
	Warhead Aliphatic_ester,Warhead Heteroatom_heteroatom_O_N
9076602	[c]12[n]([n][n][n]2)[c]2[cH][cH][cH][cH][c]2[n][c]1[NH][c]1[cH][cH][c]([C](=[O])[O][CH2][CH3])[cH][cH]1	9076602
	Warhead Aliphatic_ester
9154854	[C]([c]1[cH][c]([NH][C]([c]2[cH][c]([O][CH2][CH2][CH3])[cH][cH][cH]2)=[O])[cH][cH][cH]1)([N]([CH2][CH3])[CH2][CH3])=[O]	9154854
	PASS
6587613	[n]12[c]([n][c]3[c]2[cH][cH][cH][cH]3)[s][c](/[c]1=[O])=[CH]\[c]1[cH][c]([O][CH2][c]2[cH][c]([CH3])[cH][cH][cH]2)[cH][cH][cH]1	6587613
	PASS
7996016	[S]([N]([CH2][C]([NH][CH]1[CH2][CH2][CH2][CH2][CH2][CH2][CH2]1)=[O])[CH]1[CH2][CH2][CH2][CH2][CH2]1)(=[O])(=[O])[CH3]	7996016
	Warhead Heteroatom_heteroatom_N_S
9081958	[n]1[c]([n][nH][cH]1)[NH][CH2][c]1[cH][cH][c]([cH][cH]1)[CH]([CH3])[CH3]	9081958
	PASS
7996012	[C]([NH][c]1[cH][cH][c]([O][c]2[cH][cH][cH][cH][cH]2)[cH][cH]1)(=[O])[CH2][NH+]([CH3])[CH3]	7996012
	PASS
6453920	[c]1([c]([cH][c]([cH][c]1[CH3])[O][CH2][CH2][O][c]1[c]([O][CH3])[cH][cH][cH][cH]1)[CH3])[Cl]	6453920
	PASS
7996010	[n]1[c]([n][o][c]1[CH2][O][c]1[c]([CH3])[cH][cH][cH][cH]1)[c]1[cH][c]([O][CH3])[cH][cH][cH]1	7996010
	PASS
5938227	[N]1([C]([S][CH2][C]1=[O])=[S])\[N]=[CH]\[C](=[CH]/[c]1[cH][cH][cH][cH][cH]1)[CH3]	5938227
	Warhead Heteroatom_heteroatom_N_N
5404875	[c]1([C](=[O])[NH][NH]\[CH]=[CH]\[C](=[O])[c]2[cH][cH][cH][cH][cH]2)[c]([OH])[cH][cH][cH][cH]1	5404875
	Warhead Heteroatom_heteroatom_N_N,Chemical Group Hydrazine,Chemical Group Enamine
5125564	[c]1([nH+][c]2[cH][cH][cH][cH][c]2[n]1)[S][CH2][CH2][CH2][CH3]	5125564
	Heavy Atoms
5125563	[c]1([nH+][c]2[cH][cH][cH][cH][c]2[n]1)[S][CH2][C](=[CH2])[Br]	5125563
	Heavy Atoms
5404872	[CH](/[C](=[O])[c]1[cH][cH][cH][cH][cH]1)=[CH]\[NH][c]1[cH][cH][c]([cH][cH]1)[Br]	5404872
	Chemical Group Enamine
5404879	[CH](/[C]([c]1[cH][cH][c]([cH][cH]1)[Cl])=[O])=[CH]\[NH][c]1[cH][cH][c]([cH][cH]1)[I]	5404879
	Chemical Group iodine,Chemical Group Enamine
5404878	[C](/[CH]=[CH]\[NH][CH2][c]1[cH][cH][cH][cH][cH]1)([c]1[cH][cH][c]([cH][cH]1)[Cl])=[O]	5404878
	Chemical Group Enamine
7967242	[C]([NH][C]([CH3])([CH3])[CH3])([c]1[cH][cH][c]([NH][C]([CH]2[O][CH2][CH2][CH2]2)=[O])[cH][cH]1)=[O]	7967242
	PASS
5193909	[c]1([c]([cH][cH][c]([cH]1)/[CH]=[N]\[N]=[CH]/[c]1[cH][c]([OH])[c]([cH][cH]1)[O][CH3])[O][CH3])[OH]	5193909
	Warhead Heteroatom_heteroatom_N_N
5482572	[N]([c]1[cH][c]([NH][CH]2[CH]([CH]([OH])[CH]([CH2][O]2)[OH])[OH])[c]([cH][cH]1)[CH3])([O])=[O]	5482572
	Warhead Heteroatom_heteroatom_O_N,Chemical Group Nitro
7967241	[nH]1[c]([n][n][c]1[S][CH2][C]([NH][CH]1[CH]2[CH2][CH]([CH2]1)[CH2][CH2]2)=[O])[c]1[cH][c]([cH][c]([cH]1)[O][CH3])[O][CH3]	7967241
	PASS
7967246	[C]([c]1[c]([S][CH3])[cH][cH][cH][cH]1)([N]1[CH2][CH2][N]([CH2][CH2]1)[c]1[cH][c]([Cl])[cH][cH][cH]1)=[O]	7967246
	PASS
7967247	[n]1([c]([n][n][c]1[CH2][O][c]1[cH][c]([CH3])[cH][c]([cH]1)[CH3])[S][CH2][C]([NH][c]1[c]([cH][c]([cH][cH]1)[Br])[CH]([CH3])[CH3])=[O])[CH3]	7967247
	PASS
7967244	[N]([c]1[cH][cH][c]([O][c]2[cH][cH][c]([C]([N]3[CH2][CH2][CH2][CH2]3)=[O])[cH][cH]2)[cH][cH]1)([O])=[O]	7967244
	Warhead Heteroatom_heteroatom_O_N,Chemical Group Nitro
5482579	[C](=[CH]/[C](=[O])[CH2][Cl])(/[NH][c]1[cH][cH][cH][cH][cH]1)[NH][c]1[cH][cH][cH][cH][cH]1	5482579
	Warhead Alkyl_halide,Chemical Group Enamine
7967248	[C]([NH][CH2][c]1[cH][cH][n][cH][cH]1)([CH]([O][c]1[c]([CH3])[cH][cH][cH][cH]1)[CH3])=[O]	7967248
	PASS
7967249	[N]1([C]([C]([CH2][C]([c]2[cH][c]3[O][CH2][CH2][O][c]3[cH][cH]2)=[O])([OH])[c]2[c]1[cH][cH][cH][cH]2)=[O])[CH2][c]1[cH][c]([Cl])[c]([cH][cH]1)[Cl]	7967249
	Chemical Group Propiolactones
5193905	[N](=[CH]\[c]1[cH][c]([OH])[c]([cH][cH]1)[O][CH3])/[c]1[cH][cH][c](/[N]=[CH]\[c]2[cH][c]([OH])[c]([cH][cH]2)[O][CH3])[cH][cH]1	5193905
	Warhead Imine
9059861	[C]([NH][c]1[c]([cH][cH][c]([cH]1)[CH3])[CH3])([NH][c]1[cH][cH][c]([cH][cH]1)[F])=[O]	9059861
	PASS
7436343	[C]1(/[C]([N]([c]2[cH][cH][c]([cH][cH]2)[Cl])[N]=[C]1[CH3])=[O])=[CH]/[c]1[cH][c]([c]([c]([cH]1)[Cl])[OH])[Br]	7436343
	Warhead Heteroatom_heteroatom_N_N
9049825	[S]([c]1[c]([n][n]([cH]1)[CH3])[CH3])([NH][CH]1[CH2][CH2][CH2][CH2]1)(=[O])=[O]	9049825
	Warhead Heteroatom_heteroatom_N_S
7436344	[C]1(/[C]([N]([c]2[cH][c]([CH3])[cH][cH][cH]2)[NH][C]1=[O])=[O])=[CH]/[c]1[o][c]([c]2[c]([cH][cH][c]([cH]2)[Cl])[Cl])[cH][cH]1	7436344
	Warhead Heteroatom_heteroatom_N_N,Chemical Group Hydrazine
5107098	[N]1([C]([c]2[c]([C]1=[O])[cH][cH][cH][cH]2)=[O])[CH]([c]1[cH][cH][cH][cH][cH]1)[CH3]	5107098
	PASS
7577530	[c]1([n][c]2[cH][cH][cH][cH][c]2[s]1)[c]1[c]([cH][cH][c]([NH][C]([NH][C]([c]2[cH][cH][c]([cH][cH]2)[CH2][CH3])=[O])=[S])[cH]1)[OH]	7577530
	Chemical Group Thioamide
7577533	[NH]([CH]1[CH]2[CH2][CH]3[CH2][CH]1[CH2][CH]([CH2]2)[CH2]3)[C]([c]1[cH][n][cH][cH][cH]1)=[O]	7577533
	PASS
9124791	[S]1([N]([c]2[cH][cH][c]([cH][c]2[c]2[c]1[cH][cH][cH][cH]2)[Cl])[CH2][C](=[O])[NH2])(=[O])=[O]	9124791
	Warhead Heteroatom_heteroatom_N_S
7577535	[n]1([c]([n][n][c]1[CH2][NH][C]([c]1[c]([CH3])[cH][cH][cH][cH]1)=[O])[S][CH2][C]([NH][c]1[cH][c]([Cl])[cH][c]([cH]1)[Cl])=[O])[CH3]	7577535
	PASS
5107091	[N]([c]1[cH][cH][c]([C]([N]([CH2][c]2[cH][cH][cH][cH][cH]2)[CH]([CH3])[CH3])=[O])[cH][cH]1)([O])=[O]	5107091
	Warhead Heteroatom_heteroatom_O_N,Chemical Group Nitro
5554649	[C]([c]1[n][cH][cH][n][cH]1)([NH][c]1[cH][c]([CH3])[c]([cH][cH]1)[CH3])=[O]	5554649
	PASS
6390955	[C](/[C]([N]1[CH2][CH2][O][CH2][CH2]1)=[O])([NH][C]([c]1[c]([Cl])[cH][cH][cH][cH]1)=[O])=[CH]\[c]1[cH][cH][c]([O][C](=[O])[CH3])[cH][cH]1	6390955
	Warhead Aliphatic_ester,Chemical Group Enamine
5554642	[c]1([n][c]2[cH][c]([O][CH3])[cH][cH][c]2[c]([cH]1)[CH3])[N]1[CH2][CH2][N]([CH2][CH2]1)[c]1[cH][cH][cH][cH][cH]1	5554642
	PASS
5554640	[C]([NH][CH2][c]1[cH][cH][n][cH][cH]1)(=[O])[CH2][O][c]1[cH][cH][cH][cH][cH]1	5554640
	PASS
5554641	[c]1([c]([N]([O])=[O])[cH][c]([N]([O])=[O])[cH][cH]1)[C]([NH][c]1[cH][cH][c]([cH][cH]1)[Br])=[O]	5554641
	Warhead Heteroatom_heteroatom_O_N,Chemical Group Nitro
5554646	[c]1([c]([c]([Br])[cH][c]([cH]1)[Br])[O][CH3])/[CH]=[N]/[NH][C](=[O])[CH2][NH][c]1[c]([CH3])[cH][cH][cH][cH]1	5554646
	Warhead Heteroatom_heteroatom_N_N
5554644	[c]1([n][c]([c]2[cH][cH][c]([cH][cH]2)[F])[cH][s]1)[NH][C]([c]1[cH][c]([Br])[cH][cH][cH]1)=[O]	5554644
	PASS
9158237	[C]([NH][c]1[cH][cH][c]([NH][C](=[O])[CH3])[cH][cH]1)([CH]([S][c]1[n][c]2[cH][cH][cH][cH][c]2[cH][cH]1)[CH3])=[O]	9158237
	PASS
9124790	[c]1([C]([NH][c]2[c]([N]3[CH2][CH2][N]([CH2][CH2]3)[C](=[O])[CH3])[c]([Cl])[cH][cH][cH]2)=[O])[o][c]2[cH][cH][cH][cH][c]2[cH]1	9124790
	PASS
6217320	[S]([N]([CH2][C]([NH][c]1[c]([O][CH2][CH3])[cH][cH][cH][cH]1)=[O])[c]1[cH][c]([O][CH3])[cH][cH][cH]1)(=[O])(=[O])[c]1[cH][cH][cH][cH][cH]1	6217320
	Warhead Heteroatom_heteroatom_N_S
6538859	[C]1(/[C]([NH][C]([NH][C]1=[O])=[O])=[O])=[CH]/[c]1[cH][c]([Br])[c]([cH][cH]1)[O][CH2][c]1[c]([F])[cH][cH][cH][cH]1	6538859
	PASS
5248608	[C]1(=[C]([C](=[O])[c]2[c]([C]1=[O])[cH][cH][cH][cH]2)[OH])[CH]([c]1[cH][cH][c]([cH][cH]1)[N]([CH3])[CH3])[c]1[cH][cH][cH][cH][cH]1	5248608
	PASS
7961424	[c]1([c]([o][c]2[c]([c]1=[O])[cH][cH][cH][cH]2)[c]1[cH][cH][c]([cH][cH]1)[CH3])[O][C](=[O])[c]1[cH][cH][cH][cH][cH]1	7961424
	Warhead Aliphatic_ester
6586261	[c]12[c]([c]([NH][c]3[c]([c]([CH3])[cH][cH][cH]3)[CH3])[cH][c]([c]1[n][o][n]2)[Cl])[N]([O])=[O]	6586261
	Warhead Heteroatom_heteroatom_O_N,Chemical Group Nitro
6586265	[N]1([C]([S][C](/[C]1=[O])=[CH]\[c]1[cH][c]([O][CH3])[c]([cH][cH]1)[O][CH2][CH2][O][c]1[c]([cH][cH][cH][c]1[CH3])[CH3])=[S])[c]1[cH][cH][cH][cH][cH]1	6586265
	PASS
7802389	[C]=12[C]([CH]([C](=[O])[O][CH3])[CH]([CH2][C]1[NH][C](=[C]([CH]2[c]1[c]([F])[cH][cH][cH][cH]1)[C]([O][CH]1[CH2][CH2][CH2][CH2][CH2]1)=[O])[CH3])[CH3])=[O]	7802389
	Warhead Aliphatic_ester,Chemical Group Propiolactones,Chemical Group Enamine
5307401	[c]12[c]([c]3[cH][c]([Br])[cH][cH][c]3[nH]2)[n][n][c]([n]1)[NH]\[N]=[CH]\[c]1[cH][cH][c]([N]([O])=[O])[cH][cH]1	5307401
	Warhead Heteroatom_heteroatom_O_N,Warhead Heteroatom_heteroatom_N_N,Chemical Group Nitro,Chemical Group Triazine123,Chemical Group Triazine124
6041701	[CH](/[C]([c]1[cH][cH][c]([cH][cH]1)[Cl])=[O])=[C](\[NH][c]1[c]([OH])[cH][cH][cH][cH]1)[CH3]	6041701
	Chemical Group Enamine
7802380	[n]1([c]([n][c]([n]1)[c]1[cH][cH][c]([cH][cH]1)[Cl])[NH][CH2][c]1[cH][cH][cH][cH][cH]1)[C](=[O])[CH3]	7802380
	PASS
7970445	[S]([NH][c]1[cH][cH][c]([C]([N]2[CH2][CH2][N]([CH2][CH2]2)[c]2[c]([F])[cH][cH][cH][cH]2)=[O])[cH][cH]1)(=[O])(=[O])[c]1[cH][cH][cH][cH][cH]1	7970445
	Warhead Heteroatom_heteroatom_N_S
7962221	[S]([N]([c]1[c]([c]([S](=[O])(=[O])[NH][CH2][CH2][OH])[c]([cH][c]1[CH3])[CH3])[CH3])[CH3])(=[O])(=[O])[c]1[cH][cH][cH][cH][cH]1	7962221
	Warhead Heteroatom_heteroatom_N_S
5889805	[N]1([c]2[c]([O][CH3])[cH][cH][cH][cH]2)[CH2][CH2][N]([CH2][CH2]1)\[N]=[CH]/[c]1[c]([cH][cH][c]([cH]1)[Br])[OH]	5889805
	Warhead Heteroatom_heteroatom_N_N
6049133	[C]([c]1[c]([NH][C]([c]2[s][cH][cH][cH]2)=[O])[cH][cH][cH][cH]1)([NH][c]1[cH][cH][c]([cH][cH]1)[Br])=[O]	6049133
	PASS
5825005	[c]12[n]([c]([C]([F])([F])[F])[cH][c]([n]2)[c]2[cH][cH][c]([cH][cH]2)[CH3])[n][c]([c]1[Cl])[C]([NH][CH2][CH]1[O][CH2][CH2][CH2]1)=[O]	5825005
	PASS
5701088	[c]1([c]([n][o][c]1[CH3])[c]1[c]([Cl])[cH][cH][cH][cH]1)[C]([NH][c]1[n][cH][cH][cH][c]1[Cl])=[O]	5701088
	PASS
5825000	[n]12[c]([c]3[CH2][CH2][c]4[c]([c]3[n][c]1[cH][c]([n]2)[C]([NH][CH2][c]1[s][cH][cH][cH]1)=[O])[cH][cH][cH][cH]4)[C]([F])([F])[F]	5825000
	PASS
5701086	[N]([c]1[c]([NH][C]([c]2[cH][c]([n][c]3[c]2[cH][cH][cH][cH]3)[c]2[cH][cH][c]([cH][cH]2)[CH2][CH3])=[O])[cH][cH][cH][cH]1)([O])=[O]	5701086
	Warhead Heteroatom_heteroatom_O_N,Chemical Group Nitro,LogP
7816048	[c]12[c]([c]([NH][C](=[S])[NH][CH2][c]3[o][cH][cH][cH]3)[cH][cH][c]1[N]1[CH2][CH2][O][CH2][CH2]1)[n][o][n]2	7816048
	Chemical Group Thioamide
5701083	[c]1([c]([c]2[CH2][CH2][CH2][CH2][CH2][CH2][c]2[s]1)[C](=[O])[NH2])[NH][C]([CH]1[O][CH2][CH2][CH2]1)=[O]	5701083
	PASS
9031573	[n]1[c]([nH][c]([cH][c]1[NH2])=[O])[S][CH2][C]([N]1[CH2][CH2][CH2][CH2][CH2][CH2]1)=[O]	9031573
	PASS
6443622	[n]12[c]([n][c]([cH][c]1[c]1[cH][cH][cH][cH][cH]1)[c]1[cH][cH][cH][cH][cH]1)[cH][c]([cH][cH]2)[CH3]	6443622
	Ratio H/C
9145827	[c]12[n]([n][c]([c]1[c]1[c]([O][CH3])[cH][cH][cH][cH]1)[CH3])[c]([NH][CH2][CH2][NH+]1[CH2][CH2][O][CH2][CH2]1)[cH][c]([n]2)[CH3]	9145827
	PASS
6443624	[S]([N]([CH2][C]([N]1[CH2][CH2][CH]([CH2][CH2]1)[CH3])=[O])[c]1[cH][c]([Cl])[cH][c]([cH]1)[Cl])(=[O])(=[O])[c]1[cH][cH][cH][cH][cH]1	6443624
	Warhead Heteroatom_heteroatom_N_S
7960987	[S]([c]1[cH][c]([F])[cH][cH][c]1[O][CH3])([NH][c]1[cH][c]2[o][c]3[c]([c]2[cH][cH]1)[cH][c]([S]([N]1[CH2][CH2][CH2][CH2]1)(=[O])=[O])[cH][cH]3)(=[O])=[O]	7960987
	Warhead Heteroatom_heteroatom_N_S
9031574	[C]([NH][c]1[c]([cH][c]([cH][cH]1)[NH2])[OH])([c]1[c]([CH3])[cH][cH][cH][cH]1)=[O]	9031574
	PASS
9031575	[c]1([cH][n]([CH2][C]([NH][c]2[cH][cH][c]([cH][cH]2)[F])=[O])[c]2[c]1[cH][cH][cH][cH]2)[C]([C](=[O])[NH2])=[O]	9031575
	Warhead 1_2_dicarbonyl,Warhead Oxalyl
6578930	[C]([N]([CH2][c]1[cH][cH][cH][cH][cH]1)[CH2][CH2][OH])([CH]1[CH2][CH2][NH+]([CH2][CH2]1)[CH2][c]1[cH][cH][c]([cH][cH]1)[CH3])=[O]	6578930
	PASS
6578933	[C]([N]([CH2][c]1[cH][cH][cH][cH][cH]1)[CH2][CH2][OH])([CH]1[CH2][CH2][NH+]([CH2][CH2]1)[CH2][c]1[cH][cH][c]([cH][cH]1)[F])=[O]	6578933
	PASS
6578932	[C]([N]([CH2][c]1[cH][cH][cH][cH][cH]1)[CH2][CH2][OH])([CH]1[CH2][CH2][NH+]([CH2][CH2]1)[CH2][c]1[c]([F])[cH][cH][cH][cH]1)=[O]	6578932
	PASS
5244678	[c]1([s][c]2[c]([c]1[Cl])[cH][cH][cH][cH]2)[C](=[O])[NH][CH2][CH2][c]1[cH][c]([O][CH3])[c]([cH][cH]1)[O][CH3]	5244678
	PASS
6380256	[c]12[c]([c]3[c]([NH][CH]([O]2)[c]2[c]([cH][cH][c]([cH]2)[O][CH3])[O][CH3])[cH][cH][c]([cH]3)[Br])[n][n][c]([n]1)[S][CH2][CH2][CH3]	6380256
	Chemical Group Triazine123,Chemical Group Triazine124
7179652	[c]1([c]([c]([CH3])[c]([s]1)[CH3])[C](=[O])[O][CH3])[NH][C](=[O])[CH2][S][c]1[n][c]2[cH][cH][cH][cH][c]2[c]([cH]1)[CH3]	7179652
	Warhead Aliphatic_ester
5282529	[S]([c]1[cH][cH][c]([NH][C]([c]2[cH][c]([O][CH3])[c]([cH][cH]2)[O][CH3])=[O])[cH][cH]1)(=[O])(=[O])[NH2]	5282529
	Warhead Heteroatom_heteroatom_N_S
7179657	[S](/[N]=[C]1/[C](=[CH][C]([CH]=[CH]1)=[O])[CH3])([c]1[cH][cH][c]([cH][cH]1)[Cl])(=[O])=[O]	7179657
	Warhead Heteroatom_heteroatom_N_S
5582601	[C]([NH][c]1[cH][cH][c]([cH][cH]1)[Cl])([CH2][CH]([c]1[cH][cH][cH][cH][cH]1)[CH3])=[O]	5582601
	PASS
7960980	[c]1([NH][C]([CH2][CH2][S][c]2[cH][cH][cH][cH][cH]2)=[O])[n][cH][cH][s]1	7960980
	PASS
5582608	[N]1([C]([c]2[cH][c]([C]([NH][c]3[cH][cH][c]([C](=[O])[CH3])[cH][cH]3)=[O])[cH][cH][c]2[C]1=[O])=[O])[c]1[cH][c]([N]([O])=[O])[cH][cH][cH]1	5582608
	Warhead Heteroatom_heteroatom_O_N,Chemical Group Nitro
9110566	[S]([NH][c]1[cH][cH][cH][cH][cH]1)([c]1[cH][c]([C]([NH][c]2[n][cH][cH][cH][cH]2)=[O])[cH][cH][cH]1)(=[O])=[O]	9110566
	Warhead Heteroatom_heteroatom_N_S
9080819	[c]1([NH][C]([c]2[cH][cH][c]([cH][cH]2)[O][CH3])=[O])[c]([N]2[CH2][CH2][O][CH2][CH2]2)[cH][cH][c]([cH]1)[O][CH3]	9080819
	PASS
7972549	[c]12[c]([O][CH2][O]1)[cH][cH][c]([cH]2)[CH2][NH2+][C]([CH2][C]([CH3])([CH3])[CH3])([CH3])[CH3]	7972549
	PASS
7972548	[n]12[c]([s][c]([n]1)[c]1[cH][c]([NH][C]([c]3[cH][cH][c]([cH][cH]3)[Br])=[O])[cH][cH][cH]1)[n][n][c]2[CH3]	7972548
	PASS
7972547	[S]([N]([CH2][C]([NH][c]1[cH][c]([C](=[O])[CH3])[cH][cH][cH]1)=[O])[c]1[cH][cH][c]([cH][cH]1)[Cl])([c]1[cH][c]([O][CH3])[c]([cH][cH]1)[O][CH3])(=[O])=[O]	7972547
	Warhead Heteroatom_heteroatom_N_S
7972544	[c]12[c]([S][CH]([C]([O][CH]([CH3])[CH3])=[O])[CH3])[n][cH][n][c]2[s][cH][c]1[c]1[cH][cH][c]([cH][cH]1)[Br]	7972544
	Warhead Aliphatic_ester
7972543	[n]1[c]([n][o][c]1[CH2][N]([C]([C]([O][c]1[cH][cH][c]([cH][cH]1)[Cl])([CH3])[CH3])=[O])[CH]1[CH2][CH2][CH2][CH2][CH2]1)[c]1[cH][cH][cH][cH][cH]1	7972543
	PASS
7102707	[N]1([C]([S][C](/[C]1=[O])=[CH]\[c]1[c]([n][nH][cH]1)[c]1[cH][cH][cH][cH][cH]1)=[S])[CH2][CH]1[O][CH2][CH2][CH2]1	7102707
	PASS
7102704	[c]1([c]2[c]([cH][c]([cH][c]2[O][CH2][C]([c]2[cH][cH][c]([cH][cH]2)[c]2[cH][cH][cH][cH][cH]2)=[O])[CH3])[o][c]([c]1[CH3])=[O])[CH3]	7102704
	LogP
6444165	[c]1([c]([cH][cH][c]([cH]1)[O][CH2][CH2][O][CH2][CH2][O][c]1[cH][c]([O][CH2][CH3])[cH][cH][cH]1)[Cl])[CH3]	6444165
	Chemical Group Unbranched_chain
5417032	[C]([c]1[cH][c]([CH2][CH]([NH+]2[CH2][CH2][N]([CH2][CH2]2)[c]2[cH][cH][cH][cH][cH]2)[CH3])[cH][cH][cH]1)([F])([F])[F]	5417032
	PASS
5326065	[C]12=[C]([NH][c]3[cH][cH][cH][cH][c]3[NH][CH]1\[CH]=[CH]\[c]1[c]([N]([O])=[O])[cH][cH][cH][cH]1)[CH2][C]([CH2][C]2=[O])([CH3])[CH3]	5326065
	Warhead Heteroatom_heteroatom_O_N,Chemical Group Nitro,Chemical Group Enamine
9007740	[c]1([c]([O][CH2][C](=[O])[NH2])[cH][cH][c]([cH]1)[CH2][NH][c]1[cH][cH][c]([cH][cH]1)[O][CH3])[Cl]	9007740
	PASS
9007741	[nH]1[c]([c]([n][n][c]1[S][CH2][C]([NH][c]1[cH][c]([Cl])[cH][cH][cH]1)=[O])[CH3])=[O]	9007741
	Chemical Group Triazine123,Chemical Group Triazine124
9007742	[N]1([C]([CH2][CH]([C]1=[O])[NH][c]1[cH][cH][c]([cH][cH]1)[N]([CH3])[CH3])=[O])[c]1[cH][cH][cH][cH][cH]1	9007742
	PASS
9007743	[c]12[c]([c]([n]([c]([n]2[CH3])=[O])[CH3])=[O])[n]([c]([n]1)[S][CH2][C]([NH][c]1[cH][cH][cH][cH][cH]1)=[O])[CH2][CH]=[CH2]	9007743
	Chemical Group Terminal_vinyl
5145701	[C+](/[NH][C](=[S])[NH][CH3])(=[N]\[c]1[cH][cH][c]([cH][cH]1)[CH3])[c]1[cH][cH][cH][cH][cH]1	5145701
	Chemical Group Thioamide
5145700	[C+](/[NH][C](=[S])[NH][CH3])(=[N]\[c]1[cH][cH][cH][cH][cH]1)[c]1[cH][cH][cH][cH][cH]1	5145700
	Chemical Group Thioamide
5145703	[S](/[N]=[C+](\[NH][C]([NH][c]1[cH][cH][cH][cH][cH]1)=[S])[c]1[cH][cH][cH][cH][cH]1)(=[O])(=[O])[c]1[cH][cH][cH][cH][cH]1	5145703
	Warhead Heteroatom_heteroatom_N_S,Chemical Group Thioamide
5145702	[C+](/[NH][C]([NH][c]1[cH][cH][c]([cH][cH]1)[O][CH3])=[S])(=[N]\[c]1[cH][cH][c]([cH][cH]1)[CH3])[c]1[cH][cH][cH][cH][cH]1	5145702
	Chemical Group Thioamide
5106560	[S]([NH][c]1[c]([n][cH][cH][n]1)[O][CH3])([c]1[cH][cH][c]([NH][C]([c]2[cH][cH][c]([cH][cH]2)[O][CH3])=[O])[cH][cH]1)(=[O])=[O]	5106560
	Warhead Heteroatom_heteroatom_N_S
6813770	[NH]([C]([NH][c]1[c]2[c]([cH][cH][cH][cH]2)[cH][cH][cH]1)=[S])[C]([c]1[cH][c]([O][CH2][CH2][CH2][CH3])[cH][cH][cH]1)=[O]	6813770
	Chemical Group Thioamide
6038917	[n]1[c]([c]2[cH][cH][cH][cH][c]2[c]([n]1)[O][CH3])[c]1[cH][cH][c]([cH][cH]1)[O][CH3]	6038917
	PASS
9034438	[S]([c]1[cH][c]([C]([NH][c]2[cH][cH][cH][cH][cH]2)=[O])[s][cH]1)(=[O])(=[O])[NH][CH2][CH2][O][CH3]	9034438
	Warhead Heteroatom_heteroatom_N_S
9034439	[S]([n]1[n][c]([cH][cH]1)[CH3])([c]1[cH][c]([O][CH2][CH3])[cH][cH][c]1[O][CH2][CH3])(=[O])=[O]	9034439
	PASS
9068047	[c]1([n][c]([c]2[cH][c]([O][CH3])[c]([cH][cH]2)[O][CH3])[n][o]1)[C]([NH][CH]1[CH2][CH2][CH2][CH2][CH2][CH2]1)=[O]	9068047
	PASS
9068040	[n]1[c]([n][o][c]1[CH2][N]([C]([c]1[cH][c]([cH][c]([cH]1)[O][CH3])[O][CH3])=[O])[CH2][CH3])[c]1[cH][c]([CH3])[cH][cH][cH]1	9068040
	PASS
7524057	[c]1([c]([cH][n]([n]1)[CH3])[Cl])[C]([NH][c]1[cH][cH][c]([cH][cH]1)[CH]([CH2][CH3])[CH3])=[O]	7524057
	PASS
5754938	[c]1([n][c]2[n][cH][cH][cH][c]2[o]1)[c]1[c]([c]([NH][C]([c]2[cH][cH][c]([N]([O])=[O])[cH][cH]2)=[O])[cH][cH][cH]1)[CH3]	5754938
	Warhead Heteroatom_heteroatom_O_N,Chemical Group Nitro
7886009	[C]([NH][c]1[c]([N]2[CH2][CH2][N]([CH2][CH2]2)[C](=[O])[CH]([CH3])[CH3])[cH][cH][cH][cH]1)([c]1[s][cH][cH][cH]1)=[O]	7886009
	PASS
7993537	[C]1([CH2][C]([CH]([CH]([c]2[cH][cH][c]([C]([CH3])([CH3])[CH3])[cH][cH]2)[CH]1[C](=[O])[CH3])[C](=[O])[CH3])([OH])[CH3])=[O]	7993537
	Chemical Group Propiolactones
9026965	[C]([NH][c]1[c]([cH][cH][c]([cH]1)[CH3])[O][CH3])([c]1[cH][c]([NH][C](=[O])[CH2][CH3])[cH][cH][cH]1)=[O]	9026965
	PASS
7993535	[c]1([c]([nH][c]2[c]1[cH][cH][cH][cH]2)[CH3])[C]([C](=[O])[NH2])=[O]	7993535
	Warhead 1_2_dicarbonyl,Warhead Oxalyl
5754935	[c]1([N]([O])=[O])[c]([N]2[CH2][CH2][CH2][CH2][CH2][CH2]2)[cH][cH][c]([S](=[O])(=[O])[NH][CH2][CH2][CH2][CH3])[cH]1	5754935
	Warhead Heteroatom_heteroatom_O_N,Warhead Heteroatom_heteroatom_N_S,Chemical Group Nitro
7169727	[S]([N]([CH2][C]([N]1[CH2][CH2][NH+]([CH2][CH2]1)[CH2][c]1[cH][cH][cH][cH][cH]1)=[O])[c]1[cH][c]([Cl])[cH][cH][c]1[Cl])(=[O])(=[O])[CH3]	7169727
	Warhead Heteroatom_heteroatom_N_S
7993532	[c]1([C]([C]([NH][CH]2[CH2][CH2][CH2][CH2][CH2][CH2]2)=[O])=[O])[cH][nH][c]2[c]1[cH][cH][cH][cH]2	7993532
	Warhead 1_2_dicarbonyl,Warhead Oxalyl
7993531	[n]1[c]([n][c]([n][c]1[N]([CH3])[CH3])[S][CH]([CH3])[CH3])[N]1[CH2][CH2][O][CH2][CH2]1	7993531
	Chemical Group Triazine135
7169724	[C]1(/[C]([N]([c]2[cH][c]([CH3])[cH][cH][cH]2)[NH][C]1=[O])=[O])=[CH]/[c]1[cH][c]([N]([O])=[O])[c]([c]([cH]1)[O][CH3])[OH]	7169724
	Warhead Heteroatom_heteroatom_O_N,Warhead Heteroatom_heteroatom_N_N,Chemical Group Nitro,Chemical Group Hydrazine
9023554	[c]1([C](=[O])[NH][CH2][CH2][O][CH3])[c]([S][CH2][c]2[cH][cH][cH][cH][cH]2)[cH][cH][cH][cH]1	9023554
	PASS
9105607	[c]1([n][c]([n][c]([n]1)[CH2][NH+]1[CH2][CH2][NH+]([CH2][CH2]1)[CH2][CH3])[NH2])[NH][c]1[cH][cH][c]([cH][cH]1)[CH2][CH3]	9105607
	Chemical Group Triazine135
7646889	[c]1([c]([cH][c]([s]1)[CH2][CH3])[C](=[O])[O][CH2][CH3])[NH][C]([CH2][CH2][n]1[c]([c]2[cH][cH][cH][cH][c]2[n][cH]1)=[O])=[O]	7646889
	Warhead Aliphatic_ester
9158231	[S]([N]([c]1[cH][cH][c]([C]([N]2[CH2][c]3[cH][cH][cH][cH][c]3[CH2][CH2]2)=[O])[cH][cH]1)[CH2][CH3])(=[O])(=[O])[CH3]	9158231
	Warhead Heteroatom_heteroatom_N_S
9072934	[n]1[n][c]2[cH][c]([C]([NH][c]3[c]([O][CH2][CH3])[cH][cH][cH][cH]3)=[O])[cH][cH][c]2[s]1	9072934
	PASS
7646883	[C]([CH]([C](=[O])[O][CH3])[CH]1[CH2][CH2][CH2][CH2][CH2][CH2]1)([NH][c]1[cH][cH][c]([cH][cH]1)[O][CH3])=[O]	7646883
	Warhead Aliphatic_ester,Chemical Group Propiolactones
7932741	[c]12[c]([n][c]([c]3[c]2[CH2][CH2][CH2]3)[N]2[CH2][CH2][O][CH2][CH2]2)[s][c]2[c]1[n][cH][n][c]2[NH][CH2][c]1[o][cH][cH][cH]1	7932741
	PASS
7932743	[S]([N]([CH2][C]([NH][c]1[cH][c]([Cl])[c]([cH][cH]1)[CH3])=[O])[c]1[cH][cH][cH][cH][cH]1)([c]1[cH][cH][c]([cH][cH]1)[F])(=[O])=[O]	7932743
	Warhead Heteroatom_heteroatom_N_S
7932742	[n]1([n][c]2[cH][c]([NH][C]([c]3[c]([N]([O])=[O])[cH][cH][cH][cH]3)=[O])[c]([cH][c]2[n]1)[CH3])[c]1[cH][cH][c]([cH][cH]1)[N]([CH2][CH3])[CH2][CH3]	7932742
	Warhead Heteroatom_heteroatom_O_N,Chemical Group Nitro
7932745	[N]([c]1[cH][c]([C]([NH][c]2[c]([N]3[CH2][CH2][NH+]([CH2][CH2]3)[CH3])[cH][cH][cH][cH]2)=[O])[cH][cH][cH]1)([OH])=[O]	7932745
	Warhead Heteroatom_heteroatom_O_N,Chemical Group Nitro
6952466	[S]([N]([CH2][C]([NH][CH]1[CH2][CH2][CH2][CH2]1)=[O])[CH2][c]1[cH][cH][c]([cH][cH]1)[Cl])([c]1[cH][cH][c]([cH][cH]1)[Cl])(=[O])=[O]	6952466
	Warhead Heteroatom_heteroatom_N_S
6952465	[N]1([C]([S][C](/[C]1=[O])=[CH]/[c]1[cH][c]([Br])[c]([cH][cH]1)[F])=[S])[c]1[cH][c]([Cl])[cH][cH][cH]1	6952465
	PASS
7932748	[c]1([c]([cH][c]2[c]([o]1)[cH][c]([O][CH2][C](=[O])[O][CH2][c]1[cH][cH][cH][cH][cH]1)[cH][cH]2)[c]1[cH][cH][c]([cH][cH]1)[F])=[O]	7932748
	Warhead Aliphatic_ester
5711610	[C]=1([CH]([C]=2[C]([CH2][CH]([CH2][C]2[NH][C]1[CH3])[c]1[cH][cH][cH][cH][cH]1)=[O])[c]1[c]([F])[cH][cH][cH][cH]1)[C]([O][CH2][c]1[cH][cH][cH][cH][cH]1)=[O]	5711610
	Warhead Aliphatic_ester,Chemical Group Enamine
9047649	[n]1([c]2[c]([cH][c]([NH][C]([CH]3[CH2][CH2][N]([CH2][CH2]3)[C](=[O])[CH3])=[O])[cH][cH]2)[c]2[c]1[cH][cH][cH][cH]2)[CH2][CH3]	9047649
	PASS
5262018	[NH+]1([CH2][c]2[cH][c]([O][CH3])[cH][cH][cH]2)[CH2][CH2][S][CH2][CH2]1	5262018
	PASS
9036701	[S]([N]1[CH]2[CH]([CH2][CH2][CH2][CH2]2)[CH2][CH2][CH2]1)([c]1[cH][cH][c]([n]2[n][n][n][cH]2)[cH][cH]1)(=[O])=[O]	9036701
	Warhead Heteroatom_heteroatom_N_S
9047647	[S]([c]1[s][c]([Cl])[cH][cH]1)([N]1[CH2][CH]2[NH+]([CH2][CH2]1)[CH2][CH2][CH2]2)(=[O])=[O]	9047647
	Warhead Heteroatom_heteroatom_N_S
9047646	[n]1([c]([n][n][c]1[S][CH2][C]([NH][CH]1[CH2][CH2]1)=[O])[c]1[cH][cH][c]([cH][cH]1)[CH3])[CH3]	9047646
	PASS
9047641	[C]([NH][c]1[c]([cH][c]([cH][cH]1)[O][CH3])[O][CH3])([CH2][NH+]1[CH2][CH2][NH+]([CH2][CH2]1)[CH2][c]1[cH][cH][c]([cH][cH]1)[F])=[O]	9047641
	PASS
9047640	[n]1([c]([n][n][c]1[CH3])[S][CH2][C]([NH][c]1[c]2[c]([cH][cH][cH][cH]2)[cH][cH][cH]1)=[O])[CH2][CH]=[CH2]	9047640
	Chemical Group Terminal_vinyl
9047643	[n]1[nH][c]2[c]([cH]1)[cH][c]([NH][C](=[O])[CH]1[CH2][CH2][CH2][CH2]1)[cH][cH]2	9047643
	PASS
9047642	[N]1([c]2[cH][cH][c]([cH][cH]2)[O][CH3])[CH2][CH2][NH+]([CH2][CH2]1)[CH2][C]([NH][c]1[c]([cH][c]([cH][cH]1)[O][CH3])[O][CH3])=[O]	9047642
	PASS
7000022	[c]12[c]([n][c]([n]([c]1=[O])[c]1[cH][cH][cH][cH][cH]1)[SH])[s][c]1[c]2[CH2][C]([CH2][CH]1[CH3])([CH3])[CH3]	7000022
	PASS
7761806	[n]1([c]([n][n][c]1[S][CH2][C](=[O])[NH2])[c]1[cH][c]([O][CH3])[c]([cH][cH]1)[O][CH3])[CH3]	7761806
	PASS
7849232	[C]([N]1[CH2][CH2][CH]([CH2][c]2[cH][cH][cH][cH][cH]2)[CH2][CH2]1)([NH][c]1[cH][c]([CH3])[c]([cH][cH]1)[CH3])=[S]	7849232
	Chemical Group Thioamide
7054288	[NH]1[C]([NH][C](/[C]1=[O])=[CH]/[c]1[n]([c]2[cH][c]([Br])[cH][cH][cH]2)[cH][cH][cH]1)=[O]	7054288
	Chemical Group Enamine
7849234	[nH]1[cH][c]([CH2][CH2][NH][C]([NH][CH]2[CH2][CH2]2)=[S])[c]2[c]1[cH][cH][cH][cH]2	7849234
	Chemical Group Thioamide
7761809	[S]([c]1[c]2[c]3[c]([c](=[O])[nH][c]3[cH][cH]1)[cH][cH][cH]2)([NH][c]1[cH][cH][c]([N]2[CH2][CH2][CH2][CH2][CH2]2)[cH][cH]1)(=[O])=[O]	7761809
	Warhead Heteroatom_heteroatom_N_S
5377319	[C]1(/[C]([NH][C]([NH][C]1=[O])=[S])=[O])=[CH]\[c]1[o][c]([c]2[c]([C](=[O])[O-])[cH][cH][cH][cH]2)[cH][cH]1	5377319
	Warhead Aliphatic_ester,Chemical Group Thioamide
9075326	[S]([CH2][C]([N]1[CH2][CH2][N]([CH2][CH2]1)[c]1[cH][cH][c]([cH][cH]1)[O][CH3])=[O])([c]1[cH][cH][c]([cH][cH]1)[CH3])(=[O])=[O]	9075326
	PASS
9075325	[nH]1[cH][c]([c]2[c]1[cH][cH][c]([cH]2)[CH3])[CH2][CH2][NH][C]([c]1[cH][cH][c]([cH][cH]1)[F])=[O]	9075325
	PASS
9146134	[c]1([n]([c]([n][n]1)[CH2][CH2][C]([NH][c]1[c]([Cl])[cH][cH][cH][cH]1)=[O])[CH2][CH3])[S][CH]([C]([NH][C]([CH3])([CH3])[CH3])=[O])[CH3]	9146134
	PASS
7575393	[S]([N]([CH2][C]([NH][c]1[c]([cH][c]([cH][cH]1)[O][CH3])[O][CH3])=[O])[c]1[cH][c]([Cl])[cH][cH][cH]1)([c]1[cH][cH][c]([cH][cH]1)[O][CH3])(=[O])=[O]	7575393
	Warhead Heteroatom_heteroatom_N_S
9155873	[S]([c]1[cH][c]([O][CH2][CH2][CH3])[c]([cH][c]1[CH3])[CH3])([NH][CH2][c]1[cH][n][cH][cH][cH]1)(=[O])=[O]	9155873
	Warhead Heteroatom_heteroatom_N_S
6001901	[n]1([c]([c]2[cH][cH][cH][cH][c]2[n][c]1[CH3])=[O])\[N]=[CH]\[c]1[c]2[c]([cH][cH][cH][cH]2)[cH][cH][c]1[OH]	6001901
	PASS
6001900	[S]([N]([CH2][C]([NH][CH2][c]1[cH][cH][cH][cH][cH]1)=[O])[c]1[cH][cH][c]([cH][cH]1)[O][CH2][CH3])([c]1[cH][cH][c]([cH][cH]1)[Cl])(=[O])=[O]	6001900
	Warhead Heteroatom_heteroatom_N_S
5377312	[N]1([C]([CH]2[CH]([C]1=[O])[CH]1[O][CH]2[CH]=[CH]1)=[O])[c]1[cH][c]([Br])[c]([cH][cH]1)[CH3]	5377312
	Chemical Group Propiolactones
5377315	[S]([c]1[cH][c]2[O][CH2][CH2][O][c]2[cH][cH]1)([NH][c]1[cH][c]([Cl])[c]([cH][cH]1)[Cl])(=[O])=[O]	5377315
	Warhead Heteroatom_heteroatom_N_S
9075329	[c]1([n][c]2[n][cH][cH][cH][c]2[o]1)[c]1[c]([c]([CH3])[cH][c]([NH][C](=[O])[CH]([CH3])[CH3])[cH]1)[OH]	9075329
	PASS
9033896	[c]1([o][c]([CH2][NH2+][CH]([CH2][OH])[CH2][CH3])[cH][cH]1)[c]1[c]([c]([Cl])[cH][cH][cH]1)[CH3]	9033896
	PASS
7965583	[c]1([c]([NH][C]([c]2[o][c]([c]3[cH][cH][c]([cH][cH]3)[F])[cH][cH]2)=[O])[cH][c]([C](=[O])[O][CH3])[cH][cH]1)[C](=[O])[O][CH3]	7965583
	Warhead Aliphatic_ester
9033895	[C]([NH][c]1[cH][c]2[cH][cH][cH][n][c]2[cH][cH]1)([c]1[cH][cH][c]([cH][cH]1)[O][CH3])=[O]	9033895
	PASS
7965582	[C]([NH][c]1[c]([C](=[O])[O][CH3])[cH][cH][cH][cH]1)([c]1[c]([c]([NH][C](=[O])[CH2][CH2][CH2][c]2[cH][cH][cH][cH][cH]2)[cH][cH][cH]1)[CH3])=[O]	7965582
	Warhead Aliphatic_ester
7724393	[C]([CH]([C]#[N])[c]1[cH][cH][cH][cH][cH]1)([NH][CH2][c]1[cH][c]2[O][CH2][O][c]2[cH][cH]1)=[O]	7724393
	PASS
5346076	[C]12(\[C](=[N]\[OH])/[CH]=[N]\[OH])[CH2][C]3([CH2][CH3])[CH2][CH]([CH2]2)[CH2][CH]([CH2]1)[CH2]3	5346076
	Warhead Heteroatom_heteroatom_O_N,Chemical Group Oxime
6299396	[n]1([c]([c](/[CH]=[N]/[NH][C](=[O])[O][CH3])[c]([n]1)[CH3])[OH])[c]1[cH][cH][cH][cH][cH]1	6299396
	Warhead Aliphatic_ester,Warhead Heteroatom_heteroatom_N_N
7965587	[NH]1[CH]([CH]2[CH]([c]3[c]1[cH][cH][c]([cH]3)[F])[CH]=[CH][CH2]2)[c]1[cH][n][cH][cH][cH]1	7965587
	PASS
6211644	[N]1([C](/[C](=[CH]\[c]2[cH][c]([O][CH3])[c]([cH][cH]2)[OH])[C]([NH][C]1=[O])=[O])=[O])[c]1[cH][c]([CH3])[c]([cH][cH]1)[CH3]	6211644
	PASS
7965586	[S]([c]1[cH][c]2[c]3[c]([cH][c]([N]([O])=[O])[cH][cH]3)[o][c]2[cH][cH]1)(=[O])(=[O])[NH2]	7965586
	Warhead Heteroatom_heteroatom_O_N,Warhead Heteroatom_heteroatom_N_S,Chemical Group Nitro
6683371	[c]1([c]([c]2[CH2][CH2][CH2][CH2][c]2[s]1)[C](=[O])[NH][CH3])[NH][C](=[O])[CH2][O][c]1[c]([cH][c]([cH][c]1[CH3])[CH3])[CH3]	6683371
	PASS
9083757	[n]1[c]([n][o][c]1[CH2][N]([C]([CH2][O][c]1[c]([cH][c]([cH][cH]1)[CH3])[CH3])=[O])[CH3])[c]1[cH][cH][c]([cH][cH]1)[Cl]	9083757
	PASS
5547689	[N]1([C]([CH]([NH+]2[CH2][CH2][N]([CH2][CH2]2)[c]2[cH][c]([Cl])[cH][cH][cH]2)[CH2][C]1=[O])=[O])[c]1[cH][cH][c]([cH][cH]1)[Br]	5547689
	PASS
7785407	[c]1([c]([o][c]2[c]([c]1[CH3])[cH][cH][c]([cH]2)[O][CH2][c]1[c]2[c]([cH][cH][cH][cH]2)[cH][cH][cH]1)=[O])[CH2][CH2][C](=[O])[O][CH2][CH3]	7785407
	Warhead Aliphatic_ester
7965584	[c]1([n]([c]2[c]([n]1[CH2][CH3])[cH][c]([NH][C](=[O])[c]1[cH][cH][n][cH][cH]1)[c]([cH]2)[Br])[CH2][CH3])=[O]	7965584
	PASS
6211984	[N]1([C]([S][C](/[C]1=[O])=[CH]/[c]1[cH][c]([O][CH2][CH2][O][CH2][CH2][O][c]2[cH][c]([CH3])[c]([cH][cH]2)[CH3])[cH][cH][cH]1)=[S])[CH3]	6211984
	Chemical Group Unbranched_chain
6211986	[NH]([C]([CH2][CH2][S][c]1[cH][cH][c]([cH][cH]1)[Cl])=[O])[c]1[c]([Br])[cH][cH][cH][cH]1	6211986
	PASS
7006766	[NH]([C]([NH][c]1[cH][cH][c]([C](=[O])[O-])[cH][cH]1)=[S])[C]([c]1[cH][cH][c]([cH][cH]1)[Cl])=[O]	7006766
	Warhead Aliphatic_ester,Chemical Group Thioamide
5623431	[c]12[c]([cH][c]([c]([cH]2)[O][CH3])[O][CH3])[cH][c]([cH][c]1[NH][CH2][CH2][CH2][CH3])[NH][C](=[O])[CH3]	5623431
	PASS
5623436	[N]1([C]([CH]=[C]([C]1=[O])[NH][c]1[cH][cH][cH][cH][cH]1)=[O])[c]1[c]([O][CH3])[cH][cH][cH][cH]1	5623436
	Chemical Group Enamine
5623437	[n]1([c]([n][n][c]1[SH])[c]1[cH][cH][cH][cH][cH]1)\[N]=[CH]\[C](=[CH]/[c]1[cH][cH][cH][cH][cH]1)[CH3]	5623437
	PASS
9025193	[S]([c]1[cH][c]([O][CH3])[c]([cH][c]1[O][CH3])[CH3])([NH][CH]1[CH2][C]([NH2+][C]([CH2]1)([CH3])[CH3])([CH3])[CH3])(=[O])=[O]	9025193
	Warhead Heteroatom_heteroatom_N_S
7737159	[n]1([c]([cH][c]([c]1[CH3])/[CH]=[C](\[C]#[N])[c]1[cH][c]([Br])[cH][cH][cH]1)[CH3])[c]1[n][cH][cH][cH][cH]1	7737159
	PASS
6146055	[c]12[o][c](=[O])[c]3[c]([c]1[cH][cH][c]([c]2[CH3])[O][CH2][C](=[O])[CH3])[cH][cH][cH][cH]3	6146055
	PASS
9082351	[c]1([c]2[c]([cH][c]([cH][cH]2)[Cl])[Cl])[o][c]([CH2][NH2+][CH2][CH]2[CH2][CH2][NH2+][CH2][CH2]2)[cH][cH]1	9082351
	PASS
9062743	[o]1[c]([n][n][c]1[CH2][O][c]1[cH][cH][cH][cH][cH]1)[S][CH2][CH2][C](=[O])[O-]	9062743
	Warhead Aliphatic_ester
6115714	[C]([CH]1[CH]([C](=[O])[O-])[CH2][CH]=[C]([CH2]1)[Cl])([NH][c]1[s][cH][n][cH]1)=[O]	6115714
	Warhead Aliphatic_ester
5581560	[N]1([C]([S][C](/[C]1=[O])=[CH]/[c]1[cH][cH][c]([O][CH2][c]2[cH][cH][c]([cH][cH]2)[Cl])[cH][cH]1)=[S])[CH2][C](=[O])[O-]	5581560
	Warhead Aliphatic_ester
7988540	[S]([N]([CH]([C]([NH][c]1[c]([C](=[O])[NH][CH2][CH2][O][CH3])[cH][cH][cH][cH]1)=[O])[CH3])[c]1[cH][cH][c]([cH][cH]1)[CH3])(=[O])(=[O])[CH3]	7988540
	Warhead Heteroatom_heteroatom_N_S
7988546	[n]1([c]([cH][c]([c]1[CH3])/[CH]=[C](\[C]#[N])[c]1[cH][c]([C]#[N])[cH][cH][cH]1)[CH3])[c]1[c]([CH3])[cH][cH][cH][cH]1	7988546
	PASS
7988547	[C]1(=[C]([NH][C]([NH][CH]1[c]1[cH][cH][c]([cH][cH]1)[Cl])=[O])[CH2][S][CH2][c]1[cH][cH][cH][cH][cH]1)[C](=[O])[O][CH2][CH3]	7988547
	Warhead Aliphatic_ester,Chemical Group Enamine
7988544	[n]1([c]([n][c]([n]1)[c]1[o][cH][cH][cH]1)[NH][CH2][c]1[s][cH][cH][cH]1)[C]([c]1[cH][c]([O][CH3])[c]([cH][cH]1)[O][CH3])=[O]	7988544
	PASS
5581566	[c]1([c]([s][c]2[c]1[CH2][CH2][CH2]2)[NH][C]([c]1[o][cH][cH][cH]1)=[O])[C]([NH][c]1[c]([CH3])[cH][cH][cH][cH]1)=[O]	5581566
	PASS
6469567	[S]([N]([c]1[c]([O][CH2][CH3])[cH][cH][cH][cH]1)[CH2][C]([NH][c]1[cH][c]([Cl])[cH][cH][c]1[O][CH3])=[O])(=[O])(=[O])[CH3]	6469567
	Warhead Heteroatom_heteroatom_N_S
6469564	[NH]([c]1[c]([cH][c]([cH][cH]1)[Cl])[CH3])[C](=[O])[CH2][S][CH2][c]1[cH][cH][c]([cH][cH]1)[CH3]	6469564
	PASS
6094927	[S]([O][c]1[c](/[CH]=[C]2\[C]([NH][C+]([S]2)=[NH])=[O])[cH][cH][cH][cH]1)([c]1[cH][c]2[cH][cH][cH][cH][c]2[cH][cH]1)(=[O])=[O]	6094927
	Chemical Group Sulfonic_ester
6094925	[n]1([c]([n]([CH3])[c]2[c]1[cH][cH][cH][cH]2)[CH2][CH2][CH3])[CH2][CH]([CH2][O][c]1[cH][cH][c]([cH][cH]1)[Cl])[OH]	6094925
	PASS
5839157	[c]1([o][c]([c]2[cH][cH][c]([cH][cH]2)[Cl])[cH][cH]1)[C]([NH][c]1[cH][cH][c]([NH][C](=[O])[CH2][CH3])[cH][cH]1)=[O]	5839157
	PASS
7705436	[c]1([s][c]([n][n]1)[CH2][O][c]1[c]([CH2][CH3])[cH][cH][cH][cH]1)[NH][C]([c]1[cH][cH][c]([N]([O])=[O])[cH][cH]1)=[O]	7705436
	Warhead Heteroatom_heteroatom_O_N,Chemical Group Nitro
7459688	[N]1([C]([NH][C](/[C]1=[O])=[CH]/[c]1[cH][c]([N]([O])=[O])[c]([cH][cH]1)[Cl])=[O])[CH2][c]1[c]([F])[cH][cH][cH][cH]1	7459688
	Warhead Heteroatom_heteroatom_O_N,Chemical Group Nitro,Chemical Group Enamine
7977066	[S]([NH][CH]([C]([NH][c]1[cH][c]([N]([O])=[O])[cH][cH][cH]1)=[O])[CH3])([c]1[cH][cH][c]([cH][cH]1)[F])(=[O])=[O]	7977066
	Warhead Heteroatom_heteroatom_O_N,Warhead Heteroatom_heteroatom_N_S,Chemical Group Nitro
7977064	[C]([c]1[cH][c]([NH][C](=[O])[CH2][O][c]2[cH][c]([c]([cH][c]2[O][CH3])[CH2][NH2+][C]([CH2][OH])([CH3])[CH3])[Br])[cH][cH][cH]1)([F])([F])[F]	7977064
	PASS
7977063	[n]1[c]([n][o][c]1[c]1[cH][cH][c]([N]([O])=[O])[cH][cH]1)[c]1[cH][c]([O][CH2][CH3])[c]([cH][cH]1)[O][CH3]	7977063
	Warhead Heteroatom_heteroatom_O_N,Chemical Group Nitro
7977061	[c]1([n][c]2[cH][c]([NH][C](=[O])[CH2][O][c]3[c]([Cl])[cH][cH][cH][cH]3)[cH][cH][c]2[o]1)[c]1[c]([cH][c]([cH][cH]1)[CH3])[CH3]	7977061
	PASS
6299138	[C]12([C]([C]3([CH]([CH3])[CH3])[CH2][NH+]([CH2]2)[CH]([NH+]([CH2]1)[CH2]3)[c]1[cH][cH][c]([cH][cH]1)[OH])=[O])[CH]([CH3])[CH3]	6299138
	PASS
7629294	[c]1([c]([O][CH2][CH2][O][c]2[c]([c]([CH3])[cH][cH][cH]2)[CH3])[cH][cH][cH][c]1[CH3])[CH3]	7629294
	PASS
6957175	[c]1([c]2[c]([n][s][n]2)[c]([cH][cH]1)[CH3])[S](=[O])(=[O])[NH][CH2][CH2][c]1[cH][cH][cH][cH][cH]1	6957175
	Warhead Heteroatom_heteroatom_N_S
6957178	[S]([N]1[CH2][CH2][CH]([C]([NH][c]2[c]([cH][cH][c]([cH]2)[CH3])[O][CH3])=[O])[CH2][CH2]1)([c]1[cH][cH][c]([cH][cH]1)[F])(=[O])=[O]	6957178
	Warhead Heteroatom_heteroatom_N_S
7785409	[c]12[c]([C]([N]([CH]2[c]2[cH][cH][c]([C](=[O])[O][CH3])[cH][cH]2)[CH2][CH2][c]2[cH][cH][cH][cH][cH]2)=[O])[o][c]2[c]([c]1=[O])[cH][c]([c]([cH]2)[CH3])[CH3]	7785409
	Warhead Aliphatic_ester
5412031	[N]1([C](=[O])[O][CH2][CH3])[CH2][CH2][CH]([NH2+][CH]2[CH]3[CH2][CH]4[CH2][CH]2[CH2][CH]([CH2]4)[CH2]3)[CH2][CH2]1	5412031
	Warhead Aliphatic_ester
6391491	[n]1([S]([c]2[cH][cH][c]([cH][cH]2)[O][CH2][CH2][CH2][CH3])(=[O])=[O])[c]([N]([O])=[O])[cH][n][c]1[CH3]	6391491
	Warhead Heteroatom_heteroatom_O_N,Chemical Group Nitro
7187430	[c]1([NH][C](/[CH]=[CH]\[c]2[c]([O][CH3])[cH][cH][cH][cH]2)=[O])[c]([c]([CH3])[cH][cH][cH]1)[CH3]	7187430
	PASS
6391494	[C]=12[CH]([NH][c]3[cH][cH][cH][cH][c]3[NH][C]1[CH2][CH2][CH2][C]2=[O])[c]1[cH][c]([O][CH3])[cH][cH][cH]1	6391494
	Chemical Group Enamine
5716133	[C]=1([CH]([C]=2[C]([CH2][CH]([CH2][C]2[NH][C]1[CH3])[c]1[cH][cH][cH][cH][cH]1)=[O])[c]1[c]([F])[cH][cH][cH][cH]1)[C](=[O])[O][CH2][CH2][O][CH2][CH3]	5716133
	Warhead Aliphatic_ester,Chemical Group Unbranched_chain,Chemical Group Enamine
7943823	[c]1([o][c]2[c]([c]1[CH3])[cH][cH][cH][cH]2)[C]([NH][c]1[cH][cH][c]([C]([N]2[CH2][CH2][CH2][CH2][CH2]2)=[O])[cH][cH]1)=[O]	7943823
	PASS
5219501	[S]([NH][c]1[n][c]([CH3])[cH][c]([n]1)[CH3])([c]1[cH][cH][c]([NH][C]([c]2[cH][c]([F])[c]([cH][cH]2)[F])=[O])[cH][cH]1)(=[O])=[O]	5219501
	Warhead Heteroatom_heteroatom_N_S
5330690	[c]1([C]([NH][NH][C]([c]2[cH][c]([Cl])[cH][cH][cH]2)=[O])=[O])[c]([Br])[cH][cH][cH][cH]1	5330690
	Warhead Heteroatom_heteroatom_N_N,Chemical Group Hydrazine
6992220	[c]1(/[C+]([NH][c]2[cH][cH][c]([cH][cH]2)[CH3])=[N]/[N]=[CH]\[c]2[cH][cH][c]([N]([OH])=[O])[cH][cH]2)[n][c]2[cH][cH][cH][cH][c]2[s]1	6992220
	Warhead Heteroatom_heteroatom_O_N,Warhead Heteroatom_heteroatom_N_N,Chemical Group Nitro
9055769	[n]1([c]([n][n][c]1[S][CH2][C]([NH][c]1[c]([cH][c]([s]1)[CH3])[C](=[O])[O][CH3])=[O])[c]1[n][cH][cH][cH][cH]1)[CH2][CH]=[CH2]	9055769
	Warhead Aliphatic_ester,Chemical Group Terminal_vinyl
5330696	[C]1(/[C](=[N][N]([C]1=[O])[c]1[cH][cH][cH][cH][cH]1)[C](=[O])[O-])=[CH]\[c]1[cH][cH][c]([cH][cH]1)[Cl]	5330696
	Warhead Aliphatic_ester,Warhead Heteroatom_heteroatom_N_N
5139376	[N]([c]1[c]2[c]([n][cH][cH][cH]2)[c]([cH][cH]1)[N]1[CH2][CH2][NH+]([CH2][CH2]1)[CH2][CH2][OH])([OH])=[O]	5139376
	Warhead Heteroatom_heteroatom_O_N,Chemical Group Nitro
5139373	[c]1([N]([OH])=[O])[c]([N]2[CH2][CH2][NH+]([CH2][CH2]2)[CH2][CH2][OH])[cH][cH][c]([cH]1)[Cl]	5139373
	Warhead Heteroatom_heteroatom_O_N,Chemical Group Nitro
5139370	[N]([c]1[cH][cH][c]([N]2[CH2][CH2][NH+]([CH2][CH2]2)[CH2][CH2][OH])[cH][cH]1)([OH])=[O]	5139370
	Warhead Heteroatom_heteroatom_O_N,Chemical Group Nitro
6509311	[C]([C]1([c]2[cH][cH][cH][cH][cH]2)[CH2][CH2][O][CH2][CH2]1)([NH][CH]([CH2][c]1[cH][cH][cH][cH][cH]1)[CH3])=[O]	6509311
	PASS
6509310	[S]([N]([CH2][C]([NH][c]1[c]([c]([CH3])[cH][cH][cH]1)[CH3])=[O])[c]1[cH][cH][c]([cH][cH]1)[O][CH3])([c]1[cH][c]([O][CH3])[c]([cH][cH]1)[O][CH3])(=[O])=[O]	6509310
	Warhead Heteroatom_heteroatom_N_S
5658720	[c]12[n]([n][c]([n]1)[CH3])[c]1[cH][cH][cH][cH][c]1[n]2[CH2][C]#[N]	5658720
	PASS
5658721	[c]1([c]([n]([n]([c]1[CH3])[CH3])[c]1[cH][cH][cH][cH][cH]1)=[O])[N]([S](=[O])(=[O])[c]1[cH][cH][cH][cH][cH]1)[CH2][C]([NH][CH2][c]1[cH][cH][c]([cH][cH]1)[O][CH3])=[O]	5658721
	Warhead Heteroatom_heteroatom_N_S,Heavy Atoms
5658722	[c]1([C]([N]2[CH2][CH2][N]([CH2][CH2]2)[c]2[cH][cH][c]([cH][cH]2)[F])=[O])[cH][c]([N]([O])=[O])[cH][cH][c]1[Cl]	5658722
	Warhead Heteroatom_heteroatom_O_N,Chemical Group Nitro
6157584	[c]12[o][c](=[O])[cH][c]([c]1[cH][cH][c]([cH]2)[O][CH2][C]([N]([CH3])[CH3])=[O])[CH2][CH2][CH3]	6157584
	PASS
9110691	[n]1([n][n][c]([c]1[CH3])[C]([NH][c]1[c]([cH][cH][cH][c]1[CH2][CH3])[CH3])=[O])[c]1[c]([c]([Cl])[cH][cH][cH]1)[CH3]	9110691
	PASS
9110692	[C]([c]1[c]([O][CH2][CH2][O][CH2][CH3])[cH][cH][cH][cH]1)([NH][c]1[cH][c]([CH3])[cH][cH][cH]1)=[O]	9110692
	Chemical Group Unbranched_chain
7478836	[c]1([c]([o][c]([cH][c]1[CH3])=[O])[CH3])[C]([O][CH2][c]1[cH][c]([N]([O])=[O])[cH][cH][cH]1)=[O]	7478836
	Warhead Aliphatic_ester,Warhead Heteroatom_heteroatom_O_N,Chemical Group Nitro
9110694	[c]1([n]([cH][cH][n]1)[CH3])[S][CH2][C]([NH][c]1[cH][c]([NH][C](=[O])[CH2][CH3])[c]([cH][cH]1)[O][CH3])=[O]	9110694
	PASS
5834050	[n]12[c](=[N][C](=[C]([CH]1[c]1[cH][c]3[O][CH2][O][c]3[cH][cH]1)[C](=[O])[O][CH2][CH3])[CH3])[s][c](/[c]2=[O])=[CH]\[c]1[o][c]([c]2[c]([cH][c]([N]([O])=[O])[cH][cH]2)[CH3])[cH][cH]1	5834050
	Warhead Aliphatic_ester,Warhead Heteroatom_heteroatom_O_N,Chemical Group Nitro,PSA,Heavy Atoms
9110696	[C]([NH][c]1[cH][c]([c]([NH][C](=[O])[c]2[cH][cH][cH][cH][cH]2)[cH][cH]1)[CH3])([C]([CH3])([CH3])[CH3])=[O]	9110696
	PASS
9026733	[C]([O][c]1[cH][cH][c]([NH][C](=[O])[CH3])[cH][cH]1)(=[O])[CH2][O][c]1[cH][c]([CH3])[cH][cH][cH]1	9026733
	Warhead Aliphatic_ester
5358506	[N]([c]1[cH][c](/[CH]=[CH]\[C](=[O])[NH2])[cH][cH][cH]1)([O])=[O]	5358506
	Warhead Heteroatom_heteroatom_O_N,Chemical Group Nitro,Heavy Atoms
5358504	[c]1([C]([c]2[cH][c]([c]([c]([cH]2)[CH3])[NH][C](=[O])[CH3])[CH3])([CH3])[CH3])[cH][c]([c]([c]([cH]1)[CH3])[NH][C](=[O])[CH3])[CH3]	5358504
	PASS
7408401	[N]1([C](/[C](=[CH]\[c]2[cH][cH][c]([S][c]3[cH][cH][c]([cH][cH]3)[Cl])[cH][cH]2)[C]([NH][C]1=[O])=[O])=[O])[c]1[cH][cH][c]([cH][cH]1)[O][CH3]	7408401
	PASS
7408402	[c]1([c]2[n][c]([c]3[cH][c]([c]([c]([cH]3)[O][CH3])[O][CH3])[O][CH3])[n][o]2)[c]([n][o][c]1[CH3])[c]1[c]([Cl])[cH][cH][cH][cH]1	7408402
	PASS
7408406	[c]1([n]([c]([S][CH2][C]([NH][c]2[n][cH][cH][s]2)=[O])[n][n]1)[CH2][CH3])[c]1[c]([cH][c]([cH][cH]1)[Cl])[Cl]	7408406
	PASS
9026735	[n]1([c]([n][c]2[c]1[cH][cH][cH][cH]2)[CH3])[CH2][C]([N]1[c]2[c]([cH][cH][cH][cH]2)[CH2][CH2]1)=[O]	9026735
	PASS
5549829	[S]([N]([c]1[cH][c]([CH3])[cH][c]([cH]1)[CH3])[CH2][C]([NH][c]1[cH][c]2[O][CH2][CH2][O][c]2[cH][cH]1)=[O])(=[O])(=[O])[c]1[cH][cH][cH][cH][cH]1	5549829
	Warhead Heteroatom_heteroatom_N_S
6681996	[c]1([c]([c]2[CH2][CH2][CH2][CH2][c]2[s]1)[C](=[O])[O][CH3])[NH][C]([CH2][CH2][NH+]1[CH2][CH2][CH]([CH2][CH2]1)[CH3])=[O]	6681996
	Warhead Aliphatic_ester
7296112	[C]([c]1[c]([Cl])[cH][cH][cH][cH]1)([NH][c]1[cH][cH][c]([C]([N]2[CH2][CH2][CH2][CH2][CH2]2)=[O])[cH][cH]1)=[O]	7296112
	PASS
5971890	[C]12=[C]([NH][c]3[c]([NH][CH]1[c]1[cH][n][cH][cH][cH]1)[cH][cH][cH][cH]3)[CH2][CH]([CH2][C]2=[O])[c]1[cH][cH][c]([cH][cH]1)[O][CH3]	5971890
	Chemical Group Enamine
6681992	[S]([N]([CH2][C]([NH][c]1[cH][cH][c]([C](=[O])[O][CH3])[cH][cH]1)=[O])[CH]1[CH2][CH2][CH2][CH2][CH2]1)([c]1[cH][cH][c]([cH][cH]1)[F])(=[O])=[O]	6681992
	Warhead Aliphatic_ester,Warhead Heteroatom_heteroatom_N_S
5549825	[c]1([n][c]2[c]([n]1[CH3])[cH][cH][cH][cH]2)/[N]=[N]\[c]1[c]2[c]([cH][cH][cH][cH]2)[c]([cH][cH]1)[OH]	5549825
	PASS
5549827	[S]([c]1[cH][c]([NH][C](=[O])[CH2][O][c]2[cH][cH][cH][cH][cH]2)[c]([cH][cH]1)[CH3])(=[O])(=[O])[NH2]	5549827
	Warhead Heteroatom_heteroatom_N_S
6599453	[NH]([C]([NH][c]1[cH][cH][c]([N]2[CH2][CH2][CH2][CH2][CH2]2)[cH][cH]1)=[S])[C]([c]1[cH][cH][c]([cH][cH]1)[c]1[cH][cH][cH][cH][cH]1)=[O]	6599453
	Chemical Group Thioamide,LogP
6599452	[c]1([c]([n]([CH3])[c]([n]([c]1/[CH]=[CH]\[c]1[c]([cH][c]([cH][cH]1)[O][CH3])[O][CH3])[CH3])=[O])=[O])[N]([O])=[O]	6599452
	Warhead Heteroatom_heteroatom_O_N,Chemical Group Nitro
9026193	[S]([c]1[cH][c]([Cl])[cH][cH][c]1[O][CH2][CH3])(=[O])(=[O])[NH][CH2][CH2][NH+]1[CH2][CH2][O][CH2][CH2]1	9026193
	Warhead Heteroatom_heteroatom_N_S
6599456	[C]([NH][C](=[O])[CH2][CH]([CH3])[CH3])([NH][c]1[c]([cH][c]([cH][cH]1)[I])[Cl])=[S]	6599456
	Chemical Group iodine,Chemical Group Thioamide
5340569	[c]1([n][c]([OH])[cH][c]([n]1)[CH3])[NH][c]1[cH][cH][c]([cH][cH]1)[O][CH2][CH2][CH2][CH3]	5340569
	PASS
5919809	[c]1([c]([n]([CH2][c]2[cH][cH][cH][cH][cH]2)[c]([n]1)[CH3])[S][c]1[n][c]2[c]([n]1[CH3])[cH][cH][cH][cH]2)[N]([O])=[O]	5919809
	Warhead Heteroatom_heteroatom_O_N,Chemical Group Nitro
5919808	[s]1[c]([n][n][c]1[CH]([CH3])[CH3])[NH][C](=[O])[CH2][S][c]1[n][c]([CH3])[cH][c]([n]1)[CH3]	5919808
	PASS
5882147	[N]1([C]([S][C](/[C]1=[O])=[CH]\[CH]=[CH]/[c]1[cH][cH][cH][cH][cH]1)=[S])[CH2][CH2][c]1[cH][c]([O][CH3])[c]([cH][cH]1)[O][CH3]	5882147
	PASS
5340567	[c]1([n][c]([OH])[cH][c]([n]1)[CH3])[N]1[CH2][CH2][O][CH2][CH2]1	5340567
	Heavy Atoms
5340560	[c]1([n][n][c]([n][c]1[c]1[cH][cH][cH][cH][cH]1)[NH][c]1[cH][cH][c]([cH][cH]1)[CH2][CH2][CH2][CH2][CH2][CH3])[c]1[cH][cH][cH][cH][cH]1	5340560
	Chemical Group Unbranched_chain,Chemical Group Triazine123,Chemical Group Triazine124,LogP
5340562	[c]1([n][c]([OH])[cH][c]([n]1)[CH3])[NH][c]1[cH][cH][cH][cH][cH]1	5340562
	PASS
5340563	[n]1[c]([n][c]([cH][c]1[OH])[CH3])[NH][CH2][c]1[cH][cH][cH][cH][cH]1	5340563
	PASS
5466320	[c]1([CH]([c]2[o][c]([CH3])[cH][cH]2)[CH]([C](=[O])[CH3])[C](=[O])[CH3])[o][c]([CH3])[cH][cH]1	5466320
	PASS
9080814	[S]([c]1[c]([c]([CH3])[c]([cH][cH]1)[O][CH2][CH3])[CH3])([NH][CH]([CH2][CH3])[CH3])(=[O])=[O]	9080814
	Warhead Heteroatom_heteroatom_N_S
5348772	[N]([N][S]([c]1[cH][cH][cH][cH][cH]1)[c]1[cH][cH][cH][cH][cH]1)([O])=[O]	5348772
	Warhead Heteroatom_heteroatom_O_N,Warhead Heteroatom_heteroatom_N_N,Warhead Heteroatom_heteroatom_N_S
6961746	[C]=1([CH]([NH][C]([NH][C]1[CH3])=[S])[c]1[c]([CH3])[cH][cH][cH][cH]1)[C]([NH][c]1[cH][cH][c]([cH][cH]1)[O][CH3])=[O]	6961746
	Chemical Group Thioamide,Chemical Group Enamine
7158924	[N]1([C](/[CH]=[CH]\[c]2[cH][cH][c]([C]([CH3])([CH3])[CH3])[cH][cH]2)=[O])[CH2][CH2][CH]([CH2][CH2]1)[CH3]	7158924
	PASS
6437209	[c]1([c]([cH][cH][c]([cH]1)[O][CH2][CH2][O][CH2][CH2][O][c]1[c]([O][CH3])[cH][cH][cH][cH]1)[Cl])[CH2][CH3]	6437209
	Chemical Group Unbranched_chain
5466324	[n]1([c]2[c]([c]([NH]\[N]=[CH]\[c]3[s][cH][cH][cH]3)[n][cH][n]2)[cH][n]1)[c]1[cH][cH][cH][cH][cH]1	5466324
	Warhead Heteroatom_heteroatom_N_N
9049527	[C]12([CH2][CH2][NH+]([CH2][CH2]1)[CH2][C]([NH][CH2][c]1[cH][cH][c]([cH][cH]1)[Cl])=[O])[O][CH2][CH2][O]2	9049527
	PASS
7409651	[C]1(/[C]([N]([c]2[cH][cH][c]([S](=[O])(=[O])[NH2])[cH][cH]2)[N]=[C]1[CH3])=[O])=[CH]/[c]1[c]([Cl])[cH][cH][cH][cH]1	7409651
	Warhead Heteroatom_heteroatom_N_N,Warhead Heteroatom_heteroatom_N_S
5174872	[C](=[O])([O][CH]([CH2][NH][C](=[O])[CH2][O][c]1[cH][cH][cH][cH][cH]1)[CH3])[NH][CH3]	5174872
	Warhead Aliphatic_ester
5174871	[C]([NH][CH2][CH]([OH])[CH3])(=[O])[CH2][O][c]1[cH][cH][cH][cH][cH]1	5174871
	PASS
9113584	[C]([NH][c]1[cH][c]([O][CH2][CH2][CH3])[cH][cH][cH]1)(=[O])[c]1[cH][cH][n][cH][cH]1	9113584
	PASS
5174876	[C]([NH][c]1[cH][c]([Cl])[cH][cH][cH]1)(=[O])[O][CH]([CH2][NH][C](=[O])[CH2][O][c]1[cH][cH][cH][cH][cH]1)[CH3]	5174876
	Warhead Aliphatic_ester
5174875	[C]([NH][c]1[c]([Cl])[cH][cH][cH][cH]1)(=[O])[O][CH]([CH2][NH][C](=[O])[CH2][O][c]1[cH][cH][cH][cH][cH]1)[CH3]	5174875
	Warhead Aliphatic_ester
5174874	[C]([NH][c]1[cH][cH][cH][cH][cH]1)(=[O])[O][CH]([CH2][NH][C](=[O])[CH2][O][c]1[cH][cH][cH][cH][cH]1)[CH3]	5174874
	Warhead Aliphatic_ester
9146037	[C]([NH][c]1[cH][c]([C]([NH][CH2][CH]2[O][CH2][CH2][CH2]2)=[O])[cH][cH][cH]1)([NH][c]1[cH][cH][cH][cH][cH]1)=[O]	9146037
	PASS
7785109	[n]1([c]([n][n][c]1[S][CH2][C]([NH][c]1[cH][cH][c]([cH][cH]1)[I])=[O])[c]1[cH][c]([CH3])[cH][cH][cH]1)[CH2][CH]=[CH2]	7785109
	Chemical Group Terminal_vinyl,Chemical Group iodine
6955155	[S]([c]1[cH][cH][c]([NH][C]([CH]2[CH2][CH2]2)=[O])[cH][cH]1)([N]([CH2][CH3])[CH2][CH3])(=[O])=[O]	6955155
	Warhead Heteroatom_heteroatom_N_S
9146032	[C]([NH][C](=[O])[CH2][CH3])([NH][c]1[cH][c]([C](=[O])[NH][CH2][CH2][O][CH3])[cH][cH][cH]1)=[S]	9146032
	Chemical Group Thioamide
9146033	[c]1([n][c]2[cH][c]([NH][C](=[O])[CH]([CH3])[CH3])[cH][cH][c]2[n]1[CH2][CH2][CH3])[CH2][NH+]1[CH2][CH2][O][CH2][CH2]1	9146033
	PASS
9146030	[c]1([n][c]([n][c]([n]1)[CH2][NH+]1[CH2][CH2][N]([C]([c]2[o][cH][cH][cH]2)=[O])[CH2][CH2]1)[NH2])[NH][c]1[cH][c]([C]([F])([F])[F])[cH][cH][cH]1	9146030
	Chemical Group Triazine135
7250318	[C]([N]1[CH]([CH2][CH3])[CH2][CH2][CH2][CH2]1)([c]1[n][c]([C]([N]2[CH]([CH2][CH3])[CH2][CH2][CH2][CH2]2)=[O])[cH][cH][cH]1)=[O]	7250318
	PASS
7785106	[S]([N]([c]1[c]([c]([Cl])[cH][cH][cH]1)[Cl])[CH2][C](=[O])[NH][CH2][CH2][CH]([CH3])[CH3])(=[O])(=[O])[CH3]	7785106
	Warhead Heteroatom_heteroatom_N_S
9146038	[n]12[c]([s][c]3[c]2[CH2][CH2][CH2][CH2]3)[n][cH][c]([c]1=[O])[C]([NH][CH2][c]1[cH][c]2[O][CH2][O][c]2[cH][cH]1)=[O]	9146038
	PASS
6955159	[S]([N]1[CH2][CH2][CH]([C]([NH][c]2[cH][c]([C]([F])([F])[F])[cH][cH][cH]2)=[O])[CH2][CH2]1)([c]1[cH][cH][c]([cH][cH]1)[F])(=[O])=[O]	6955159
	Warhead Heteroatom_heteroatom_N_S
7958459	[n]12[c]([cH][c]([n]1)[C](=[O])[O-])[NH][CH]([CH2][CH]2[C]([F])([F])[F])[c]1[cH][c]([O][CH3])[cH][cH][cH]1	7958459
	Warhead Aliphatic_ester
7958458	[c]1([c]([n][c]([nH][c]1=[O])[S][CH]([C]([NH][CH]([C](=[O])[O][CH3])[CH2][S][CH2][c]1[cH][cH][cH][cH][cH]1)=[O])[CH2][CH3])[c]1[cH][cH][cH][cH][cH]1)[C]#[N]	7958458
	Warhead Aliphatic_ester,PSA,Heavy Atoms
9134896	[S]([c]1[cH][c]([C]([NH][c]2[n][o][c]([cH]2)[CH3])=[O])[s][cH]1)([N]1[CH2][CH2][N]([CH2][CH2]1)[c]1[cH][cH][c]([cH][cH]1)[F])(=[O])=[O]	9134896
	Warhead Heteroatom_heteroatom_N_S
7958451	[c]1([c]([o][c]2[c]([cH]1)[cH][c]1[c]([o][cH][c]1[CH3])[cH]2)=[O])[c]1[cH][cH][c]([cH][cH]1)[Cl]	7958451
	PASS
7958450	[n]1[n]([c]([NH2])[cH][c]1[C]([CH3])([CH3])[CH3])[c]1[cH][cH][c]([cH][cH]1)[CH3]	7958450
	PASS
7958453	[c]1([n][c]([CH2][CH2][C](=[O])[NH][CH3])[o][n]1)[c]1[c]([CH3])[cH][cH][cH][cH]1	7958453
	PASS
7958452	[N]1([C]([CH]2[CH]3[CH]4[CH]([CH]([CH]2[C]1=[O])[CH]=[CH]3)[CH2]4)=[O])[CH2][CH2][CH2][CH2][CH2][C]([NH][c]1[cH][c]([C](=[O])[CH3])[cH][cH][cH]1)=[O]	7958452
	PASS
7958456	[n]1[c]([n][o][c]1[CH2][CH2][C]([NH][c]1[c]([O][CH2][CH3])[cH][cH][cH][cH]1)=[O])[c]1[cH][c]([O][CH3])[cH][cH][cH]1	7958456
	PASS
6391365	[NH]([C]([NH][c]1[cH][cH][c]([NH][C]([c]2[cH][c]([CH3])[cH][cH][cH]2)=[O])[cH][cH]1)=[S])[C]([c]1[cH][c]([O][CH3])[c]([cH][cH]1)[O][CH3])=[O]	6391365
	Chemical Group Thioamide
9136595	[C]([NH][c]1[cH][cH][c]([NH][C](=[O])[CH2][CH3])[cH][cH]1)([CH]([O][c]1[cH][c]([CH3])[cH][cH][cH]1)[CH2][CH3])=[O]	9136595
	PASS
6753518	[N]1([C](=[O])[CH2][CH2][CH]2[CH2][CH2][CH2][CH2]2)[CH2][CH2][CH]([NH+]2[CH2][CH2][N]([CH2][CH2]2)[c]2[cH][cH][cH][cH][cH]2)[CH2][CH2]1	6753518
	PASS
5772356	[n]1([n][c]([cH][c]1[CH3])[CH3])[CH]1[CH2][S](=[O])(=[O])[CH2][CH2]1	5772356
	Heavy Atoms
5922619	[S]([c]1[cH][c]([C]([NH][c]2[c]([C](=[O])[O-])[cH][cH][cH][cH]2)=[O])[c]([cH][cH]1)[Cl])([NH][c]1[cH][c]([C](=[O])[O-])[cH][cH][cH]1)(=[O])=[O]	5922619
	Warhead Aliphatic_ester,Warhead Heteroatom_heteroatom_N_S
7195504	[n]1([c]([n][n][c]1[SH])[CH]1[CH2][CH2][CH2][CH2][CH2]1)\[N]=[CH]/[c]1[cH][cH][c]([cH][cH]1)[N]([CH2][CH3])[CH2][CH3]	7195504
	PASS
6401451	[S]([N]([CH2][C]([NH][c]1[cH][c]([C]([F])([F])[F])[c]([cH][cH]1)[Cl])=[O])[c]1[cH][c]([CH3])[c]([cH][cH]1)[CH3])(=[O])(=[O])[CH3]	6401451
	Warhead Heteroatom_heteroatom_N_S
6401450	[S]([c]1[c]([c]([Cl])[c]([cH][cH]1)[Cl])[Cl])([N]1[CH2][CH2][O][CH2][CH2]1)(=[O])=[O]	6401450
	Warhead Heteroatom_heteroatom_N_S
6839486	[N]1([C]([c]2[cH][c]([C]([c]3[cH][c]([N]([O])=[O])[cH][cH][cH]3)=[O])[cH][cH][c]2[C]1=[O])=[O])[C]([CH3])([CH3])[CH3]	6839486
	Warhead Heteroatom_heteroatom_O_N,Chemical Group Nitro
9129340	[c]1([c]2[c]([cH][cH][c]([cH]2)[Cl])[Cl])[o][c]([CH2][NH2+][CH]2[CH2][NH+]3[CH2][CH2][CH]2[CH2][CH2]3)[cH][cH]1	9129340
	PASS
5732869	[N]1([C]([S][C](/[C]1=[O])=[CH]\[c]1[o][c]([c]2[cH][c]([c]([N]([O])=[O])[cH][cH]2)[CH3])[cH][cH]1)=[O])[c]1[cH][cH][cH][cH][cH]1	5732869
	Warhead Heteroatom_heteroatom_O_N,Chemical Group Nitro
5732863	[S]([N]([CH2][C]([NH][CH2][c]1[cH][n][cH][cH][cH]1)=[O])[c]1[cH][cH][c]([cH][cH]1)[O][CH2][CH3])(=[O])(=[O])[CH3]	5732863
	Warhead Heteroatom_heteroatom_N_S
5732864	[c]1([n][cH][n][n]1)[C]([NH][c]1[cH][c]([C](=[O])[O-])[cH][cH][cH]1)=[O]	5732864
	Warhead Aliphatic_ester
5790359	[C]1(=[C]([C]([N]([CH]1[c]1[cH][cH][c]([N]([O])=[O])[cH][cH]1)[CH3])=[O])[OH])[C]([c]1[cH][cH][c]([cH][cH]1)[Br])=[O]	5790359
	Warhead Heteroatom_heteroatom_O_N,Chemical Group Nitro
7759993	[c]1([n][c]2[c]([n]1[CH3])[cH][cH][cH][cH]2)[NH][CH2][c]1[c]([Cl])[cH][cH][cH][cH]1	7759993
	PASS
5330163	[C]([c]1[c]([Br])[cH][cH][cH][cH]1)([NH][c]1[c]([cH][cH][c]([cH]1)[CH3])[O][CH3])=[O]	5330163
	PASS
9065097	[n]1[c]([n][o][c]1[CH2][N]([C]([c]1[c]([cH][cH][c]([cH]1)[Cl])[O][CH3])=[O])[CH2][CH]=[CH2])[c]1[cH][cH][cH][cH][cH]1	9065097
	Chemical Group Terminal_vinyl
7944418	[c]1([c]([cH][c]([cH][c]1[O][CH3])[C](=[O])[NH][CH2][CH2][CH2][N]1[C](=[O])[CH2][CH2][CH2]1)[O][CH3])[O][CH3]	7944418
	PASS
7944419	[N]1([C]([c]2[cH][c]3[O][CH2][O][c]3[cH][cH]2)=[O])[c]2[c]([cH][c]([cH][cH]2)[CH3])[CH2][CH2][CH2]1	7944419
	PASS
7581467	[c]1([c]([n][c]([cH][c]1[c]1[cH][cH][cH][cH][cH]1)[c]1[cH][cH][c]([cH][cH]1)[CH3])[S][CH2][C]1([CH]([S](=[O])[CH3])[CH2][CH2][CH2][CH2]1)[OH])[C]#[N]	7581467
	PASS
7996905	[c]1([c]([N]2[CH2][CH2][O][CH2][CH2]2)[cH][cH][c]([cH]1)[NH][CH2][c]1[cH][cH][c]([cH][cH]1)[CH2][CH3])[C](=[O])[O-]	7996905
	Warhead Aliphatic_ester
7944415	[n]1([C]([c]2[s][c]([Cl])[cH][cH]2)=[O])[n][cH][c]([cH]1)[CH3]	7944415
	Heavy Atoms
6938537	[N]1([C](/[C](=[CH]\[c]2[o][c]([c]3[cH][c]4[C]([NH][C]([c]4[cH][cH]3)=[O])=[O])[cH][cH]2)[C](=[N]1)[CH3])=[O])[c]1[cH][c]([Cl])[c]([cH][cH]1)[CH3]	6938537
	Warhead Heteroatom_heteroatom_N_N
7944417	[c]1([C](=[O])[NH][CH2][CH2][CH2][n]2[cH][n][cH][cH]2)[c]([F])[cH][cH][cH][c]1[F]	7944417
	PASS
7944410	[S]([N]1[CH2][CH2][N]([C]([c]2[cH][c]([O][CH2][CH3])[cH][cH][cH]2)=[O])[CH2][CH2]1)(=[O])(=[O])[CH3]	7944410
	Warhead Heteroatom_heteroatom_N_S
5965442	[NH+]1([CH2][CH2][NH+]([CH2][CH2]1)[CH2][c]1[cH][cH][cH][cH][cH]1)[CH]1[CH2][CH2][CH2][CH2]1	5965442
	PASS
7944413	[c]1([c]([c]([c]2[cH][cH][cH][cH][cH]2)[c]([s]1)[CH3])[C]([NH][CH2][c]1[cH][n][cH][cH][cH]1)=[O])[NH][C]([c]1[o][cH][cH][cH]1)=[O]	7944413
	PASS
7936583	[c]1([c]([n][n]([cH]1)[CH2][CH2][C]#[N])[c]1[cH][c]([Br])[cH][cH][cH]1)[C]([O][c]1[c]([cH][c]([cH][cH]1)[CH]=[O])[O][CH3])=[O]	7936583
	Warhead Aliphatic_ester
7936582	[C]([NH][CH]([CH]1[CH]2[CH2][CH]([CH2]1)[CH2][CH2]2)[CH3])(=[O])[CH2][NH+]([CH3])[CH3]	7936582
	PASS
5720987	[CH2]([C]([NH][CH2][c]1[cH][n][cH][cH][cH]1)=[O])[C]([NH]\[N]=[CH]\[c]1[cH][cH][c]([C](=[O])[O][CH3])[cH][cH]1)=[O]	5720987
	Warhead Aliphatic_ester,Warhead Heteroatom_heteroatom_N_N
7936587	[n]1[c]([NH][C]([c]2[cH][cH][c]([cH][cH]2)[F])=[O])[nH][c]2[c]([c]1=[O])[cH][c]([c]([cH]2)[O][CH3])[O][CH3]	7936587
	PASS
7936586	[S]([N]([CH2][C](=[O])[NH][CH2][CH2][S][CH2][c]1[cH][c]([Cl])[cH][cH][cH]1)[c]1[cH][c]([C](=[O])[CH3])[cH][cH][cH]1)(=[O])(=[O])[CH3]	7936586
	Warhead Heteroatom_heteroatom_N_S
7936584	[C]1([CH]([c]2[c]([NH][C]([NH][c]3[cH][c]([Cl])[cH][cH][cH]3)=[O])[cH][cH][cH][cH]2)[CH2]1)([Cl])[Cl]	7936584
	PASS
5427027	[c]1([c]2[c]([cH][cH][cH][cH]2)[cH][c]2[c]1[cH][cH][cH][cH]2)[CH2][NH+]1[CH2][CH2][N]([CH2][CH2]1)[c]1[cH][c]([C]([F])([F])[F])[cH][cH][cH]1	5427027
	LogP
7936589	[S]([CH2][C]([NH][c]1[cH][c]([Cl])[c]([cH][cH]1)[Cl])=[O])([c]1[cH][c]2[cH][cH][cH][cH][c]2[cH][cH]1)(=[O])=[O]	7936589
	PASS
7696636	[N]1([c]2[cH][cH][c]([NH][C](=[O])[CH2][CH2][C](=[O])[O-])[cH][cH]2)[CH2][CH2][CH2][CH2][CH2][CH2]1	7696636
	Warhead Aliphatic_ester
5720989	[c]1([nH+][c]2[cH][cH][cH][cH][c]2[n]1)[c]1[c]([NH][C]([c]2[c]([Cl])[cH][cH][cH][cH]2)=[O])[cH][cH][cH][cH]1	5720989
	PASS
7696634	[n]1([c]([n][n][c]1[CH2][CH2][c]1[cH][cH][cH][cH][cH]1)[S][CH2][C]([NH][c]1[c]([cH][cH][c]([cH]1)[CH3])[CH3])=[O])[CH3]	7696634
	PASS
7118976	[c]1([C](/[CH]=[CH]\[c]2[cH][c]([O][CH3])[c]([cH][cH]2)[O][CH3])=[O])[c]([cH][cH][c]([cH]1)[Cl])[OH]	7118976
	PASS
7118974	[N]1([C](/[CH]=[CH]\[c]2[s][cH][cH][cH]2)=[O])[CH2][CH2][N]([CH2][CH2]1)[c]1[cH][cH][c]([cH][cH]1)[F]	7118974
	PASS
6738750	[c]1([n][c]([c]2[cH][cH][c]([cH][cH]2)[F])[cH][s]1)[NH][C]([c]1[cH][cH][c]([cH][cH]1)[O][CH2][CH2][CH2][CH3])=[O]	6738750
	PASS
7118972	[C]1(/[C]([NH][C]([NH][C]1=[O])=[O])=[O])=[CH]\[NH][CH2][CH2][NH+]1[CH2][CH2][N]([C](=[S])[NH][CH2][CH3])[CH2][CH2]1	7118972
	Chemical Group Thioamide,Chemical Group Enamine
7462614	[S]([c]1[cH][c]([NH][C](/[C](=[CH]\[c]2[cH][cH][cH][cH][cH]2)[CH3])=[O])[c]([cH][cH]1)[O][CH3])([N]([CH2][CH3])[CH2][CH3])(=[O])=[O]	7462614
	Warhead Heteroatom_heteroatom_N_S
6738759	[n]12[c]([n][c]([n]1)[c]1[cH][cH][c]([O][CH]([CH3])[CH3])[cH][cH]1)[s][c](/[c]2=[O])=[CH]\[c]1[cH][c]([Cl])[c]([cH][cH]1)[Cl]	6738759
	PASS
7662971	[c]12[c]([CH]([C](=[C]([O]2)[NH2])[C]#[N])[c]2[cH][c]3[O][CH2][O][c]3[cH][cH]2)[c]([n][n]1[c]1[cH][c]([Cl])[cH][cH][cH]1)[CH3]	7662971
	Chemical Group Enamine
9078065	[c]1([C]([NH][c]2[cH][cH][c]([S][C]#[N])[cH][cH]2)=[O])[c]([o][c]([cH]1)[CH3])[CH3]	9078065
	PASS
9116037	[nH]1[c]([n][n][c]([c]1=[O])[CH3])[NH][c]1[cH][c]([C]([F])([F])[F])[c]([cH][cH]1)[Cl]	9116037
	Chemical Group Triazine123,Chemical Group Triazine124
9116036	[c]12[c]([n][c]3[n]1[cH][c]([n]3[c]1[cH][cH][c]([cH][cH]1)[F])[CH3])[n]([CH3])[c]([n]([c]2=[O])[CH2]\[CH]=[CH]\[CH3])=[O]	9116036
	PASS
9116035	[S]([N]1[CH2][CH2][CH]([C]([NH][c]2[c]([cH][c]([cH][cH]2)[Cl])[CH3])=[O])[CH2][CH2]1)([N]([CH3])[CH3])(=[O])=[O]	9116035
	Warhead Heteroatom_heteroatom_N_S
6167262	[C]([N]([CH2][c]1[cH][cH][cH][cH][cH]1)[CH]([CH3])[CH3])([CH]([c]1[cH][cH][cH][cH][cH]1)[CH2][CH3])=[O]	6167262
	PASS
6143574	[NH]([C]([NH][c]1[cH][c]([O][CH3])[cH][cH][c]1[O][CH3])=[S])[C]([c]1[cH][cH][c]([cH][cH]1)[Cl])=[O]	6143574
	Chemical Group Thioamide
5131713	[C]1([CH]([C]([NH][c]2[cH][cH][c]([cH][cH]2)[CH3])=[O])[CH2]1)([c]1[cH][cH][cH][cH][cH]1)[c]1[cH][cH][cH][cH][cH]1	5131713
	Ratio H/C
6432355	[N]1([C]([S][C](/[C]1=[O])=[CH]\[c]1[cH][c]2[O][CH2][O][c]2[cH][cH]1)=[S])[CH2][CH2][CH2][C]([NH][c]1[c]([C](=[O])[O-])[cH][cH][cH][cH]1)=[O]	6432355
	Warhead Aliphatic_ester,PSA
9116039	[c]1([s][c]2[c]([c]1[NH2])[cH][cH][cH][n]2)[C]([NH][c]1[cH][c]([F])[cH][cH][cH]1)=[O]	9116039
	PASS
7322838	[C]1(=[C]([C]([N]([CH]1[c]1[cH][cH][c]([N]([O])=[O])[cH][cH]1)[CH2][CH]1[O][CH2][CH2][CH2]1)=[O])[OH])[C]([c]1[cH][cH][c]([cH][cH]1)[Cl])=[O]	7322838
	Warhead Heteroatom_heteroatom_O_N,Chemical Group Nitro
9020823	[N]1([CH]([c]2[cH][c]([O][CH3])[c]([cH][c]2[CH2][CH2]1)[O][CH3])[CH3])[C](=[O])[CH2][CH2][C](=[O])[O-]	9020823
	Warhead Aliphatic_ester
7322834	[c]1([c]([NH][C](=[O])[CH2][CH2][CH]2[CH2][CH2][CH2][CH2][CH2]2)[cH][cH][c]([cH]1)[OH])[C](=[O])[O-]	7322834
	Warhead Aliphatic_ester
5962142	[c]1([C](=[O])[c]2[cH][cH][cH][cH][cH]2)[c]([NH][C](=[O])[CH2][NH+]([CH2][CH3])[CH2][CH3])[cH][cH][c]([cH]1)[Cl]	5962142
	PASS
6799985	[N]1([C]([c]2[c]([NH][C](=[O])[CH2][O][c]3[cH][cH][c]([cH][cH]3)[O][CH3])[cH][cH][cH][c]2[C]1=[O])=[O])[c]1[cH][cH][cH][cH][cH]1	6799985
	PASS
7589656	[n]1([c]([c]2[cH][cH][cH][c]3[c]2[c]1[cH][cH][cH]3)=[O])[CH2][C]([NH][c]1[cH][c]([Cl])[cH][c]([cH]1)[Cl])=[O]	7589656
	PASS
9012488	[c]1([N]([O])=[O])[o][c]([C]([NH][c]2[c]([CH]([CH2][CH3])[CH3])[cH][cH][cH][cH]2)=[O])[cH][cH]1	9012488
	Warhead Heteroatom_heteroatom_O_N,Chemical Group Nitro
9073531	[n]1[c]([n][o][c]1[CH2][N]([C](=[O])[NH][CH2][CH3])[CH2][CH]=[CH2])[c]1[cH][cH][c]([cH][cH]1)[Cl]	9073531
	Chemical Group Terminal_vinyl
7676344	[c]1([s][c]2[c]([c]1[Cl])[cH][cH][cH][cH]2)[C]([O][c]1[cH][cH][c]([C](=[O])[CH3])[cH][cH]1)=[O]	7676344
	Warhead Aliphatic_ester
