# Supplementary material for: FAF-Drugs2: Free ADME/tox filtering tool to assist drug discovery and chemical biology projects
Source: BMC Bioinformatics. 2008 Sep 24;9:396. doi: 10.1186/1471-2105-9-396 (PMC2561050; doi:10.1186/1471-2105-9-396)
Supplement: Additional file 1 — This file contains the FAF-Drugs2 package and user manual. [file 1471-2105-9-396-S1.gz › FAFDrugs2/example/FAFDrugs2_OUTPUT_Jul_16_2008_17h57m34/non_toxic.sdf]

9082136
  -ISIS-  03310818292D

 24 27  0  0  0  0  0  0  0  0999 V2000
    3.2917    2.6583    0.0000 C   0  0  0  0  0  0  0  0  0  0  0  0
    3.9417    2.2833    0.0000 N   0  0  3  0  0  0  0  0  0  0  0  0
    5.2417    1.5333    0.0000 N   0  0  3  0  0  0  0  0  0  0  0  0
    2.6417    2.2833    0.0000 C   0  0  0  0  0  0  0  0  0  0  0  0
    1.3417    2.2833    0.0000 C   0  0  0  0  0  0  0  0  0  0  0  0
    5.8917    1.1583    0.0000 C   0  0  0  0  0  0  0  0  0  0  0  0
    1.9917    2.6583    0.0000 C   0  0  0  0  0  0  0  0  0  0  0  0
    1.3417    1.5333    0.0000 C   0  0  0  0  0  0  0  0  0  0  0  0
    0.6292    2.5208    0.0000 O   0  0  0  0  0  0  0  0  0  0  0  0
    0.6292    1.2958    0.0000 O   0  0  0  0  0  0  0  0  0  0  0  0
    4.5917    2.6583    0.0000 C   0  0  0  0  0  0  0  0  0  0  0  0
    3.9417    1.5333    0.0000 C   0  0  0  0  0  0  0  0  0  0  0  0
    4.5917    1.1583    0.0000 C   0  0  0  0  0  0  0  0  0  0  0  0
    5.2417    2.2833    0.0000 C   0  0  0  0  0  0  0  0  0  0  0  0
    0.1917    1.9083    0.0000 C   0  0  0  0  0  0  0  0  0  0  0  0
    3.2917    3.4083    0.0000 O   0  0  0  0  0  0  0  0  0  0  0  0
    2.6417    1.5333    0.0000 C   0  0  0  0  0  0  0  0  0  0  0  0
    5.8917    0.4083    0.0000 C   0  0  0  0  0  0  0  0  0  0  0  0
    1.9917    1.1583    0.0000 C   0  0  0  0  0  0  0  0  0  0  0  0
    6.5417    1.5333    0.0000 C   0  0  0  0  0  0  0  0  0  0  0  0
    5.2417    0.0333    0.0000 C   0  0  0  0  0  0  0  0  0  0  0  0
    6.5417    0.0333    0.0000 C   0  0  0  0  0  0  0  0  0  0  0  0
    7.1917    1.1583    0.0000 C   0  0  0  0  0  0  0  0  0  0  0  0
    7.1917    0.4083    0.0000 C   0  0  0  0  0  0  0  0  0  0  0  0
  2  1  1  0  0  0  0
  3 13  1  0  0  0  0
  4  1  1  0  0  0  0
  5  7  1  0  0  0  0
  6  3  1  0  0  0  0
  7  4  2  0  0  0  0
  8 19  1  0  0  0  0
  9  5  1  0  0  0  0
 10  8  1  0  0  0  0
 11  2  1  0  0  0  0
 12  2  1  0  0  0  0
 13 12  1  0  0  0  0
 14 11  1  0  0  0  0
 15  9  1  0  0  0  0
 16  1  2  0  0  0  0
 17  4  1  0  0  0  0
 18  6  1  0  0  0  0
 19 17  2  0  0  0  0
 20  6  2  0  0  0  0
 21 18  1  0  0  0  0
 22 18  2  0  0  0  0
 23 20  1  0  0  0  0
 24 23  2  0  0  0  0
  3 14  1  0  0  0  0
  5  8  2  0  0  0  0
 10 15  1  0  0  0  0
 22 24  1  0  0  0  0
M  END
>  <ID> (9082136)
9082136

>  <Supplier> (9082136)
ChemBridge

>  <clogP> (9082136)
2.250000000000000e+000

>  <RB> (9082136)
2

>  <tPSA> (9082136)
4.201000000000001e+001

>  <Hacc> (9082136)
3

>  <Hdon> (9082136)
0

>  <LogSw> (9082136)
-3.487000000000000e+000

>  <Group> (9082136)
2

>  <Core> (9082136)
158

$$$$
7508287
  -ISIS-  03310818262D

 29 31  0  0  0  0  0  0  0  0999 V2000
   -1.5500    1.3333    0.0000 C   0  0  0  0  0  0  0  0  0  0  0  0
   -0.8125    1.7958    0.0000 C   0  0  0  0  0  0  0  0  0  0  0  0
   -1.5500    0.4708    0.0000 C   0  0  0  0  0  0  0  0  0  0  0  0
   -0.8125   -0.8042    0.0000 C   0  0  0  0  0  0  0  0  0  0  0  0
   -0.0958    1.3708    0.0000 N   0  0  0  0  0  0  0  0  0  0  0  0
   -0.8125    0.0500    0.0000 N   0  0  0  0  0  0  0  0  0  0  0  0
    0.6500    1.8125    0.0000 C   0  0  0  0  0  0  0  0  0  0  0  0
    0.6417    2.6750    0.0000 C   0  0  0  0  0  0  0  0  0  0  0  0
   -2.2958    1.7500    0.0000 C   0  0  0  0  0  0  0  0  0  0  0  0
   -0.0958   -1.2292    0.0000 C   0  0  0  0  0  0  0  0  0  0  0  0
   -0.8333    2.6500    0.0000 O   0  0  0  0  0  0  0  0  0  0  0  0
   -1.5500   -1.2292    0.0000 O   0  0  0  0  0  0  0  0  0  0  0  0
    1.4000    3.1333    0.0000 C   0  0  0  0  0  0  0  0  0  0  0  0
   -2.2958    0.0500    0.0000 C   0  0  0  0  0  0  0  0  0  0  0  0
    1.4292    1.3875    0.0000 C   0  0  0  0  0  0  0  0  0  0  0  0
    0.6500   -0.8042    0.0000 C   0  0  0  0  0  0  0  0  0  0  0  0
   -0.0958   -2.0667    0.0000 C   0  0  0  0  0  0  0  0  0  0  0  0
   -3.0333    1.3333    0.0000 C   0  0  0  0  0  0  0  0  0  0  0  0
    2.1542    2.7125    0.0000 C   0  0  0  0  0  0  0  0  0  0  0  0
    1.3875   -2.0667    0.0000 C   0  0  0  0  0  0  0  0  0  0  0  0
   -3.0333    0.4958    0.0000 C   0  0  0  0  0  0  0  0  0  0  0  0
    2.1917    1.8458    0.0000 C   0  0  0  0  0  0  0  0  0  0  0  0
    0.6500   -2.4875    0.0000 C   0  0  0  0  0  0  0  0  0  0  0  0
    1.3875   -1.2292    0.0000 C   0  0  0  0  0  0  0  0  0  0  0  0
   -3.7625    1.7458    0.0000 Cl  0  0  0  0  0  0  0  0  0  0  0  0
    2.1500   -2.4667    0.0000 O   0  0  0  0  0  0  0  0  0  0  0  0
   -0.1250    3.1083    0.0000 C   0  0  0  0  0  0  0  0  0  0  0  0
    2.9125    3.1708    0.0000 C   0  0  0  0  0  0  0  0  0  0  0  0
    2.9000   -2.0667    0.0000 C   0  0  0  0  0  0  0  0  0  0  0  0
  2  1  1  0  0  0  0
  3  1  2  0  0  0  0
  4  6  1  0  0  0  0
  5  2  1  0  0  0  0
  6  3  1  0  0  0  0
  7  5  1  0  0  0  0
  8  7  1  0  0  0  0
  9  1  1  0  0  0  0
 10  4  1  0  0  0  0
 11  2  2  0  0  0  0
 12  4  2  0  0  0  0
 13  8  2  0  0  0  0
 14  3  1  0  0  0  0
 15  7  2  0  0  0  0
 16 10  2  0  0  0  0
 17 10  1  0  0  0  0
 18  9  2  0  0  0  0
 19 22  2  0  0  0  0
 20 23  1  0  0  0  0
 21 18  1  0  0  0  0
 22 15  1  0  0  0  0
 23 17  2  0  0  0  0
 24 16  1  0  0  0  0
 25 18  1  0  0  0  0
 26 20  1  0  0  0  0
 27  8  1  0  0  0  0
 28 19  1  0  0  0  0
 29 26  1  0  0  0  0
 14 21  2  0  0  0  0
 20 24  2  0  0  0  0
 19 13  1  0  0  0  0
M  END
>  <ID> (7508287)
7508287

>  <Supplier> (7508287)
ChemBridge

>  <clogP> (7508287)
5.058000000000000e+000

>  <RB> (7508287)
4

>  <tPSA> (7508287)
6.743000000000001e+001

>  <Hacc> (7508287)
3

>  <Hdon> (7508287)
2

>  <LogSw> (7508287)
-6.948000000000000e+000

>  <Group> (7508287)
3

>  <Core> (7508287)
141

$$$$
6381087
  -ISIS-  03310818232D

 19 21  0  0  0  0  0  0  0  0999 V2000
    4.6042   -4.4125    0.0000 N   0  0  0  0  0  0  0  0  0  0  0  0
    7.4667   -4.4000    0.0000 C   0  0  0  0  0  0  0  0  0  0  0  0
    3.8917   -4.0000    0.0000 C   0  0  0  0  0  0  0  0  0  0  0  0
    6.7500   -3.9917    0.0000 C   0  0  0  0  0  0  0  0  0  0  0  0
    8.2167   -4.0625    0.0000 C   0  0  0  0  0  0  0  0  0  0  0  0
    7.5542   -5.2167    0.0000 S   0  0  0  0  0  0  0  0  0  0  0  0
    6.0375   -4.4042    0.0000 C   0  0  0  0  0  0  0  0  0  0  0  0
    8.3625   -5.3917    0.0000 C   0  0  0  0  0  0  0  0  0  0  0  0
    8.7750   -4.6750    0.0000 C   0  0  0  0  0  0  0  0  0  0  0  0
    5.3167   -3.9917    0.0000 C   0  0  0  0  0  0  0  0  0  0  0  0
    3.1750   -4.4167    0.0000 C   0  0  0  0  0  0  0  0  0  0  0  0
    3.8917   -3.1750    0.0000 C   0  0  0  0  0  0  0  0  0  0  0  0
    4.6000   -2.7542    0.0000 C   0  0  0  0  0  0  0  0  0  0  0  0
    5.3167   -3.1667    0.0000 C   0  0  0  0  0  0  0  0  0  0  0  0
    3.1667   -5.2417    0.0000 O   0  0  0  0  0  0  0  0  0  0  0  0
    8.3875   -3.2542    0.0000 C   0  0  0  0  0  0  0  0  0  0  0  0
    2.4625   -3.1750    0.0000 C   0  0  0  0  0  0  0  0  0  0  0  0
    2.4625   -4.0042    0.0000 C   0  0  0  0  0  0  0  0  0  0  0  0
    3.1750   -2.7625    0.0000 C   0  0  0  0  0  0  0  0  0  0  0  0
  2  4  1  0  0  0  0
  3  1  1  0  0  0  0
  4  7  2  0  0  0  0
  5  2  2  0  0  0  0
  6  2  1  0  0  0  0
  7 10  1  0  0  0  0
  8  6  1  0  0  0  0
  9  5  1  0  0  0  0
 10  1  2  0  0  0  0
 11  3  2  0  0  0  0
 12  3  1  0  0  0  0
 13 14  2  0  0  0  0
 14 10  1  0  0  0  0
 15 11  1  0  0  0  0
 16  5  1  0  0  0  0
 17 19  1  0  0  0  0
 18 11  1  0  0  0  0
 19 12  2  0  0  0  0
 12 13  1  0  0  0  0
 17 18  2  0  0  0  0
  9  8  2  0  0  0  0
M  END
>  <ID> (6381087)
6381087

>  <Supplier> (6381087)
ChemBridge

>  <clogP> (6381087)
4.510000000000000e+000

>  <RB> (6381087)
2

>  <tPSA> (6381087)
3.311999999999998e+001

>  <Hacc> (6381087)
2

>  <Hdon> (6381087)
1

>  <LogSw> (6381087)
-4.422000000000000e+000

>  <Group> (6381087)
3

>  <Core> (6381087)
275

$$$$
6381084
  -ISIS-  03310818232D

 26 28  0  0  0  0  0  0  0  0999 V2000
    6.2250   -4.7875    0.0000 C   0  0  0  0  0  0  0  0  0  0  0  0
    5.6500   -4.3000    0.0000 S   0  0  0  0  0  0  0  0  0  0  0  0
    5.9292   -5.4792    0.0000 N   0  0  0  0  0  0  0  0  0  0  0  0
    5.1875   -5.4167    0.0000 N   0  0  0  0  0  0  0  0  0  0  0  0
    6.9500   -4.6125    0.0000 N   0  0  0  0  0  0  0  0  0  0  0  0
    5.0167   -4.6917    0.0000 C   0  0  0  0  0  0  0  0  0  0  0  0
    7.1625   -3.8917    0.0000 C   0  0  0  0  0  0  0  0  0  0  0  0
    7.9500   -3.6667    0.0000 N   0  0  0  0  0  0  0  0  0  0  0  0
    6.6500   -3.3167    0.0000 O   0  0  0  0  0  0  0  0  0  0  0  0
    8.6792   -3.5167    0.0000 C   0  0  0  0  0  0  0  0  0  0  0  0
    8.9125   -2.8042    0.0000 C   0  0  0  0  0  0  0  0  0  0  0  0
    4.3917   -4.3792    0.0000 C   0  0  0  0  0  0  0  0  0  0  0  0
    4.7250   -3.7125    0.0000 C   0  0  0  0  0  0  0  0  0  0  0  0
    9.6417   -2.6500    0.0000 C   0  0  0  0  0  0  0  0  0  0  0  0
    5.4000   -2.3750    0.0000 C   0  0  0  0  0  0  0  0  0  0  0  0
    4.3125   -3.0875    0.0000 C   0  0  0  0  0  0  0  0  0  0  0  0
    5.4667   -3.6667    0.0000 C   0  0  0  0  0  0  0  0  0  0  0  0
    5.8000   -3.0000    0.0000 C   0  0  0  0  0  0  0  0  0  0  0  0
    4.6542   -2.4167    0.0000 C   0  0  0  0  0  0  0  0  0  0  0  0
    9.8792   -1.9292    0.0000 O   0  0  0  0  0  0  0  0  0  0  0  0
    5.7542   -1.6625    0.0000 O   0  0  0  0  0  0  0  0  0  0  0  0
    9.9167   -3.9167    0.0000 C   0  0  0  0  0  0  0  0  0  0  0  0
    9.1792   -4.0667    0.0000 C   0  0  0  0  0  0  0  0  0  0  0  0
   10.1417   -3.2042    0.0000 C   0  0  0  0  0  0  0  0  0  0  0  0
    6.5542   -1.6167    0.0000 C   0  0  0  0  0  0  0  0  0  0  0  0
    9.3667   -1.3750    0.0000 C   0  0  0  0  0  0  0  0  0  0  0  0
  2  1  1  0  0  0  0
  3  1  2  0  0  0  0
  4  3  1  0  0  0  0
  5  1  1  0  0  0  0
  6  2  1  0  0  0  0
  7  5  1  0  0  0  0
  8  7  1  0  0  0  0
  9  7  2  0  0  0  0
 10  8  1  0  0  0  0
 11 10  2  0  0  0  0
 12  6  1  0  0  0  0
 13 12  1  0  0  0  0
 14 11  1  0  0  0  0
 15 18  1  0  0  0  0
 16 13  2  0  0  0  0
 17 13  1  0  0  0  0
 18 17  2  0  0  0  0
 19 16  1  0  0  0  0
 20 14  1  0  0  0  0
 21 15  1  0  0  0  0
 22 23  2  0  0  0  0
 23 10  1  0  0  0  0
 24 22  1  0  0  0  0
 25 21  1  0  0  0  0
 26 20  1  0  0  0  0
  4  6  2  0  0  0  0
 19 15  2  0  0  0  0
 14 24  2  0  0  0  0
M  END
>  <ID> (6381084)
6381084

>  <Supplier> (6381084)
ChemBridge

>  <clogP> (6381084)
3.430000000000000e+000

>  <RB> (6381084)
4

>  <tPSA> (6381084)
8.537000000000001e+001

>  <Hacc> (6381084)
5

>  <Hdon> (6381084)
2

>  <LogSw> (6381084)
-4.830000000000000e+000

>  <Group> (6381084)
3

>  <Core> (6381084)
246

$$$$
9034967
  -ISIS-  03310818282D

 25 27  0  0  0  0  0  0  0  0999 V2000
    7.7250    1.9750    0.0000 C   0  0  0  0  0  0  0  0  0  0  0  0
    7.0750    1.6000    0.0000 C   0  0  0  0  0  0  0  0  0  0  0  0
   10.9667    1.6000    0.0000 N   0  0  0  0  0  0  0  0  0  0  0  0
   10.9667    3.1083    0.0000 N   0  0  0  0  0  0  0  0  0  0  0  0
   10.3250    1.9750    0.0000 C   0  0  0  0  0  0  0  0  0  0  0  0
    8.3750    1.6000    0.0000 N   0  0  0  0  0  0  0  0  0  0  0  0
   10.3250    2.7250    0.0000 C   0  0  0  0  0  0  0  0  0  0  0  0
   11.6167    1.9750    0.0000 C   0  0  0  0  0  0  0  0  0  0  0  0
   11.6167    2.7250    0.0000 C   0  0  0  0  0  0  0  0  0  0  0  0
    9.6750    1.6000    0.0000 C   0  0  0  0  0  0  0  0  0  0  0  0
    9.0250    1.9750    0.0000 C   0  0  0  0  0  0  0  0  0  0  0  0
    7.7250    2.7250    0.0000 O   0  0  0  0  0  0  0  0  0  0  0  0
    6.4250    1.9750    0.0000 C   0  0  0  0  0  0  0  0  0  0  0  0
    7.0750    0.8500    0.0000 C   0  0  0  0  0  0  0  0  0  0  0  0
    9.6750    3.1083    0.0000 C   0  0  0  0  0  0  0  0  0  0  0  0
    9.0250    2.7250    0.0000 C   0  0  0  0  0  0  0  0  0  0  0  0
    6.4250    2.7250    0.0000 O   0  0  0  0  0  0  0  0  0  0  0  0
    7.7250    0.4750    0.0000 O   0  0  0  0  0  0  0  0  0  0  0  0
    5.7750    0.8500    0.0000 C   0  0  0  0  0  0  0  0  0  0  0  0
   12.2667    3.1083    0.0000 C   0  0  0  0  0  0  0  0  0  0  0  0
   12.2667    1.6000    0.0000 C   0  0  0  0  0  0  0  0  0  0  0  0
    6.4250    0.4750    0.0000 C   0  0  0  0  0  0  0  0  0  0  0  0
    5.7750    1.6000    0.0000 C   0  0  0  0  0  0  0  0  0  0  0  0
    5.7750    3.1083    0.0000 C   0  0  0  0  0  0  0  0  0  0  0  0
    7.7250   -0.2750    0.0000 C   0  0  0  0  0  0  0  0  0  0  0  0
  2  1  1  0  0  0  0
  3  5  1  0  0  0  0
  4  7  1  0  0  0  0
  5 10  2  0  0  0  0
  6  1  1  0  0  0  0
  7 15  2  0  0  0  0
  8  3  2  0  0  0  0
  9  4  2  0  0  0  0
 10 11  1  0  0  0  0
 11  6  1  0  0  0  0
 12  1  2  0  0  0  0
 13  2  2  0  0  0  0
 14  2  1  0  0  0  0
 15 16  1  0  0  0  0
 16 11  2  0  0  0  0
 17 13  1  0  0  0  0
 18 14  1  0  0  0  0
 19 22  1  0  0  0  0
 20  9  1  0  0  0  0
 21  8  1  0  0  0  0
 22 14  2  0  0  0  0
 23 13  1  0  0  0  0
 24 17  1  0  0  0  0
 25 18  1  0  0  0  0
 23 19  2  0  0  0  0
  5  7  1  0  0  0  0
  8  9  1  0  0  0  0
M  END
>  <ID> (9034967)
9034967

>  <Supplier> (9034967)
ChemBridge

>  <clogP> (9034967)
3.520000000000000e+000

>  <RB> (9034967)
2

>  <tPSA> (9034967)
7.334000000000000e+001

>  <Hacc> (9034967)
5

>  <Hdon> (9034967)
1

>  <LogSw> (9034967)
-4.666000000000000e+000

>  <Group> (9034967)
2

>  <Core> (9034967)
423

$$$$
6381082
  -ISIS-  03310818232D

 28 30  0  0  0  0  0  0  0  0999 V2000
    6.3625   -5.3792    0.0000 C   0  0  0  0  0  0  0  0  0  0  0  0
    5.7375   -4.9292    0.0000 S   0  0  0  0  0  0  0  0  0  0  0  0
    6.1125   -6.1292    0.0000 N   0  0  0  0  0  0  0  0  0  0  0  0
    5.1125   -5.3792    0.0000 C   0  0  0  0  0  0  0  0  0  0  0  0
    5.3500   -6.1292    0.0000 N   0  0  0  0  0  0  0  0  0  0  0  0
    7.0917   -5.1417    0.0000 N   0  0  0  0  0  0  0  0  0  0  0  0
    7.7625   -5.1292    0.0000 C   0  0  0  0  0  0  0  0  0  0  0  0
    4.0042   -5.7292    0.0000 C   0  0  0  0  0  0  0  0  0  0  0  0
    4.5917   -5.2125    0.0000 C   0  0  0  0  0  0  0  0  0  0  0  0
    8.1625   -5.7292    0.0000 N   0  0  0  0  0  0  0  0  0  0  0  0
    3.2792   -5.4875    0.0000 N   0  0  0  0  0  0  0  0  0  0  0  0
    8.1042   -4.5375    0.0000 O   0  0  0  0  0  0  0  0  0  0  0  0
    4.1542   -6.4750    0.0000 O   0  0  0  0  0  0  0  0  0  0  0  0
    8.4917   -6.3125    0.0000 C   0  0  0  0  0  0  0  0  0  0  0  0
    2.7042   -5.9917    0.0000 C   0  0  0  0  0  0  0  0  0  0  0  0
    9.1542   -7.4667    0.0000 C   0  0  0  0  0  0  0  0  0  0  0  0
    1.5667   -7.0000    0.0000 C   0  0  0  0  0  0  0  0  0  0  0  0
    9.4875   -8.0542    0.0000 F   0  0  0  0  0  0  0  0  0  0  0  0
    8.1542   -6.8875    0.0000 C   0  0  0  0  0  0  0  0  0  0  0  0
    2.8625   -6.7292    0.0000 C   0  0  0  0  0  0  0  0  0  0  0  0
    9.1542   -6.3125    0.0000 C   0  0  0  0  0  0  0  0  0  0  0  0
    1.9917   -5.7417    0.0000 C   0  0  0  0  0  0  0  0  0  0  0  0
    8.4875   -7.4625    0.0000 C   0  0  0  0  0  0  0  0  0  0  0  0
    9.4875   -6.8917    0.0000 C   0  0  0  0  0  0  0  0  0  0  0  0
    1.4167   -6.2500    0.0000 C   0  0  0  0  0  0  0  0  0  0  0  0
    2.2917   -7.2417    0.0000 C   0  0  0  0  0  0  0  0  0  0  0  0
    1.0042   -7.4917    0.0000 O   0  0  0  0  0  0  0  0  0  0  0  0
    1.1542   -8.2292    0.0000 C   0  0  0  0  0  0  0  0  0  0  0  0
  2  1  1  0  0  0  0
  3  1  2  0  0  0  0
  4  2  1  0  0  0  0
  5  3  1  0  0  0  0
  6  1  1  0  0  0  0
  7  6  1  0  0  0  0
  8  9  1  0  0  0  0
  9  4  1  0  0  0  0
 10  7  1  0  0  0  0
 11  8  1  0  0  0  0
 12  7  2  0  0  0  0
 13  8  2  0  0  0  0
 14 10  1  0  0  0  0
 15 11  1  0  0  0  0
 16 24  2  0  0  0  0
 17 25  2  0  0  0  0
 18 16  1  0  0  0  0
 19 14  1  0  0  0  0
 20 15  1  0  0  0  0
 21 14  2  0  0  0  0
 22 15  2  0  0  0  0
 23 19  2  0  0  0  0
 24 21  1  0  0  0  0
 25 22  1  0  0  0  0
 26 20  2  0  0  0  0
 27 17  1  0  0  0  0
 28 27  1  0  0  0  0
  4  5  2  0  0  0  0
 16 23  1  0  0  0  0
 17 26  1  0  0  0  0
M  END
>  <ID> (6381082)
6381082

>  <Supplier> (6381082)
ChemBridge

>  <clogP> (6381082)
2.310000000000000e+000

>  <RB> (6381082)
5

>  <tPSA> (6381082)
1.052400000000000e+002

>  <Hacc> (6381082)
5

>  <Hdon> (6381082)
3

>  <LogSw> (6381082)
-4.099000000000000e+000

>  <Group> (6381082)
3

>  <Core> (6381082)
246

$$$$
6381081
  -ISIS-  03310818232D

 24 25  0  0  0  0  0  0  0  0999 V2000
    2.5042    0.3250    0.0000 C   0  0  0  0  0  0  0  0  0  0  0  0
    3.2250    0.7333    0.0000 N   0  0  0  0  0  0  0  0  0  0  0  0
    1.2042    0.3375    0.0000 O   0  0  0  0  0  0  0  0  0  0  0  0
    0.5625    0.7208    0.0000 C   0  0  0  0  0  0  0  0  0  0  0  0
   -0.0958    0.3583    0.0000 C   0  0  0  0  0  0  0  0  0  0  0  0
    4.5250    0.7333    0.0000 C   0  0  0  0  0  0  0  0  0  0  0  0
    5.1750    0.3500    0.0000 C   0  0  0  0  0  0  0  0  0  0  0  0
    1.8542    0.7083    0.0000 C   0  0  3  0  0  0  0  0  0  0  0  0
   -0.7375    0.7375    0.0000 C   0  0  0  0  0  0  0  0  0  0  0  0
    3.8667    0.3583    0.0000 C   0  0  0  0  0  0  0  0  0  0  0  0
    5.1667   -0.4042    0.0000 C   0  0  0  0  0  0  0  0  0  0  0  0
    2.5000   -0.5000    0.0000 O   0  0  0  0  0  0  0  0  0  0  0  0
    0.5667    1.4708    0.0000 C   0  0  0  0  0  0  0  0  0  0  0  0
    4.5167   -0.7750    0.0000 C   0  0  0  0  0  0  0  0  0  0  0  0
   -0.7333    1.4875    0.0000 C   0  0  0  0  0  0  0  0  0  0  0  0
   -0.1000   -0.3917    0.0000 Cl  0  0  0  0  0  0  0  0  0  0  0  0
    3.8667   -0.3917    0.0000 C   0  0  0  0  0  0  0  0  0  0  0  0
   -0.0750    1.8583    0.0000 C   0  0  0  0  0  0  0  0  0  0  0  0
    5.8250    0.7208    0.0000 O   0  0  0  0  0  0  0  0  0  0  0  0
   -1.3750    1.8708    0.0000 Cl  0  0  0  0  0  0  0  0  0  0  0  0
    5.8167   -0.7792    0.0000 O   0  0  0  0  0  0  0  0  0  0  0  0
    1.8667    1.4583    0.0000 C   0  0  0  0  0  0  0  0  0  0  0  0
    5.8292    1.4708    0.0000 C   0  0  0  0  0  0  0  0  0  0  0  0
    6.4667   -0.4125    0.0000 C   0  0  0  0  0  0  0  0  0  0  0  0
  2  1  1  0  0  0  0
  3  8  1  0  0  0  0
  4  3  1  0  0  0  0
  5  4  2  0  0  0  0
  6 10  2  0  0  0  0
  7  6  1  0  0  0  0
  8  1  1  0  0  0  0
  9  5  1  0  0  0  0
 10  2  1  0  0  0  0
 11 14  1  0  0  0  0
 12  1  2  0  0  0  0
 13  4  1  0  0  0  0
 14 17  2  0  0  0  0
 15 18  1  0  0  0  0
 16  5  1  0  0  0  0
 17 10  1  0  0  0  0
 18 13  2  0  0  0  0
 19  7  1  0  0  0  0
 20 15  1  0  0  0  0
 21 11  1  0  0  0  0
 22  8  1  0  0  0  0
 23 19  1  0  0  0  0
 24 21  1  0  0  0  0
  7 11  2  0  0  0  0
  9 15  2  0  0  0  0
M  END
>  <ID> (6381081)
6381081

>  <Supplier> (6381081)
ChemBridge

>  <clogP> (6381081)
4.100000000000000e+000

>  <RB> (6381081)
4

>  <tPSA> (6381081)
5.679000000000001e+001

>  <Hacc> (6381081)
4

>  <Hdon> (6381081)
1

>  <LogSw> (6381081)
-5.401000000000002e+000

>  <Group> (6381081)
2

>  <Core> (6381081)
315

$$$$
7227723
  -ISIS-  03310818262D

 23 25  0  0  0  0  0  0  0  0999 V2000
    2.1125   -0.2292    0.0000 N   0  0  3  0  0  0  0  0  0  0  0  0
    2.3625   -1.0167    0.0000 C   0  0  0  0  0  0  0  0  0  0  0  0
    3.4417   -0.2292    0.0000 C   0  0  0  0  0  0  0  0  0  0  0  0
    2.7750    0.2583    0.0000 C   0  0  0  0  0  0  0  0  0  0  0  0
    3.1875   -1.0167    0.0000 S   0  0  0  0  0  0  0  0  0  0  0  0
    4.2292    0.0250    0.0000 C   0  0  0  0  0  0  0  0  0  0  0  0
    4.4042    0.8333    0.0000 C   0  0  0  0  0  0  0  0  0  0  0  0
    5.1542    1.1708    0.0000 N   0  0  3  0  0  0  0  0  0  0  0  0
    0.7125   -0.5292    0.0000 C   0  0  0  0  0  0  0  0  0  0  0  0
    5.8750    0.7583    0.0000 C   0  0  0  0  0  0  0  0  0  0  0  0
    0.1250   -1.1125    0.0000 C   0  0  0  0  0  0  0  0  0  0  0  0
    5.0667    1.9875    0.0000 C   0  0  0  0  0  0  0  0  0  0  0  0
    1.8792   -1.6792    0.0000 O   0  0  0  0  0  0  0  0  0  0  0  0
    3.8542    1.4458    0.0000 C   0  0  0  0  0  0  0  0  0  0  0  0
    2.7750    1.0833    0.0000 O   0  0  0  0  0  0  0  0  0  0  0  0
    4.2667    2.1583    0.0000 C   0  0  0  0  0  0  0  0  0  0  0  0
    1.3292    0.0250    0.0000 C   0  0  0  0  0  0  0  0  0  0  0  0
    5.8667   -0.0750    0.0000 C   0  0  0  0  0  0  0  0  0  0  0  0
    6.5792    1.1708    0.0000 C   0  0  0  0  0  0  0  0  0  0  0  0
    7.3000   -0.0750    0.0000 C   0  0  0  0  0  0  0  0  0  0  0  0
    6.5792   -0.4875    0.0000 C   0  0  0  0  0  0  0  0  0  0  0  0
    7.3000    0.7500    0.0000 C   0  0  0  0  0  0  0  0  0  0  0  0
    8.0167   -0.4917    0.0000 F   0  0  0  0  0  0  0  0  0  0  0  0
  2  1  1  0  0  0  0
  3  4  1  0  0  0  0
  4  1  1  0  0  0  0
  5  2  1  0  0  0  0
  6  3  2  0  0  0  0
  7  6  1  0  0  0  0
  8  7  1  0  0  0  0
  9 17  1  0  0  0  0
 10  8  1  0  0  0  0
 11  9  3  0  0  0  0
 12  8  1  0  0  0  0
 13  2  2  0  0  0  0
 14  7  2  0  0  0  0
 15  4  2  0  0  0  0
 16 14  1  0  0  0  0
 17  1  1  0  0  0  0
 18 10  2  0  0  0  0
 19 10  1  0  0  0  0
 20 22  1  0  0  0  0
 21 18  1  0  0  0  0
 22 19  2  0  0  0  0
 23 20  1  0  0  0  0
  5  3  1  0  0  0  0
 12 16  2  0  0  0  0
 21 20  2  0  0  0  0
M  END
>  <ID> (7227723)
7227723

>  <Supplier> (7227723)
ChemBridge

>  <clogP> (7227723)
4.100000000000000e+000

>  <RB> (7227723)
4

>  <tPSA> (7227723)
4.231000000000002e+001

>  <Hacc> (7227723)
3

>  <Hdon> (7227723)
0

>  <LogSw> (7227723)
-5.081000000000000e+000

>  <Group> (7227723)
2

>  <Core> (7227723)
002

$$$$
7158700
  -ISIS-  03310818252D

 24 25  0  0  0  0  0  0  0  0999 V2000
    3.0000    1.1500    0.0000 C   0  0  0  0  0  0  0  0  0  0  0  0
    2.5167    0.3708    0.0000 S   0  0  0  0  0  0  0  0  0  0  0  0
    1.6042    0.6000    0.0000 C   0  0  0  0  0  0  0  0  0  0  0  0
    2.4375    1.8208    0.0000 N   0  0  0  0  0  0  0  0  0  0  0  0
    3.9292    1.2333    0.0000 C   0  0  3  0  0  0  0  0  0  0  0  0
    1.5792    1.4958    0.0000 N   0  0  0  0  0  0  0  0  0  0  0  0
    0.9042    0.0000    0.0000 N   0  0  0  0  0  0  0  0  0  0  0  0
    0.0000    0.0000    0.0000 C   0  0  0  0  0  0  0  0  0  0  0  0
   -2.8208    3.1333    0.0000 C   0  0  0  0  0  0  0  0  0  0  0  0
   -1.9833    3.4833    0.0000 C   0  0  0  0  0  0  0  0  0  0  0  0
   -3.5458    3.7083    0.0000 C   0  0  0  0  0  0  0  0  0  0  0  0
   -0.2333   -0.9042    0.0000 O   0  0  0  0  0  0  0  0  0  0  0  0
    4.0292    0.3333    0.0000 F   0  0  0  0  0  0  0  0  0  0  0  0
    3.8292    2.1833    0.0000 F   0  0  0  0  0  0  0  0  0  0  0  0
    4.8542    1.3458    0.0000 F   0  0  0  0  0  0  0  0  0  0  0  0
   -1.8458    4.3875    0.0000 C   0  0  0  0  0  0  0  0  0  0  0  0
   -3.4333    4.6042    0.0000 C   0  0  0  0  0  0  0  0  0  0  0  0
   -2.5958    4.9542    0.0000 C   0  0  0  0  0  0  0  0  0  0  0  0
   -4.1833    5.1542    0.0000 Cl  0  0  0  0  0  0  0  0  0  0  0  0
   -1.2625    2.9333    0.0000 O   0  0  0  0  0  0  0  0  0  0  0  0
   -0.7458    0.5625    0.0000 C   0  0  0  0  0  0  0  0  0  0  0  0
   -2.9625    2.2208    0.0000 C   0  0  0  0  0  0  0  0  0  0  0  0
   -1.3500    2.0458    0.0000 C   0  0  0  0  0  0  0  0  0  0  0  0
   -0.6333    1.4625    0.0000 C   0  0  0  0  0  0  0  0  0  0  0  0
  2  1  1  0  0  0  0
  3  2  1  0  0  0  0
  4  1  2  0  0  0  0
  5  1  1  0  0  0  0
  6  4  1  0  0  0  0
  7  3  1  0  0  0  0
  8  7  1  0  0  0  0
  9 10  1  0  0  0  0
 10 20  1  0  0  0  0
 11  9  2  0  0  0  0
 12  8  2  0  0  0  0
 13  5  1  0  0  0  0
 14  5  1  0  0  0  0
 15  5  1  0  0  0  0
 16 10  2  0  0  0  0
 17 18  2  0  0  0  0
 18 16  1  0  0  0  0
 19 17  1  0  0  0  0
 20 23  1  0  0  0  0
 21  8  1  0  0  0  0
 22  9  1  0  0  0  0
 23 24  1  0  0  0  0
 24 21  1  0  0  0  0
  3  6  2  0  0  0  0
 17 11  1  0  0  0  0
M  END
>  <ID> (7158700)
7158700

>  <Supplier> (7158700)
ChemBridge

>  <clogP> (7158700)
4.090000000000000e+000

>  <RB> (7158700)
6

>  <tPSA> (7158700)
6.411000000000000e+001

>  <Hacc> (7158700)
4

>  <Hdon> (7158700)
1

>  <LogSw> (7158700)
-5.462000000000000e+000

>  <Group> (7158700)
3

>  <Core> (7158700)
246

$$$$
6429760
  -ISIS-  03310818232D

 22 23  0  0  0  0  0  0  0  0999 V2000
    2.5042    0.3250    0.0000 C   0  0  0  0  0  0  0  0  0  0  0  0
    3.2250    0.7333    0.0000 N   0  0  0  0  0  0  0  0  0  0  0  0
    4.5250    1.4833    0.0000 N   0  0  0  0  0  0  0  0  0  0  0  0
    3.8667    0.3583    0.0000 C   0  0  0  0  0  0  0  0  0  0  0  0
    4.5167    0.7333    0.0000 C   0  0  0  0  0  0  0  0  0  0  0  0
    5.1792    1.8583    0.0000 C   0  0  0  0  0  0  0  0  0  0  0  0
    1.8542    0.7083    0.0000 C   0  0  3  0  0  0  0  0  0  0  0  0
    1.2042    0.3375    0.0000 O   0  0  0  0  0  0  0  0  0  0  0  0
    2.5000   -0.5000    0.0000 O   0  0  0  0  0  0  0  0  0  0  0  0
    5.1792    2.6083    0.0000 O   0  0  0  0  0  0  0  0  0  0  0  0
    0.5625    0.7208    0.0000 C   0  0  0  0  0  0  0  0  0  0  0  0
    3.8667   -0.3917    0.0000 C   0  0  0  0  0  0  0  0  0  0  0  0
    5.1667    0.3500    0.0000 C   0  0  0  0  0  0  0  0  0  0  0  0
    5.8292    1.4708    0.0000 C   0  0  0  0  0  0  0  0  0  0  0  0
    1.8667    1.4583    0.0000 C   0  0  0  0  0  0  0  0  0  0  0  0
    0.5667    1.4708    0.0000 C   0  0  0  0  0  0  0  0  0  0  0  0
   -0.0958    0.3583    0.0000 C   0  0  0  0  0  0  0  0  0  0  0  0
    4.5125   -0.7667    0.0000 C   0  0  0  0  0  0  0  0  0  0  0  0
    5.1667   -0.4000    0.0000 C   0  0  0  0  0  0  0  0  0  0  0  0
   -0.7375    0.7375    0.0000 C   0  0  0  0  0  0  0  0  0  0  0  0
   -0.0750    1.8583    0.0000 C   0  0  0  0  0  0  0  0  0  0  0  0
   -0.7333    1.4875    0.0000 C   0  0  0  0  0  0  0  0  0  0  0  0
  2  1  1  0  0  0  0
  3  5  1  0  0  0  0
  4  2  1  0  0  0  0
  5  4  1  0  0  0  0
  6  3  1  0  0  0  0
  7  1  1  0  0  0  0
  8  7  1  0  0  0  0
  9  1  2  0  0  0  0
 10  6  2  0  0  0  0
 11  8  1  0  0  0  0
 12  4  2  0  0  0  0
 13  5  2  0  0  0  0
 14  6  1  0  0  0  0
 15  7  1  0  0  0  0
 16 11  1  0  0  0  0
 17 11  2  0  0  0  0
 18 12  1  0  0  0  0
 19 18  2  0  0  0  0
 20 17  1  0  0  0  0
 21 16  2  0  0  0  0
 22 20  2  0  0  0  0
 19 13  1  0  0  0  0
 22 21  1  0  0  0  0
M  END
>  <ID> (6429760)
6429760

>  <Supplier> (6429760)
ChemBridge

>  <clogP> (6429760)
1.790000000000000e+000

>  <RB> (6429760)
5

>  <tPSA> (6429760)
6.743000000000001e+001

>  <Hacc> (6429760)
3

>  <Hdon> (6429760)
2

>  <LogSw> (6429760)
-2.905000000000000e+000

>  <Group> (6429760)
3

>  <Core> (6429760)
155

$$$$
5321259
  -ISIS-  03310818212D

 22 24  0  0  0  0  0  0  0  0999 V2000
   -2.0458   -0.1042    0.0000 C   0  0  0  0  0  0  0  0  0  0  0  0
   -2.4625    0.4958    0.0000 C   0  0  0  0  0  0  0  0  0  0  0  0
   -2.4625   -0.7292    0.0000 S   0  0  0  0  0  0  0  0  0  0  0  0
   -3.1833    0.2708    0.0000 C   0  0  0  0  0  0  0  0  0  0  0  0
   -1.2833   -0.1042    0.0000 N   0  0  0  0  0  0  0  0  0  0  0  0
   -3.1833   -0.4875    0.0000 C   0  0  0  0  0  0  0  0  0  0  0  0
   -0.9000   -0.7667    0.0000 C   0  0  0  0  0  0  0  0  0  0  0  0
   -2.2208    1.2125    0.0000 C   0  0  0  0  0  0  0  0  0  0  0  0
   -0.1208   -0.7667    0.0000 C   0  0  0  0  0  0  0  0  0  0  0  0
   -1.2833   -1.4292    0.0000 O   0  0  0  0  0  0  0  0  0  0  0  0
   -2.7208    1.7958    0.0000 O   0  0  0  0  0  0  0  0  0  0  0  0
    0.2542   -0.1042    0.0000 C   0  0  0  0  0  0  0  0  0  0  0  0
    0.2542   -1.4292    0.0000 C   0  0  0  0  0  0  0  0  0  0  0  0
   -1.4833    1.3708    0.0000 N   0  0  0  0  0  0  0  0  0  0  0  0
    1.4000   -0.7667    0.0000 C   0  0  0  0  0  0  0  0  0  0  0  0
   -3.8458    0.6500    0.0000 C   0  0  0  0  0  0  0  0  0  0  0  0
    1.0167   -0.1042    0.0000 C   0  0  0  0  0  0  0  0  0  0  0  0
    1.0167   -1.4500    0.0000 C   0  0  0  0  0  0  0  0  0  0  0  0
   -3.8458   -0.8667    0.0000 C   0  0  0  0  0  0  0  0  0  0  0  0
    2.1542   -0.7500    0.0000 F   0  0  0  0  0  0  0  0  0  0  0  0
   -4.5000    0.2708    0.0000 C   0  0  0  0  0  0  0  0  0  0  0  0
   -4.5000   -0.4875    0.0000 C   0  0  0  0  0  0  0  0  0  0  0  0
  2  1  2  0  0  0  0
  3  1  1  0  0  0  0
  4  2  1  0  0  0  0
  5  1  1  0  0  0  0
  6  3  1  0  0  0  0
  7  5  1  0  0  0  0
  8  2  1  0  0  0  0
  9  7  1  0  0  0  0
 10  7  2  0  0  0  0
 11  8  2  0  0  0  0
 12  9  2  0  0  0  0
 13  9  1  0  0  0  0
 14  8  1  0  0  0  0
 15 18  1  0  0  0  0
 16  4  1  0  0  0  0
 17 12  1  0  0  0  0
 18 13  2  0  0  0  0
 19  6  1  0  0  0  0
 20 15  1  0  0  0  0
 21 16  1  0  0  0  0
 22 19  1  0  0  0  0
  6  4  2  0  0  0  0
 22 21  1  0  0  0  0
 17 15  2  0  0  0  0
M  END
>  <ID> (5321259)
5321259

>  <Supplier> (5321259)
ChemBridge

>  <clogP> (5321259)
3.330000000000000e+000

>  <RB> (5321259)
3

>  <tPSA> (5321259)
7.219000000000000e+001

>  <Hacc> (5321259)
2

>  <Hdon> (5321259)
2

>  <LogSw> (5321259)
-4.366000000000000e+000

>  <Group> (5321259)
3

>  <Core> (5321259)
097

$$$$
5416620
  -ISIS-  03310818222D

 17 17  0  0  0  0  0  0  0  0999 V2000
   -1.2708    1.8125    0.0000 N   0  0  3  0  0  0  0  0  0  0  0  0
   -0.5958    2.2125    0.0000 C   0  0  3  0  0  0  0  0  0  0  0  0
   -1.9500    2.2083    0.0000 C   0  0  0  0  0  0  0  0  0  0  0  0
   -0.5958    2.9958    0.0000 C   0  0  0  0  0  0  0  0  0  0  0  0
    0.0875    1.8125    0.0000 C   0  0  0  0  0  0  0  0  0  0  0  0
   -3.3125    2.2125    0.0000 N   0  0  3  0  0  0  0  0  0  0  0  0
   -2.6333    1.8125    0.0000 C   0  0  0  0  0  0  0  0  0  0  0  0
    0.0875    3.3958    0.0000 C   0  0  0  0  0  0  0  0  0  0  0  0
    0.7667    2.2083    0.0000 C   0  0  0  0  0  0  0  0  0  0  0  0
    0.7667    2.9958    0.0000 C   0  0  3  0  0  0  0  0  0  0  0  0
   -1.2708    1.0208    0.0000 C   0  0  0  0  0  0  0  0  0  0  0  0
   -3.3125    3.0000    0.0000 C   0  0  0  0  0  0  0  0  0  0  0  0
   -3.9958    1.8125    0.0000 C   0  0  0  0  0  0  0  0  0  0  0  0
    1.4500    3.3958    0.0000 C   0  0  0  0  0  0  0  0  0  0  0  0
   -4.6708    2.1958    0.0000 C   0  0  0  0  0  0  0  0  0  0  0  0
   -4.0000    3.3958    0.0000 C   0  0  0  0  0  0  0  0  0  0  0  0
    2.1292    2.9958    0.0000 C   0  0  0  0  0  0  0  0  0  0  0  0
  2  1  1  0  0  0  0
  3  1  1  0  0  0  0
  4  2  1  0  0  0  0
  5  2  1  0  0  0  0
  6  7  1  0  0  0  0
  7  3  1  0  0  0  0
  8  4  1  0  0  0  0
  9  5  1  0  0  0  0
 10  9  1  0  0  0  0
 11  1  1  0  0  0  0
 12  6  1  0  0  0  0
 13  6  1  0  0  0  0
 14 10  1  0  0  0  0
 15 13  1  0  0  0  0
 16 12  1  0  0  0  0
 17 14  1  0  0  0  0
 10  8  1  0  0  0  0
M  END
>  <ID> (5416620)
5416620

>  <Supplier> (5416620)
ChemBridge

>  <clogP> (5416620)
4.710000000000000e+000

>  <RB> (5416620)
3

>  <tPSA> (5416620)
6.480000000000000e+000

>  <Hacc> (5416620)
2

>  <Hdon> (5416620)
0

>  <LogSw> (5416620)
-3.969000000000000e+000

>  <Group> (5416620)
1

$$$$
7958116
  -ISIS-  03310818282D

 17 18  0  0  0  0  0  0  0  0999 V2000
    4.4250    1.2625    0.0000 C   0  0  0  0  0  0  0  0  0  0  0  0
    3.6750    1.2625    0.0000 N   0  0  3  0  0  0  0  0  0  0  0  0
    2.1750    1.2625    0.0000 N   0  0  3  0  0  0  0  0  0  0  0  0
    4.8000    1.9125    0.0000 N   0  0  3  0  0  0  0  0  0  0  0  0
    4.8000    0.6125    0.0000 O   0  0  0  0  0  0  0  0  0  0  0  0
    3.3000    0.6125    0.0000 C   0  0  0  0  0  0  0  0  0  0  0  0
    3.3000    1.9125    0.0000 C   0  0  0  0  0  0  0  0  0  0  0  0
    2.5500    1.9125    0.0000 C   0  0  0  0  0  0  0  0  0  0  0  0
    2.5500    0.6125    0.0000 C   0  0  0  0  0  0  0  0  0  0  0  0
    1.4250    1.2625    0.0000 C   0  0  0  0  0  0  0  0  0  0  0  0
    5.5500    1.9125    0.0000 C   0  0  0  0  0  0  0  0  0  0  0  0
    4.4250    2.5625    0.0000 C   0  0  0  0  0  0  0  0  0  0  0  0
    1.0500    1.9125    0.0000 C   0  0  0  0  0  0  0  0  0  0  0  0
    1.0500    0.6125    0.0000 C   0  0  0  0  0  0  0  0  0  0  0  0
    0.3000    0.6125    0.0000 C   0  0  0  0  0  0  0  0  0  0  0  0
    0.3000    1.9125    0.0000 C   0  0  0  0  0  0  0  0  0  0  0  0
   -0.0750    1.2625    0.0000 C   0  0  0  0  0  0  0  0  0  0  0  0
  2  1  1  0  0  0  0
  3  8  1  0  0  0  0
  4  1  1  0  0  0  0
  5  1  2  0  0  0  0
  6  2  1  0  0  0  0
  7  2  1  0  0  0  0
  8  7  1  0  0  0  0
  9  6  1  0  0  0  0
 10  3  1  0  0  0  0
 11  4  1  0  0  0  0
 12  4  1  0  0  0  0
 13 10  2  0  0  0  0
 14 10  1  0  0  0  0
 15 14  2  0  0  0  0
 16 13  1  0  0  0  0
 17 15  1  0  0  0  0
  3  9  1  0  0  0  0
 16 17  2  0  0  0  0
M  END
>  <ID> (7958116)
7958116

>  <Supplier> (7958116)
ChemBridge

>  <clogP> (7958116)
1.393000000000000e+000

>  <RB> (7958116)
1

>  <tPSA> (7958116)
2.679000000000000e+001

>  <Hacc> (7958116)
1

>  <Hdon> (7958116)
0

>  <LogSw> (7958116)
-2.092000000000000e+000

>  <Group> (7958116)
3

>  <Core> (7958116)
159

$$$$
6088068
  -ISIS-  03310818232D

 15 16  0  0  0  0  0  0  0  0999 V2000
    2.2542    0.9333    0.0000 N   0  0  3  0  0  0  0  0  0  0  0  0
    2.2542    0.1000    0.0000 C   0  0  0  0  0  0  0  0  0  0  0  0
    2.9250    1.4125    0.0000 C   0  0  0  0  0  0  0  0  0  0  0  0
    1.5917    1.4208    0.0000 C   0  0  0  0  0  0  0  0  0  0  0  0
    2.9792   -0.3167    0.0000 C   0  0  0  0  0  0  0  0  0  0  0  0
    1.5417   -0.3167    0.0000 C   0  0  0  0  0  0  0  0  0  0  0  0
    2.6625    2.2125    0.0000 C   0  0  0  0  0  0  0  0  0  0  0  0
    1.8417    2.2083    0.0000 C   0  0  0  0  0  0  0  0  0  0  0  0
    2.9792   -1.1500    0.0000 C   0  0  0  0  0  0  0  0  0  0  0  0
    0.8000    1.1583    0.0000 O   0  0  0  0  0  0  0  0  0  0  0  0
    3.7125    1.1625    0.0000 O   0  0  0  0  0  0  0  0  0  0  0  0
    2.2542   -1.5625    0.0000 C   0  0  0  0  0  0  0  0  0  0  0  0
    1.5417   -1.1500    0.0000 C   0  0  0  0  0  0  0  0  0  0  0  0
    2.2542   -2.3792    0.0000 Br  0  0  0  0  0  0  0  0  0  0  0  0
    3.6917    0.0958    0.0000 C   0  0  0  0  0  0  0  0  0  0  0  0
  2  1  1  0  0  0  0
  3  1  1  0  0  0  0
  4  1  1  0  0  0  0
  5  2  2  0  0  0  0
  6  2  1  0  0  0  0
  7  3  1  0  0  0  0
  8  4  1  0  0  0  0
  9  5  1  0  0  0  0
 10  4  2  0  0  0  0
 11  3  2  0  0  0  0
 12 13  1  0  0  0  0
 13  6  2  0  0  0  0
 14 12  1  0  0  0  0
 15  5  1  0  0  0  0
  7  8  1  0  0  0  0
 12  9  2  0  0  0  0
M  END
>  <ID> (6088068)
6088068

>  <Supplier> (6088068)
ChemBridge

>  <clogP> (6088068)
1.200000000000000e+000

>  <RB> (6088068)
1

>  <tPSA> (6088068)
3.738000000000000e+001

>  <Hacc> (6088068)
2

>  <Hdon> (6088068)
0

>  <LogSw> (6088068)
-2.181000000000000e+000

>  <Group> (6088068)
2

$$$$
9037247
  -ISIS-  03310818282D

 24 26  0  0  0  0  0  0  0  0999 V2000
    3.7542    1.9583    0.0000 N   0  0  0  0  0  0  0  0  0  0  0  0
    3.3125    1.3458    0.0000 C   0  0  0  0  0  0  0  0  0  0  0  0
    4.4667    1.7208    0.0000 C   0  0  0  0  0  0  0  0  0  0  0  0
    3.7542    0.7458    0.0000 N   0  0  0  0  0  0  0  0  0  0  0  0
    6.3667    2.3000    0.0000 C   0  0  0  0  0  0  0  0  0  0  0  0
    4.4667    0.9708    0.0000 O   0  0  0  0  0  0  0  0  0  0  0  0
    5.7625    1.8583    0.0000 N   0  0  3  0  0  0  0  0  0  0  0  0
    5.0750    2.1625    0.0000 C   0  0  0  0  0  0  0  0  0  0  0  0
    2.5625    1.3458    0.0000 C   0  0  0  0  0  0  0  0  0  0  0  0
    7.0542    1.9958    0.0000 C   0  0  0  0  0  0  0  0  0  0  0  0
    6.2875    3.0458    0.0000 O   0  0  0  0  0  0  0  0  0  0  0  0
    2.1875    1.9958    0.0000 C   0  0  0  0  0  0  0  0  0  0  0  0
    2.1875    0.7000    0.0000 C   0  0  0  0  0  0  0  0  0  0  0  0
    1.0625    1.3458    0.0000 C   0  0  0  0  0  0  0  0  0  0  0  0
    1.4375    1.9958    0.0000 C   0  0  0  0  0  0  0  0  0  0  0  0
    1.4375    0.7000    0.0000 C   0  0  0  0  0  0  0  0  0  0  0  0
    0.3125    1.3458    0.0000 Cl  0  0  0  0  0  0  0  0  0  0  0  0
    7.6542    2.4333    0.0000 C   0  0  3  0  0  0  0  0  0  0  0  0
    5.8375    1.1125    0.0000 C   0  0  0  0  0  0  0  0  0  0  0  0
    8.3417    2.1333    0.0000 C   0  0  0  0  0  0  0  0  0  0  0  0
    7.5792    3.1833    0.0000 C   0  0  0  0  0  0  0  0  0  0  0  0
    8.9500    2.5708    0.0000 C   0  0  0  0  0  0  0  0  0  0  0  0
    8.1875    3.6208    0.0000 C   0  0  0  0  0  0  0  0  0  0  0  0
    8.8667    3.3208    0.0000 C   0  0  0  0  0  0  0  0  0  0  0  0
  2  1  1  0  0  0  0
  3  1  2  0  0  0  0
  4  2  2  0  0  0  0
  5  7  1  0  0  0  0
  6  3  1  0  0  0  0
  7  8  1  0  0  0  0
  8  3  1  0  0  0  0
  9  2  1  0  0  0  0
 10  5  1  0  0  0  0
 11  5  2  0  0  0  0
 12  9  1  0  0  0  0
 13  9  2  0  0  0  0
 14 16  2  0  0  0  0
 15 12  2  0  0  0  0
 16 13  1  0  0  0  0
 17 14  1  0  0  0  0
 18 10  1  0  0  0  0
 19  7  1  0  0  0  0
 20 18  1  0  0  0  0
 21 18  1  0  0  0  0
 22 20  1  0  0  0  0
 23 21  1  0  0  0  0
 24 23  1  0  0  0  0
  4  6  1  0  0  0  0
 15 14  1  0  0  0  0
 24 22  1  0  0  0  0
M  END
>  <ID> (9037247)
9037247

>  <Supplier> (9037247)
ChemBridge

>  <clogP> (9037247)
3.783000000000000e+000

>  <RB> (9037247)
5

>  <tPSA> (9037247)
5.923000000000000e+001

>  <Hacc> (9037247)
4

>  <Hdon> (9037247)
0

>  <LogSw> (9037247)
-4.967000000000000e+000

>  <Group> (9037247)
3

>  <Core> (9037247)
204

$$$$
9037248
  -ISIS-  03310818282D

 26 29  0  0  0  0  0  0  0  0999 V2000
    3.5542    2.7250    0.0000 N   0  0  3  0  0  0  0  0  0  0  0  0
    2.8667    3.0333    0.0000 C   0  0  0  0  0  0  0  0  0  0  0  0
    3.4750    1.9833    0.0000 C   0  0  0  0  0  0  0  0  0  0  0  0
    2.3667    2.4750    0.0000 C   0  0  3  0  0  0  0  0  0  0  0  0
    2.7417    1.8250    0.0000 C   0  0  3  0  0  0  0  0  0  0  0  0
    4.2042    3.1083    0.0000 C   0  0  0  0  0  0  0  0  0  0  0  0
    8.1000    3.1083    0.0000 C   0  0  0  0  0  0  0  0  0  0  0  0
    5.5000    3.1083    0.0000 C   0  0  0  0  0  0  0  0  0  0  0  0
    4.8500    2.7250    0.0000 C   0  0  0  0  0  0  0  0  0  0  0  0
    7.4500    2.7250    0.0000 C   0  0  0  0  0  0  0  0  0  0  0  0
    4.0292    1.4833    0.0000 O   0  0  0  0  0  0  0  0  0  0  0  0
    2.7125    3.7708    0.0000 O   0  0  0  0  0  0  0  0  0  0  0  0
    6.1500    2.7250    0.0000 N   0  0  0  0  0  0  0  0  0  0  0  0
    8.1000    3.8583    0.0000 C   0  0  0  0  0  0  0  0  0  0  0  0
    6.8000    3.1083    0.0000 C   0  0  0  0  0  0  0  0  0  0  0  0
    8.7500    2.7250    0.0000 O   0  0  0  0  0  0  0  0  0  0  0  0
    8.7500    4.2167    0.0000 O   0  0  0  0  0  0  0  0  0  0  0  0
    5.5000    3.8583    0.0000 O   0  0  0  0  0  0  0  0  0  0  0  0
    7.4500    4.2167    0.0000 C   0  0  0  0  0  0  0  0  0  0  0  0
    1.2417    1.8250    0.0000 C   0  0  0  0  0  0  0  0  0  0  0  0
    1.6167    1.1750    0.0000 C   0  0  0  0  0  0  0  0  0  0  0  0
    6.8000    3.8583    0.0000 C   0  0  0  0  0  0  0  0  0  0  0  0
    1.6167    2.4750    0.0000 C   0  0  0  0  0  0  0  0  0  0  0  0
    2.3667    1.1750    0.0000 C   0  0  0  0  0  0  0  0  0  0  0  0
    9.4000    3.1083    0.0000 C   0  0  0  0  0  0  0  0  0  0  0  0
    9.4000    3.8583    0.0000 C   0  0  0  0  0  0  0  0  0  0  0  0
  2  1  1  0  0  0  0
  3  1  1  0  0  0  0
  4  2  1  0  0  0  0
  5  3  1  0  0  0  0
  6  1  1  0  0  0  0
  7 10  2  0  0  0  0
  8  9  1  0  0  0  0
  9  6  1  0  0  0  0
 10 15  1  0  0  0  0
 11  3  2  0  0  0  0
 12  2  2  0  0  0  0
 13  8  1  0  0  0  0
 14 19  2  0  0  0  0
 15 13  1  0  0  0  0
 16  7  1  0  0  0  0
 17 14  1  0  0  0  0
 18  8  2  0  0  0  0
 19 22  1  0  0  0  0
 20 23  1  0  0  0  0
 21 24  1  0  0  0  0
 22 15  2  0  0  0  0
 23  4  1  0  0  0  0
 24  5  1  0  0  0  0
 25 16  1  0  0  0  0
 26 17  1  0  0  0  0
  4  5  1  0  0  0  0
 20 21  2  0  0  0  0
 14  7  1  0  0  0  0
 26 25  1  0  0  0  0
M  END
>  <ID> (9037248)
9037248

>  <Supplier> (9037248)
ChemBridge

>  <clogP> (9037248)
1.488000000000000e+000

>  <RB> (9037248)
4

>  <tPSA> (9037248)
8.494000000000000e+001

>  <Hacc> (9037248)
5

>  <Hdon> (9037248)
1

>  <LogSw> (9037248)
-3.069000000000000e+000

>  <Group> (9037248)
2

>  <Core> (9037248)
311

$$$$
9037249
  -ISIS-  03310818282D

 21 23  0  0  0  0  0  0  0  0999 V2000
   -1.3458    0.9333    0.0000 N   0  0  3  0  0  0  0  0  0  0  0  0
   -0.9708    0.2875    0.0000 C   0  0  0  0  0  0  0  0  0  0  0  0
   -0.1583    1.1875    0.0000 C   0  0  3  0  0  0  0  0  0  0  0  0
    0.4917    1.5625    0.0000 C   0  0  0  0  0  0  0  0  0  0  0  0
    1.1417    1.1875    0.0000 N   0  0  0  0  0  0  0  0  0  0  0  0
   -0.8375    1.4958    0.0000 C   0  0  0  0  0  0  0  0  0  0  0  0
    1.7917    1.5625    0.0000 C   0  0  0  0  0  0  0  0  0  0  0  0
   -0.2333    0.4458    0.0000 C   0  0  0  0  0  0  0  0  0  0  0  0
    2.4417    1.1875    0.0000 N   0  0  0  0  0  0  0  0  0  0  0  0
    1.7917    2.3125    0.0000 N   0  0  0  0  0  0  0  0  0  0  0  0
   -2.0875    1.0125    0.0000 C   0  0  0  0  0  0  0  0  0  0  0  0
   -1.2708   -0.4000    0.0000 O   0  0  0  0  0  0  0  0  0  0  0  0
    0.4917    2.3125    0.0000 O   0  0  0  0  0  0  0  0  0  0  0  0
    3.0917    2.3125    0.0000 C   0  0  0  0  0  0  0  0  0  0  0  0
    2.4417    2.6875    0.0000 C   0  0  0  0  0  0  0  0  0  0  0  0
    3.0917    1.5625    0.0000 C   0  0  0  0  0  0  0  0  0  0  0  0
   -2.3958    1.7000    0.0000 C   0  0  0  0  0  0  0  0  0  0  0  0
   -2.5333    0.4083    0.0000 C   0  0  0  0  0  0  0  0  0  0  0  0
   -3.1375    1.7750    0.0000 C   0  0  0  0  0  0  0  0  0  0  0  0
   -3.2750    0.4833    0.0000 C   0  0  0  0  0  0  0  0  0  0  0  0
   -3.5833    1.1708    0.0000 C   0  0  0  0  0  0  0  0  0  0  0  0
  2  1  1  0  0  0  0
  3  6  1  0  0  0  0
  4  3  1  0  0  0  0
  5  4  1  0  0  0  0
  6  1  1  0  0  0  0
  7  5  1  0  0  0  0
  8  2  1  0  0  0  0
  9  7  1  0  0  0  0
 10  7  2  0  0  0  0
 11  1  1  0  0  0  0
 12  2  2  0  0  0  0
 13  4  2  0  0  0  0
 14 15  2  0  0  0  0
 15 10  1  0  0  0  0
 16  9  2  0  0  0  0
 17 11  2  0  0  0  0
 18 11  1  0  0  0  0
 19 17  1  0  0  0  0
 20 18  2  0  0  0  0
 21 20  1  0  0  0  0
  8  3  1  0  0  0  0
 21 19  2  0  0  0  0
 14 16  1  0  0  0  0
M  END
>  <ID> (9037249)
9037249

>  <Supplier> (9037249)
ChemBridge

>  <clogP> (9037249)
1.342000000000000e+000

>  <RB> (9037249)
3

>  <tPSA> (9037249)
7.519000000000000e+001

>  <Hacc> (9037249)
4

>  <Hdon> (9037249)
1

>  <LogSw> (9037249)
-2.405000000000000e+000

>  <Group> (9037249)
3

>  <Core> (9037249)
124

$$$$
7994129
  -ISIS-  03310818282D

 16 18  0  0  0  0  0  0  0  0999 V2000
    1.9542    2.7958    0.0000 N   0  0  3  0  0  0  0  0  0  0  0  0
    1.9542    2.0458    0.0000 C   0  0  0  0  0  0  0  0  0  0  0  0
    3.1042    2.4208    0.0000 C   0  0  0  0  0  0  0  0  0  0  0  0
    2.6667    1.8125    0.0000 S   0  0  0  0  0  0  0  0  0  0  0  0
    2.6667    3.0250    0.0000 N   0  0  0  0  0  0  0  0  0  0  0  0
    1.2417    1.8125    0.0000 N   0  0  0  0  0  0  0  0  0  0  0  0
    3.8542    2.4208    0.0000 C   0  0  0  0  0  0  0  0  0  0  0  0
    0.8000    2.4208    0.0000 N   0  0  0  0  0  0  0  0  0  0  0  0
    1.2417    3.0250    0.0000 C   0  0  0  0  0  0  0  0  0  0  0  0
    4.2292    1.7708    0.0000 C   0  0  0  0  0  0  0  0  0  0  0  0
    4.2292    3.0708    0.0000 C   0  0  0  0  0  0  0  0  0  0  0  0
    3.8542    1.1208    0.0000 O   0  0  0  0  0  0  0  0  0  0  0  0
    4.9792    1.7708    0.0000 C   0  0  0  0  0  0  0  0  0  0  0  0
    4.2292    0.4708    0.0000 C   0  0  0  0  0  0  0  0  0  0  0  0
    4.9792    3.0708    0.0000 C   0  0  0  0  0  0  0  0  0  0  0  0
    5.3542    2.4208    0.0000 C   0  0  0  0  0  0  0  0  0  0  0  0
  2  1  1  0  0  0  0
  3  5  2  0  0  0  0
  4  2  1  0  0  0  0
  5  1  1  0  0  0  0
  6  2  2  0  0  0  0
  7  3  1  0  0  0  0
  8  9  2  0  0  0  0
  9  1  1  0  0  0  0
 10  7  2  0  0  0  0
 11  7  1  0  0  0  0
 12 10  1  0  0  0  0
 13 10  1  0  0  0  0
 14 12  1  0  0  0  0
 15 11  2  0  0  0  0
 16 15  1  0  0  0  0
  6  8  1  0  0  0  0
  4  3  1  0  0  0  0
 13 16  2  0  0  0  0
M  END
>  <ID> (7994129)
7994129

>  <Supplier> (7994129)
ChemBridge

>  <clogP> (7994129)
1.120000000000000e+000

>  <RB> (7994129)
1

>  <tPSA> (7994129)
5.231000000000002e+001

>  <Hacc> (7994129)
4

>  <Hdon> (7994129)
0

>  <LogSw> (7994129)
-1.851000000000000e+000

>  <Group> (7994129)
2

>  <Core> (7994129)
267

$$$$
7994128
  -ISIS-  03310818282D

 25 27  0  0  0  0  0  0  0  0999 V2000
    4.3625    2.4125    0.0000 C   0  0  0  0  0  0  0  0  0  0  0  0
    3.9875    1.7625    0.0000 C   0  0  0  0  0  0  0  0  0  0  0  0
    4.3625    1.1125    0.0000 N   0  0  3  0  0  0  0  0  0  0  0  0
    5.4875    1.7625    0.0000 N   0  0  3  0  0  0  0  0  0  0  0  0
    3.8625    2.9708    0.0000 N   0  0  3  0  0  0  0  0  0  0  0  0
    5.1125    1.1125    0.0000 C   0  0  0  0  0  0  0  0  0  0  0  0
    5.1125    2.4125    0.0000 C   0  0  0  0  0  0  0  0  0  0  0  0
    3.2542    1.9208    0.0000 N   0  0  0  0  0  0  0  0  0  0  0  0
    3.1750    2.6708    0.0000 C   0  0  0  0  0  0  0  0  0  0  0  0
    2.5250    3.0458    0.0000 C   0  0  0  0  0  0  0  0  0  0  0  0
    1.8750    2.6708    0.0000 N   0  0  3  0  0  0  0  0  0  0  0  0
    4.0167    3.7083    0.0000 C   0  0  0  0  0  0  0  0  0  0  0  0
    5.4875    0.4708    0.0000 O   0  0  0  0  0  0  0  0  0  0  0  0
    0.5792    1.9208    0.0000 N   0  0  3  0  0  0  0  0  0  0  0  0
    5.4875    3.0625    0.0000 O   0  0  0  0  0  0  0  0  0  0  0  0
    3.9875    0.4708    0.0000 C   0  0  0  0  0  0  0  0  0  0  0  0
    6.2375    1.7625    0.0000 C   0  0  0  0  0  0  0  0  0  0  0  0
    3.4542    4.2042    0.0000 C   0  0  0  0  0  0  0  0  0  0  0  0
    3.6167    4.9375    0.0000 O   0  0  0  0  0  0  0  0  0  0  0  0
    1.8750    1.9208    0.0000 C   0  0  0  0  0  0  0  0  0  0  0  0
    1.2292    3.0458    0.0000 C   0  0  0  0  0  0  0  0  0  0  0  0
    0.5792    2.6708    0.0000 C   0  0  0  0  0  0  0  0  0  0  0  0
    1.2292    1.5458    0.0000 C   0  0  0  0  0  0  0  0  0  0  0  0
   -0.0708    1.5458    0.0000 C   0  0  0  0  0  0  0  0  0  0  0  0
    2.7417    3.9833    0.0000 C   0  0  0  0  0  0  0  0  0  0  0  0
  2  1  2  0  0  0  0
  3  2  1  0  0  0  0
  4  7  1  0  0  0  0
  5  1  1  0  0  0  0
  6  4  1  0  0  0  0
  7  1  1  0  0  0  0
  8  2  1  0  0  0  0
  9  5  1  0  0  0  0
 10  9  1  0  0  0  0
 11 10  1  0  0  0  0
 12  5  1  0  0  0  0
 13  6  2  0  0  0  0
 14 22  1  0  0  0  0
 15  7  2  0  0  0  0
 16  3  1  0  0  0  0
 17  4  1  0  0  0  0
 18 12  1  0  0  0  0
 19 18  2  0  0  0  0
 20 11  1  0  0  0  0
 21 11  1  0  0  0  0
 22 21  1  0  0  0  0
 23 20  1  0  0  0  0
 24 14  1  0  0  0  0
 25 18  1  0  0  0  0
  8  9  2  0  0  0  0
  3  6  1  0  0  0  0
 14 23  1  0  0  0  0
M  END
>  <ID> (7994128)
7994128

>  <Supplier> (7994128)
ChemBridge

>  <clogP> (7994128)
-2.300000000000000e-001

>  <RB> (7994128)
4

>  <tPSA> (7994128)
8.537000000000001e+001

>  <Hacc> (7994128)
6

>  <Hdon> (7994128)
0

>  <LogSw> (7994128)
-2.854000000000000e+000

>  <Group> (7994128)
2

>  <Core> (7994128)
249

$$$$
5334123
  -ISIS-  03310818212D

 18 19  0  0  0  0  0  0  0  0999 V2000
    1.4292   -1.1292    0.0000 N   0  0  3  0  0  0  0  0  0  0  0  0
    0.7792   -0.7542    0.0000 C   0  0  0  0  0  0  0  0  0  0  0  0
   -2.4458   -1.4000    0.0000 C   0  0  0  0  0  0  0  0  0  0  0  0
   -2.3708   -2.1500    0.0000 C   0  0  0  0  0  0  0  0  0  0  0  0
    0.1292   -1.1292    0.0000 C   0  0  0  0  0  0  0  0  0  0  0  0
    0.7792   -0.0042    0.0000 O   0  0  0  0  0  0  0  0  0  0  0  0
   -1.8458   -0.9542    0.0000 C   0  0  0  0  0  0  0  0  0  0  0  0
   -0.5458   -0.8292    0.0000 O   0  0  0  0  0  0  0  0  0  0  0  0
   -1.6833   -2.4500    0.0000 C   0  0  0  0  0  0  0  0  0  0  0  0
   -1.1500   -1.2667    0.0000 C   0  0  0  0  0  0  0  0  0  0  0  0
   -2.9708   -2.5875    0.0000 Br  0  0  0  0  0  0  0  0  0  0  0  0
   -1.0708   -2.0042    0.0000 C   0  0  0  0  0  0  0  0  0  0  0  0
    2.0792   -0.7542    0.0000 C   0  0  0  0  0  0  0  0  0  0  0  0
    1.4292   -1.8792    0.0000 C   0  0  0  0  0  0  0  0  0  0  0  0
   -3.1333   -1.1000    0.0000 C   0  0  0  0  0  0  0  0  0  0  0  0
    2.7292   -1.1375    0.0000 C   0  0  0  0  0  0  0  0  0  0  0  0
    2.0792   -2.2542    0.0000 C   0  0  0  0  0  0  0  0  0  0  0  0
    2.7292   -1.8875    0.0000 C   0  0  0  0  0  0  0  0  0  0  0  0
  2  1  1  0  0  0  0
  3  7  2  0  0  0  0
  4  9  2  0  0  0  0
  5  2  1  0  0  0  0
  6  2  2  0  0  0  0
  7 10  1  0  0  0  0
  8  5  1  0  0  0  0
  9 12  1  0  0  0  0
 10  8  1  0  0  0  0
 11  4  1  0  0  0  0
 12 10  2  0  0  0  0
 13  1  1  0  0  0  0
 14  1  1  0  0  0  0
 15  3  1  0  0  0  0
 16 13  1  0  0  0  0
 17 14  1  0  0  0  0
 18 17  1  0  0  0  0
 18 16  1  0  0  0  0
  3  4  1  0  0  0  0
M  END
>  <ID> (5334123)
5334123

>  <Supplier> (5334123)
ChemBridge

>  <clogP> (5334123)
3.660000000000000e+000

>  <RB> (5334123)
3

>  <tPSA> (5334123)
2.954000000000000e+001

>  <Hacc> (5334123)
2

>  <Hdon> (5334123)
0

>  <LogSw> (5334123)
-4.603000000000000e+000

>  <Group> (5334123)
3

>  <Core> (5334123)
315

$$$$
7994122
  -ISIS-  03310818282D

 28 30  0  0  0  0  0  0  0  0999 V2000
   11.6750    0.6083    0.0000 C   0  0  0  0  0  0  0  0  0  0  0  0
   11.6750    1.3583    0.0000 C   0  0  0  0  0  0  0  0  0  0  0  0
   10.9542    0.3708    0.0000 N   0  0  0  0  0  0  0  0  0  0  0  0
   10.9542    1.5875    0.0000 O   0  0  0  0  0  0  0  0  0  0  0  0
   10.5167    0.9833    0.0000 C   0  0  0  0  0  0  0  0  0  0  0  0
   12.2792    0.1625    0.0000 C   0  0  0  0  0  0  0  0  0  0  0  0
   12.2792    1.7958    0.0000 N   0  0  0  0  0  0  0  0  0  0  0  0
   12.8875   -0.2792    0.0000 N   0  0  0  0  0  0  0  0  0  0  0  0
    9.7667    0.9833    0.0000 C   0  0  0  0  0  0  0  0  0  0  0  0
    7.5167    2.2833    0.0000 C   0  0  0  0  0  0  0  0  0  0  0  0
    9.3917    1.6333    0.0000 C   0  0  0  0  0  0  0  0  0  0  0  0
    7.1417    1.6333    0.0000 C   0  0  0  0  0  0  0  0  0  0  0  0
    8.2667    2.2833    0.0000 C   0  0  0  0  0  0  0  0  0  0  0  0
    8.6417    1.6333    0.0000 C   0  0  0  0  0  0  0  0  0  0  0  0
   12.9667    1.4958    0.0000 C   0  0  0  0  0  0  0  0  0  0  0  0
    7.5167    0.9833    0.0000 C   0  0  0  0  0  0  0  0  0  0  0  0
   14.3375    0.8833    0.0000 C   0  0  0  0  0  0  0  0  0  0  0  0
    8.2667    0.9833    0.0000 C   0  0  0  0  0  0  0  0  0  0  0  0
    7.1417    2.9333    0.0000 O   0  0  0  0  0  0  0  0  0  0  0  0
   13.5750    1.9333    0.0000 C   0  0  0  0  0  0  0  0  0  0  0  0
   13.0417    0.7458    0.0000 C   0  0  0  0  0  0  0  0  0  0  0  0
    6.3917    1.6333    0.0000 O   0  0  0  0  0  0  0  0  0  0  0  0
   14.2542    1.6250    0.0000 C   0  0  0  0  0  0  0  0  0  0  0  0
   13.7292    0.4375    0.0000 C   0  0  0  0  0  0  0  0  0  0  0  0
   15.0250    0.5750    0.0000 O   0  0  0  0  0  0  0  0  0  0  0  0
    7.5167    3.5833    0.0000 C   0  0  0  0  0  0  0  0  0  0  0  0
    6.0167    0.9833    0.0000 C   0  0  0  0  0  0  0  0  0  0  0  0
   15.1000   -0.1667    0.0000 C   0  0  0  0  0  0  0  0  0  0  0  0
  2  1  2  0  0  0  0
  3  1  1  0  0  0  0
  4  2  1  0  0  0  0
  5  3  2  0  0  0  0
  6  1  1  0  0  0  0
  7  2  1  0  0  0  0
  8  6  3  0  0  0  0
  9  5  1  0  0  0  0
 10 13  2  0  0  0  0
 11  9  2  0  0  0  0
 12 16  2  0  0  0  0
 13 14  1  0  0  0  0
 14 11  1  0  0  0  0
 15  7  1  0  0  0  0
 16 18  1  0  0  0  0
 17 24  2  0  0  0  0
 18 14  2  0  0  0  0
 19 10  1  0  0  0  0
 20 15  1  0  0  0  0
 21 15  2  0  0  0  0
 22 12  1  0  0  0  0
 23 20  2  0  0  0  0
 24 21  1  0  0  0  0
 25 17  1  0  0  0  0
 26 19  1  0  0  0  0
 27 22  1  0  0  0  0
 28 25  1  0  0  0  0
  4  5  1  0  0  0  0
 17 23  1  0  0  0  0
 10 12  1  0  0  0  0
M  END
>  <ID> (7994122)
7994122

>  <Supplier> (7994122)
ChemBridge

>  <clogP> (7994122)
4.100000000000000e+000

>  <RB> (7994122)
4

>  <tPSA> (7994122)
8.954000000000002e+001

>  <Hacc> (7994122)
6

>  <Hdon> (7994122)
1

>  <LogSw> (7994122)
-5.718000000000000e+000

>  <Group> (7994122)
2

>  <Core> (7994122)
261

$$$$
5334125
  -ISIS-  03310818222D

 17 17  0  0  0  0  0  0  0  0999 V2000
    2.5042   -1.1500    0.0000 C   0  0  0  0  0  0  0  0  0  0  0  0
    3.1542   -1.5167    0.0000 N   0  0  0  0  0  0  0  0  0  0  0  0
    4.4542   -1.5167    0.0000 C   0  0  0  0  0  0  0  0  0  0  0  0
    3.8042   -1.1500    0.0000 C   0  0  0  0  0  0  0  0  0  0  0  0
    2.5042   -0.4000    0.0000 O   0  0  0  0  0  0  0  0  0  0  0  0
    5.1042   -1.1500    0.0000 C   0  0  0  0  0  0  0  0  0  0  0  0
    1.8542   -1.5167    0.0000 C   0  0  3  0  0  0  0  0  0  0  0  0
    5.1042   -0.4000    0.0000 O   0  0  0  0  0  0  0  0  0  0  0  0
    4.4542   -2.2667    0.0000 C   0  0  0  0  0  0  0  0  0  0  0  0
    5.7542   -1.5167    0.0000 C   0  0  0  0  0  0  0  0  0  0  0  0
    1.2042   -1.1500    0.0000 C   0  0  0  0  0  0  0  0  0  0  0  0
    1.8542   -2.2667    0.0000 C   0  0  0  0  0  0  0  0  0  0  0  0
    5.7542   -0.0167    0.0000 C   0  0  0  0  0  0  0  0  0  0  0  0
    0.5542   -1.5167    0.0000 C   0  0  0  0  0  0  0  0  0  0  0  0
    1.2042   -2.6500    0.0000 C   0  0  0  0  0  0  0  0  0  0  0  0
    5.1042   -2.6500    0.0000 C   0  0  0  0  0  0  0  0  0  0  0  0
    5.7542   -2.2667    0.0000 C   0  0  0  0  0  0  0  0  0  0  0  0
  2  1  1  0  0  0  0
  3  4  1  0  0  0  0
  4  2  1  0  0  0  0
  5  1  2  0  0  0  0
  6  3  2  0  0  0  0
  7  1  1  0  0  0  0
  8  6  1  0  0  0  0
  9  3  1  0  0  0  0
 10  6  1  0  0  0  0
 11  7  1  0  0  0  0
 12  7  1  0  0  0  0
 13  8  1  0  0  0  0
 14 11  1  0  0  0  0
 15 12  1  0  0  0  0
 16  9  2  0  0  0  0
 17 16  1  0  0  0  0
 17 10  2  0  0  0  0
M  END
>  <ID> (5334125)
5334125

>  <Supplier> (5334125)
ChemBridge

>  <clogP> (5334125)
2.760000000000000e+000

>  <RB> (5334125)
3

>  <tPSA> (5334125)
3.833000000000000e+001

>  <Hacc> (5334125)
2

>  <Hdon> (5334125)
1

>  <LogSw> (5334125)
-3.274000000000000e+000

>  <Group> (5334125)
3

$$$$
5114344
  -ISIS-  03310818212D

 25 27  0  0  0  0  0  0  0  0999 V2000
   -1.5333   -0.6875    0.0000 C   0  0  0  0  0  0  0  0  0  0  0  0
   -1.5500   -0.0292    0.0000 N   0  0  3  0  0  0  0  0  0  0  0  0
   -0.8625   -1.0667    0.0000 C   0  0  0  0  0  0  0  0  0  0  0  0
   -2.1458    0.3000    0.0000 C   0  0  0  0  0  0  0  0  0  0  0  0
   -0.9958    0.3458    0.0000 C   0  0  0  0  0  0  0  0  0  0  0  0
   -2.1000   -1.0375    0.0000 O   0  0  0  0  0  0  0  0  0  0  0  0
   -0.8625   -1.7167    0.0000 C   0  0  0  0  0  0  0  0  0  0  0  0
   -0.3000   -0.7375    0.0000 C   0  0  0  0  0  0  0  0  0  0  0  0
   -2.1625    0.9708    0.0000 C   0  0  0  0  0  0  0  0  0  0  0  0
   -2.7125   -0.0542    0.0000 C   0  0  0  0  0  0  0  0  0  0  0  0
   -1.0125    1.0000    0.0000 C   0  0  0  0  0  0  0  0  0  0  0  0
    0.2792   -1.7167    0.0000 C   0  0  0  0  0  0  0  0  0  0  0  0
   -1.0333    2.3208    0.0000 C   0  0  0  0  0  0  0  0  0  0  0  0
    0.2792   -1.0667    0.0000 C   0  0  0  0  0  0  0  0  0  0  0  0
   -0.2125   -2.0500    0.0000 C   0  0  0  0  0  0  0  0  0  0  0  0
   -3.2708    0.2708    0.0000 C   0  0  0  0  0  0  0  0  0  0  0  0
   -2.7500    1.2833    0.0000 C   0  0  0  0  0  0  0  0  0  0  0  0
   -3.3125    0.9458    0.0000 C   0  0  0  0  0  0  0  0  0  0  0  0
   -1.0333    3.0000    0.0000 F   0  0  0  0  0  0  0  0  0  0  0  0
    1.0875   -2.1667    0.0000 F   0  0  0  0  0  0  0  0  0  0  0  0
   -1.5833    1.3125    0.0000 C   0  0  0  0  0  0  0  0  0  0  0  0
   -0.4333    1.3458    0.0000 C   0  0  0  0  0  0  0  0  0  0  0  0
   -1.6000    1.9708    0.0000 C   0  0  0  0  0  0  0  0  0  0  0  0
   -0.4500    2.0000    0.0000 C   0  0  0  0  0  0  0  0  0  0  0  0
   -3.9958    1.2708    0.0000 C   0  0  0  0  0  0  0  0  0  0  0  0
  2  1  1  0  0  0  0
  3  1  1  0  0  0  0
  4  2  1  0  0  0  0
  5  2  1  0  0  0  0
  6  1  2  0  0  0  0
  7  3  1  0  0  0  0
  8  3  2  0  0  0  0
  9  4  2  0  0  0  0
 10  4  1  0  0  0  0
 11  5  1  0  0  0  0
 12 14  2  0  0  0  0
 13 24  1  0  0  0  0
 14  8  1  0  0  0  0
 15  7  2  0  0  0  0
 16 10  2  0  0  0  0
 17  9  1  0  0  0  0
 18 16  1  0  0  0  0
 19 13  1  0  0  0  0
 20 12  1  0  0  0  0
 21 11  2  0  0  0  0
 22 11  1  0  0  0  0
 23 21  1  0  0  0  0
 24 22  2  0  0  0  0
 25 18  1  0  0  0  0
 15 12  1  0  0  0  0
 13 23  2  0  0  0  0
 18 17  2  0  0  0  0
M  END
>  <ID> (5114344)
5114344

>  <Supplier> (5114344)
ChemBridge

>  <clogP> (5114344)
5.890000000000000e+000

>  <RB> (5114344)
4

>  <tPSA> (5114344)
2.031000000000000e+001

>  <Hacc> (5114344)
1

>  <Hdon> (5114344)
0

>  <LogSw> (5114344)
-6.690000000000000e+000

>  <Group> (5114344)
1

>  <Core> (5114344)
511

$$$$
6646330
  -ISIS-  03310818242D

 19 21  0  0  0  0  0  0  0  0999 V2000
   -2.1333    0.2833    0.0000 C   0  0  0  0  0  0  0  0  0  0  0  0
   -2.6125    0.8208    0.0000 N   0  0  0  0  0  0  0  0  0  0  0  0
   -2.4958   -0.3375    0.0000 S   0  0  0  0  0  0  0  0  0  0  0  0
   -1.4125    0.2833    0.0000 C   0  0  0  0  0  0  0  0  0  0  0  0
   -1.0500   -0.3375    0.0000 N   0  0  0  0  0  0  0  0  0  0  0  0
   -3.2500    0.5458    0.0000 C   0  0  0  0  0  0  0  0  0  0  0  0
   -3.1958   -0.1792    0.0000 C   0  0  0  0  0  0  0  0  0  0  0  0
   -0.3333   -0.3375    0.0000 C   0  0  0  0  0  0  0  0  0  0  0  0
   -1.0500    0.9208    0.0000 S   0  0  0  0  0  0  0  0  0  0  0  0
    0.0500   -0.9542    0.0000 C   0  0  0  0  0  0  0  0  0  0  0  0
   -0.2833   -1.5875    0.0000 Cl  0  0  0  0  0  0  0  0  0  0  0  0
   -3.9000    0.8458    0.0000 C   0  0  0  0  0  0  0  0  0  0  0  0
   -3.7833   -0.5875    0.0000 C   0  0  0  0  0  0  0  0  0  0  0  0
    0.0500    0.3000    0.0000 C   0  0  0  0  0  0  0  0  0  0  0  0
    0.7667   -0.9375    0.0000 C   0  0  0  0  0  0  0  0  0  0  0  0
   -4.4958    0.4458    0.0000 C   0  0  0  0  0  0  0  0  0  0  0  0
   -4.4333   -0.2792    0.0000 C   0  0  0  0  0  0  0  0  0  0  0  0
    0.7667    0.3000    0.0000 C   0  0  0  0  0  0  0  0  0  0  0  0
    1.1292   -0.3167    0.0000 C   0  0  0  0  0  0  0  0  0  0  0  0
  2  1  2  0  0  0  0
  3  1  1  0  0  0  0
  4  1  1  0  0  0  0
  5  4  1  0  0  0  0
  6  2  1  0  0  0  0
  7  3  1  0  0  0  0
  8  5  1  0  0  0  0
  9  4  2  0  0  0  0
 10  8  2  0  0  0  0
 11 10  1  0  0  0  0
 12  6  1  0  0  0  0
 13  7  1  0  0  0  0
 14  8  1  0  0  0  0
 15 10  1  0  0  0  0
 16 12  2  0  0  0  0
 17 13  2  0  0  0  0
 18 14  2  0  0  0  0
 19 18  1  0  0  0  0
  7  6  2  0  0  0  0
 17 16  1  0  0  0  0
 15 19  2  0  0  0  0
M  END
>  <ID> (6646330)
6646330

>  <Supplier> (6646330)
ChemBridge

>  <clogP> (6646330)
4.280000000000000e+000

>  <RB> (6646330)
2

>  <tPSA> (6646330)
2.492000000000000e+001

>  <Hacc> (6646330)
1

>  <Hdon> (6646330)
1

>  <LogSw> (6646330)
-5.078000000000000e+000

>  <Group> (6646330)
3

$$$$
9133496
  -ISIS-  03310818292D

 21 23  0  0  0  0  0  0  0  0999 V2000
    4.4500    1.6708    0.0000 N   0  0  0  0  0  0  0  0  0  0  0  0
    5.1292    1.9750    0.0000 N   0  0  3  0  0  0  0  0  0  0  0  0
    5.0542    2.7250    0.0000 C   0  0  0  0  0  0  0  0  0  0  0  0
    4.3167    2.8833    0.0000 C   0  0  0  0  0  0  0  0  0  0  0  0
    3.9417    2.2333    0.0000 C   0  0  0  0  0  0  0  0  0  0  0  0
    5.7792    1.6000    0.0000 C   0  0  0  0  0  0  0  0  0  0  0  0
    3.2000    2.1500    0.0000 C   0  0  0  0  0  0  0  0  0  0  0  0
    2.7542    2.7583    0.0000 C   0  0  0  0  0  0  0  0  0  0  0  0
    5.6125    3.2333    0.0000 O   0  0  0  0  0  0  0  0  0  0  0  0
    5.7792    0.8500    0.0000 C   0  0  0  0  0  0  0  0  0  0  0  0
    6.4292    1.9750    0.0000 C   0  0  0  0  0  0  0  0  0  0  0  0
    7.0792    0.8500    0.0000 C   0  0  0  0  0  0  0  0  0  0  0  0
    2.0042    2.6833    0.0000 C   0  0  0  0  0  0  0  0  0  0  0  0
    6.4292    0.4750    0.0000 C   0  0  0  0  0  0  0  0  0  0  0  0
    7.0792    1.6000    0.0000 C   0  0  0  0  0  0  0  0  0  0  0  0
    7.7292    0.4750    0.0000 F   0  0  0  0  0  0  0  0  0  0  0  0
    1.5750    3.2958    0.0000 O   0  0  0  0  0  0  0  0  0  0  0  0
    2.8917    1.4708    0.0000 C   0  0  0  0  0  0  0  0  0  0  0  0
    2.1500    1.3875    0.0000 C   0  0  0  0  0  0  0  0  0  0  0  0
    1.7042    1.9958    0.0000 C   0  0  0  0  0  0  0  0  0  0  0  0
    0.8292    3.2083    0.0000 C   0  0  0  0  0  0  0  0  0  0  0  0
  2  1  1  0  0  0  0
  3  2  1  0  0  0  0
  4  5  1  0  0  0  0
  5  1  2  0  0  0  0
  6  2  1  0  0  0  0
  7  5  1  0  0  0  0
  8  7  1  0  0  0  0
  9  3  1  0  0  0  0
 10  6  2  0  0  0  0
 11  6  1  0  0  0  0
 12 15  1  0  0  0  0
 13  8  2  0  0  0  0
 14 10  1  0  0  0  0
 15 11  2  0  0  0  0
 16 12  1  0  0  0  0
 17 13  1  0  0  0  0
 18  7  2  0  0  0  0
 19 18  1  0  0  0  0
 20 19  2  0  0  0  0
 21 17  1  0  0  0  0
  4  3  2  0  0  0  0
 12 14  2  0  0  0  0
 20 13  1  0  0  0  0
M  END
>  <ID> (9133496)
9133496

>  <Supplier> (9133496)
ChemBridge

>  <clogP> (9133496)
4.359000000000000e+000

>  <RB> (9133496)
2

>  <tPSA> (9133496)
4.728000000000000e+001

>  <Hacc> (9133496)
3

>  <Hdon> (9133496)
1

>  <LogSw> (9133496)
-4.996000000000000e+000

>  <Group> (9133496)
2

$$$$
7933378
  -ISIS-  03310818272D

 20 21  0  0  0  0  0  0  0  0999 V2000
    5.2292    2.9833    0.0000 C   0  0  3  0  0  0  0  0  0  0  0  0
    2.6042    2.3333    0.0000 C   0  0  0  0  0  0  0  0  0  0  0  0
    2.9792    1.6750    0.0000 N   0  0  0  0  0  0  0  0  0  0  0  0
    3.7292    1.6750    0.0000 C   0  0  0  0  0  0  0  0  0  0  0  0
    4.8542    2.3333    0.0000 C   0  0  0  0  0  0  0  0  0  0  0  0
    4.1042    2.3333    0.0000 C   0  0  0  0  0  0  0  0  0  0  0  0
    4.1042    1.0250    0.0000 C   0  0  0  0  0  0  0  0  0  0  0  0
    2.9792    2.9833    0.0000 O   0  0  0  0  0  0  0  0  0  0  0  0
    5.2292    1.6750    0.0000 C   0  0  0  0  0  0  0  0  0  0  0  0
    1.8542    2.3333    0.0000 C   0  0  3  0  0  0  0  0  0  0  0  0
    4.8542    1.0250    0.0000 C   0  0  0  0  0  0  0  0  0  0  0  0
    5.9500    2.7833    0.0000 F   0  0  0  0  0  0  0  0  0  0  0  0
    5.4792    3.6833    0.0000 F   0  0  0  0  0  0  0  0  0  0  0  0
    4.5417    3.2958    0.0000 F   0  0  0  0  0  0  0  0  0  0  0  0
    3.7292    0.3750    0.0000 F   0  0  0  0  0  0  0  0  0  0  0  0
    1.4792    2.9833    0.0000 C   0  0  0  0  0  0  0  0  0  0  0  0
    1.4792    1.6750    0.0000 C   0  0  0  0  0  0  0  0  0  0  0  0
    0.7292    1.6750    0.0000 C   0  0  0  0  0  0  0  0  0  0  0  0
    0.7292    2.9833    0.0000 C   0  0  0  0  0  0  0  0  0  0  0  0
    0.3542    2.3333    0.0000 C   0  0  0  0  0  0  0  0  0  0  0  0
  2  3  1  0  0  0  0
  3  4  1  0  0  0  0
  4  6  1  0  0  0  0
  5  1  1  0  0  0  0
  6  5  2  0  0  0  0
  7 11  1  0  0  0  0
  8  2  2  0  0  0  0
  9  5  1  0  0  0  0
 10  2  1  0  0  0  0
 11  9  2  0  0  0  0
 12  1  1  0  0  0  0
 13  1  1  0  0  0  0
 14  1  1  0  0  0  0
 15  7  1  0  0  0  0
 16 10  1  0  0  0  0
 17 10  1  0  0  0  0
 18 17  1  0  0  0  0
 19 16  1  0  0  0  0
 20 18  1  0  0  0  0
  7  4  2  0  0  0  0
 19 20  1  0  0  0  0
M  END
>  <ID> (7933378)
7933378

>  <Supplier> (7933378)
ChemBridge

>  <clogP> (7933378)
4.159000000000000e+000

>  <RB> (7933378)
2

>  <tPSA> (7933378)
2.910000000000000e+001

>  <Hacc> (7933378)
1

>  <Hdon> (7933378)
1

>  <LogSw> (7933378)
-4.861999999999998e+000

>  <Group> (7933378)
1

$$$$
7933375
  -ISIS-  03310818272D

 27 31  0  0  0  0  0  0  0  0999 V2000
    1.6000    1.2250    0.0000 C   0  0  0  0  0  0  0  0  0  0  0  0
    1.9750    1.8750    0.0000 C   0  0  0  0  0  0  0  0  0  0  0  0
    2.7042    1.7208    0.0000 C   0  0  0  0  0  0  0  0  0  0  0  0
    2.7875    0.9750    0.0000 C   0  0  0  0  0  0  0  0  0  0  0  0
    3.4667    0.6708    0.0000 N   0  0  0  0  0  0  0  0  0  0  0  0
    2.1000    0.6708    0.0000 S   0  0  0  0  0  0  0  0  0  0  0  0
    4.0792    1.1083    0.0000 C   0  0  0  0  0  0  0  0  0  0  0  0
    4.0000    1.8583    0.0000 C   0  0  0  0  0  0  0  0  0  0  0  0
    3.3167    2.1625    0.0000 C   0  0  0  0  0  0  0  0  0  0  0  0
    0.8500    1.2250    0.0000 C   0  0  0  0  0  0  0  0  0  0  0  0
    1.6000    2.5250    0.0000 N   0  0  0  0  0  0  0  0  0  0  0  0
    4.7625    0.8083    0.0000 N   0  0  3  0  0  0  0  0  0  0  0  0
    0.4750    1.8750    0.0000 N   0  0  0  0  0  0  0  0  0  0  0  0
    4.6042    2.2958    0.0000 C   0  0  0  0  0  0  0  0  0  0  0  0
    0.8500    2.5250    0.0000 C   0  0  0  0  0  0  0  0  0  0  0  0
    4.5292    3.0458    0.0000 O   0  0  0  0  0  0  0  0  0  0  0  0
    3.2375    2.9083    0.0000 C   0  0  0  0  0  0  0  0  0  0  0  0
    3.8417    3.3458    0.0000 C   0  0  3  0  0  0  0  0  0  0  0  0
    0.4750    0.5750    0.0000 O   0  0  0  0  0  0  0  0  0  0  0  0
    6.1292    0.1958    0.0000 O   0  0  0  0  0  0  0  0  0  0  0  0
    5.3667    1.2458    0.0000 C   0  0  0  0  0  0  0  0  0  0  0  0
    4.8417    0.0583    0.0000 C   0  0  0  0  0  0  0  0  0  0  0  0
    4.2625    3.9708    0.0000 C   0  0  0  0  0  0  0  0  0  0  0  0
    3.3042    3.8708    0.0000 C   0  0  0  0  0  0  0  0  0  0  0  0
    5.5292   -0.2417    0.0000 C   0  0  0  0  0  0  0  0  0  0  0  0
    6.0542    0.9458    0.0000 C   0  0  0  0  0  0  0  0  0  0  0  0
    3.9292    4.6375    0.0000 C   0  0  0  0  0  0  0  0  0  0  0  0
  2  1  2  0  0  0  0
  3  2  1  0  0  0  0
  4  6  1  0  0  0  0
  5  4  1  0  0  0  0
  6  1  1  0  0  0  0
  7  5  2  0  0  0  0
  8  9  2  0  0  0  0
  9  3  1  0  0  0  0
 10  1  1  0  0  0  0
 11  2  1  0  0  0  0
 12  7  1  0  0  0  0
 13 10  1  0  0  0  0
 14  8  1  0  0  0  0
 15 13  1  0  0  0  0
 16 18  1  0  0  0  0
 17  9  1  0  0  0  0
 18 17  1  0  0  0  0
 19 10  2  0  0  0  0
 20 25  1  0  0  0  0
 21 12  1  0  0  0  0
 22 12  1  0  0  0  0
 23 18  1  0  0  0  0
 24 18  1  0  0  0  0
 25 22  1  0  0  0  0
 26 21  1  0  0  0  0
 27 23  1  0  0  0  0
  4  3  2  0  0  0  0
 11 15  2  0  0  0  0
  7  8  1  0  0  0  0
 14 16  1  0  0  0  0
 20 26  1  0  0  0  0
M  END
>  <ID> (7933375)
7933375

>  <Supplier> (7933375)
ChemBridge

>  <clogP> (7933375)
1.638000000000000e+000

>  <RB> (7933375)
1

>  <tPSA> (7933375)
8.034000000000000e+001

>  <Hacc> (7933375)
5

>  <Hdon> (7933375)
1

>  <LogSw> (7933375)
-3.416000000000000e+000

>  <Group> (7933375)
2

$$$$
7917843
  -ISIS-  03310818272D

 32 35  0  0  0  0  0  0  0  0999 V2000
    6.9000    2.0958    0.0000 C   0  0  0  0  0  0  0  0  0  0  0  0
    7.3667    2.6833    0.0000 N   0  0  0  0  0  0  0  0  0  0  0  0
    7.0917    1.3708    0.0000 S   0  0  3  0  0  0  0  0  0  0  0  0
    6.2000    2.3625    0.0000 C   0  0  0  0  0  0  0  0  0  0  0  0
    6.9625    3.3083    0.0000 C   0  0  0  0  0  0  0  0  0  0  0  0
    6.2375    3.1125    0.0000 O   0  0  0  0  0  0  0  0  0  0  0  0
    7.2292    4.0042    0.0000 C   0  0  0  0  0  0  0  0  0  0  0  0
    7.9542    4.1917    0.0000 S   0  0  0  0  0  0  0  0  0  0  0  0
    6.3542    1.2458    0.0000 O   0  0  0  0  0  0  0  0  0  0  0  0
    7.1542    0.6250    0.0000 O   0  0  0  0  0  0  0  0  0  0  0  0
    7.8417    1.3708    0.0000 C   0  0  0  0  0  0  0  0  0  0  0  0
    2.9000    3.3208    0.0000 C   0  0  0  0  0  0  0  0  0  0  0  0
    5.5667    1.9583    0.0000 N   0  0  0  0  0  0  0  0  0  0  0  0
    6.8250    4.6292    0.0000 C   0  0  0  0  0  0  0  0  0  0  0  0
    2.2667    2.9083    0.0000 C   0  0  0  0  0  0  0  0  0  0  0  0
    7.9917    4.9417    0.0000 C   0  0  0  0  0  0  0  0  0  0  0  0
    3.5667    2.9833    0.0000 C   0  0  0  0  0  0  0  0  0  0  0  0
    7.2917    5.2167    0.0000 C   0  0  0  0  0  0  0  0  0  0  0  0
    2.3042    2.1583    0.0000 C   0  0  0  0  0  0  0  0  0  0  0  0
    3.6042    2.2333    0.0000 C   0  0  0  0  0  0  0  0  0  0  0  0
    2.9750    1.8208    0.0000 C   0  0  0  0  0  0  0  0  0  0  0  0
    2.8542    4.0625    0.0000 O   0  0  0  0  0  0  0  0  0  0  0  0
    4.9042    2.2958    0.0000 C   0  0  0  0  0  0  0  0  0  0  0  0
    1.6000    3.2500    0.0000 O   0  0  0  0  0  0  0  0  0  0  0  0
    8.2167    0.7208    0.0000 C   0  0  0  0  0  0  0  0  0  0  0  0
    8.2167    2.0208    0.0000 C   0  0  0  0  0  0  0  0  0  0  0  0
    4.2750    1.8958    0.0000 C   0  0  0  0  0  0  0  0  0  0  0  0
    3.4875    4.4667    0.0000 C   0  0  0  0  0  0  0  0  0  0  0  0
    0.9667    2.8458    0.0000 C   0  0  0  0  0  0  0  0  0  0  0  0
    8.9667    0.7208    0.0000 C   0  0  0  0  0  0  0  0  0  0  0  0
    8.9667    2.0208    0.0000 C   0  0  0  0  0  0  0  0  0  0  0  0
    9.3417    1.3708    0.0000 C   0  0  0  0  0  0  0  0  0  0  0  0
  2  1  1  0  0  0  0
  3  1  1  0  0  0  0
  4  1  2  0  0  0  0
  5  2  2  0  0  0  0
  6  4  1  0  0  0  0
  7  5  1  0  0  0  0
  8  7  1  0  0  0  0
  9  3  2  0  0  0  0
 10  3  2  0  0  0  0
 11  3  1  0  0  0  0
 12 17  1  0  0  0  0
 13  4  1  0  0  0  0
 14  7  2  0  0  0  0
 15 19  1  0  0  0  0
 16  8  1  0  0  0  0
 17 20  2  0  0  0  0
 18 14  1  0  0  0  0
 19 21  2  0  0  0  0
 20 27  1  0  0  0  0
 21 20  1  0  0  0  0
 22 12  1  0  0  0  0
 23 13  1  0  0  0  0
 24 15  1  0  0  0  0
 25 11  2  0  0  0  0
 26 11  1  0  0  0  0
 27 23  1  0  0  0  0
 28 22  1  0  0  0  0
 29 24  1  0  0  0  0
 30 25  1  0  0  0  0
 31 26  2  0  0  0  0
 32 31  1  0  0  0  0
  5  6  1  0  0  0  0
 32 30  2  0  0  0  0
 18 16  2  0  0  0  0
 12 15  2  0  0  0  0
M  END
>  <ID> (7917843)
7917843

>  <Supplier> (7917843)
ChemBridge

>  <clogP> (7917843)
5.870000000000000e+000

>  <RB> (7917843)
7

>  <tPSA> (7917843)
9.066000000000004e+001

>  <Hacc> (7917843)
6

>  <Hdon> (7917843)
1

>  <LogSw> (7917843)
-7.643000000000000e+000

>  <Group> (7917843)
1

>  <Core> (7917843)
260

$$$$
6461861
  -ISIS-  03310818242D

 20 20  0  0  0  0  0  0  0  0999 V2000
    7.8167   -3.7792    0.0000 N   0  0  0  0  0  0  0  0  0  0  0  0
    8.5292   -4.1875    0.0000 C   0  0  3  0  0  0  0  0  0  0  0  0
    7.1042   -4.1917    0.0000 C   0  0  0  0  0  0  0  0  0  0  0  0
    7.1042   -5.0167    0.0000 O   0  0  0  0  0  0  0  0  0  0  0  0
    5.6750   -4.1917    0.0000 O   0  0  0  0  0  0  0  0  0  0  0  0
    6.3875   -3.7792    0.0000 C   0  0  0  0  0  0  0  0  0  0  0  0
    8.5292   -5.0125    0.0000 C   0  0  3  0  0  0  0  0  0  0  0  0
    9.2417   -3.7750    0.0000 C   0  0  3  0  0  0  0  0  0  0  0  0
    4.9542   -3.7792    0.0000 C   0  0  0  0  0  0  0  0  0  0  0  0
    3.5292   -2.9542    0.0000 C   0  0  0  0  0  0  0  0  0  0  0  0
    4.9625   -2.9542    0.0000 C   0  0  0  0  0  0  0  0  0  0  0  0
    4.2500   -4.1917    0.0000 C   0  0  0  0  0  0  0  0  0  0  0  0
    3.5375   -3.7792    0.0000 C   0  0  0  0  0  0  0  0  0  0  0  0
    4.2500   -2.5417    0.0000 C   0  0  0  0  0  0  0  0  0  0  0  0
    2.8167   -2.5417    0.0000 O   0  0  0  0  0  0  0  0  0  0  0  0
    9.9542   -4.1875    0.0000 C   0  0  0  0  0  0  0  0  0  0  0  0
    9.2417   -2.9500    0.0000 C   0  0  0  0  0  0  0  0  0  0  0  0
    7.8167   -5.4292    0.0000 C   0  0  0  0  0  0  0  0  0  0  0  0
    9.2417   -5.4250    0.0000 C   0  0  0  0  0  0  0  0  0  0  0  0
    2.1000   -2.9500    0.0000 C   0  0  0  0  0  0  0  0  0  0  0  0
  2  1  1  0  0  0  0
  3  1  1  0  0  0  0
  4  3  2  0  0  0  0
  5  6  1  0  0  0  0
  6  3  1  0  0  0  0
  7  2  1  0  0  0  0
  8  2  1  0  0  0  0
  9  5  1  0  0  0  0
 10 13  1  0  0  0  0
 11  9  2  0  0  0  0
 12  9  1  0  0  0  0
 13 12  2  0  0  0  0
 14 11  1  0  0  0  0
 15 10  1  0  0  0  0
 16  8  1  0  0  0  0
 17  8  1  0  0  0  0
 18  7  1  0  0  0  0
 19  7  1  0  0  0  0
 20 15  1  0  0  0  0
 10 14  2  0  0  0  0
M  END
>  <ID> (6461861)
6461861

>  <Supplier> (6461861)
ChemBridge

>  <clogP> (6461861)
3.600000000000000e+000

>  <RB> (6461861)
4

>  <tPSA> (6461861)
4.756000000000000e+001

>  <Hacc> (6461861)
3

>  <Hdon> (6461861)
1

>  <LogSw> (6461861)
-4.311999999999999e+000

>  <Group> (6461861)
2

>  <Core> (6461861)
315

$$$$
7921727
  -ISIS-  03310818272D

 28 31  0  0  0  0  0  0  0  0999 V2000
    5.4542    3.6958    0.0000 C   0  0  0  0  0  0  0  0  0  0  0  0
    6.7542    2.9458    0.0000 N   0  0  0  0  0  0  0  0  0  0  0  0
    6.1042    4.0625    0.0000 C   0  0  0  0  0  0  0  0  0  0  0  0
    6.1042    2.5708    0.0000 C   0  0  0  0  0  0  0  0  0  0  0  0
    5.4542    2.9458    0.0000 C   0  0  0  0  0  0  0  0  0  0  0  0
    6.7542    3.6958    0.0000 C   0  0  0  0  0  0  0  0  0  0  0  0
    4.8042    4.0625    0.0000 C   0  0  0  0  0  0  0  0  0  0  0  0
    0.3750    3.4458    0.0000 N   0  0  0  0  0  0  0  0  0  0  0  0
    1.5542    3.6958    0.0000 N   0  0  3  0  0  0  0  0  0  0  0  0
    0.8750    4.0000    0.0000 C   0  0  0  0  0  0  0  0  0  0  0  0
    6.1042    4.8125    0.0000 C   0  0  0  0  0  0  0  0  0  0  0  0
    0.7500    2.7958    0.0000 C   0  0  0  0  0  0  0  0  0  0  0  0
    1.4792    2.9458    0.0000 C   0  0  0  0  0  0  0  0  0  0  0  0
    4.8042    4.8125    0.0000 O   0  0  0  0  0  0  0  0  0  0  0  0
    6.1042    1.8208    0.0000 C   0  0  0  0  0  0  0  0  0  0  0  0
    6.1042    0.3208    0.0000 N   0  0  0  0  0  0  0  0  0  0  0  0
    7.4042    4.0625    0.0000 C   0  0  0  0  0  0  0  0  0  0  0  0
    4.1542    3.6958    0.0000 N   0  0  0  0  0  0  0  0  0  0  0  0
    6.7542    5.1875    0.0000 C   0  0  0  0  0  0  0  0  0  0  0  0
    7.4042    4.8125    0.0000 C   0  0  0  0  0  0  0  0  0  0  0  0
    6.7542    5.9375    0.0000 Br  0  0  0  0  0  0  0  0  0  0  0  0
    2.2042    4.0625    0.0000 C   0  0  0  0  0  0  0  0  0  0  0  0
    2.8542    3.6958    0.0000 C   0  0  0  0  0  0  0  0  0  0  0  0
    6.7542    0.6958    0.0000 C   0  0  0  0  0  0  0  0  0  0  0  0
    5.4542    0.6958    0.0000 C   0  0  0  0  0  0  0  0  0  0  0  0
    3.5042    4.0625    0.0000 C   0  0  0  0  0  0  0  0  0  0  0  0
    6.7542    1.4458    0.0000 C   0  0  0  0  0  0  0  0  0  0  0  0
    5.4542    1.4458    0.0000 C   0  0  0  0  0  0  0  0  0  0  0  0
  2  4  2  0  0  0  0
  3  1  1  0  0  0  0
  4  5  1  0  0  0  0
  5  1  2  0  0  0  0
  6  3  2  0  0  0  0
  7  1  1  0  0  0  0
  8 10  2  0  0  0  0
  9 22  1  0  0  0  0
 10  9  1  0  0  0  0
 11  3  1  0  0  0  0
 12 13  2  0  0  0  0
 13  9  1  0  0  0  0
 14  7  2  0  0  0  0
 15  4  1  0  0  0  0
 16 25  2  0  0  0  0
 17  6  1  0  0  0  0
 18  7  1  0  0  0  0
 19 11  2  0  0  0  0
 20 19  1  0  0  0  0
 21 19  1  0  0  0  0
 22 23  1  0  0  0  0
 23 26  1  0  0  0  0
 24 27  2  0  0  0  0
 25 28  1  0  0  0  0
 26 18  1  0  0  0  0
 27 15  1  0  0  0  0
 28 15  2  0  0  0  0
  2  6  1  0  0  0  0
 17 20  2  0  0  0  0
 16 24  1  0  0  0  0
  8 12  1  0  0  0  0
M  END
>  <ID> (7921727)
7921727

>  <Supplier> (7921727)
ChemBridge

>  <clogP> (7921727)
3.350000000000000e+000

>  <RB> (7921727)
6

>  <tPSA> (7921727)
7.270000000000000e+001

>  <Hacc> (7921727)
4

>  <Hdon> (7921727)
1

>  <LogSw> (7921727)
-5.241000000000001e+000

>  <Group> (7921727)
1

>  <Core> (7921727)
120

$$$$
7917847
  -ISIS-  03310818272D

 28 31  0  0  0  0  0  0  0  0999 V2000
    4.2250    2.5208    0.0000 C   0  0  0  0  0  0  0  0  0  0  0  0
    4.9375    2.7458    0.0000 N   0  0  0  0  0  0  0  0  0  0  0  0
    3.7792    3.1208    0.0000 C   0  0  0  0  0  0  0  0  0  0  0  0
    3.9917    1.8000    0.0000 S   0  0  3  0  0  0  0  0  0  0  0  0
    4.2250    3.7333    0.0000 O   0  0  0  0  0  0  0  0  0  0  0  0
    4.9375    3.4958    0.0000 C   0  0  0  0  0  0  0  0  0  0  0  0
    3.0292    3.1208    0.0000 N   0  0  3  0  0  0  0  0  0  0  0  0
    5.5417    3.9375    0.0000 C   0  0  0  0  0  0  0  0  0  0  0  0
    0.7792    3.1208    0.0000 C   0  0  0  0  0  0  0  0  0  0  0  0
    6.2542    3.7083    0.0000 S   0  0  0  0  0  0  0  0  0  0  0  0
    3.3042    2.0958    0.0000 O   0  0  0  0  0  0  0  0  0  0  0  0
    3.6417    1.1375    0.0000 O   0  0  0  0  0  0  0  0  0  0  0  0
    4.6167    1.3958    0.0000 C   0  0  0  0  0  0  0  0  0  0  0  0
    2.6542    3.7708    0.0000 C   0  0  0  0  0  0  0  0  0  0  0  0
    2.6542    2.4708    0.0000 C   0  0  0  0  0  0  0  0  0  0  0  0
    1.5292    3.1208    0.0000 C   0  0  3  0  0  0  0  0  0  0  0  0
    5.5417    4.6792    0.0000 C   0  0  0  0  0  0  0  0  0  0  0  0
    6.7000    4.3042    0.0000 C   0  0  0  0  0  0  0  0  0  0  0  0
    0.4042    2.4708    0.0000 O   0  0  0  0  0  0  0  0  0  0  0  0
    6.2542    4.9042    0.0000 C   0  0  0  0  0  0  0  0  0  0  0  0
    1.9042    3.7708    0.0000 C   0  0  0  0  0  0  0  0  0  0  0  0
    1.9042    2.4708    0.0000 C   0  0  0  0  0  0  0  0  0  0  0  0
    0.4042    3.7708    0.0000 N   0  0  0  0  0  0  0  0  0  0  0  0
    4.5792    0.6458    0.0000 C   0  0  0  0  0  0  0  0  0  0  0  0
    5.2917    1.7333    0.0000 C   0  0  0  0  0  0  0  0  0  0  0  0
    5.9167    1.3250    0.0000 C   0  0  0  0  0  0  0  0  0  0  0  0
    5.2125    0.2333    0.0000 C   0  0  0  0  0  0  0  0  0  0  0  0
    5.8792    0.5750    0.0000 C   0  0  0  0  0  0  0  0  0  0  0  0
  2  1  1  0  0  0  0
  3  1  2  0  0  0  0
  4  1  1  0  0  0  0
  5  3  1  0  0  0  0
  6  2  2  0  0  0  0
  7  3  1  0  0  0  0
  8  6  1  0  0  0  0
  9 16  1  0  0  0  0
 10  8  1  0  0  0  0
 11  4  2  0  0  0  0
 12  4  2  0  0  0  0
 13  4  1  0  0  0  0
 14  7  1  0  0  0  0
 15  7  1  0  0  0  0
 16 22  1  0  0  0  0
 17  8  2  0  0  0  0
 18 10  1  0  0  0  0
 19  9  2  0  0  0  0
 20 17  1  0  0  0  0
 21 14  1  0  0  0  0
 22 15  1  0  0  0  0
 23  9  1  0  0  0  0
 24 13  1  0  0  0  0
 25 13  2  0  0  0  0
 26 25  1  0  0  0  0
 27 24  2  0  0  0  0
 28 26  2  0  0  0  0
  6  5  1  0  0  0  0
 16 21  1  0  0  0  0
 28 27  1  0  0  0  0
 20 18  2  0  0  0  0
M  END
>  <ID> (7917847)
7917847

>  <Supplier> (7917847)
ChemBridge

>  <clogP> (7917847)
2.990000000000000e+000

>  <RB> (7917847)
5

>  <tPSA> (7917847)
1.065000000000000e+002

>  <Hacc> (7917847)
5

>  <Hdon> (7917847)
1

>  <LogSw> (7917847)
-4.797000000000000e+000

>  <Group> (7917847)
3

>  <Core> (7917847)
260

$$$$
7921724
  -ISIS-  03310818272D

 35 39  0  0  0  0  0  0  0  0999 V2000
    4.5042    2.4458    0.0000 C   0  0  0  0  0  0  0  0  0  0  0  0
    3.3500    2.8208    0.0000 N   0  0  3  0  0  0  0  0  0  0  0  0
    3.3500    2.0708    0.0000 N   0  0  0  0  0  0  0  0  0  0  0  0
    4.0625    3.0500    0.0000 C   0  0  0  0  0  0  0  0  0  0  0  0
    4.0625    1.8375    0.0000 C   0  0  0  0  0  0  0  0  0  0  0  0
    7.8792    3.0958    0.0000 N   0  0  0  0  0  0  0  0  0  0  0  0
    5.2542    2.4458    0.0000 N   0  0  0  0  0  0  0  0  0  0  0  0
    5.6292    3.0958    0.0000 C   0  0  0  0  0  0  0  0  0  0  0  0
    6.3792    3.0958    0.0000 C   0  0  0  0  0  0  0  0  0  0  0  0
    7.5042    3.7458    0.0000 C   0  0  0  0  0  0  0  0  0  0  0  0
    7.5042    2.4458    0.0000 C   0  0  0  0  0  0  0  0  0  0  0  0
    6.7542    3.7458    0.0000 C   0  0  0  0  0  0  0  0  0  0  0  0
    6.7542    2.4458    0.0000 C   0  0  0  0  0  0  0  0  0  0  0  0
    2.7417    3.2583    0.0000 C   0  0  0  0  0  0  0  0  0  0  0  0
    5.2542    3.7458    0.0000 O   0  0  0  0  0  0  0  0  0  0  0  0
    7.8792    4.3875    0.0000 C   0  0  0  0  0  0  0  0  0  0  0  0
    7.8792    1.7958    0.0000 C   0  0  0  0  0  0  0  0  0  0  0  0
    8.6292    0.4958    0.0000 N   0  0  0  0  0  0  0  0  0  0  0  0
    2.0542    2.9583    0.0000 C   0  0  0  0  0  0  0  0  0  0  0  0
    4.2917    3.7708    0.0000 C   0  0  0  0  0  0  0  0  0  0  0  0
    0.6875    2.3458    0.0000 C   0  0  0  0  0  0  0  0  0  0  0  0
    8.6292    4.3875    0.0000 Cl  0  0  0  0  0  0  0  0  0  0  0  0
    4.2917    1.1208    0.0000 C   0  0  0  0  0  0  0  0  0  0  0  0
    0.0042    2.0375    0.0000 F   0  0  0  0  0  0  0  0  0  0  0  0
    6.3792    4.3875    0.0000 C   0  0  0  0  0  0  0  0  0  0  0  0
    1.9792    2.2083    0.0000 C   0  0  0  0  0  0  0  0  0  0  0  0
    1.4500    3.3958    0.0000 C   0  0  0  0  0  0  0  0  0  0  0  0
    1.2917    1.9083    0.0000 C   0  0  0  0  0  0  0  0  0  0  0  0
    0.7667    3.0875    0.0000 C   0  0  0  0  0  0  0  0  0  0  0  0
    6.7542    5.0292    0.0000 C   0  0  0  0  0  0  0  0  0  0  0  0
    9.0042    1.1458    0.0000 C   0  0  0  0  0  0  0  0  0  0  0  0
    7.8792    0.4958    0.0000 C   0  0  0  0  0  0  0  0  0  0  0  0
    7.5042    5.0292    0.0000 C   0  0  0  0  0  0  0  0  0  0  0  0
    8.6292    1.7958    0.0000 C   0  0  0  0  0  0  0  0  0  0  0  0
    7.5042    1.1458    0.0000 C   0  0  0  0  0  0  0  0  0  0  0  0
  2  4  1  0  0  0  0
  3  5  2  0  0  0  0
  4  1  2  0  0  0  0
  5  1  1  0  0  0  0
  6 11  1  0  0  0  0
  7  1  1  0  0  0  0
  8  7  1  0  0  0  0
  9  8  1  0  0  0  0
 10 12  1  0  0  0  0
 11 13  2  0  0  0  0
 12  9  2  0  0  0  0
 13  9  1  0  0  0  0
 14  2  1  0  0  0  0
 15  8  2  0  0  0  0
 16 10  1  0  0  0  0
 17 11  1  0  0  0  0
 18 32  2  0  0  0  0
 19 14  1  0  0  0  0
 20  4  1  0  0  0  0
 21 29  2  0  0  0  0
 22 16  1  0  0  0  0
 23  5  1  0  0  0  0
 24 21  1  0  0  0  0
 25 12  1  0  0  0  0
 26 19  1  0  0  0  0
 27 19  2  0  0  0  0
 28 26  2  0  0  0  0
 29 27  1  0  0  0  0
 30 25  2  0  0  0  0
 31 34  2  0  0  0  0
 32 35  1  0  0  0  0
 33 30  1  0  0  0  0
 34 17  1  0  0  0  0
 35 17  2  0  0  0  0
  2  3  1  0  0  0  0
  6 10  2  0  0  0  0
 21 28  1  0  0  0  0
 16 33  2  0  0  0  0
 31 18  1  0  0  0  0
M  END
>  <ID> (7921724)
7921724

>  <Supplier> (7921724)
ChemBridge

>  <clogP> (7921724)
4.080000000000000e+000

>  <RB> (7921724)
5

>  <tPSA> (7921724)
7.270000000000000e+001

>  <Hacc> (7921724)
4

>  <Hdon> (7921724)
1

>  <LogSw> (7921724)
-6.226000000000000e+000

>  <Group> (7921724)
2

>  <Core> (7921724)
120

$$$$
6911346
  -ISIS-  03310818242D

 28 30  0  0  0  0  0  0  0  0999 V2000
   -9.9000    3.6833    0.0000 C   0  0  0  0  0  0  0  0  0  0  0  0
   -7.0292    3.6833    0.0000 C   0  0  0  0  0  0  0  0  0  0  0  0
   11.6792   -3.7375    0.0000 N   0  0  3  0  0  0  0  0  0  0  0  0
   10.2792   -1.2667    0.0000 C   0  0  0  0  0  0  0  0  0  0  0  0
   -5.5833    1.2000    0.0000 N   0  0  0  0  0  0  0  0  0  0  0  0
  -11.3542    1.2000    0.0000 C   0  0  0  0  0  0  0  0  0  0  0  0
  -11.3542    6.1500    0.0000 C   0  0  0  0  0  0  0  0  0  0  0  0
   -5.5833    6.1500    0.0000 O   0  0  0  0  0  0  0  0  0  0  0  0
    7.3542   -1.2667    0.0000 C   0  0  0  0  0  0  0  0  0  0  0  0
   11.6792    1.2000    0.0000 O   0  0  0  0  0  0  0  0  0  0  0  0
   14.6000   -8.6875    0.0000 O   0  0  0  0  0  0  0  0  0  0  0  0
  -14.2167    1.2000    0.0000 C   0  0  0  0  0  0  0  0  0  0  0  0
   -2.7333    1.2000    0.0000 C   0  0  0  0  0  0  0  0  0  0  0  0
    5.9542    1.2000    0.0000 O   0  0  0  0  0  0  0  0  0  0  0  0
  -14.2167    6.1500    0.0000 C   0  0  0  0  0  0  0  0  0  0  0  0
    3.0375    1.2000    0.0000 C   0  0  0  0  0  0  0  0  0  0  0  0
  -15.6792    3.6833    0.0000 C   0  0  0  0  0  0  0  0  0  0  0  0
  -15.7375    8.7292    0.0000 Cl  0  0  0  0  0  0  0  0  0  0  0  0
   -9.8375   -1.2667    0.0000 O   0  0  0  0  0  0  0  0  0  0  0  0
   -1.2708    3.6833    0.0000 C   0  0  0  0  0  0  0  0  0  0  0  0
   -1.2708   -1.2667    0.0000 C   0  0  0  0  0  0  0  0  0  0  0  0
    1.6500   -1.2667    0.0000 C   0  0  0  0  0  0  0  0  0  0  0  0
    1.6500    3.6833    0.0000 C   0  0  0  0  0  0  0  0  0  0  0  0
   10.2792   -6.2167    0.0000 C   0  0  0  0  0  0  0  0  0  0  0  0
   14.6000   -3.7375    0.0000 C   0  0  0  0  0  0  0  0  0  0  0  0
   11.6792   -8.6875    0.0000 C   0  0  0  0  0  0  0  0  0  0  0  0
   16.0000   -6.2167    0.0000 C   0  0  0  0  0  0  0  0  0  0  0  0
   -6.9167   -1.2667    0.0000 C   0  0  0  0  0  0  0  0  0  0  0  0
  2  1  1  0  0  0  0
  3  4  1  0  0  0  0
  4  9  1  0  0  0  0
  5  2  1  0  0  0  0
  6  1  2  0  0  0  0
  7  1  1  0  0  0  0
  8  2  2  0  0  0  0
  9 14  1  0  0  0  0
 10  4  2  0  0  0  0
 11 27  1  0  0  0  0
 12  6  1  0  0  0  0
 13  5  1  0  0  0  0
 14 16  1  0  0  0  0
 15  7  2  0  0  0  0
 16 22  1  0  0  0  0
 17 15  1  0  0  0  0
 18 15  1  0  0  0  0
 19  6  1  0  0  0  0
 20 13  2  0  0  0  0
 21 13  1  0  0  0  0
 22 21  2  0  0  0  0
 23 20  1  0  0  0  0
 24  3  1  0  0  0  0
 25  3  1  0  0  0  0
 26 24  1  0  0  0  0
 27 25  1  0  0  0  0
 28 19  1  0  0  0  0
 17 12  2  0  0  0  0
 23 16  2  0  0  0  0
 11 26  1  0  0  0  0
M  END
>  <ID> (6911346)
6911346

>  <Supplier> (6911346)
ChemBridge

>  <clogP> (6911346)
2.880000000000000e+000

>  <RB> (6911346)
5

>  <tPSA> (6911346)
7.709999999999999e+001

>  <Hacc> (6911346)
5

>  <Hdon> (6911346)
1

>  <LogSw> (6911346)
-4.611000000000000e+000

>  <Group> (6911346)
1

>  <Core> (6911346)
315

$$$$
7917846
  -ISIS-  03310818272D

 28 31  0  0  0  0  0  0  0  0999 V2000
    5.6000    1.9833    0.0000 C   0  0  0  0  0  0  0  0  0  0  0  0
    6.0750    2.5708    0.0000 N   0  0  0  0  0  0  0  0  0  0  0  0
    5.7917    1.2625    0.0000 S   0  0  3  0  0  0  0  0  0  0  0  0
    4.9000    2.2583    0.0000 C   0  0  0  0  0  0  0  0  0  0  0  0
    5.6625    3.1958    0.0000 C   0  0  0  0  0  0  0  0  0  0  0  0
    4.9417    3.0083    0.0000 O   0  0  0  0  0  0  0  0  0  0  0  0
    5.9292    3.8958    0.0000 C   0  0  0  0  0  0  0  0  0  0  0  0
    0.5042    1.3958    0.0000 N   0  0  0  0  0  0  0  0  0  0  0  0
    1.6792    1.7083    0.0000 N   0  0  3  0  0  0  0  0  0  0  0  0
    6.6542    4.0875    0.0000 S   0  0  0  0  0  0  0  0  0  0  0  0
    5.0542    1.1333    0.0000 O   0  0  0  0  0  0  0  0  0  0  0  0
    5.8625    0.5125    0.0000 O   0  0  0  0  0  0  0  0  0  0  0  0
    0.9750    1.9833    0.0000 C   0  0  0  0  0  0  0  0  0  0  0  0
    6.5417    1.2625    0.0000 C   0  0  0  0  0  0  0  0  0  0  0  0
    0.9125    0.7708    0.0000 C   0  0  0  0  0  0  0  0  0  0  0  0
    4.2667    1.8458    0.0000 N   0  0  0  0  0  0  0  0  0  0  0  0
    1.6375    0.9625    0.0000 C   0  0  0  0  0  0  0  0  0  0  0  0
    5.5250    4.5167    0.0000 C   0  0  0  0  0  0  0  0  0  0  0  0
    6.6917    4.8375    0.0000 C   0  0  0  0  0  0  0  0  0  0  0  0
    5.9917    5.1042    0.0000 C   0  0  0  0  0  0  0  0  0  0  0  0
    2.3042    2.1208    0.0000 C   0  0  0  0  0  0  0  0  0  0  0  0
    2.9750    1.7833    0.0000 C   0  0  0  0  0  0  0  0  0  0  0  0
    3.6042    2.1875    0.0000 C   0  0  0  0  0  0  0  0  0  0  0  0
    6.9167    0.6125    0.0000 C   0  0  0  0  0  0  0  0  0  0  0  0
    6.9167    1.9125    0.0000 C   0  0  0  0  0  0  0  0  0  0  0  0
    7.6667    1.9125    0.0000 C   0  0  0  0  0  0  0  0  0  0  0  0
    7.6667    0.6125    0.0000 C   0  0  0  0  0  0  0  0  0  0  0  0
    8.0417    1.2625    0.0000 C   0  0  0  0  0  0  0  0  0  0  0  0
  2  1  1  0  0  0  0
  3  1  1  0  0  0  0
  4  1  2  0  0  0  0
  5  2  2  0  0  0  0
  6  4  1  0  0  0  0
  7  5  1  0  0  0  0
  8 13  2  0  0  0  0
  9 21  1  0  0  0  0
 10  7  1  0  0  0  0
 11  3  2  0  0  0  0
 12  3  2  0  0  0  0
 13  9  1  0  0  0  0
 14  3  1  0  0  0  0
 15 17  2  0  0  0  0
 16  4  1  0  0  0  0
 17  9  1  0  0  0  0
 18  7  2  0  0  0  0
 19 10  1  0  0  0  0
 20 18  1  0  0  0  0
 21 22  1  0  0  0  0
 22 23  1  0  0  0  0
 23 16  1  0  0  0  0
 24 14  1  0  0  0  0
 25 14  2  0  0  0  0
 26 25  1  0  0  0  0
 27 24  2  0  0  0  0
 28 26  2  0  0  0  0
  5  6  1  0  0  0  0
 28 27  1  0  0  0  0
 20 19  2  0  0  0  0
 15  8  1  0  0  0  0
M  END
>  <ID> (7917846)
7917846

>  <Supplier> (7917846)
ChemBridge

>  <clogP> (7917846)
4.250000000000000e+000

>  <RB> (7917846)
8

>  <tPSA> (7917846)
9.002000000000002e+001

>  <Hacc> (7917846)
5

>  <Hdon> (7917846)
1

>  <LogSw> (7917846)
-5.851000000000000e+000

>  <Group> (7917846)
3

>  <Core> (7917846)
260

$$$$
5230736
  -ISIS-  03310818212D

 26 28  0  0  0  0  0  0  0  0999 V2000
    1.2667   -0.3500    0.0000 C   0  0  0  0  0  0  0  0  0  0  0  0
   -1.2958   -0.3500    0.0000 C   0  0  0  0  0  0  0  0  0  0  0  0
   -1.9333   -0.7042    0.0000 N   0  0  0  0  0  0  0  0  0  0  0  0
    1.9042   -0.7042    0.0000 N   0  0  0  0  0  0  0  0  0  0  0  0
    0.6167   -0.7042    0.0000 C   0  0  0  0  0  0  0  0  0  0  0  0
   -0.6625   -0.7042    0.0000 C   0  0  0  0  0  0  0  0  0  0  0  0
   -0.0208   -0.3500    0.0000 C   0  0  0  0  0  0  0  0  0  0  0  0
    1.2875    0.3708    0.0000 O   0  0  0  0  0  0  0  0  0  0  0  0
   -1.2958    0.3708    0.0000 O   0  0  0  0  0  0  0  0  0  0  0  0
   -2.5833   -0.3292    0.0000 C   0  0  0  0  0  0  0  0  0  0  0  0
    2.5542   -0.3500    0.0000 C   0  0  0  0  0  0  0  0  0  0  0  0
    3.8500    0.3958    0.0000 C   0  0  0  0  0  0  0  0  0  0  0  0
   -3.8708    0.4125    0.0000 C   0  0  0  0  0  0  0  0  0  0  0  0
   -4.5000    0.7708    0.0000 N   0  0  0  0  0  0  0  0  0  0  0  0
    4.4792    0.7500    0.0000 N   0  0  0  0  0  0  0  0  0  0  0  0
    2.5542    0.3958    0.0000 C   0  0  0  0  0  0  0  0  0  0  0  0
   -2.5833    0.3958    0.0000 C   0  0  0  0  0  0  0  0  0  0  0  0
    3.2000   -0.7042    0.0000 C   0  0  0  0  0  0  0  0  0  0  0  0
   -3.2208   -0.6875    0.0000 C   0  0  0  0  0  0  0  0  0  0  0  0
    3.8500   -0.3500    0.0000 C   0  0  0  0  0  0  0  0  0  0  0  0
   -3.8708   -0.3292    0.0000 C   0  0  0  0  0  0  0  0  0  0  0  0
   -3.2208    0.7708    0.0000 C   0  0  0  0  0  0  0  0  0  0  0  0
    3.2000    0.7500    0.0000 C   0  0  0  0  0  0  0  0  0  0  0  0
   -0.6625   -1.4542    0.0000 C   0  0  0  0  0  0  0  0  0  0  0  0
    0.6167   -1.4542    0.0000 C   0  0  0  0  0  0  0  0  0  0  0  0
   -0.0208   -1.8167    0.0000 C   0  0  0  0  0  0  0  0  0  0  0  0
  2  6  1  0  0  0  0
  3  2  1  0  0  0  0
  4  1  1  0  0  0  0
  5  1  1  0  0  0  0
  6  7  2  0  0  0  0
  7  5  1  0  0  0  0
  8  1  2  0  0  0  0
  9  2  2  0  0  0  0
 10  3  1  0  0  0  0
 11  4  1  0  0  0  0
 12 20  1  0  0  0  0
 13 21  1  0  0  0  0
 14 13  1  0  0  0  0
 15 12  1  0  0  0  0
 16 11  2  0  0  0  0
 17 10  2  0  0  0  0
 18 11  1  0  0  0  0
 19 10  1  0  0  0  0
 20 18  2  0  0  0  0
 21 19  2  0  0  0  0
 22 17  1  0  0  0  0
 23 16  1  0  0  0  0
 24 26  2  0  0  0  0
 25  5  2  0  0  0  0
 26 25  1  0  0  0  0
 24  6  1  0  0  0  0
 23 12  2  0  0  0  0
 22 13  2  0  0  0  0
M  END
>  <ID> (5230736)
5230736

>  <Supplier> (5230736)
ChemBridge

>  <clogP> (5230736)
1.160000000000000e+000

>  <RB> (5230736)
4

>  <tPSA> (5230736)
1.102400000000000e+002

>  <Hacc> (5230736)
2

>  <Hdon> (5230736)
4

>  <LogSw> (5230736)
-2.716000000000000e+000

>  <Group> (5230736)
3

>  <Core> (5230736)
511

$$$$
5564106
  -ISIS-  03310818222D

 21 22  0  0  0  0  0  0  0  0999 V2000
    1.9042    0.6708    0.0000 C   0  0  0  0  0  0  0  0  0  0  0  0
    2.4417    0.0708    0.0000 S   0  0  0  0  0  0  0  0  0  0  0  0
    2.3042    1.3500    0.0000 N   0  0  0  0  0  0  0  0  0  0  0  0
    3.1667    0.4125    0.0000 C   0  0  0  0  0  0  0  0  0  0  0  0
    3.0875    1.1958    0.0000 N   0  0  0  0  0  0  0  0  0  0  0  0
    1.1042    0.6708    0.0000 N   0  0  0  0  0  0  0  0  0  0  0  0
    0.7042   -0.0292    0.0000 C   0  0  0  0  0  0  0  0  0  0  0  0
   -1.6958   -1.4042    0.0000 C   0  0  0  0  0  0  0  0  0  0  0  0
   -2.4958   -1.4042    0.0000 C   0  0  0  0  0  0  0  0  0  0  0  0
   -1.2958   -0.7292    0.0000 C   0  0  0  0  0  0  0  0  0  0  0  0
   -0.4958   -0.7292    0.0000 O   0  0  0  0  0  0  0  0  0  0  0  0
    1.1042   -0.7292    0.0000 O   0  0  0  0  0  0  0  0  0  0  0  0
    3.8875    0.0125    0.0000 S   0  0  0  0  0  0  0  0  0  0  0  0
   -1.6958   -0.0292    0.0000 C   0  0  0  0  0  0  0  0  0  0  0  0
   -2.8958   -0.7292    0.0000 C   0  0  0  0  0  0  0  0  0  0  0  0
   -0.0958   -0.0292    0.0000 C   0  0  0  0  0  0  0  0  0  0  0  0
   -1.2958   -2.1042    0.0000 Cl  0  0  0  0  0  0  0  0  0  0  0  0
   -2.4958   -0.0042    0.0000 C   0  0  0  0  0  0  0  0  0  0  0  0
   -3.6958   -0.7500    0.0000 Cl  0  0  0  0  0  0  0  0  0  0  0  0
    3.9042   -0.7875    0.0000 C   0  0  0  0  0  0  0  0  0  0  0  0
    4.6042   -1.1875    0.0000 C   0  0  0  0  0  0  0  0  0  0  0  0
  2  1  1  0  0  0  0
  3  1  2  0  0  0  0
  4  2  1  0  0  0  0
  5  3  1  0  0  0  0
  6  1  1  0  0  0  0
  7  6  1  0  0  0  0
  8 10  1  0  0  0  0
  9  8  2  0  0  0  0
 10 11  1  0  0  0  0
 11 16  1  0  0  0  0
 12  7  2  0  0  0  0
 13  4  1  0  0  0  0
 14 10  2  0  0  0  0
 15 18  2  0  0  0  0
 16  7  1  0  0  0  0
 17  8  1  0  0  0  0
 18 14  1  0  0  0  0
 19 15  1  0  0  0  0
 20 13  1  0  0  0  0
 21 20  1  0  0  0  0
  4  5  2  0  0  0  0
  9 15  1  0  0  0  0
M  END
>  <ID> (5564106)
5564106

>  <Supplier> (5564106)
ChemBridge

>  <clogP> (5564106)
3.440000000000000e+000

>  <RB> (5564106)
5

>  <tPSA> (5564106)
6.411000000000000e+001

>  <Hacc> (5564106)
4

>  <Hdon> (5564106)
1

>  <LogSw> (5564106)
-4.794000000000000e+000

>  <Group> (5564106)
1

>  <Core> (5564106)
034

$$$$
5564105
  -ISIS-  03310818222D

 19 20  0  0  0  0  0  0  0  0999 V2000
    1.1000    0.4958    0.0000 C   0  0  0  0  0  0  0  0  0  0  0  0
    0.2792    0.8125    0.0000 N   0  0  0  0  0  0  0  0  0  0  0  0
   -0.3833    0.2500    0.0000 C   0  0  0  0  0  0  0  0  0  0  0  0
    1.2375   -0.3500    0.0000 C   0  0  0  0  0  0  0  0  0  0  0  0
    1.7375    1.0333    0.0000 C   0  0  0  0  0  0  0  0  0  0  0  0
   -0.2458   -0.5875    0.0000 O   0  0  0  0  0  0  0  0  0  0  0  0
    2.0375   -0.6500    0.0000 C   0  0  0  0  0  0  0  0  0  0  0  0
   -1.1625    0.5500    0.0000 C   0  0  0  0  0  0  0  0  0  0  0  0
    2.5542    0.7333    0.0000 C   0  0  0  0  0  0  0  0  0  0  0  0
    2.7000   -0.0875    0.0000 C   0  0  0  0  0  0  0  0  0  0  0  0
   -1.8208    0.0125    0.0000 C   0  0  0  0  0  0  0  0  0  0  0  0
   -2.6208    0.3125    0.0000 C   0  0  0  0  0  0  0  0  0  0  0  0
    0.5542   -0.9042    0.0000 C   0  0  0  0  0  0  0  0  0  0  0  0
    3.2167    1.2958    0.0000 C   0  0  0  0  0  0  0  0  0  0  0  0
   -3.2833   -0.2500    0.0000 C   0  0  0  0  0  0  0  0  0  0  0  0
   -2.7833    1.1333    0.0000 C   0  0  0  0  0  0  0  0  0  0  0  0
   -3.5625    1.4333    0.0000 C   0  0  0  0  0  0  0  0  0  0  0  0
   -4.0625    0.0500    0.0000 C   0  0  0  0  0  0  0  0  0  0  0  0
   -4.2208    0.8958    0.0000 C   0  0  0  0  0  0  0  0  0  0  0  0
  2  1  1  0  0  0  0
  3  2  1  0  0  0  0
  4  1  1  0  0  0  0
  5  1  2  0  0  0  0
  6  3  2  0  0  0  0
  7  4  2  0  0  0  0
  8  3  1  0  0  0  0
  9  5  1  0  0  0  0
 10  9  2  0  0  0  0
 11  8  1  0  0  0  0
 12 11  1  0  0  0  0
 13  4  1  0  0  0  0
 14  9  1  0  0  0  0
 15 12  1  0  0  0  0
 16 12  2  0  0  0  0
 17 16  1  0  0  0  0
 18 15  2  0  0  0  0
 19 17  2  0  0  0  0
  7 10  1  0  0  0  0
 19 18  1  0  0  0  0
M  END
>  <ID> (5564105)
5564105

>  <Supplier> (5564105)
ChemBridge

>  <clogP> (5564105)
3.600000000000000e+000

>  <RB> (5564105)
4

>  <tPSA> (5564105)
2.910000000000000e+001

>  <Hacc> (5564105)
1

>  <Hdon> (5564105)
1

>  <LogSw> (5564105)
-4.122999999999998e+000

>  <Group> (5564105)
1

$$$$
7960883
  -ISIS-  03310818282D

 19 20  0  0  0  0  0  0  0  0999 V2000
    4.0792    1.4333    0.0000 C   0  0  0  0  0  0  0  0  0  0  0  0
    4.8292    1.4333    0.0000 N   0  0  3  0  0  0  0  0  0  0  0  0
    3.7042    0.7833    0.0000 N   0  0  0  0  0  0  0  0  0  0  0  0
    7.0792    1.4333    0.0000 C   0  0  0  0  0  0  0  0  0  0  0  0
    3.7042    2.0833    0.0000 O   0  0  0  0  0  0  0  0  0  0  0  0
    5.2042    0.7833    0.0000 C   0  0  0  0  0  0  0  0  0  0  0  0
    5.2042    2.0833    0.0000 C   0  0  0  0  0  0  0  0  0  0  0  0
    6.3292    1.4333    0.0000 C   0  0  3  0  0  0  0  0  0  0  0  0
    7.4542    0.7833    0.0000 O   0  0  0  0  0  0  0  0  0  0  0  0
    5.9542    2.0833    0.0000 C   0  0  0  0  0  0  0  0  0  0  0  0
    5.9542    0.7833    0.0000 C   0  0  0  0  0  0  0  0  0  0  0  0
    2.9542    0.7833    0.0000 C   0  0  0  0  0  0  0  0  0  0  0  0
    7.4542    2.0833    0.0000 N   0  0  0  0  0  0  0  0  0  0  0  0
    1.4542    0.7833    0.0000 C   0  0  0  0  0  0  0  0  0  0  0  0
    2.5792    0.1333    0.0000 C   0  0  0  0  0  0  0  0  0  0  0  0
    2.5792    1.4333    0.0000 C   0  0  0  0  0  0  0  0  0  0  0  0
    1.8292    1.4333    0.0000 C   0  0  0  0  0  0  0  0  0  0  0  0
    1.8292    0.1333    0.0000 C   0  0  0  0  0  0  0  0  0  0  0  0
    0.7042    0.7833    0.0000 C   0  0  0  0  0  0  0  0  0  0  0  0
  2  1  1  0  0  0  0
  3  1  1  0  0  0  0
  4  8  1  0  0  0  0
  5  1  2  0  0  0  0
  6  2  1  0  0  0  0
  7  2  1  0  0  0  0
  8 10  1  0  0  0  0
  9  4  2  0  0  0  0
 10  7  1  0  0  0  0
 11  6  1  0  0  0  0
 12  3  1  0  0  0  0
 13  4  1  0  0  0  0
 14 17  2  0  0  0  0
 15 12  1  0  0  0  0
 16 12  2  0  0  0  0
 17 16  1  0  0  0  0
 18 15  2  0  0  0  0
 19 14  1  0  0  0  0
  8 11  1  0  0  0  0
 18 14  1  0  0  0  0
M  END
>  <ID> (7960883)
7960883

>  <Supplier> (7960883)
ChemBridge

>  <clogP> (7960883)
-8.800000000000002e-002

>  <RB> (7960883)
2

>  <tPSA> (7960883)
7.543000000000001e+001

>  <Hacc> (7960883)
2

>  <Hdon> (7960883)
2

>  <LogSw> (7960883)
-2.341000000000000e+000

>  <Group> (7960883)
2

>  <Core> (7960883)
051

$$$$
7805907
  -ISIS-  03310818272D

 27 28  0  0  0  0  0  0  0  0999 V2000
    8.4292   -3.2667    0.0000 C   0  0  0  0  0  0  0  0  0  0  0  0
    9.2542   -3.2667    0.0000 C   0  0  0  0  0  0  0  0  0  0  0  0
   10.9042   -3.2750    0.0000 C   0  0  0  0  0  0  0  0  0  0  0  0
   10.4917   -3.9875    0.0000 C   0  0  0  0  0  0  0  0  0  0  0  0
   10.4917   -2.5542    0.0000 C   0  0  0  0  0  0  0  0  0  0  0  0
    8.0167   -2.5625    0.0000 N   0  0  3  0  0  0  0  0  0  0  0  0
    9.6667   -3.9875    0.0000 C   0  0  0  0  0  0  0  0  0  0  0  0
    9.6667   -2.5542    0.0000 C   0  0  0  0  0  0  0  0  0  0  0  0
    4.3125   -1.8250    0.0000 C   0  0  0  0  0  0  0  0  0  0  0  0
    4.7167   -2.5417    0.0000 N   0  0  0  0  0  0  0  0  0  0  0  0
    8.0250   -3.9792    0.0000 O   0  0  0  0  0  0  0  0  0  0  0  0
    3.4875   -1.8250    0.0000 O   0  0  0  0  0  0  0  0  0  0  0  0
    7.1917   -2.5542    0.0000 C   0  0  0  0  0  0  0  0  0  0  0  0
   10.9042   -1.8417    0.0000 Cl  0  0  0  0  0  0  0  0  0  0  0  0
   10.9042   -4.7042    0.0000 Cl  0  0  0  0  0  0  0  0  0  0  0  0
    5.5417   -2.5417    0.0000 C   0  0  0  0  0  0  0  0  0  0  0  0
   11.7292   -3.2750    0.0000 O   0  0  0  0  0  0  0  0  0  0  0  0
    6.7875   -1.8375    0.0000 C   0  0  0  0  0  0  0  0  0  0  0  0
    6.7792   -3.2667    0.0000 C   0  0  0  0  0  0  0  0  0  0  0  0
    5.9542   -3.2667    0.0000 C   0  0  0  0  0  0  0  0  0  0  0  0
    5.9625   -1.8292    0.0000 C   0  0  0  0  0  0  0  0  0  0  0  0
    4.7250   -1.1125    0.0000 C   0  0  0  0  0  0  0  0  0  0  0  0
   12.1417   -3.9875    0.0000 C   0  0  0  0  0  0  0  0  0  0  0  0
   12.9667   -3.9875    0.0000 C   0  0  0  0  0  0  0  0  0  0  0  0
   13.3792   -4.7042    0.0000 C   0  0  0  0  0  0  0  0  0  0  0  0
   14.2125   -4.7042    0.0000 C   0  0  0  0  0  0  0  0  0  0  0  0
    8.4292   -1.8417    0.0000 H   0  0  0  0  0  0  0  0  0  0  0  0
  2  1  1  0  0  0  0
  3  5  1  0  0  0  0
  4  7  1  0  0  0  0
  5  8  2  0  0  0  0
  6  1  1  0  0  0  0
  7  2  2  0  0  0  0
  8  2  1  0  0  0  0
  9 10  1  0  0  0  0
 10 16  1  0  0  0  0
 11  1  2  0  0  0  0
 12  9  2  0  0  0  0
 13  6  1  0  0  0  0
 14  5  1  0  0  0  0
 15  4  1  0  0  0  0
 16 20  1  0  0  0  0
 17  3  1  0  0  0  0
 18 13  2  0  0  0  0
 19 13  1  0  0  0  0
 20 19  2  0  0  0  0
 21 18  1  0  0  0  0
 22  9  1  0  0  0  0
 23 17  1  0  0  0  0
 24 23  1  0  0  0  0
 25 24  1  0  0  0  0
 26 25  1  0  0  0  0
 27  6  1  0  0  0  0
  4  3  2  0  0  0  0
 21 16  2  0  0  0  0
M  END
>  <ID> (7805907)
7805907

>  <Supplier> (7805907)
ChemBridge

>  <clogP> (7805907)
4.609999999999999e+000

>  <RB> (7805907)
5

>  <tPSA> (7805907)
6.743000000000001e+001

>  <Hacc> (7805907)
3

>  <Hdon> (7805907)
2

>  <LogSw> (7805907)
-6.019000000000000e+000

>  <Group> (7805907)
1

>  <Core> (7805907)
157

$$$$
7960882
  -ISIS-  03310818282D

 29 32  0  0  0  0  0  0  0  0999 V2000
    7.3917    0.4750    0.0000 C   0  0  0  0  0  0  0  0  0  0  0  0
    6.7042    0.1708    0.0000 N   0  0  0  0  0  0  0  0  0  0  0  0
    5.4167    0.3083    0.0000 C   0  0  0  0  0  0  0  0  0  0  0  0
    6.1000    0.6083    0.0000 C   0  0  0  0  0  0  0  0  0  0  0  0
    8.0417    0.1000    0.0000 N   0  0  0  0  0  0  0  0  0  0  0  0
    7.5500    1.2083    0.0000 S   0  0  0  0  0  0  0  0  0  0  0  0
    4.7667    0.6833    0.0000 O   0  0  0  0  0  0  0  0  0  0  0  0
    8.2917    1.2875    0.0000 C   0  0  0  0  0  0  0  0  0  0  0  0
    5.2542   -0.4292    0.0000 C   0  0  0  0  0  0  0  0  0  0  0  0
    8.6000    0.6000    0.0000 C   0  0  0  0  0  0  0  0  0  0  0  0
    4.2042    0.1833    0.0000 C   0  0  0  0  0  0  0  0  0  0  0  0
    4.5125   -0.5042    0.0000 C   0  0  0  0  0  0  0  0  0  0  0  0
    9.4167    1.9375    0.0000 C   0  0  0  0  0  0  0  0  0  0  0  0
    8.6667    1.9375    0.0000 C   0  0  0  0  0  0  0  0  0  0  0  0
    6.1792    1.3583    0.0000 O   0  0  0  0  0  0  0  0  0  0  0  0
    9.7917    1.2875    0.0000 C   0  0  0  0  0  0  0  0  0  0  0  0
    2.9750   -0.2167    0.0000 S   0  0  0  0  0  0  0  0  0  0  0  0
    3.4750    0.3333    0.0000 C   0  0  0  0  0  0  0  0  0  0  0  0
    9.4167    0.6375    0.0000 Cl  0  0  0  0  0  0  0  0  0  0  0  0
    2.2417   -0.0667    0.0000 C   0  0  0  0  0  0  0  0  0  0  0  0
    9.7917    2.5833    0.0000 C   0  0  0  0  0  0  0  0  0  0  0  0
   10.5417    1.2875    0.0000 C   0  0  0  0  0  0  0  0  0  0  0  0
    2.0042    0.6458    0.0000 C   0  0  0  0  0  0  0  0  0  0  0  0
    1.7375   -0.6250    0.0000 C   0  0  0  0  0  0  0  0  0  0  0  0
   10.5417    2.5833    0.0000 C   0  0  0  0  0  0  0  0  0  0  0  0
   10.9167    1.9375    0.0000 C   0  0  0  0  0  0  0  0  0  0  0  0
    1.0042   -0.4667    0.0000 C   0  0  0  0  0  0  0  0  0  0  0  0
    1.2750    0.8000    0.0000 C   0  0  0  0  0  0  0  0  0  0  0  0
    0.7667    0.2458    0.0000 C   0  0  0  0  0  0  0  0  0  0  0  0
  2  1  1  0  0  0  0
  3  4  1  0  0  0  0
  4  2  1  0  0  0  0
  5  1  2  0  0  0  0
  6  1  1  0  0  0  0
  7  3  1  0  0  0  0
  8  6  1  0  0  0  0
  9  3  2  0  0  0  0
 10  5  1  0  0  0  0
 11  7  1  0  0  0  0
 12  9  1  0  0  0  0
 13 14  1  0  0  0  0
 14  8  1  0  0  0  0
 15  4  2  0  0  0  0
 16 13  1  0  0  0  0
 17 18  1  0  0  0  0
 18 11  1  0  0  0  0
 19 16  1  0  0  0  0
 20 17  1  0  0  0  0
 21 13  2  0  0  0  0
 22 16  2  0  0  0  0
 23 20  2  0  0  0  0
 24 20  1  0  0  0  0
 25 21  1  0  0  0  0
 26 25  2  0  0  0  0
 27 24  2  0  0  0  0
 28 23  1  0  0  0  0
 29 27  1  0  0  0  0
  8 10  2  0  0  0  0
 11 12  2  0  0  0  0
 26 22  1  0  0  0  0
 29 28  2  0  0  0  0
M  END
>  <ID> (7960882)
7960882

>  <Supplier> (7960882)
ChemBridge

>  <clogP> (7960882)
5.969000000000000e+000

>  <RB> (7960882)
7

>  <tPSA> (7960882)
5.513000000000000e+001

>  <Hacc> (7960882)
3

>  <Hdon> (7960882)
1

>  <LogSw> (7960882)
-7.512000000000000e+000

>  <Group> (7960882)
1

>  <Core> (7960882)
472

$$$$
7646361
  -ISIS-  03310818262D

 33 36  0  0  0  0  0  0  0  0999 V2000
   -3.0333    5.7292    0.0000 N   0  0  3  0  0  0  0  0  0  0  0  0
   -3.3875    5.5292    0.0000 C   0  0  0  0  0  0  0  0  0  0  0  0
   -3.0333    6.1542    0.0000 C   0  0  0  0  0  0  0  0  0  0  0  0
   -3.7458    5.7292    0.0000 N   0  0  0  0  0  0  0  0  0  0  0  0
   -3.3958    6.3625    0.0000 C   0  0  0  0  0  0  0  0  0  0  0  0
   -3.7500    6.1542    0.0000 C   0  0  0  0  0  0  0  0  0  0  0  0
   -3.3875    5.1042    0.0000 S   0  0  0  0  0  0  0  0  0  0  0  0
   -2.6708    5.5292    0.0000 C   0  0  0  0  0  0  0  0  0  0  0  0
   -2.6708    4.2792    0.0000 N   0  0  0  0  0  0  0  0  0  0  0  0
   -2.6708    3.8625    0.0000 C   0  0  0  0  0  0  0  0  0  0  0  0
   -3.0333    3.6583    0.0000 C   0  0  0  0  0  0  0  0  0  0  0  0
   -3.0333    4.4792    0.0000 C   0  0  0  0  0  0  0  0  0  0  0  0
   -2.6625    6.3625    0.0000 O   0  0  0  0  0  0  0  0  0  0  0  0
   -3.0250    3.2375    0.0000 C   0  0  0  0  0  0  0  0  0  0  0  0
   -3.3958    4.2792    0.0000 O   0  0  0  0  0  0  0  0  0  0  0  0
   -2.3083    3.6583    0.0000 C   0  0  0  0  0  0  0  0  0  0  0  0
   -3.0333    4.9042    0.0000 C   0  0  0  0  0  0  0  0  0  0  0  0
   -2.6750    5.1042    0.0000 C   0  0  0  0  0  0  0  0  0  0  0  0
   -2.3125    5.7292    0.0000 C   0  0  0  0  0  0  0  0  0  0  0  0
   -2.6708    3.0333    0.0000 C   0  0  0  0  0  0  0  0  0  0  0  0
   -3.3958    6.7792    0.0000 C   0  0  0  0  0  0  0  0  0  0  0  0
   -2.3083    3.2375    0.0000 C   0  0  0  0  0  0  0  0  0  0  0  0
   -3.3958    3.8708    0.0000 O   0  0  0  0  0  0  0  0  0  0  0  0
   -2.3208    4.9042    0.0000 C   0  0  0  0  0  0  0  0  0  0  0  0
   -1.9500    5.5292    0.0000 C   0  0  0  0  0  0  0  0  0  0  0  0
   -1.9583    5.1042    0.0000 C   0  0  0  0  0  0  0  0  0  0  0  0
   -2.6708    2.6125    0.0000 O   0  0  0  0  0  0  0  0  0  0  0  0
   -4.1125    6.3625    0.0000 C   0  0  0  0  0  0  0  0  0  0  0  0
   -1.5958    4.9000    0.0000 C   0  0  0  0  0  0  0  0  0  0  0  0
   -3.7583    3.6583    0.0000 C   0  0  0  0  0  0  0  0  0  0  0  0
   -2.3083    2.4083    0.0000 C   0  0  0  0  0  0  0  0  0  0  0  0
   -3.7583    6.9875    0.0000 C   0  0  0  0  0  0  0  0  0  0  0  0
   -4.1125    6.7792    0.0000 C   0  0  0  0  0  0  0  0  0  0  0  0
  2  1  1  0  0  0  0
  3  1  1  0  0  0  0
  4  2  2  0  0  0  0
  5  3  1  0  0  0  0
  6  5  2  0  0  0  0
  7  2  1  0  0  0  0
  8  1  1  0  0  0  0
  9 12  1  0  0  0  0
 10  9  1  0  0  0  0
 11 10  2  0  0  0  0
 12 17  1  0  0  0  0
 13  3  2  0  0  0  0
 14 11  1  0  0  0  0
 15 12  2  0  0  0  0
 16 10  1  0  0  0  0
 17  7  1  0  0  0  0
 18  8  2  0  0  0  0
 19  8  1  0  0  0  0
 20 22  1  0  0  0  0
 21  5  1  0  0  0  0
 22 16  2  0  0  0  0
 23 11  1  0  0  0  0
 24 18  1  0  0  0  0
 25 19  2  0  0  0  0
 26 25  1  0  0  0  0
 27 20  1  0  0  0  0
 28  6  1  0  0  0  0
 29 26  1  0  0  0  0
 30 23  1  0  0  0  0
 31 27  1  0  0  0  0
 32 21  2  0  0  0  0
 33 32  1  0  0  0  0
  6  4  1  0  0  0  0
 24 26  2  0  0  0  0
 33 28  2  0  0  0  0
 14 20  2  0  0  0  0
M  END
>  <ID> (7646361)
7646361

>  <Supplier> (7646361)
ChemBridge

>  <clogP> (7646361)
3.633000000000000e+000

>  <RB> (7646361)
5

>  <tPSA> (7646361)
8.244999999999999e+001

>  <Hacc> (7646361)
5

>  <Hdon> (7646361)
1

>  <LogSw> (7646361)
-6.061000000000000e+000

>  <Group> (7646361)
3

>  <Core> (7646361)
018

$$$$
7214755
  -ISIS-  03310818262D

 28 31  0  0  0  0  0  0  0  0999 V2000
    3.4292   -0.6125    0.0000 N   0  0  3  0  0  0  0  0  0  0  0  0
    3.4042   -1.4417    0.0000 C   0  0  0  0  0  0  0  0  0  0  0  0
    4.1125   -1.8667    0.0000 N   0  0  0  0  0  0  0  0  0  0  0  0
    2.6417   -0.3375    0.0000 C   0  0  0  0  0  0  0  0  0  0  0  0
    4.8542   -0.6417    0.0000 N   0  0  3  0  0  0  0  0  0  0  0  0
    4.1500   -0.2167    0.0000 C   0  0  0  0  0  0  0  0  0  0  0  0
    2.6167   -1.6750    0.0000 S   0  0  0  0  0  0  0  0  0  0  0  0
    2.1417   -0.9917    0.0000 C   0  0  0  0  0  0  0  0  0  0  0  0
    4.8375   -1.4750    0.0000 C   0  0  0  0  0  0  0  0  0  0  0  0
    5.5792   -0.2417    0.0000 C   0  0  0  0  0  0  0  0  0  0  0  0
    6.2792   -0.6792    0.0000 C   0  0  0  0  0  0  0  0  0  0  0  0
    6.9917   -0.2792    0.0000 C   0  0  0  0  0  0  0  0  0  0  0  0
    1.3167   -0.9750    0.0000 C   0  0  0  0  0  0  0  0  0  0  0  0
    2.4125    0.4583    0.0000 O   0  0  0  0  0  0  0  0  0  0  0  0
    0.9042   -1.6875    0.0000 C   0  0  0  0  0  0  0  0  0  0  0  0
    7.7042   -0.7042    0.0000 C   0  0  0  0  0  0  0  0  0  0  0  0
    0.0792   -1.7667    0.0000 C   0  0  0  0  0  0  0  0  0  0  0  0
    7.6875   -1.5292    0.0000 O   0  0  0  0  0  0  0  0  0  0  0  0
   -0.0958   -2.5750    0.0000 C   0  0  0  0  0  0  0  0  0  0  0  0
    5.5875    0.5750    0.0000 C   0  0  0  0  0  0  0  0  0  0  0  0
    7.0167    0.5458    0.0000 C   0  0  0  0  0  0  0  0  0  0  0  0
    6.3042    0.9708    0.0000 C   0  0  0  0  0  0  0  0  0  0  0  0
    8.4250   -0.3042    0.0000 C   0  0  0  0  0  0  0  0  0  0  0  0
    0.5167   -3.1250    0.0000 C   0  0  0  0  0  0  0  0  0  0  0  0
   -0.8833   -2.8167    0.0000 C   0  0  0  0  0  0  0  0  0  0  0  0
   -1.0583   -3.6250    0.0000 C   0  0  0  0  0  0  0  0  0  0  0  0
    0.3417   -3.9292    0.0000 C   0  0  0  0  0  0  0  0  0  0  0  0
   -0.4500   -4.1792    0.0000 C   0  0  0  0  0  0  0  0  0  0  0  0
  2  1  1  0  0  0  0
  3  2  2  0  0  0  0
  4  1  1  0  0  0  0
  5  6  1  0  0  0  0
  6  1  1  0  0  0  0
  7  2  1  0  0  0  0
  8  4  1  0  0  0  0
  9  5  1  0  0  0  0
 10  5  1  0  0  0  0
 11 10  2  0  0  0  0
 12 11  1  0  0  0  0
 13  8  2  0  0  0  0
 14  4  2  0  0  0  0
 15 13  1  0  0  0  0
 16 12  1  0  0  0  0
 17 15  2  0  0  0  0
 18 16  2  0  0  0  0
 19 17  1  0  0  0  0
 20 10  1  0  0  0  0
 21 22  1  0  0  0  0
 22 20  2  0  0  0  0
 23 16  1  0  0  0  0
 24 19  1  0  0  0  0
 25 19  2  0  0  0  0
 26 25  1  0  0  0  0
 27 24  2  0  0  0  0
 28 26  2  0  0  0  0
  7  8  1  0  0  0  0
  9  3  1  0  0  0  0
 21 12  2  0  0  0  0
 28 27  1  0  0  0  0
M  END
>  <ID> (7214755)
7214755

>  <Supplier> (7214755)
ChemBridge

>  <clogP> (7214755)
4.850000000000000e+000

>  <RB> (7214755)
4

>  <tPSA> (7214755)
5.467000000000000e+001

>  <Hacc> (7214755)
3

>  <Hdon> (7214755)
0

>  <LogSw> (7214755)
-6.181000000000000e+000

>  <Group> (7214755)
2

$$$$
5802267
  -ISIS-  03310818222D

 30 34  0  0  0  0  0  0  0  0999 V2000
   -0.7125   -0.3542    0.0000 C   0  0  0  0  0  0  0  0  0  0  0  0
   -1.0333   -1.2167    0.0000 N   0  0  3  0  0  0  0  0  0  0  0  0
   -1.4333    0.2000    0.0000 C   0  0  0  0  0  0  0  0  0  0  0  0
   -1.9333   -1.1792    0.0000 N   0  0  0  0  0  0  0  0  0  0  0  0
   -2.1958   -0.3167    0.0000 C   0  0  0  0  0  0  0  0  0  0  0  0
   -0.4708   -1.9000    0.0000 C   0  0  0  0  0  0  0  0  0  0  0  0
   -1.4333    1.1208    0.0000 C   0  0  0  0  0  0  0  0  0  0  0  0
    0.1875   -0.2167    0.0000 N   0  0  0  0  0  0  0  0  0  0  0  0
    0.4292   -1.7542    0.0000 C   0  0  0  0  0  0  0  0  0  0  0  0
    0.7500   -0.9167    0.0000 C   0  0  0  0  0  0  0  0  0  0  0  0
   -0.6500    1.5625    0.0000 C   0  0  0  0  0  0  0  0  0  0  0  0
   -3.0500    0.0000    0.0000 C   0  0  0  0  0  0  0  0  0  0  0  0
   -0.7958   -2.7542    0.0000 O   0  0  0  0  0  0  0  0  0  0  0  0
   -0.6500    2.4833    0.0000 C   0  0  0  0  0  0  0  0  0  0  0  0
   -2.2125    1.5625    0.0000 C   0  0  0  0  0  0  0  0  0  0  0  0
   -3.7333   -0.6167    0.0000 C   0  0  0  0  0  0  0  0  0  0  0  0
    1.6500   -0.7792    0.0000 C   0  0  0  0  0  0  0  0  0  0  0  0
    0.1500    1.1208    0.0000 C   0  0  0  0  0  0  0  0  0  0  0  0
   -2.2125    2.4833    0.0000 C   0  0  0  0  0  0  0  0  0  0  0  0
   -1.4333    2.9208    0.0000 C   0  0  0  0  0  0  0  0  0  0  0  0
    0.1500    2.9208    0.0000 C   0  0  0  0  0  0  0  0  0  0  0  0
   -4.5958   -0.3167    0.0000 C   0  0  0  0  0  0  0  0  0  0  0  0
   -3.5708   -1.5000    0.0000 C   0  0  0  0  0  0  0  0  0  0  0  0
    1.9875    0.0833    0.0000 C   0  0  0  0  0  0  0  0  0  0  0  0
    0.9292    1.5625    0.0000 C   0  0  0  0  0  0  0  0  0  0  0  0
    2.8667    0.2208    0.0000 C   0  0  0  0  0  0  0  0  0  0  0  0
    0.9292    2.4833    0.0000 C   0  0  0  0  0  0  0  0  0  0  0  0
   -4.2500   -2.0792    0.0000 C   0  0  0  0  0  0  0  0  0  0  0  0
   -5.2708   -0.9000    0.0000 C   0  0  0  0  0  0  0  0  0  0  0  0
   -5.1125   -1.7542    0.0000 C   0  0  0  0  0  0  0  0  0  0  0  0
  2  1  1  0  0  0  0
  3  1  2  0  0  0  0
  4  2  1  0  0  0  0
  5  3  1  0  0  0  0
  6  2  1  0  0  0  0
  7  3  1  0  0  0  0
  8  1  1  0  0  0  0
  9 10  2  0  0  0  0
 10  8  1  0  0  0  0
 11  7  2  0  0  0  0
 12  5  1  0  0  0  0
 13  6  2  0  0  0  0
 14 11  1  0  0  0  0
 15  7  1  0  0  0  0
 16 12  1  0  0  0  0
 17 10  1  0  0  0  0
 18 11  1  0  0  0  0
 19 15  2  0  0  0  0
 20 19  1  0  0  0  0
 21 14  1  0  0  0  0
 22 16  2  0  0  0  0
 23 16  1  0  0  0  0
 24 17  1  0  0  0  0
 25 18  2  0  0  0  0
 26 24  1  0  0  0  0
 27 25  1  0  0  0  0
 28 23  2  0  0  0  0
 29 22  1  0  0  0  0
 30 28  1  0  0  0  0
  4  5  2  0  0  0  0
  6  9  1  0  0  0  0
 20 14  2  0  0  0  0
 21 27  2  0  0  0  0
 30 29  2  0  0  0  0
M  END
>  <ID> (5802267)
5802267

>  <Supplier> (5802267)
ChemBridge

>  <clogP> (5802267)
5.370000000000000e+000

>  <RB> (5802267)
3

>  <tPSA> (5802267)
5.016000000000000e+001

>  <Hacc> (5802267)
3

>  <Hdon> (5802267)
1

>  <LogSw> (5802267)
-6.654999999999998e+000

>  <Group> (5802267)
1

>  <Core> (5802267)
057

$$$$
6682789
  -ISIS-  03310818242D

 25 28  0  0  0  0  0  0  0  0999 V2000
    5.1042   -1.7375    0.0000 N   0  0  3  0  0  0  0  0  0  0  0  0
    4.7667   -2.4917    0.0000 C   0  0  0  0  0  0  0  0  0  0  0  0
    3.7792   -1.5917    0.0000 C   0  0  0  0  0  0  0  0  0  0  0  0
    4.4917   -1.1792    0.0000 C   0  0  0  0  0  0  0  0  0  0  0  0
    3.9417   -2.4000    0.0000 S   0  0  0  0  0  0  0  0  0  0  0  0
    3.0292   -1.2542    0.0000 C   0  0  0  0  0  0  0  0  0  0  0  0
    2.3542   -1.7417    0.0000 C   0  0  0  0  0  0  0  0  0  0  0  0
    0.9292   -1.8792    0.0000 C   0  0  0  0  0  0  0  0  0  0  0  0
    1.0042   -2.7042    0.0000 C   0  0  0  0  0  0  0  0  0  0  0  0
    5.9125   -1.5667    0.0000 C   0  0  0  0  0  0  0  0  0  0  0  0
    1.7625   -3.0500    0.0000 C   0  0  0  0  0  0  0  0  0  0  0  0
    1.6000   -1.3917    0.0000 C   0  0  0  0  0  0  0  0  0  0  0  0
    2.4375   -2.5625    0.0000 C   0  0  0  0  0  0  0  0  0  0  0  0
    5.1750   -3.2042    0.0000 O   0  0  0  0  0  0  0  0  0  0  0  0
    0.4500   -3.3250    0.0000 O   0  0  0  0  0  0  0  0  0  0  0  0
    1.6750   -3.8750    0.0000 O   0  0  0  0  0  0  0  0  0  0  0  0
    4.5875   -0.3625    0.0000 O   0  0  0  0  0  0  0  0  0  0  0  0
    0.8667   -4.0417    0.0000 C   0  0  0  0  0  0  0  0  0  0  0  0
    6.4625   -2.1917    0.0000 C   0  0  0  0  0  0  0  0  0  0  0  0
    6.1667   -0.7917    0.0000 C   0  0  0  0  0  0  0  0  0  0  0  0
    1.5167   -0.5792    0.0000 Cl  0  0  0  0  0  0  0  0  0  0  0  0
    7.5292   -1.2417    0.0000 C   0  0  0  0  0  0  0  0  0  0  0  0
    6.9792   -0.6250    0.0000 C   0  0  0  0  0  0  0  0  0  0  0  0
    7.2667   -2.0250    0.0000 C   0  0  0  0  0  0  0  0  0  0  0  0
    8.3375   -1.0792    0.0000 Cl  0  0  0  0  0  0  0  0  0  0  0  0
  2  1  1  0  0  0  0
  3  4  1  0  0  0  0
  4  1  1  0  0  0  0
  5  2  1  0  0  0  0
  6  3  2  0  0  0  0
  7  6  1  0  0  0  0
  8 12  1  0  0  0  0
  9 11  1  0  0  0  0
 10  1  1  0  0  0  0
 11 13  2  0  0  0  0
 12  7  2  0  0  0  0
 13  7  1  0  0  0  0
 14  2  2  0  0  0  0
 15  9  1  0  0  0  0
 16 11  1  0  0  0  0
 17  4  2  0  0  0  0
 18 16  1  0  0  0  0
 19 10  2  0  0  0  0
 20 10  1  0  0  0  0
 21 12  1  0  0  0  0
 22 23  1  0  0  0  0
 23 20  2  0  0  0  0
 24 19  1  0  0  0  0
 25 22  1  0  0  0  0
  5  3  1  0  0  0  0
 22 24  2  0  0  0  0
  9  8  2  0  0  0  0
 18 15  1  0  0  0  0
M  END
>  <ID> (6682789)
6682789

>  <Supplier> (6682789)
ChemBridge

>  <clogP> (6682789)
5.070000000000000e+000

>  <RB> (6682789)
2

>  <tPSA> (6682789)
5.584000000000000e+001

>  <Hacc> (6682789)
4

>  <Hdon> (6682789)
0

>  <LogSw> (6682789)
-6.404000000000000e+000

>  <Group> (6682789)
2

>  <Core> (6682789)
002

$$$$
9081957
  -ISIS-  03310818292D

 22 24  0  0  0  0  0  0  0  0999 V2000
    3.3292    2.3333    0.0000 N   0  0  3  0  0  0  0  0  0  0  0  0
    2.5917    2.1708    0.0000 C   0  0  0  0  0  0  0  0  0  0  0  0
    3.8875    1.8208    0.0000 C   0  0  0  0  0  0  0  0  0  0  0  0
    2.2167    2.8208    0.0000 C   0  0  0  0  0  0  0  0  0  0  0  0
    5.8667    1.7833    0.0000 C   0  0  0  0  0  0  0  0  0  0  0  0
    6.4292    1.2833    0.0000 C   0  0  0  0  0  0  0  0  0  0  0  0
    3.4042    3.0708    0.0000 C   0  0  0  0  0  0  0  0  0  0  0  0
    6.2750    0.5458    0.0000 C   0  0  0  0  0  0  0  0  0  0  0  0
    6.1167   -0.1875    0.0000 N   0  0  0  0  0  0  0  0  0  0  0  0
    5.1542    1.5500    0.0000 S   0  0  0  0  0  0  0  0  0  0  0  0
    2.2167    1.5208    0.0000 C   0  0  0  0  0  0  0  0  0  0  0  0
    6.0292    2.5208    0.0000 N   0  0  0  0  0  0  0  0  0  0  0  0
    4.6000    2.0583    0.0000 C   0  0  0  0  0  0  0  0  0  0  0  0
    2.7250    3.3750    0.0000 C   0  0  0  0  0  0  0  0  0  0  0  0
    1.4667    2.8208    0.0000 C   0  0  0  0  0  0  0  0  0  0  0  0
    3.7292    1.0875    0.0000 O   0  0  0  0  0  0  0  0  0  0  0  0
    1.0917    2.1708    0.0000 C   0  0  0  0  0  0  0  0  0  0  0  0
    1.4667    1.5208    0.0000 C   0  0  0  0  0  0  0  0  0  0  0  0
    0.3417    2.1708    0.0000 Br  0  0  0  0  0  0  0  0  0  0  0  0
    7.1417    1.5125    0.0000 C   0  0  0  0  0  0  0  0  0  0  0  0
    6.7417    2.7500    0.0000 C   0  0  0  0  0  0  0  0  0  0  0  0
    7.3000    2.2458    0.0000 C   0  0  0  0  0  0  0  0  0  0  0  0
  2  1  1  0  0  0  0
  3  1  1  0  0  0  0
  4  2  2  0  0  0  0
  5 10  1  0  0  0  0
  6  5  1  0  0  0  0
  7  1  1  0  0  0  0
  8  6  1  0  0  0  0
  9  8  3  0  0  0  0
 10 13  1  0  0  0  0
 11  2  1  0  0  0  0
 12  5  2  0  0  0  0
 13  3  1  0  0  0  0
 14  7  1  0  0  0  0
 15  4  1  0  0  0  0
 16  3  2  0  0  0  0
 17 18  1  0  0  0  0
 18 11  2  0  0  0  0
 19 17  1  0  0  0  0
 20  6  2  0  0  0  0
 21 12  1  0  0  0  0
 22 21  2  0  0  0  0
 14  4  1  0  0  0  0
 15 17  2  0  0  0  0
 22 20  1  0  0  0  0
M  END
>  <ID> (9081957)
9081957

>  <Supplier> (9081957)
ChemBridge

>  <clogP> (9081957)
3.300000000000000e+000

>  <RB> (9081957)
3

>  <tPSA> (9081957)
5.699000000000000e+001

>  <Hacc> (9081957)
3

>  <Hdon> (9081957)
0

>  <LogSw> (9081957)
-5.012000000000000e+000

>  <Group> (9081957)
3

>  <Core> (9081957)
022

$$$$
7998049
  -ISIS-  03310818282D

 19 20  0  0  0  0  0  0  0  0999 V2000
    6.9167    3.6458    0.0000 S   0  0  0  0  0  0  0  0  0  0  0  0
    6.4750    3.0333    0.0000 C   0  0  0  0  0  0  0  0  0  0  0  0
    7.6292    3.4083    0.0000 C   0  0  0  0  0  0  0  0  0  0  0  0
    4.6000    2.3833    0.0000 C   0  0  0  0  0  0  0  0  0  0  0  0
    6.9167    2.4250    0.0000 C   0  0  0  0  0  0  0  0  0  0  0  0
    7.6292    2.6583    0.0000 C   0  0  0  0  0  0  0  0  0  0  0  0
    4.2250    1.7333    0.0000 N   0  0  0  0  0  0  0  0  0  0  0  0
    2.3500    2.3833    0.0000 C   0  0  0  0  0  0  0  0  0  0  0  0
    3.4750    1.7333    0.0000 C   0  0  0  0  0  0  0  0  0  0  0  0
    3.1000    2.3833    0.0000 C   0  0  0  0  0  0  0  0  0  0  0  0
    1.9750    1.7333    0.0000 C   0  0  0  0  0  0  0  0  0  0  0  0
    4.2250    3.0333    0.0000 O   0  0  0  0  0  0  0  0  0  0  0  0
    2.3500    1.0833    0.0000 C   0  0  0  0  0  0  0  0  0  0  0  0
    5.7250    3.0333    0.0000 C   0  0  0  0  0  0  0  0  0  0  0  0
    5.3500    2.3833    0.0000 C   0  0  0  0  0  0  0  0  0  0  0  0
    3.1000    1.0833    0.0000 C   0  0  0  0  0  0  0  0  0  0  0  0
    8.2375    3.8583    0.0000 C   0  0  0  0  0  0  0  0  0  0  0  0
    1.9750    3.0333    0.0000 C   0  0  0  0  0  0  0  0  0  0  0  0
    1.2250    1.7333    0.0000 C   0  0  0  0  0  0  0  0  0  0  0  0
  2  1  1  0  0  0  0
  3  1  1  0  0  0  0
  4 15  1  0  0  0  0
  5  2  2  0  0  0  0
  6  3  2  0  0  0  0
  7  4  1  0  0  0  0
  8 10  1  0  0  0  0
  9  7  1  0  0  0  0
 10  9  2  0  0  0  0
 11 13  1  0  0  0  0
 12  4  2  0  0  0  0
 13 16  2  0  0  0  0
 14  2  1  0  0  0  0
 15 14  1  0  0  0  0
 16  9  1  0  0  0  0
 17  3  1  0  0  0  0
 18  8  1  0  0  0  0
 19 11  1  0  0  0  0
  5  6  1  0  0  0  0
  8 11  2  0  0  0  0
M  END
>  <ID> (7998049)
7998049

>  <Supplier> (7998049)
ChemBridge

>  <clogP> (7998049)
4.350000000000000e+000

>  <RB> (7998049)
4

>  <tPSA> (7998049)
2.910000000000000e+001

>  <Hacc> (7998049)
1

>  <Hdon> (7998049)
1

>  <LogSw> (7998049)
-4.909000000000002e+000

>  <Group> (7998049)
3

$$$$
9022543
  -ISIS-  03310818282D

 20 22  0  0  0  0  0  0  0  0999 V2000
    2.3542    2.0875    0.0000 C   0  0  0  0  0  0  0  0  0  0  0  0
    1.9792    1.4375    0.0000 C   0  0  0  0  0  0  0  0  0  0  0  0
    3.1667    1.1833    0.0000 C   0  0  0  0  0  0  0  0  0  0  0  0
    3.0917    1.9333    0.0000 N   0  0  3  0  0  0  0  0  0  0  0  0
    2.4792    0.8833    0.0000 N   0  0  0  0  0  0  0  0  0  0  0  0
    1.2292    1.4375    0.0000 N   0  0  3  0  0  0  0  0  0  0  0  0
    1.2292    2.7375    0.0000 N   0  0  3  0  0  0  0  0  0  0  0  0
    0.8542    2.0875    0.0000 C   0  0  0  0  0  0  0  0  0  0  0  0
    1.9792    2.7375    0.0000 C   0  0  0  0  0  0  0  0  0  0  0  0
    3.9042    1.0333    0.0000 N   0  0  3  0  0  0  0  0  0  0  0  0
    3.7750    2.2375    0.0000 C   0  0  0  0  0  0  0  0  0  0  0  0
    4.2792    1.6833    0.0000 C   0  0  0  0  0  0  0  0  0  0  0  0
    0.1042    2.0875    0.0000 O   0  0  0  0  0  0  0  0  0  0  0  0
    2.3542    3.3958    0.0000 O   0  0  0  0  0  0  0  0  0  0  0  0
    0.8542    0.7875    0.0000 C   0  0  0  0  0  0  0  0  0  0  0  0
    0.8542    3.3958    0.0000 C   0  0  0  0  0  0  0  0  0  0  0  0
    4.2042    0.3458    0.0000 C   0  0  0  0  0  0  0  0  0  0  0  0
    3.9292    2.9708    0.0000 C   0  0  0  0  0  0  0  0  0  0  0  0
    5.0250    1.7583    0.0000 C   0  0  0  0  0  0  0  0  0  0  0  0
    4.9542    0.2708    0.0000 C   0  0  0  0  0  0  0  0  0  0  0  0
  2  1  2  0  0  0  0
  3  4  1  0  0  0  0
  4  1  1  0  0  0  0
  5  2  1  0  0  0  0
  6  2  1  0  0  0  0
  7  9  1  0  0  0  0
  8  7  1  0  0  0  0
  9  1  1  0  0  0  0
 10  3  1  0  0  0  0
 11  4  1  0  0  0  0
 12 11  2  0  0  0  0
 13  8  2  0  0  0  0
 14  9  2  0  0  0  0
 15  6  1  0  0  0  0
 16  7  1  0  0  0  0
 17 10  1  0  0  0  0
 18 11  1  0  0  0  0
 19 12  1  0  0  0  0
 20 17  1  0  0  0  0
  5  3  2  0  0  0  0
  6  8  1  0  0  0  0
 12 10  1  0  0  0  0
M  END
>  <ID> (9022543)
9022543

>  <Supplier> (9022543)
ChemBridge

>  <clogP> (9022543)
1.374000000000000e+000

>  <RB> (9022543)
0

>  <tPSA> (9022543)
6.622999999999995e+001

>  <Hacc> (9022543)
3

>  <Hdon> (9022543)
0

>  <LogSw> (9022543)
-2.374000000000000e+000

>  <Group> (9022543)
2

>  <Core> (9022543)
131

$$$$
9022542
  -ISIS-  03310818282D

 21 22  0  0  0  0  0  0  0  0999 V2000
    1.2000    1.3583    0.0000 C   0  0  0  0  0  0  0  0  0  0  0  0
    1.8500    0.9833    0.0000 N   0  0  0  0  0  0  0  0  0  0  0  0
    2.5000    1.3583    0.0000 C   0  0  0  0  0  0  0  0  0  0  0  0
    3.1417    0.9833    0.0000 N   0  0  0  0  0  0  0  0  0  0  0  0
    0.5500    0.9833    0.0000 C   0  0  0  0  0  0  0  0  0  0  0  0
   -2.0500    0.9833    0.0000 C   0  0  0  0  0  0  0  0  0  0  0  0
   -1.4000    1.3583    0.0000 N   0  0  0  0  0  0  0  0  0  0  0  0
    1.2000    2.1083    0.0000 O   0  0  0  0  0  0  0  0  0  0  0  0
   -0.1000    1.3583    0.0000 C   0  0  0  0  0  0  0  0  0  0  0  0
   -0.7500    0.9833    0.0000 C   0  0  0  0  0  0  0  0  0  0  0  0
   -2.0500    0.2333    0.0000 O   0  0  0  0  0  0  0  0  0  0  0  0
    3.7917    1.3583    0.0000 C   0  0  0  0  0  0  0  0  0  0  0  0
    3.7917    2.1083    0.0000 C   0  0  0  0  0  0  0  0  0  0  0  0
    2.5000    2.1083    0.0000 C   0  0  0  0  0  0  0  0  0  0  0  0
    4.4417    2.4833    0.0000 Cl  0  0  0  0  0  0  0  0  0  0  0  0
    3.1417    2.4833    0.0000 C   0  0  0  0  0  0  0  0  0  0  0  0
    0.5500    0.2333    0.0000 C   0  0  0  0  0  0  0  0  0  0  0  0
   -0.1000   -0.1417    0.0000 C   0  0  0  0  0  0  0  0  0  0  0  0
   -2.7000    1.3583    0.0000 C   0  0  0  0  0  0  0  0  0  0  0  0
   -0.7500    0.2333    0.0000 C   0  0  0  0  0  0  0  0  0  0  0  0
   -3.3458    0.9833    0.0000 C   0  0  0  0  0  0  0  0  0  0  0  0
  2  1  1  0  0  0  0
  3  2  1  0  0  0  0
  4  3  1  0  0  0  0
  5  1  1  0  0  0  0
  6  7  1  0  0  0  0
  7 10  1  0  0  0  0
  8  1  2  0  0  0  0
  9  5  2  0  0  0  0
 10  9  1  0  0  0  0
 11  6  2  0  0  0  0
 12  4  2  0  0  0  0
 13 16  2  0  0  0  0
 14  3  2  0  0  0  0
 15 13  1  0  0  0  0
 16 14  1  0  0  0  0
 17  5  1  0  0  0  0
 18 17  2  0  0  0  0
 19  6  1  0  0  0  0
 20 18  1  0  0  0  0
 21 19  1  0  0  0  0
 10 20  2  0  0  0  0
 12 13  1  0  0  0  0
M  END
>  <ID> (9022542)
9022542

>  <Supplier> (9022542)
ChemBridge

>  <clogP> (9022542)
2.652000000000000e+000

>  <RB> (9022542)
3

>  <tPSA> (9022542)
7.109000000000000e+001

>  <Hacc> (9022542)
3

>  <Hdon> (9022542)
2

>  <LogSw> (9022542)
-3.680000000000000e+000

>  <Group> (9022542)
2

>  <Core> (9022542)
146

$$$$
7995441
  -ISIS-  03310818282D

 16 17  0  0  0  0  0  0  0  0999 V2000
    3.0667    1.8250    0.0000 N   0  0  3  0  0  0  0  0  0  0  0  0
    3.4417    1.1750    0.0000 C   0  0  0  0  0  0  0  0  0  0  0  0
    4.1917    1.1750    0.0000 C   0  0  0  0  0  0  0  0  0  0  0  0
    3.4417    2.4750    0.0000 N   0  0  0  0  0  0  0  0  0  0  0  0
    4.5667    1.8250    0.0000 C   0  0  0  0  0  0  0  0  0  0  0  0
    4.1917    2.4750    0.0000 C   0  0  0  0  0  0  0  0  0  0  0  0
    2.3167    1.8250    0.0000 C   0  0  0  0  0  0  0  0  0  0  0  0
    3.0667    0.5250    0.0000 O   0  0  0  0  0  0  0  0  0  0  0  0
    4.5667    0.5250    0.0000 Cl  0  0  0  0  0  0  0  0  0  0  0  0
    1.9417    2.4750    0.0000 C   0  0  0  0  0  0  0  0  0  0  0  0
    5.3167    1.8250    0.0000 Cl  0  0  0  0  0  0  0  0  0  0  0  0
    1.9417    1.1750    0.0000 C   0  0  0  0  0  0  0  0  0  0  0  0
    2.3167    3.1250    0.0000 C   0  0  0  0  0  0  0  0  0  0  0  0
    1.1917    2.4750    0.0000 C   0  0  0  0  0  0  0  0  0  0  0  0
    1.1917    1.1750    0.0000 C   0  0  0  0  0  0  0  0  0  0  0  0
    0.8167    1.8250    0.0000 C   0  0  0  0  0  0  0  0  0  0  0  0
  2  1  1  0  0  0  0
  3  2  1  0  0  0  0
  4  1  1  0  0  0  0
  5  6  1  0  0  0  0
  6  4  2  0  0  0  0
  7  1  1  0  0  0  0
  8  2  2  0  0  0  0
  9  3  1  0  0  0  0
 10  7  2  0  0  0  0
 11  5  1  0  0  0  0
 12  7  1  0  0  0  0
 13 10  1  0  0  0  0
 14 10  1  0  0  0  0
 15 12  2  0  0  0  0
 16 15  1  0  0  0  0
  3  5  2  0  0  0  0
 14 16  2  0  0  0  0
M  END
>  <ID> (7995441)
7995441

>  <Supplier> (7995441)
ChemBridge

>  <clogP> (7995441)
2.550000000000000e+000

>  <RB> (7995441)
1

>  <tPSA> (7995441)
3.489000000000000e+001

>  <Hacc> (7995441)
2

>  <Hdon> (7995441)
0

>  <LogSw> (7995441)
-3.239000000000000e+000

>  <Group> (7995441)
2

>  <Core> (7995441)
179

$$$$
9049360
  -ISIS-  03310818282D

 20 21  0  0  0  0  0  0  0  0999 V2000
    5.4042    1.5000    0.0000 C   0  0  0  0  0  0  0  0  0  0  0  0
    6.0542    1.8750    0.0000 N   0  0  3  0  0  0  0  0  0  0  0  0
    4.7542    1.8750    0.0000 N   0  0  0  0  0  0  0  0  0  0  0  0
    5.4042    0.7500    0.0000 O   0  0  0  0  0  0  0  0  0  0  0  0
    4.1042    1.5000    0.0000 C   0  0  0  0  0  0  0  0  0  0  0  0
    2.8042    0.7500    0.0000 C   0  0  0  0  0  0  0  0  0  0  0  0
    4.1042    0.7500    0.0000 C   0  0  0  0  0  0  0  0  0  0  0  0
    3.4542    1.8750    0.0000 C   0  0  0  0  0  0  0  0  0  0  0  0
    3.4542    0.3750    0.0000 C   0  0  0  0  0  0  0  0  0  0  0  0
    2.8042    1.5000    0.0000 C   0  0  0  0  0  0  0  0  0  0  0  0
    6.6750    1.4583    0.0000 C   0  0  0  0  0  0  0  0  0  0  0  0
    6.0000    2.6250    0.0000 C   0  0  0  0  0  0  0  0  0  0  0  0
    2.1542    0.3750    0.0000 C   0  0  0  0  0  0  0  0  0  0  0  0
    1.5042    0.7500    0.0000 C   0  0  0  0  0  0  0  0  0  0  0  0
    0.8542    0.3750    0.0000 C   0  0  0  0  0  0  0  0  0  0  0  0
    6.5500    3.1333    0.0000 C   0  0  0  0  0  0  0  0  0  0  0  0
    7.3917    1.6750    0.0000 C   0  0  0  0  0  0  0  0  0  0  0  0
    0.2042    0.7500    0.0000 C   0  0  0  0  0  0  0  0  0  0  0  0
    7.2875    3.0208    0.0000 C   0  0  0  0  0  0  0  0  0  0  0  0
    7.6625    2.3708    0.0000 C   0  0  0  0  0  0  0  0  0  0  0  0
  2  1  1  0  0  0  0
  3  1  1  0  0  0  0
  4  1  2  0  0  0  0
  5  3  1  0  0  0  0
  6 10  1  0  0  0  0
  7  5  2  0  0  0  0
  8  5  1  0  0  0  0
  9  7  1  0  0  0  0
 10  8  2  0  0  0  0
 11  2  1  0  0  0  0
 12  2  1  0  0  0  0
 13  6  1  0  0  0  0
 14 13  1  0  0  0  0
 15 14  1  0  0  0  0
 16 12  1  0  0  0  0
 17 11  1  0  0  0  0
 18 15  1  0  0  0  0
 19 16  1  0  0  0  0
 20 17  1  0  0  0  0
  9  6  2  0  0  0  0
 19 20  1  0  0  0  0
M  END
>  <ID> (9049360)
9049360

>  <Supplier> (9049360)
ChemBridge

>  <clogP> (9049360)
4.495000000000000e+000

>  <RB> (9049360)
2

>  <tPSA> (9049360)
3.234000000000000e+001

>  <Hacc> (9049360)
1

>  <Hdon> (9049360)
1

>  <LogSw> (9049360)
-5.690000000000000e+000

>  <Group> (9049360)
3

$$$$
6607668
  -ISIS-  03310818242D

 21 24  0  0  0  0  0  0  0  0999 V2000
    8.6000    2.2083    0.0000 C   0  0  0  0  0  0  0  0  0  0  0  0
    8.6000    3.6083    0.0000 C   0  0  0  0  0  0  0  0  0  0  0  0
    6.1000    3.6083    0.0000 C   0  0  0  0  0  0  0  0  0  0  0  0
    6.1000    2.2083    0.0000 C   0  0  0  0  0  0  0  0  0  0  0  0
    7.3000    1.4000    0.0000 S   0  0  0  0  0  0  0  0  0  0  0  0
    9.8000    1.4000    0.0000 C   0  0  0  0  0  0  0  0  0  0  0  0
    9.8000    4.2917    0.0000 N   0  0  0  0  0  0  0  0  0  0  0  0
    4.9000    1.4000    0.0000 N   0  0  0  0  0  0  0  0  0  0  0  0
   11.0000    2.2083    0.0000 O   0  0  0  0  0  0  0  0  0  0  0  0
   11.0000    3.6083    0.0000 C   0  0  0  0  0  0  0  0  0  0  0  0
    3.7000    2.2083    0.0000 C   0  0  0  0  0  0  0  0  0  0  0  0
    4.9000    4.2917    0.0000 C   0  0  0  0  0  0  0  0  0  0  0  0
    3.7000    3.6083    0.0000 C   0  0  0  0  0  0  0  0  0  0  0  0
    2.5000    1.4000    0.0000 C   0  0  0  0  0  0  0  0  0  0  0  0
    1.3000    3.6083    0.0000 O   0  0  0  0  0  0  0  0  0  0  0  0
    1.3000    2.2083    0.0000 C   0  0  3  0  0  0  0  0  0  0  0  0
    9.8000    0.0000    0.0000 O   0  0  0  0  0  0  0  0  0  0  0  0
    2.5000    4.2917    0.0000 C   0  0  0  0  0  0  0  0  0  0  0  0
   12.2000    4.2917    0.0000 C   0  0  0  0  0  0  0  0  0  0  0  0
    0.0000    2.9000    0.0000 C   0  0  0  0  0  0  0  0  0  0  0  0
    1.3000    0.7000    0.0000 C   0  0  0  0  0  0  0  0  0  0  0  0
  2  1  2  0  0  0  0
  3  2  1  0  0  0  0
  4  5  1  0  0  0  0
  5  1  1  0  0  0  0
  6  1  1  0  0  0  0
  7  2  1  0  0  0  0
  8  4  2  0  0  0  0
  9  6  1  0  0  0  0
 10  9  1  0  0  0  0
 11  8  1  0  0  0  0
 12  3  2  0  0  0  0
 13 12  1  0  0  0  0
 14 11  1  0  0  0  0
 15 18  1  0  0  0  0
 16 14  1  0  0  0  0
 17  6  2  0  0  0  0
 18 13  1  0  0  0  0
 19 10  1  0  0  0  0
 20 16  1  0  0  0  0
 21 16  1  0  0  0  0
  3  4  1  0  0  0  0
  7 10  2  0  0  0  0
 13 11  2  0  0  0  0
 16 15  1  0  0  0  0
M  END
>  <ID> (6607668)
6607668

>  <Supplier> (6607668)
ChemBridge

>  <clogP> (6607668)
1.030000000000000e+000

>  <RB> (6607668)
0

>  <tPSA> (6607668)
6.522000000000000e+001

>  <Hacc> (6607668)
5

>  <Hdon> (6607668)
0

>  <LogSw> (6607668)
-2.285000000000000e+000

>  <Group> (6607668)
3

$$$$
7885274
  -ISIS-  03310818272D

 16 18  0  0  0  0  0  0  0  0999 V2000
    2.3542    1.5083    0.0000 C   0  0  0  0  0  0  0  0  0  0  0  0
    2.3542    0.7583    0.0000 C   0  0  0  0  0  0  0  0  0  0  0  0
    1.0542    1.5083    0.0000 N   0  0  3  0  0  0  0  0  0  0  0  0
    1.7042    1.8833    0.0000 C   0  0  0  0  0  0  0  0  0  0  0  0
    1.7042    0.3833    0.0000 N   0  0  0  0  0  0  0  0  0  0  0  0
    1.0542    0.7583    0.0000 C   0  0  0  0  0  0  0  0  0  0  0  0
    3.0667    0.5250    0.0000 S   0  0  0  0  0  0  0  0  0  0  0  0
    3.0667    1.7375    0.0000 C   0  0  0  0  0  0  0  0  0  0  0  0
    3.5125    1.1333    0.0000 C   0  0  0  0  0  0  0  0  0  0  0  0
    1.7042    2.6333    0.0000 N   0  0  0  0  0  0  0  0  0  0  0  0
    0.4042    0.3833    0.0000 O   0  0  0  0  0  0  0  0  0  0  0  0
    0.4042    1.8833    0.0000 N   0  0  0  0  0  0  0  0  0  0  0  0
    3.3750    2.4208    0.0000 C   0  0  0  0  0  0  0  0  0  0  0  0
    4.2542    1.2083    0.0000 C   0  0  0  0  0  0  0  0  0  0  0  0
    4.1167    2.5000    0.0000 C   0  0  0  0  0  0  0  0  0  0  0  0
    4.5625    1.8958    0.0000 C   0  0  0  0  0  0  0  0  0  0  0  0
  2  1  2  0  0  0  0
  3  4  1  0  0  0  0
  4  1  1  0  0  0  0
  5  2  1  0  0  0  0
  6  3  1  0  0  0  0
  7  2  1  0  0  0  0
  8  1  1  0  0  0  0
  9  8  2  0  0  0  0
 10  4  2  0  0  0  0
 11  6  2  0  0  0  0
 12  3  1  0  0  0  0
 13  8  1  0  0  0  0
 14  9  1  0  0  0  0
 15 13  1  0  0  0  0
 16 15  1  0  0  0  0
  7  9  1  0  0  0  0
  6  5  1  0  0  0  0
 16 14  1  0  0  0  0
M  END
>  <ID> (7885274)
7885274

>  <Supplier> (7885274)
ChemBridge

>  <clogP> (7885274)
4.600000000000000e-001

>  <RB> (7885274)
0

>  <tPSA> (7885274)
8.766000000000000e+001

>  <Hacc> (7885274)
2

>  <Hdon> (7885274)
3

>  <LogSw> (7885274)
-1.317000000000000e+000

>  <Group> (7885274)
2

$$$$
9049363
  -ISIS-  03310818282D

 18 19  0  0  0  0  0  0  0  0999 V2000
    1.5875    1.7000    0.0000 C   0  0  0  0  0  0  0  0  0  0  0  0
    0.8667    1.4708    0.0000 C   0  0  0  0  0  0  0  0  0  0  0  0
   -0.3958    1.7458    0.0000 C   0  0  0  0  0  0  0  0  0  0  0  0
   -1.0083    2.1833    0.0000 S   0  0  0  0  0  0  0  0  0  0  0  0
    0.3167    1.9708    0.0000 N   0  0  0  0  0  0  0  0  0  0  0  0
    2.8000    1.7000    0.0000 N   0  0  0  0  0  0  0  0  0  0  0  0
    2.1917    1.2625    0.0000 N   0  0  3  0  0  0  0  0  0  0  0  0
   -0.6333    1.0250    0.0000 N   0  0  0  0  0  0  0  0  0  0  0  0
   -1.6125    1.7458    0.0000 C   0  0  0  0  0  0  0  0  0  0  0  0
   -1.3833    1.0250    0.0000 N   0  0  0  0  0  0  0  0  0  0  0  0
    1.8167    2.4208    0.0000 C   0  0  0  0  0  0  0  0  0  0  0  0
    2.5667    2.4208    0.0000 C   0  0  0  0  0  0  0  0  0  0  0  0
    0.7167    0.7375    0.0000 O   0  0  0  0  0  0  0  0  0  0  0  0
   -2.3250    1.9708    0.0000 S   0  0  0  0  0  0  0  0  0  0  0  0
    1.3750    3.0208    0.0000 Cl  0  0  0  0  0  0  0  0  0  0  0  0
    2.1917    0.5125    0.0000 C   0  0  0  0  0  0  0  0  0  0  0  0
   -2.8833    1.4708    0.0000 C   0  0  0  0  0  0  0  0  0  0  0  0
   -3.5958    1.7000    0.0000 C   0  0  0  0  0  0  0  0  0  0  0  0
  2  1  1  0  0  0  0
  3  5  1  0  0  0  0
  4  3  1  0  0  0  0
  5  2  1  0  0  0  0
  6  7  1  0  0  0  0
  7  1  1  0  0  0  0
  8  3  2  0  0  0  0
  9  4  1  0  0  0  0
 10  8  1  0  0  0  0
 11  1  2  0  0  0  0
 12 11  1  0  0  0  0
 13  2  2  0  0  0  0
 14  9  1  0  0  0  0
 15 11  1  0  0  0  0
 16  7  1  0  0  0  0
 17 14  1  0  0  0  0
 18 17  1  0  0  0  0
  6 12  2  0  0  0  0
 10  9  2  0  0  0  0
M  END
>  <ID> (9049363)
9049363

>  <Supplier> (9049363)
ChemBridge

>  <clogP> (9049363)
6.550000000000000e-001

>  <RB> (9049363)
3

>  <tPSA> (9049363)
7.270000000000000e+001

>  <Hacc> (9049363)
4

>  <Hdon> (9049363)
1

>  <LogSw> (9049363)
-3.377000000000000e+000

>  <Group> (9049363)
2

>  <Core> (9049363)
034

$$$$
7799774
  -ISIS-  03310818272D

 24 27  0  0  0  0  0  0  0  0999 V2000
    4.9500    0.0000    0.0000 N   0  0  3  0  0  0  0  0  0  0  0  0
    4.5042   -0.6042    0.0000 C   0  0  0  0  0  0  0  0  0  0  0  0
    4.5042    0.6083    0.0000 C   0  0  0  0  0  0  0  0  0  0  0  0
    3.7917   -0.3667    0.0000 C   0  0  0  0  0  0  0  0  0  0  0  0
    3.7917    0.3833    0.0000 C   0  0  0  0  0  0  0  0  0  0  0  0
    1.1917   -0.3667    0.0000 C   0  0  0  0  0  0  0  0  0  0  0  0
    1.8417   -0.7417    0.0000 N   0  0  0  0  0  0  0  0  0  0  0  0
    0.5417   -0.7417    0.0000 C   0  0  0  0  0  0  0  0  0  0  0  0
   -0.7583   -0.7417    0.0000 C   0  0  0  0  0  0  0  0  0  0  0  0
    3.1417    0.7583    0.0000 C   0  0  0  0  0  0  0  0  0  0  0  0
   -0.1083   -0.3667    0.0000 C   0  0  0  0  0  0  0  0  0  0  0  0
    3.1417   -0.7417    0.0000 C   0  0  0  0  0  0  0  0  0  0  0  0
    4.7375   -1.3167    0.0000 O   0  0  0  0  0  0  0  0  0  0  0  0
    4.7417    1.3208    0.0000 O   0  0  0  0  0  0  0  0  0  0  0  0
   -0.7583   -1.5000    0.0000 C   0  0  0  0  0  0  0  0  0  0  0  0
   -1.4750   -0.5125    0.0000 O   0  0  0  0  0  0  0  0  0  0  0  0
   -1.4750   -1.7292    0.0000 O   0  0  0  0  0  0  0  0  0  0  0  0
    2.4917   -0.3667    0.0000 C   0  0  0  0  0  0  0  0  0  0  0  0
   -1.9208   -1.1167    0.0000 C   0  0  0  0  0  0  0  0  0  0  0  0
    1.1917    0.3833    0.0000 O   0  0  0  0  0  0  0  0  0  0  0  0
    0.5417   -1.5000    0.0000 C   0  0  0  0  0  0  0  0  0  0  0  0
   -0.1083   -1.8750    0.0000 C   0  0  0  0  0  0  0  0  0  0  0  0
    5.7000    0.0000    0.0000 C   0  0  0  0  0  0  0  0  0  0  0  0
    2.4917    0.3833    0.0000 C   0  0  0  0  0  0  0  0  0  0  0  0
  2  1  1  0  0  0  0
  3  1  1  0  0  0  0
  4  2  1  0  0  0  0
  5  3  1  0  0  0  0
  6  7  1  0  0  0  0
  7 18  1  0  0  0  0
  8  6  1  0  0  0  0
  9 11  2  0  0  0  0
 10  5  2  0  0  0  0
 11  8  1  0  0  0  0
 12  4  2  0  0  0  0
 13  2  2  0  0  0  0
 14  3  2  0  0  0  0
 15 22  2  0  0  0  0
 16  9  1  0  0  0  0
 17 15  1  0  0  0  0
 18 12  1  0  0  0  0
 19 16  1  0  0  0  0
 20  6  2  0  0  0  0
 21  8  2  0  0  0  0
 22 21  1  0  0  0  0
 23  1  1  0  0  0  0
 24 10  1  0  0  0  0
  4  5  1  0  0  0  0
 24 18  2  0  0  0  0
 15  9  1  0  0  0  0
 17 19  1  0  0  0  0
M  END
>  <ID> (7799774)
7799774

>  <Supplier> (7799774)
ChemBridge

>  <clogP> (7799774)
2.170000000000000e+000

>  <RB> (7799774)
2

>  <tPSA> (7799774)
8.494000000000000e+001

>  <Hacc> (7799774)
5

>  <Hdon> (7799774)
1

>  <LogSw> (7799774)
-3.418000000000000e+000

>  <Group> (7799774)
2

>  <Core> (7799774)
128

$$$$
9109833
  -ISIS-  03310818292D

 23 25  0  0  0  0  0  0  0  0999 V2000
    6.3667    0.6375    0.0000 C   0  0  0  0  0  0  0  0  0  0  0  0
    7.0542    0.3333    0.0000 N   0  0  0  0  0  0  0  0  0  0  0  0
    6.4417    1.3833    0.0000 S   0  0  0  0  0  0  0  0  0  0  0  0
    5.7167    0.2625    0.0000 N   0  0  0  0  0  0  0  0  0  0  0  0
    7.5542    0.8958    0.0000 C   0  0  0  0  0  0  0  0  0  0  0  0
    7.1792    1.5458    0.0000 C   0  0  0  0  0  0  0  0  0  0  0  0
    2.4667    1.3875    0.0000 N   0  0  3  0  0  0  0  0  0  0  0  0
    5.0667    0.6375    0.0000 C   0  0  0  0  0  0  0  0  0  0  0  0
    3.7667    0.6375    0.0000 N   0  0  3  0  0  0  0  0  0  0  0  0
    4.4167    0.2625    0.0000 C   0  0  0  0  0  0  0  0  0  0  0  0
    3.1167    1.7625    0.0000 C   0  0  0  0  0  0  0  0  0  0  0  0
    2.4667    0.6375    0.0000 C   0  0  0  0  0  0  0  0  0  0  0  0
    1.8167    1.7625    0.0000 C   0  0  0  0  0  0  0  0  0  0  0  0
    5.0667    1.3875    0.0000 O   0  0  0  0  0  0  0  0  0  0  0  0
    3.1167    0.2625    0.0000 C   0  0  0  0  0  0  0  0  0  0  0  0
    3.7667    1.3875    0.0000 C   0  0  0  0  0  0  0  0  0  0  0  0
    8.3000    0.8125    0.0000 C   0  0  0  0  0  0  0  0  0  0  0  0
    7.4792    2.2250    0.0000 C   0  0  0  0  0  0  0  0  0  0  0  0
    1.8167    2.5208    0.0000 C   0  0  0  0  0  0  0  0  0  0  0  0
    1.1667    1.3875    0.0000 C   0  0  0  0  0  0  0  0  0  0  0  0
    0.5167    1.7625    0.0000 C   0  0  0  0  0  0  0  0  0  0  0  0
    1.1667    2.8958    0.0000 C   0  0  0  0  0  0  0  0  0  0  0  0
    0.5167    2.5208    0.0000 C   0  0  0  0  0  0  0  0  0  0  0  0
  2  1  2  0  0  0  0
  3  1  1  0  0  0  0
  4  1  1  0  0  0  0
  5  2  1  0  0  0  0
  6  3  1  0  0  0  0
  7 11  1  0  0  0  0
  8  4  1  0  0  0  0
  9 10  1  0  0  0  0
 10  8  1  0  0  0  0
 11 16  1  0  0  0  0
 12 15  1  0  0  0  0
 13  7  1  0  0  0  0
 14  8  2  0  0  0  0
 15  9  1  0  0  0  0
 16  9  1  0  0  0  0
 17  5  1  0  0  0  0
 18  6  1  0  0  0  0
 19 13  1  0  0  0  0
 20 13  2  0  0  0  0
 21 20  1  0  0  0  0
 22 19  2  0  0  0  0
 23 21  2  0  0  0  0
  6  5  2  0  0  0  0
  7 12  1  0  0  0  0
 22 23  1  0  0  0  0
M  END
>  <ID> (9109833)
9109833

>  <Supplier> (9109833)
ChemBridge

>  <clogP> (9109833)
2.837000000000000e+000

>  <RB> (9109833)
4

>  <tPSA> (9109833)
4.847000000000000e+001

>  <Hacc> (9109833)
3

>  <Hdon> (9109833)
1

>  <LogSw> (9109833)
-4.032000000000000e+000

>  <Group> (9109833)
2

>  <Core> (9109833)
227

$$$$
9106787
  -ISIS-  03310818292D

 25 28  0  0  0  0  0  0  0  0999 V2000
    2.6417    2.3583    0.0000 C   0  0  0  0  0  0  0  0  0  0  0  0
    2.6417    1.6083    0.0000 C   0  0  0  0  0  0  0  0  0  0  0  0
    3.8000    1.9833    0.0000 C   0  0  0  0  0  0  0  0  0  0  0  0
    3.3542    2.5875    0.0000 N   0  0  3  0  0  0  0  0  0  0  0  0
    3.3542    1.3750    0.0000 N   0  0  0  0  0  0  0  0  0  0  0  0
    1.9917    1.2333    0.0000 N   0  0  3  0  0  0  0  0  0  0  0  0
    1.3417    2.3583    0.0000 N   0  0  3  0  0  0  0  0  0  0  0  0
    1.3417    1.6083    0.0000 C   0  0  0  0  0  0  0  0  0  0  0  0
    1.9917    2.7333    0.0000 C   0  0  0  0  0  0  0  0  0  0  0  0
    4.5125    2.2125    0.0000 N   0  0  3  0  0  0  0  0  0  0  0  0
    3.8000    3.1958    0.0000 C   0  0  0  0  0  0  0  0  0  0  0  0
    4.5125    2.9625    0.0000 C   0  0  0  0  0  0  0  0  0  0  0  0
    5.1167    1.7708    0.0000 C   0  0  0  0  0  0  0  0  0  0  0  0
    0.6917    1.2333    0.0000 O   0  0  0  0  0  0  0  0  0  0  0  0
    1.9917    3.4833    0.0000 O   0  0  0  0  0  0  0  0  0  0  0  0
    0.6917    2.7333    0.0000 C   0  0  0  0  0  0  0  0  0  0  0  0
    1.9917    0.4833    0.0000 C   0  0  0  0  0  0  0  0  0  0  0  0
    5.0417    1.0250    0.0000 C   0  0  0  0  0  0  0  0  0  0  0  0
    5.8042    2.0833    0.0000 C   0  0  0  0  0  0  0  0  0  0  0  0
    5.1167    3.4083    0.0000 C   0  0  0  0  0  0  0  0  0  0  0  0
    6.3292    0.8958    0.0000 C   0  0  0  0  0  0  0  0  0  0  0  0
    6.4125    1.6375    0.0000 C   0  0  0  0  0  0  0  0  0  0  0  0
    5.6417    0.5833    0.0000 C   0  0  0  0  0  0  0  0  0  0  0  0
    6.9375    0.4500    0.0000 O   0  0  0  0  0  0  0  0  0  0  0  0
    0.6917    3.4833    0.0000 C   0  0  0  0  0  0  0  0  0  0  0  0
  2  1  2  0  0  0  0
  3  4  1  0  0  0  0
  4  1  1  0  0  0  0
  5  2  1  0  0  0  0
  6  2  1  0  0  0  0
  7  9  1  0  0  0  0
  8  7  1  0  0  0  0
  9  1  1  0  0  0  0
 10  3  1  0  0  0  0
 11  4  1  0  0  0  0
 12 11  2  0  0  0  0
 13 10  1  0  0  0  0
 14  8  2  0  0  0  0
 15  9  2  0  0  0  0
 16  7  1  0  0  0  0
 17  6  1  0  0  0  0
 18 13  2  0  0  0  0
 19 13  1  0  0  0  0
 20 12  1  0  0  0  0
 21 22  1  0  0  0  0
 22 19  2  0  0  0  0
 23 18  1  0  0  0  0
 24 21  1  0  0  0  0
 25 16  1  0  0  0  0
  3  5  2  0  0  0  0
  8  6  1  0  0  0  0
 12 10  1  0  0  0  0
 21 23  2  0  0  0  0
M  END
>  <ID> (9106787)
9106787

>  <Supplier> (9106787)
ChemBridge

>  <clogP> (9106787)
2.676000000000000e+000

>  <RB> (9106787)
1

>  <tPSA> (9106787)
8.646000000000001e+001

>  <Hacc> (9106787)
4

>  <Hdon> (9106787)
1

>  <LogSw> (9106787)
-3.371999999999999e+000

>  <Group> (9106787)
2

>  <Core> (9106787)
131

$$$$
9049366
  -ISIS-  03310818282D

 23 25  0  0  0  0  0  0  0  0999 V2000
    3.0167    1.8583    0.0000 N   0  0  3  0  0  0  0  0  0  0  0  0
    2.5792    1.2500    0.0000 C   0  0  0  0  0  0  0  0  0  0  0  0
    3.0167    0.6458    0.0000 N   0  0  0  0  0  0  0  0  0  0  0  0
    3.7292    1.6250    0.0000 C   0  0  0  0  0  0  0  0  0  0  0  0
    3.7292    0.8750    0.0000 N   0  0  0  0  0  0  0  0  0  0  0  0
    4.3417    2.0708    0.0000 S   0  0  0  0  0  0  0  0  0  0  0  0
    1.8292    1.2500    0.0000 C   0  0  0  0  0  0  0  0  0  0  0  0
    5.6292    2.2083    0.0000 C   0  0  0  0  0  0  0  0  0  0  0  0
    6.3167    1.8958    0.0000 N   0  0  0  0  0  0  0  0  0  0  0  0
    1.4542    1.9000    0.0000 N   0  0  0  0  0  0  0  0  0  0  0  0
    5.5542    2.9458    0.0000 O   0  0  0  0  0  0  0  0  0  0  0  0
    5.0250    1.7583    0.0000 C   0  0  0  0  0  0  0  0  0  0  0  0
    2.7875    2.5708    0.0000 C   0  0  0  0  0  0  0  0  0  0  0  0
    6.9250    2.3375    0.0000 C   0  0  0  0  0  0  0  0  0  0  0  0
    0.7042    1.9000    0.0000 C   0  0  0  0  0  0  0  0  0  0  0  0
    1.4542    0.6000    0.0000 C   0  0  0  0  0  0  0  0  0  0  0  0
    7.6042    2.0333    0.0000 C   0  0  0  0  0  0  0  0  0  0  0  0
    6.8417    3.0833    0.0000 C   0  0  0  0  0  0  0  0  0  0  0  0
    0.3292    1.2500    0.0000 C   0  0  0  0  0  0  0  0  0  0  0  0
    0.7042    0.6000    0.0000 C   0  0  0  0  0  0  0  0  0  0  0  0
    7.4542    3.5250    0.0000 C   0  0  0  0  0  0  0  0  0  0  0  0
    8.2167    2.4708    0.0000 C   0  0  0  0  0  0  0  0  0  0  0  0
    8.1375    3.2208    0.0000 C   0  0  0  0  0  0  0  0  0  0  0  0
  2  1  1  0  0  0  0
  3  2  2  0  0  0  0
  4  1  1  0  0  0  0
  5  4  2  0  0  0  0
  6  4  1  0  0  0  0
  7  2  1  0  0  0  0
  8 12  1  0  0  0  0
  9  8  1  0  0  0  0
 10  7  1  0  0  0  0
 11  8  2  0  0  0  0
 12  6  1  0  0  0  0
 13  1  1  0  0  0  0
 14  9  1  0  0  0  0
 15 10  2  0  0  0  0
 16  7  2  0  0  0  0
 17 14  1  0  0  0  0
 18 14  2  0  0  0  0
 19 20  2  0  0  0  0
 20 16  1  0  0  0  0
 21 18  1  0  0  0  0
 22 17  2  0  0  0  0
 23 21  2  0  0  0  0
  3  5  1  0  0  0  0
 15 19  1  0  0  0  0
 22 23  1  0  0  0  0
M  END
>  <ID> (9049366)
9049366

>  <Supplier> (9049366)
ChemBridge

>  <clogP> (9049366)
1.049000000000000e+000

>  <RB> (9049366)
5

>  <tPSA> (9049366)
7.270000000000000e+001

>  <Hacc> (9049366)
4

>  <Hdon> (9049366)
1

>  <LogSw> (9049366)
-3.085000000000000e+000

>  <Group> (9049366)
3

>  <Core> (9049366)
009

$$$$
5813337
  -ISIS-  03310818222D

 23 25  0  0  0  0  0  0  0  0999 V2000
    2.1042   -1.9542    0.0000 N   0  0  0  0  0  0  0  0  0  0  0  0
    1.4917   -1.5125    0.0000 C   0  0  0  0  0  0  0  0  0  0  0  0
    1.7292   -0.8000    0.0000 N   0  0  0  0  0  0  0  0  0  0  0  0
    2.7042   -1.5125    0.0000 C   0  0  0  0  0  0  0  0  0  0  0  0
    2.4792   -0.8000    0.0000 O   0  0  0  0  0  0  0  0  0  0  0  0
    0.7792   -1.7417    0.0000 C   0  0  0  0  0  0  0  0  0  0  0  0
    6.8292   -2.1792    0.0000 C   0  0  3  0  0  0  0  0  0  0  0  0
    6.1167   -1.9500    0.0000 C   0  0  0  0  0  0  0  0  0  0  0  0
   -0.4875   -1.4792    0.0000 N   0  0  0  0  0  0  0  0  0  0  0  0
    3.4167   -1.7417    0.0000 C   0  0  0  0  0  0  0  0  0  0  0  0
    5.5542   -2.4500    0.0000 C   0  0  0  0  0  0  0  0  0  0  0  0
    5.9625   -1.2167    0.0000 C   0  0  0  0  0  0  0  0  0  0  0  0
    3.9792   -1.2417    0.0000 O   0  0  0  0  0  0  0  0  0  0  0  0
    4.6917   -1.4792    0.0000 C   0  0  0  0  0  0  0  0  0  0  0  0
    0.2250   -1.2417    0.0000 C   0  0  0  0  0  0  0  0  0  0  0  0
    5.2500   -0.9792    0.0000 C   0  0  0  0  0  0  0  0  0  0  0  0
    4.8417   -2.2167    0.0000 C   0  0  0  0  0  0  0  0  0  0  0  0
    0.6250   -2.4792    0.0000 C   0  0  0  0  0  0  0  0  0  0  0  0
    7.3292   -2.7417    0.0000 C   0  0  0  0  0  0  0  0  0  0  0  0
    6.9792   -2.9167    0.0000 C   0  0  0  0  0  0  0  0  0  0  0  0
    7.3875   -1.6792    0.0000 C   0  0  0  0  0  0  0  0  0  0  0  0
   -0.6458   -2.2125    0.0000 C   0  0  0  0  0  0  0  0  0  0  0  0
   -0.0875   -2.7125    0.0000 C   0  0  0  0  0  0  0  0  0  0  0  0
  2  1  1  0  0  0  0
  3  2  2  0  0  0  0
  4  1  2  0  0  0  0
  5  4  1  0  0  0  0
  6  2  1  0  0  0  0
  7  8  1  0  0  0  0
  8 11  1  0  0  0  0
  9 15  2  0  0  0  0
 10  4  1  0  0  0  0
 11 17  2  0  0  0  0
 12 16  1  0  0  0  0
 13 10  1  0  0  0  0
 14 13  1  0  0  0  0
 15  6  1  0  0  0  0
 16 14  2  0  0  0  0
 17 14  1  0  0  0  0
 18  6  2  0  0  0  0
 19  7  1  0  0  0  0
 20  7  1  0  0  0  0
 21  7  1  0  0  0  0
 22 23  2  0  0  0  0
 23 18  1  0  0  0  0
  5  3  1  0  0  0  0
 22  9  1  0  0  0  0
 12  8  2  0  0  0  0
M  END
>  <ID> (5813337)
5813337

>  <Supplier> (5813337)
ChemBridge

>  <clogP> (5813337)
3.660000000000000e+000

>  <RB> (5813337)
5

>  <tPSA> (5813337)
6.103999999999999e+001

>  <Hacc> (5813337)
5

>  <Hdon> (5813337)
0

>  <LogSw> (5813337)
-4.582000000000000e+000

>  <Group> (5813337)
3

>  <Core> (5813337)
201

$$$$
7940186
  -ISIS-  03310818272D

 31 33  0  0  0  0  0  0  0  0999 V2000
    8.6500    1.6750    0.0000 S   0  0  3  0  0  0  0  0  0  0  0  0
    7.9250    1.8708    0.0000 C   0  0  0  0  0  0  0  0  0  0  0  0
    7.3917    1.3375    0.0000 C   0  0  0  0  0  0  0  0  0  0  0  0
    7.7292    2.5958    0.0000 C   0  0  0  0  0  0  0  0  0  0  0  0
    7.5375    3.3208    0.0000 N   0  0  0  0  0  0  0  0  0  0  0  0
    9.0250    2.3333    0.0000 C   0  0  0  0  0  0  0  0  0  0  0  0
    8.3917    0.9708    0.0000 O   0  0  0  0  0  0  0  0  0  0  0  0
    9.3292    1.3583    0.0000 O   0  0  0  0  0  0  0  0  0  0  0  0
    5.7500    2.4583    0.0000 C   0  0  0  0  0  0  0  0  0  0  0  0
    5.2167    1.9208    0.0000 C   0  0  0  0  0  0  0  0  0  0  0  0
    6.6667    1.5333    0.0000 C   0  0  0  0  0  0  0  0  0  0  0  0
    6.4750    2.2583    0.0000 C   0  0  0  0  0  0  0  0  0  0  0  0
    4.4917    2.1208    0.0000 O   0  0  0  0  0  0  0  0  0  0  0  0
    9.7750    2.3333    0.0000 C   0  0  0  0  0  0  0  0  0  0  0  0
    8.6500    2.9833    0.0000 C   0  0  0  0  0  0  0  0  0  0  0  0
    5.4167    1.1958    0.0000 C   0  0  0  0  0  0  0  0  0  0  0  0
    6.1417    1.0083    0.0000 C   0  0  0  0  0  0  0  0  0  0  0  0
    3.9667    1.5875    0.0000 C   0  0  0  0  0  0  0  0  0  0  0  0
    1.7917    2.1708    0.0000 C   0  0  0  0  0  0  0  0  0  0  0  0
    3.2417    1.7833    0.0000 C   0  0  0  0  0  0  0  0  0  0  0  0
    5.5542    3.1750    0.0000 O   0  0  0  0  0  0  0  0  0  0  0  0
   10.1417    2.9833    0.0000 C   0  0  0  0  0  0  0  0  0  0  0  0
    9.0250    3.6250    0.0000 C   0  0  0  0  0  0  0  0  0  0  0  0
    9.7750    3.6250    0.0000 C   0  0  0  0  0  0  0  0  0  0  0  0
    1.0667    2.3625    0.0000 Cl  0  0  0  0  0  0  0  0  0  0  0  0
    1.9875    1.4458    0.0000 C   0  0  0  0  0  0  0  0  0  0  0  0
    2.3167    2.7083    0.0000 C   0  0  0  0  0  0  0  0  0  0  0  0
    2.7125    1.2500    0.0000 C   0  0  0  0  0  0  0  0  0  0  0  0
    3.0500    2.5083    0.0000 C   0  0  0  0  0  0  0  0  0  0  0  0
   10.1417    4.2667    0.0000 C   0  0  0  0  0  0  0  0  0  0  0  0
    6.0875    3.7083    0.0000 C   0  0  0  0  0  0  0  0  0  0  0  0
  2  1  1  0  0  0  0
  3  2  2  0  0  0  0
  4  2  1  0  0  0  0
  5  4  3  0  0  0  0
  6  1  1  0  0  0  0
  7  1  2  0  0  0  0
  8  1  2  0  0  0  0
  9 12  1  0  0  0  0
 10 16  1  0  0  0  0
 11  3  1  0  0  0  0
 12 11  2  0  0  0  0
 13 10  1  0  0  0  0
 14  6  1  0  0  0  0
 15  6  2  0  0  0  0
 16 17  2  0  0  0  0
 17 11  1  0  0  0  0
 18 13  1  0  0  0  0
 19 27  2  0  0  0  0
 20 18  1  0  0  0  0
 21  9  1  0  0  0  0
 22 14  2  0  0  0  0
 23 15  1  0  0  0  0
 24 23  2  0  0  0  0
 25 19  1  0  0  0  0
 26 28  2  0  0  0  0
 27 29  1  0  0  0  0
 28 20  1  0  0  0  0
 29 20  2  0  0  0  0
 30 24  1  0  0  0  0
 31 21  1  0  0  0  0
 22 24  1  0  0  0  0
 10  9  2  0  0  0  0
 26 19  1  0  0  0  0
M  END
>  <ID> (7940186)
7940186

>  <Supplier> (7940186)
ChemBridge

>  <clogP> (7940186)
5.005000000000000e+000

>  <RB> (7940186)
6

>  <tPSA> (7940186)
7.639000000000000e+001

>  <Hacc> (7940186)
5

>  <Hdon> (7940186)
0

>  <LogSw> (7940186)
-7.048000000000000e+000

>  <Group> (7940186)
1

>  <Core> (7940186)
383

$$$$
9062744
  -ISIS-  03310818282D

 24 26  0  0  0  0  0  0  0  0999 V2000
    2.6125    1.1458    0.0000 C   0  0  0  0  0  0  0  0  0  0  0  0
    3.0542    0.5375    0.0000 N   0  0  0  0  0  0  0  0  0  0  0  0
    3.0542    1.7500    0.0000 N   0  0  0  0  0  0  0  0  0  0  0  0
    3.7667    0.7708    0.0000 N   0  0  3  0  0  0  0  0  0  0  0  0
    3.7667    1.5208    0.0000 N   0  0  0  0  0  0  0  0  0  0  0  0
    4.3750    0.3333    0.0000 C   0  0  0  0  0  0  0  0  0  0  0  0
    1.8625    1.1458    0.0000 C   0  0  0  0  0  0  0  0  0  0  0  0
    5.0625    0.6333    0.0000 C   0  0  0  0  0  0  0  0  0  0  0  0
    7.6417    0.3625    0.0000 C   0  0  0  0  0  0  0  0  0  0  0  0
    1.4875    1.7958    0.0000 C   0  0  0  0  0  0  0  0  0  0  0  0
    5.1375    1.3833    0.0000 O   0  0  0  0  0  0  0  0  0  0  0  0
    8.2500   -0.0792    0.0000 C   0  0  0  0  0  0  0  0  0  0  0  0
    5.6667    0.1958    0.0000 N   0  0  0  0  0  0  0  0  0  0  0  0
    6.3542    0.4958    0.0000 C   0  0  0  0  0  0  0  0  0  0  0  0
    6.9542    0.0583    0.0000 C   0  0  0  0  0  0  0  0  0  0  0  0
    1.4875    0.4958    0.0000 C   0  0  0  0  0  0  0  0  0  0  0  0
    7.7167    1.1083    0.0000 C   0  0  0  0  0  0  0  0  0  0  0  0
    1.8625    2.4458    0.0000 C   0  0  0  0  0  0  0  0  0  0  0  0
    0.7375    1.7958    0.0000 C   0  0  0  0  0  0  0  0  0  0  0  0
    8.9375    0.2250    0.0000 C   0  0  0  0  0  0  0  0  0  0  0  0
    0.7375    0.4958    0.0000 C   0  0  0  0  0  0  0  0  0  0  0  0
    8.4042    1.4125    0.0000 C   0  0  0  0  0  0  0  0  0  0  0  0
    9.0125    0.9708    0.0000 C   0  0  0  0  0  0  0  0  0  0  0  0
    0.3625    1.1458    0.0000 C   0  0  0  0  0  0  0  0  0  0  0  0
  2  1  2  0  0  0  0
  3  1  1  0  0  0  0
  4  2  1  0  0  0  0
  5  3  2  0  0  0  0
  6  4  1  0  0  0  0
  7  1  1  0  0  0  0
  8  6  1  0  0  0  0
  9 15  1  0  0  0  0
 10  7  2  0  0  0  0
 11  8  2  0  0  0  0
 12  9  2  0  0  0  0
 13  8  1  0  0  0  0
 14 13  1  0  0  0  0
 15 14  1  0  0  0  0
 16  7  1  0  0  0  0
 17  9  1  0  0  0  0
 18 10  1  0  0  0  0
 19 10  1  0  0  0  0
 20 12  1  0  0  0  0
 21 16  2  0  0  0  0
 22 17  1  0  0  0  0
 23 22  1  0  0  0  0
 24 21  1  0  0  0  0
  5  4  1  0  0  0  0
 24 19  2  0  0  0  0
 23 20  1  0  0  0  0
M  END
>  <ID> (9062744)
9062744

>  <Supplier> (9062744)
ChemBridge

>  <clogP> (9062744)
3.669000000000000e+000

>  <RB> (9062744)
6

>  <tPSA> (9062744)
7.270000000000000e+001

>  <Hacc> (9062744)
4

>  <Hdon> (9062744)
1

>  <LogSw> (9062744)
-4.592000000000000e+000

>  <Group> (9062744)
1

>  <Core> (9062744)
348

$$$$
7963467
  -ISIS-  03310818282D

 26 28  0  0  0  0  0  0  0  0999 V2000
    5.4792    2.7583    0.0000 C   0  0  0  0  0  0  0  0  0  0  0  0
    4.8000    3.0625    0.0000 N   0  0  0  0  0  0  0  0  0  0  0  0
    5.4042    2.0083    0.0000 N   0  0  0  0  0  0  0  0  0  0  0  0
    4.2917    2.5083    0.0000 C   0  0  0  0  0  0  0  0  0  0  0  0
    2.3625    2.0583    0.0000 C   0  0  0  0  0  0  0  0  0  0  0  0
    3.1042    1.9750    0.0000 N   0  0  3  0  0  0  0  0  0  0  0  0
    6.1292    3.1333    0.0000 C   0  0  0  0  0  0  0  0  0  0  0  0
    4.6667    1.8583    0.0000 O   0  0  0  0  0  0  0  0  0  0  0  0
    3.5500    2.5833    0.0000 C   0  0  0  0  0  0  0  0  0  0  0  0
    2.0542    2.7375    0.0000 C   0  0  0  0  0  0  0  0  0  0  0  0
    6.7792    2.7583    0.0000 C   0  0  0  0  0  0  0  0  0  0  0  0
    1.9250    1.4458    0.0000 O   0  0  0  0  0  0  0  0  0  0  0  0
    3.4167    1.2958    0.0000 C   0  0  3  0  0  0  0  0  0  0  0  0
    2.5000    3.3458    0.0000 C   0  0  0  0  0  0  0  0  0  0  0  0
    1.3125    2.8208    0.0000 C   0  0  0  0  0  0  0  0  0  0  0  0
    1.4500    4.1042    0.0000 C   0  0  0  0  0  0  0  0  0  0  0  0
    6.7792    2.0083    0.0000 Cl  0  0  0  0  0  0  0  0  0  0  0  0
    1.0042    3.5083    0.0000 C   0  0  0  0  0  0  0  0  0  0  0  0
    2.1917    4.0250    0.0000 C   0  0  0  0  0  0  0  0  0  0  0  0
    1.1417    4.7917    0.0000 Br  0  0  0  0  0  0  0  0  0  0  0  0
    6.1292    3.8833    0.0000 C   0  0  0  0  0  0  0  0  0  0  0  0
    7.4292    3.1333    0.0000 C   0  0  0  0  0  0  0  0  0  0  0  0
    4.1625    1.2125    0.0000 C   0  0  0  0  0  0  0  0  0  0  0  0
    2.9750    0.6833    0.0000 C   0  0  0  0  0  0  0  0  0  0  0  0
    6.7792    4.2500    0.0000 C   0  0  0  0  0  0  0  0  0  0  0  0
    7.4292    3.8833    0.0000 C   0  0  0  0  0  0  0  0  0  0  0  0
  2  1  1  0  0  0  0
  3  1  2  0  0  0  0
  4  2  2  0  0  0  0
  5  6  1  0  0  0  0
  6  9  1  0  0  0  0
  7  1  1  0  0  0  0
  8  3  1  0  0  0  0
  9  4  1  0  0  0  0
 10  5  1  0  0  0  0
 11  7  2  0  0  0  0
 12  5  2  0  0  0  0
 13  6  1  0  0  0  0
 14 10  1  0  0  0  0
 15 10  2  0  0  0  0
 16 18  2  0  0  0  0
 17 11  1  0  0  0  0
 18 15  1  0  0  0  0
 19 14  2  0  0  0  0
 20 16  1  0  0  0  0
 21  7  1  0  0  0  0
 22 11  1  0  0  0  0
 23 13  1  0  0  0  0
 24 13  1  0  0  0  0
 25 21  2  0  0  0  0
 26 25  1  0  0  0  0
  8  4  1  0  0  0  0
 26 22  2  0  0  0  0
 16 19  1  0  0  0  0
M  END
>  <ID> (7963467)
7963467

>  <Supplier> (7963467)
ChemBridge

>  <clogP> (7963467)
4.489000000000003e+000

>  <RB> (7963467)
4

>  <tPSA> (7963467)
5.923000000000000e+001

>  <Hacc> (7963467)
4

>  <Hdon> (7963467)
0

>  <LogSw> (7963467)
-6.202000000000000e+000

>  <Group> (7963467)
1

>  <Core> (7963467)
204

$$$$
6991093
  -ISIS-  03310818252D

 24 25  0  0  0  0  0  0  0  0999 V2000
   -1.1708    0.0500    0.0000 C   0  0  0  0  0  0  0  0  0  0  0  0
   -0.6708    0.3500    0.0000 C   0  0  0  0  0  0  0  0  0  0  0  0
   -0.6708    0.9500    0.0000 C   0  0  0  0  0  0  0  0  0  0  0  0
   -1.1708   -0.5500    0.0000 C   0  0  0  0  0  0  0  0  0  0  0  0
   -1.6958    0.3500    0.0000 C   0  0  0  0  0  0  0  0  0  0  0  0
   -2.2125    0.6708    0.0000 N   0  0  0  0  0  0  0  0  0  0  0  0
   -0.1333    1.8500    0.0000 C   0  0  0  0  0  0  0  0  0  0  0  0
   -0.1500    1.2500    0.0000 C   0  0  0  0  0  0  0  0  0  0  0  0
   -1.1708    1.2500    0.0000 C   0  0  0  0  0  0  0  0  0  0  0  0
   -1.1708    1.8500    0.0000 C   0  0  0  0  0  0  0  0  0  0  0  0
   -0.6708    2.1500    0.0000 C   0  0  0  0  0  0  0  0  0  0  0  0
   -1.6958   -0.8500    0.0000 S   0  0  0  0  0  0  0  0  0  0  0  0
    0.4042    2.1500    0.0000 C   0  0  0  0  0  0  0  0  0  0  0  0
    0.9292    1.8500    0.0000 O   0  0  0  0  0  0  0  0  0  0  0  0
   -0.6708   -0.8500    0.0000 N   0  0  0  0  0  0  0  0  0  0  0  0
    1.4292    2.1333    0.0000 C   0  0  0  0  0  0  0  0  0  0  0  0
    2.4667    2.7333    0.0000 C   0  0  0  0  0  0  0  0  0  0  0  0
    3.0042    3.0333    0.0000 Br  0  0  0  0  0  0  0  0  0  0  0  0
    1.4292    2.7333    0.0000 C   0  0  0  0  0  0  0  0  0  0  0  0
    1.9500    1.8333    0.0000 C   0  0  0  0  0  0  0  0  0  0  0  0
    1.9500    3.0333    0.0000 C   0  0  0  0  0  0  0  0  0  0  0  0
    2.4667    2.1333    0.0000 C   0  0  0  0  0  0  0  0  0  0  0  0
   -1.7125    0.9500    0.0000 C   0  0  0  0  0  0  0  0  0  0  0  0
   -0.6958    2.7500    0.0000 C   0  0  0  0  0  0  0  0  0  0  0  0
  2  1  2  0  0  0  0
  3  2  1  0  0  0  0
  4  1  1  0  0  0  0
  5  1  1  0  0  0  0
  6  5  3  0  0  0  0
  7  8  1  0  0  0  0
  8  3  2  0  0  0  0
  9  3  1  0  0  0  0
 10  9  2  0  0  0  0
 11 10  1  0  0  0  0
 12  4  2  0  0  0  0
 13  7  1  0  0  0  0
 14 13  1  0  0  0  0
 15  4  1  0  0  0  0
 16 14  1  0  0  0  0
 17 22  1  0  0  0  0
 18 17  1  0  0  0  0
 19 16  2  0  0  0  0
 20 16  1  0  0  0  0
 21 19  1  0  0  0  0
 22 20  2  0  0  0  0
 23  9  1  0  0  0  0
 24 11  1  0  0  0  0
  7 11  2  0  0  0  0
 17 21  2  0  0  0  0
M  END
>  <ID> (6991093)
6991093

>  <Supplier> (6991093)
ChemBridge

>  <clogP> (6991093)
4.950000000000000e+000

>  <RB> (6991093)
5

>  <tPSA> (6991093)
5.904000000000000e+001

>  <Hacc> (6991093)
2

>  <Hdon> (6991093)
1

>  <LogSw> (6991093)
-6.617999999999998e+000

>  <Group> (6991093)
1

>  <Core> (6991093)
109

$$$$
5737820
  -ISIS-  03310818222D

 18 19  0  0  0  0  0  0  0  0999 V2000
   -1.2833   -0.0875    0.0000 C   0  0  0  0  0  0  0  0  0  0  0  0
   -1.2833   -1.0292    0.0000 C   0  0  0  0  0  0  0  0  0  0  0  0
   -2.0958    0.3958    0.0000 C   0  0  0  0  0  0  0  0  0  0  0  0
   -2.0958   -1.5000    0.0000 C   0  0  0  0  0  0  0  0  0  0  0  0
   -2.8958   -0.0875    0.0000 C   0  0  0  0  0  0  0  0  0  0  0  0
    2.4292   -0.0667    0.0000 N   0  0  3  0  0  0  0  0  0  0  0  0
   -2.8958   -1.0292    0.0000 C   0  0  0  0  0  0  0  0  0  0  0  0
    4.3292   -0.8167    0.0000 O   0  0  0  0  0  0  0  0  0  0  0  0
   -0.7000   -1.3292    0.0000 Cl  0  0  0  0  0  0  0  0  0  0  0  0
   -2.1125    0.8625    0.0000 Cl  0  0  0  0  0  0  0  0  0  0  0  0
   -0.3708    0.3208    0.0000 O   0  0  0  0  0  0  0  0  0  0  0  0
   -3.4333   -1.2500    0.0000 Cl  0  0  0  0  0  0  0  0  0  0  0  0
    1.6000    0.2833    0.0000 C   0  0  0  0  0  0  0  0  0  0  0  0
    0.6792   -0.2292    0.0000 C   0  0  0  0  0  0  0  0  0  0  0  0
    3.1667    0.4708    0.0000 C   0  0  0  0  0  0  0  0  0  0  0  0
    2.5375   -0.9667    0.0000 C   0  0  0  0  0  0  0  0  0  0  0  0
    3.3792   -1.3375    0.0000 C   0  0  0  0  0  0  0  0  0  0  0  0
    4.0042    0.1000    0.0000 C   0  0  0  0  0  0  0  0  0  0  0  0
  2  1  2  0  0  0  0
  3  1  1  0  0  0  0
  4  2  1  0  0  0  0
  5  3  2  0  0  0  0
  6 13  1  0  0  0  0
  7  5  1  0  0  0  0
  8 17  1  0  0  0  0
  9  2  1  0  0  0  0
 10  3  1  0  0  0  0
 11  1  1  0  0  0  0
 12  7  1  0  0  0  0
 13 14  1  0  0  0  0
 14 11  1  0  0  0  0
 15  6  1  0  0  0  0
 16  6  1  0  0  0  0
 17 16  1  0  0  0  0
 18 15  1  0  0  0  0
  7  4  2  0  0  0  0
  8 18  1  0  0  0  0
M  END
>  <ID> (5737820)
5737820

>  <Supplier> (5737820)
ChemBridge

>  <clogP> (5737820)
4.060000000000000e+000

>  <RB> (5737820)
4

>  <tPSA> (5737820)
2.170000000000000e+001

>  <Hacc> (5737820)
3

>  <Hdon> (5737820)
0

>  <LogSw> (5737820)
-3.924000000000000e+000

>  <Group> (5737820)
3

>  <Core> (5737820)
318

$$$$
9142720
  -ISIS-  03310818292D

 20 21  0  0  0  0  0  0  0  0999 V2000
    1.8167    1.3458    0.0000 C   0  0  0  0  0  0  0  0  0  0  0  0
    1.1750    1.7208    0.0000 N   0  0  0  0  0  0  0  0  0  0  0  0
    2.4667    1.7208    0.0000 C   0  0  0  0  0  0  0  0  0  0  0  0
    3.7667    1.7208    0.0000 C   0  0  0  0  0  0  0  0  0  0  0  0
    3.1167    1.3458    0.0000 C   0  0  0  0  0  0  0  0  0  0  0  0
   -0.7750    1.3458    0.0000 C   0  0  0  0  0  0  0  0  0  0  0  0
   -1.4250    1.7208    0.0000 C   0  0  0  0  0  0  0  0  0  0  0  0
    3.7667    2.4708    0.0000 C   0  0  0  0  0  0  0  0  0  0  0  0
    0.5250    1.3458    0.0000 C   0  0  0  0  0  0  0  0  0  0  0  0
    1.8167    0.5958    0.0000 O   0  0  0  0  0  0  0  0  0  0  0  0
   -0.1250    1.7208    0.0000 C   0  0  0  0  0  0  0  0  0  0  0  0
    2.4667    2.4708    0.0000 C   0  0  0  0  0  0  0  0  0  0  0  0
   -2.0750    1.3458    0.0000 O   0  0  0  0  0  0  0  0  0  0  0  0
    3.1167    2.8458    0.0000 C   0  0  0  0  0  0  0  0  0  0  0  0
    4.4167    1.3458    0.0000 F   0  0  0  0  0  0  0  0  0  0  0  0
    4.4167    2.8458    0.0000 F   0  0  0  0  0  0  0  0  0  0  0  0
   -0.7750    0.5958    0.0000 C   0  0  0  0  0  0  0  0  0  0  0  0
   -0.1250    0.2208    0.0000 C   0  0  0  0  0  0  0  0  0  0  0  0
    0.5250    0.5958    0.0000 C   0  0  0  0  0  0  0  0  0  0  0  0
   -1.4250    2.4708    0.0000 C   0  0  0  0  0  0  0  0  0  0  0  0
  2  1  1  0  0  0  0
  3  1  1  0  0  0  0
  4  5  1  0  0  0  0
  5  3  2  0  0  0  0
  6 11  1  0  0  0  0
  7  6  1  0  0  0  0
  8 14  1  0  0  0  0
  9  2  1  0  0  0  0
 10  1  2  0  0  0  0
 11  9  2  0  0  0  0
 12  3  1  0  0  0  0
 13  7  2  0  0  0  0
 14 12  2  0  0  0  0
 15  4  1  0  0  0  0
 16  8  1  0  0  0  0
 17 18  1  0  0  0  0
 18 19  2  0  0  0  0
 19  9  1  0  0  0  0
 20  7  1  0  0  0  0
  8  4  2  0  0  0  0
 17  6  2  0  0  0  0
M  END
>  <ID> (9142720)
9142720

>  <Supplier> (9142720)
ChemBridge

>  <clogP> (9142720)
2.869000000000000e+000

>  <RB> (9142720)
3

>  <tPSA> (9142720)
4.616999999999997e+001

>  <Hacc> (9142720)
2

>  <Hdon> (9142720)
1

>  <LogSw> (9142720)
-3.658000000000000e+000

>  <Group> (9142720)
2

$$$$
6844598
  -ISIS-  03310818242D

 17 18  0  0  0  0  0  0  0  0999 V2000
    7.2750    3.5000    0.0000 C   0  0  0  0  0  0  0  0  0  0  0  0
    6.0625    2.8000    0.0000 C   0  0  0  0  0  0  0  0  0  0  0  0
    8.4875    4.1917    0.0000 C   0  0  3  0  0  0  0  0  0  0  0  0
    8.9542    2.8958    0.0000 O   0  0  0  0  0  0  0  0  0  0  0  0
    4.8500    2.1000    0.0000 C   0  0  0  0  0  0  0  0  0  0  0  0
    2.4250    2.1000    0.0000 C   0  0  0  0  0  0  0  0  0  0  0  0
    3.6375    2.8000    0.0000 O   0  0  0  0  0  0  0  0  0  0  0  0
    7.6000    5.2667    0.0000 C   0  0  0  0  0  0  0  0  0  0  0  0
    9.8875    4.4292    0.0000 C   0  0  0  0  0  0  0  0  0  0  0  0
    2.4250    0.7000    0.0000 C   0  0  0  0  0  0  0  0  0  0  0  0
    1.2125    2.8000    0.0000 C   0  0  0  0  0  0  0  0  0  0  0  0
   10.3542    5.7292    0.0000 C   0  0  0  0  0  0  0  0  0  0  0  0
    8.0667    6.5750    0.0000 C   0  0  0  0  0  0  0  0  0  0  0  0
    0.0000    2.1000    0.0000 C   0  0  0  0  0  0  0  0  0  0  0  0
    1.2125    0.0000    0.0000 C   0  0  0  0  0  0  0  0  0  0  0  0
    9.4667    6.8042    0.0000 C   0  0  0  0  0  0  0  0  0  0  0  0
    0.0000    0.7000    0.0000 C   0  0  0  0  0  0  0  0  0  0  0  0
  2  1  3  0  0  0  0
  3  1  1  0  0  0  0
  4  3  1  0  0  0  0
  5  2  1  0  0  0  0
  6  7  1  0  0  0  0
  7  5  1  0  0  0  0
  8  3  1  0  0  0  0
  9  3  1  0  0  0  0
 10  6  2  0  0  0  0
 11  6  1  0  0  0  0
 12  9  1  0  0  0  0
 13  8  1  0  0  0  0
 14 11  2  0  0  0  0
 15 10  1  0  0  0  0
 16 12  1  0  0  0  0
 17 14  1  0  0  0  0
 16 13  1  0  0  0  0
 15 17  2  0  0  0  0
M  END
>  <ID> (6844598)
6844598

>  <Supplier> (6844598)
ChemBridge

>  <clogP> (6844598)
4.119999999999997e+000

>  <RB> (6844598)
4

>  <tPSA> (6844598)
2.946000000000000e+001

>  <Hacc> (6844598)
2

>  <Hdon> (6844598)
1

>  <LogSw> (6844598)
-3.889000000000000e+000

>  <Group> (6844598)
3

$$$$
9129347
  -ISIS-  03310818292D

 17 18  0  0  0  0  0  0  0  0999 V2000
    2.8625    1.7125    0.0000 C   0  0  0  0  0  0  0  0  0  0  0  0
    3.3042    1.1083    0.0000 N   0  0  0  0  0  0  0  0  0  0  0  0
    3.3042    2.3208    0.0000 N   0  0  0  0  0  0  0  0  0  0  0  0
    4.0167    1.3375    0.0000 C   0  0  0  0  0  0  0  0  0  0  0  0
    2.1125    1.7125    0.0000 C   0  0  0  0  0  0  0  0  0  0  0  0
    4.0167    2.0875    0.0000 O   0  0  0  0  0  0  0  0  0  0  0  0
    1.6667    2.3208    0.0000 S   0  0  0  0  0  0  0  0  0  0  0  0
    5.9167    0.7583    0.0000 C   0  0  0  0  0  0  0  0  0  0  0  0
    5.3042    1.2000    0.0000 N   0  0  0  0  0  0  0  0  0  0  0  0
    1.6667    1.1083    0.0000 C   0  0  0  0  0  0  0  0  0  0  0  0
    0.9542    2.0875    0.0000 C   0  0  0  0  0  0  0  0  0  0  0  0
    0.9542    1.3375    0.0000 C   0  0  0  0  0  0  0  0  0  0  0  0
    5.8375    0.0125    0.0000 O   0  0  0  0  0  0  0  0  0  0  0  0
    4.6250    0.8958    0.0000 C   0  0  0  0  0  0  0  0  0  0  0  0
    6.6000    1.0708    0.0000 C   0  0  0  0  0  0  0  0  0  0  0  0
    7.2042    0.6250    0.0000 C   0  0  0  0  0  0  0  0  0  0  0  0
    7.8917    0.9333    0.0000 C   0  0  0  0  0  0  0  0  0  0  0  0
  2  1  1  0  0  0  0
  3  1  2  0  0  0  0
  4  2  2  0  0  0  0
  5  1  1  0  0  0  0
  6  3  1  0  0  0  0
  7  5  1  0  0  0  0
  8  9  1  0  0  0  0
  9 14  1  0  0  0  0
 10  5  2  0  0  0  0
 11  7  1  0  0  0  0
 12 10  1  0  0  0  0
 13  8  2  0  0  0  0
 14  4  1  0  0  0  0
 15  8  1  0  0  0  0
 16 15  1  0  0  0  0
 17 16  1  0  0  0  0
  6  4  1  0  0  0  0
 11 12  2  0  0  0  0
M  END
>  <ID> (9129347)
9129347

>  <Supplier> (9129347)
ChemBridge

>  <clogP> (9129347)
1.355000000000000e+000

>  <RB> (9129347)
3

>  <tPSA> (9129347)
6.802000000000000e+001

>  <Hacc> (9129347)
4

>  <Hdon> (9129347)
1

>  <LogSw> (9129347)
-2.191000000000000e+000

>  <Group> (9129347)
2

>  <Core> (9129347)
204

$$$$
9106789
  -ISIS-  03310818292D

 19 20  0  0  0  0  0  0  0  0999 V2000
   -0.0333    1.9583    0.0000 C   0  0  0  0  0  0  0  0  0  0  0  0
   -0.6750    1.5750    0.0000 N   0  0  0  0  0  0  0  0  0  0  0  0
   -0.0333    2.7083    0.0000 O   0  0  0  0  0  0  0  0  0  0  0  0
   -2.6625    1.8833    0.0000 O   0  0  0  0  0  0  0  0  0  0  0  0
    0.6167    1.5750    0.0000 C   0  0  0  0  0  0  0  0  0  0  0  0
   -1.3250    1.9583    0.0000 C   0  0  0  0  0  0  0  0  0  0  0  0
    1.9167    1.5750    0.0000 C   0  0  0  0  0  0  0  0  0  0  0  0
   -1.9750    1.5750    0.0000 C   0  0  3  0  0  0  0  0  0  0  0  0
    3.2167    0.8250    0.0000 C   0  0  0  0  0  0  0  0  0  0  0  0
    1.2667    1.9583    0.0000 C   0  0  0  0  0  0  0  0  0  0  0  0
    2.5667    1.9583    0.0000 C   0  0  0  0  0  0  0  0  0  0  0  0
    1.9167    0.8250    0.0000 C   0  0  0  0  0  0  0  0  0  0  0  0
    3.2167    1.5750    0.0000 C   0  0  0  0  0  0  0  0  0  0  0  0
    2.5667    0.4500    0.0000 C   0  0  0  0  0  0  0  0  0  0  0  0
   -3.1625    1.3208    0.0000 C   0  0  0  0  0  0  0  0  0  0  0  0
    3.8667    0.4500    0.0000 C   0  0  0  0  0  0  0  0  0  0  0  0
   -2.0583    0.8333    0.0000 C   0  0  0  0  0  0  0  0  0  0  0  0
    3.8667   -0.3000    0.0000 C   0  0  0  0  0  0  0  0  0  0  0  0
   -2.7875    0.6708    0.0000 C   0  0  0  0  0  0  0  0  0  0  0  0
  2  1  1  0  0  0  0
  3  1  2  0  0  0  0
  4  8  1  0  0  0  0
  5  1  1  0  0  0  0
  6  2  1  0  0  0  0
  7 10  1  0  0  0  0
  8  6  1  0  0  0  0
  9 14  2  0  0  0  0
 10  5  1  0  0  0  0
 11  7  1  0  0  0  0
 12  7  2  0  0  0  0
 13 11  2  0  0  0  0
 14 12  1  0  0  0  0
 15  4  1  0  0  0  0
 16  9  1  0  0  0  0
 17  8  1  0  0  0  0
 18 16  1  0  0  0  0
 19 17  1  0  0  0  0
  9 13  1  0  0  0  0
 19 15  1  0  0  0  0
M  END
>  <ID> (9106789)
9106789

>  <Supplier> (9106789)
ChemBridge

>  <clogP> (9106789)
2.895000000000000e+000

>  <RB> (9106789)
5

>  <tPSA> (9106789)
3.833000000000000e+001

>  <Hacc> (9106789)
2

>  <Hdon> (9106789)
1

>  <LogSw> (9106789)
-3.579000000000000e+000

>  <Group> (9106789)
2

$$$$
6497759
  -ISIS-  03310818242D

 24 26  0  0  0  0  0  0  0  0999 V2000
   -4.2333    1.4958    0.0000 C   0  0  0  0  0  0  0  0  0  0  0  0
   -3.6625    1.8333    0.0000 C   0  0  0  0  0  0  0  0  0  0  0  0
    1.5375    2.0458    0.0000 C   0  0  0  0  0  0  0  0  0  0  0  0
   -4.2333    0.8208    0.0000 C   0  0  0  0  0  0  0  0  0  0  0  0
   -3.6625    0.4833    0.0000 C   0  0  0  0  0  0  0  0  0  0  0  0
   -3.0833    1.4958    0.0000 C   0  0  0  0  0  0  0  0  0  0  0  0
    2.3000    1.6000    0.0000 C   0  0  0  0  0  0  0  0  0  0  0  0
    0.7667    1.6125    0.0000 C   0  0  0  0  0  0  0  0  0  0  0  0
   -3.0833    0.8208    0.0000 C   0  0  0  0  0  0  0  0  0  0  0  0
   -0.8625    1.8958    0.0000 C   0  0  0  0  0  0  0  0  0  0  0  0
   -2.3625    1.8708    0.0000 O   0  0  0  0  0  0  0  0  0  0  0  0
    0.4042    1.8458    0.0000 O   0  0  0  0  0  0  0  0  0  0  0  0
    2.6500    1.8458    0.0000 O   0  0  0  0  0  0  0  0  0  0  0  0
    1.5167    0.2833    0.0000 C   0  0  0  0  0  0  0  0  0  0  0  0
   -4.8625    1.8958    0.0000 C   0  0  0  0  0  0  0  0  0  0  0  0
   -1.6625    1.4458    0.0000 C   0  0  0  0  0  0  0  0  0  0  0  0
   -0.2333    1.5000    0.0000 C   0  0  0  0  0  0  0  0  0  0  0  0
    0.7500    0.7458    0.0000 C   0  0  0  0  0  0  0  0  0  0  0  0
    2.2792    0.7208    0.0000 C   0  0  0  0  0  0  0  0  0  0  0  0
   -4.8625    0.4500    0.0000 C   0  0  0  0  0  0  0  0  0  0  0  0
    3.1375    1.5958    0.0000 C   0  0  0  0  0  0  0  0  0  0  0  0
    3.8000    2.0458    0.0000 C   0  0  0  0  0  0  0  0  0  0  0  0
   -5.4958    1.5333    0.0000 C   0  0  0  0  0  0  0  0  0  0  0  0
   -5.4958    0.8125    0.0000 C   0  0  0  0  0  0  0  0  0  0  0  0
  2  1  2  0  0  0  0
  3  8  1  0  0  0  0
  4  1  1  0  0  0  0
  5  4  2  0  0  0  0
  6  2  1  0  0  0  0
  7  3  2  0  0  0  0
  8 12  1  0  0  0  0
  9  5  1  0  0  0  0
 10 16  1  0  0  0  0
 11  6  1  0  0  0  0
 12 17  1  0  0  0  0
 13  7  1  0  0  0  0
 14 18  1  0  0  0  0
 15  1  1  0  0  0  0
 16 11  1  0  0  0  0
 17 10  1  0  0  0  0
 18  8  2  0  0  0  0
 19 14  2  0  0  0  0
 20  4  1  0  0  0  0
 21 13  1  0  0  0  0
 22 21  1  0  0  0  0
 23 15  2  0  0  0  0
 24 23  1  0  0  0  0
 24 20  2  0  0  0  0
  6  9  2  0  0  0  0
  7 19  1  0  0  0  0
M  END
>  <ID> (6497759)
6497759

>  <Supplier> (6497759)
ChemBridge

>  <clogP> (6497759)
5.990000000000000e+000

>  <RB> (6497759)
6

>  <tPSA> (6497759)
2.769000000000000e+001

>  <Hacc> (6497759)
3

>  <Hdon> (6497759)
0

>  <LogSw> (6497759)
-6.666999999999998e+000

>  <Group> (6497759)
2

>  <Core> (6497759)
107

$$$$
6039960
  -ISIS-  03310818232D

 29 32  0  0  0  0  0  0  0  0999 V2000
   -2.7958    0.9208    0.0000 C   0  0  0  0  0  0  0  0  0  0  0  0
   -3.2333    1.5125    0.0000 N   0  0  0  0  0  0  0  0  0  0  0  0
   -3.2333    0.2833    0.0000 N   0  0  0  0  0  0  0  0  0  0  0  0
   -3.9458    1.2833    0.0000 C   0  0  0  0  0  0  0  0  0  0  0  0
   -3.9458    0.5208    0.0000 C   0  0  0  0  0  0  0  0  0  0  0  0
   -0.8708    0.3208    0.0000 C   0  0  0  0  0  0  0  0  0  0  0  0
   -2.0333    0.9500    0.0000 S   0  0  0  0  0  0  0  0  0  0  0  0
    2.5667   -0.3500    0.0000 C   0  0  0  0  0  0  0  0  0  0  0  0
    2.9542   -1.0042    0.0000 C   0  0  0  0  0  0  0  0  0  0  0  0
   -0.4958   -0.3500    0.0000 N   0  0  0  0  0  0  0  0  0  0  0  0
   -4.5958    1.6625    0.0000 C   0  0  0  0  0  0  0  0  0  0  0  0
   -0.5125    0.9958    0.0000 O   0  0  0  0  0  0  0  0  0  0  0  0
   -4.5958    0.1458    0.0000 C   0  0  0  0  0  0  0  0  0  0  0  0
   -1.6333    0.3000    0.0000 C   0  0  0  0  0  0  0  0  0  0  0  0
    1.8042   -0.3500    0.0000 C   0  0  0  0  0  0  0  0  0  0  0  0
    0.2667   -0.3375    0.0000 C   0  0  0  0  0  0  0  0  0  0  0  0
   -5.2708    1.2833    0.0000 C   0  0  0  0  0  0  0  0  0  0  0  0
    3.7167   -0.9875    0.0000 C   0  0  0  0  0  0  0  0  0  0  0  0
   -5.2708    0.5208    0.0000 C   0  0  0  0  0  0  0  0  0  0  0  0
    1.4292   -1.0042    0.0000 C   0  0  0  0  0  0  0  0  0  0  0  0
    1.4292    0.3000    0.0000 C   0  0  0  0  0  0  0  0  0  0  0  0
    0.6667    0.3208    0.0000 C   0  0  0  0  0  0  0  0  0  0  0  0
    0.6667   -1.0042    0.0000 C   0  0  0  0  0  0  0  0  0  0  0  0
   -5.9125    1.6500    0.0000 C   0  0  0  0  0  0  0  0  0  0  0  0
    4.1000   -1.6542    0.0000 C   0  0  0  0  0  0  0  0  0  0  0  0
    4.1000   -0.3375    0.0000 C   0  0  0  0  0  0  0  0  0  0  0  0
    4.8542   -0.3500    0.0000 C   0  0  0  0  0  0  0  0  0  0  0  0
    4.8542   -1.6542    0.0000 C   0  0  0  0  0  0  0  0  0  0  0  0
    5.2375   -1.0042    0.0000 C   0  0  0  0  0  0  0  0  0  0  0  0
  2  1  2  0  0  0  0
  3  1  1  0  0  0  0
  4  2  1  0  0  0  0
  5  3  1  0  0  0  0
  6 14  1  0  0  0  0
  7  1  1  0  0  0  0
  8 15  1  0  0  0  0
  9  8  2  0  0  0  0
 10  6  1  0  0  0  0
 11  4  1  0  0  0  0
 12  6  2  0  0  0  0
 13  5  1  0  0  0  0
 14  7  1  0  0  0  0
 15 20  1  0  0  0  0
 16 10  1  0  0  0  0
 17 11  2  0  0  0  0
 18  9  1  0  0  0  0
 19 13  2  0  0  0  0
 20 23  2  0  0  0  0
 21 22  1  0  0  0  0
 22 16  2  0  0  0  0
 23 16  1  0  0  0  0
 24 17  1  0  0  0  0
 25 18  2  0  0  0  0
 26 18  1  0  0  0  0
 27 26  2  0  0  0  0
 28 25  1  0  0  0  0
 29 27  1  0  0  0  0
  5  4  2  0  0  0  0
 19 17  1  0  0  0  0
 15 21  2  0  0  0  0
 28 29  2  0  0  0  0
M  END
>  <ID> (6039960)
6039960

>  <Supplier> (6039960)
ChemBridge

>  <clogP> (6039960)
5.850000000000000e+000

>  <RB> (6039960)
6

>  <tPSA> (6039960)
5.778000000000000e+001

>  <Hacc> (6039960)
2

>  <Hdon> (6039960)
2

>  <LogSw> (6039960)
-7.108000000000000e+000

>  <Group> (6039960)
1

>  <Core> (6039960)
012

$$$$
6598687
  -ISIS-  03310818242D

 23 25  0  0  0  0  0  0  0  0999 V2000
   -1.4833    0.6125    0.0000 N   0  0  3  0  0  0  0  0  0  0  0  0
   -2.1000    1.2708    0.0000 C   0  0  0  0  0  0  0  0  0  0  0  0
   -1.9333   -0.2042    0.0000 C   0  0  0  0  0  0  0  0  0  0  0  0
   -2.9333    0.9125    0.0000 C   0  0  0  0  0  0  0  0  0  0  0  0
   -2.8333   -0.0042    0.0000 C   0  0  0  0  0  0  0  0  0  0  0  0
   -0.5625    0.7458    0.0000 C   0  0  0  0  0  0  0  0  0  0  0  0
    0.0000    0.0000    0.0000 C   0  0  0  0  0  0  0  0  0  0  0  0
    0.9167    0.0000    0.0000 N   0  0  0  0  0  0  0  0  0  0  0  0
    1.7292    0.4958    0.0000 C   0  0  0  0  0  0  0  0  0  0  0  0
    2.5042    0.0833    0.0000 C   0  0  0  0  0  0  0  0  0  0  0  0
    3.3042    0.5458    0.0000 C   0  0  0  0  0  0  0  0  0  0  0  0
   -1.5208   -1.0500    0.0000 O   0  0  0  0  0  0  0  0  0  0  0  0
   -1.8833    2.2083    0.0000 O   0  0  0  0  0  0  0  0  0  0  0  0
   -0.4500   -0.7875    0.0000 O   0  0  0  0  0  0  0  0  0  0  0  0
    1.6792    1.4208    0.0000 C   0  0  0  0  0  0  0  0  0  0  0  0
    3.2667    1.5000    0.0000 C   0  0  0  0  0  0  0  0  0  0  0  0
    2.5375   -0.8500    0.0000 F   0  0  0  0  0  0  0  0  0  0  0  0
    2.4292    1.8958    0.0000 C   0  0  0  0  0  0  0  0  0  0  0  0
    4.0542    1.9958    0.0000 F   0  0  0  0  0  0  0  0  0  0  0  0
   -3.7833    1.2708    0.0000 C   0  0  0  0  0  0  0  0  0  0  0  0
   -3.5833   -0.5792    0.0000 C   0  0  0  0  0  0  0  0  0  0  0  0
   -4.4333   -0.1875    0.0000 C   0  0  0  0  0  0  0  0  0  0  0  0
   -4.5333    0.7000    0.0000 C   0  0  0  0  0  0  0  0  0  0  0  0
  2  1  1  0  0  0  0
  3  1  1  0  0  0  0
  4  2  1  0  0  0  0
  5  3  1  0  0  0  0
  6  1  1  0  0  0  0
  7  6  1  0  0  0  0
  8  7  1  0  0  0  0
  9  8  1  0  0  0  0
 10  9  1  0  0  0  0
 11 10  2  0  0  0  0
 12  3  2  0  0  0  0
 13  2  2  0  0  0  0
 14  7  2  0  0  0  0
 15  9  2  0  0  0  0
 16 18  2  0  0  0  0
 17 10  1  0  0  0  0
 18 15  1  0  0  0  0
 19 16  1  0  0  0  0
 20  4  2  0  0  0  0
 21  5  2  0  0  0  0
 22 21  1  0  0  0  0
 23 20  1  0  0  0  0
  4  5  1  0  0  0  0
 23 22  2  0  0  0  0
 16 11  1  0  0  0  0
M  END
>  <ID> (6598687)
6598687

>  <Supplier> (6598687)
ChemBridge

>  <clogP> (6598687)
2.290000000000000e+000

>  <RB> (6598687)
3

>  <tPSA> (6598687)
6.647999999999998e+001

>  <Hacc> (6598687)
3

>  <Hdon> (6598687)
1

>  <LogSw> (6598687)
-3.462000000000000e+000

>  <Group> (6598687)
3

$$$$
6815090
  -ISIS-  03310818242D

 24 27  0  0  0  0  0  0  0  0999 V2000
    5.6375   -2.5000    0.0000 N   0  0  3  0  0  0  0  0  0  0  0  0
    6.3375   -2.9042    0.0000 C   0  0  0  0  0  0  0  0  0  0  0  0
    4.2417   -1.6792    0.0000 S   0  0  0  0  0  0  0  0  0  0  0  0
    5.6417   -1.6917    0.0000 C   0  0  0  0  0  0  0  0  0  0  0  0
    4.9417   -2.9000    0.0000 C   0  0  0  0  0  0  0  0  0  0  0  0
    4.9417   -1.2792    0.0000 C   0  0  0  0  0  0  0  0  0  0  0  0
    4.2417   -2.4875    0.0000 C   0  0  0  0  0  0  0  0  0  0  0  0
    7.1042   -2.4625    0.0000 N   0  0  0  0  0  0  0  0  0  0  0  0
    6.3292   -3.7917    0.0000 O   0  0  0  0  0  0  0  0  0  0  0  0
    9.2042   -2.8667    0.0000 N   0  0  0  0  0  0  0  0  0  0  0  0
    7.8042   -2.8542    0.0000 C   0  0  0  0  0  0  0  0  0  0  0  0
    8.5042   -2.4542    0.0000 C   0  0  0  0  0  0  0  0  0  0  0  0
    6.3375   -1.2917    0.0000 C   0  0  0  0  0  0  0  0  0  0  0  0
    4.9375   -3.7042    0.0000 C   0  0  0  0  0  0  0  0  0  0  0  0
    3.5417   -2.8875    0.0000 C   0  0  0  0  0  0  0  0  0  0  0  0
    4.9500   -0.4792    0.0000 C   0  0  0  0  0  0  0  0  0  0  0  0
    9.9042   -2.4542    0.0000 C   0  0  0  0  0  0  0  0  0  0  0  0
    8.5042   -1.6500    0.0000 C   0  0  0  0  0  0  0  0  0  0  0  0
    4.2375   -4.1042    0.0000 C   0  0  0  0  0  0  0  0  0  0  0  0
    6.3417   -0.4917    0.0000 C   0  0  0  0  0  0  0  0  0  0  0  0
    5.6417   -0.0792    0.0000 C   0  0  0  0  0  0  0  0  0  0  0  0
    3.5375   -3.6917    0.0000 C   0  0  0  0  0  0  0  0  0  0  0  0
    9.9125   -1.6500    0.0000 C   0  0  0  0  0  0  0  0  0  0  0  0
    9.2042   -1.2417    0.0000 C   0  0  0  0  0  0  0  0  0  0  0  0
  2  1  1  0  0  0  0
  3  7  1  0  0  0  0
  4  1  1  0  0  0  0
  5  1  1  0  0  0  0
  6  4  2  0  0  0  0
  7  5  1  0  0  0  0
  8  2  1  0  0  0  0
  9  2  2  0  0  0  0
 10 12  1  0  0  0  0
 11  8  1  0  0  0  0
 12 11  1  0  0  0  0
 13  4  1  0  0  0  0
 14  5  2  0  0  0  0
 15  7  2  0  0  0  0
 16  6  1  0  0  0  0
 17 10  2  0  0  0  0
 18 12  2  0  0  0  0
 19 14  1  0  0  0  0
 20 13  2  0  0  0  0
 21 20  1  0  0  0  0
 22 19  2  0  0  0  0
 23 24  2  0  0  0  0
 24 18  1  0  0  0  0
  6  3  1  0  0  0  0
 15 22  1  0  0  0  0
 16 21  2  0  0  0  0
 23 17  1  0  0  0  0
M  END
>  <ID> (6815090)
6815090

>  <Supplier> (6815090)
ChemBridge

>  <clogP> (6815090)
2.280000000000000e+000

>  <RB> (6815090)
2

>  <tPSA> (6815090)
4.523000000000000e+001

>  <Hacc> (6815090)
2

>  <Hdon> (6815090)
1

>  <LogSw> (6815090)
-3.388000000000000e+000

>  <Group> (6815090)
3

$$$$
7934675
  -ISIS-  03310818272D

 23 25  0  0  0  0  0  0  0  0999 V2000
    2.0417    0.8750    0.0000 C   0  0  0  0  0  0  0  0  0  0  0  0
    2.3417    1.5625    0.0000 N   0  0  3  0  0  0  0  0  0  0  0  0
    1.2917    0.9583    0.0000 O   0  0  0  0  0  0  0  0  0  0  0  0
    1.7917    2.0625    0.0000 C   0  0  0  0  0  0  0  0  0  0  0  0
    1.1417    1.6875    0.0000 C   0  0  0  0  0  0  0  0  0  0  0  0
    3.0792    1.7208    0.0000 C   0  0  0  0  0  0  0  0  0  0  0  0
    5.5500    0.9125    0.0000 C   0  0  0  0  0  0  0  0  0  0  0  0
    4.8167    0.7583    0.0000 N   0  0  0  0  0  0  0  0  0  0  0  0
    4.3167    1.3208    0.0000 C   0  0  0  0  0  0  0  0  0  0  0  0
    3.5792    1.1583    0.0000 C   0  0  0  0  0  0  0  0  0  0  0  0
    2.4167    0.2250    0.0000 O   0  0  0  0  0  0  0  0  0  0  0  0
    6.0542    0.3583    0.0000 C   0  0  0  0  0  0  0  0  0  0  0  0
    5.7792    1.6333    0.0000 C   0  0  0  0  0  0  0  0  0  0  0  0
    4.5500    2.0333    0.0000 O   0  0  0  0  0  0  0  0  0  0  0  0
    6.7875    0.5125    0.0000 C   0  0  0  0  0  0  0  0  0  0  0  0
    6.5167    1.7833    0.0000 C   0  0  0  0  0  0  0  0  0  0  0  0
    7.0167    1.2250    0.0000 C   0  0  0  0  0  0  0  0  0  0  0  0
    1.7917    2.8125    0.0000 C   0  0  0  0  0  0  0  0  0  0  0  0
    0.4917    2.0625    0.0000 C   0  0  0  0  0  0  0  0  0  0  0  0
    5.8167   -0.3542    0.0000 C   0  0  0  0  0  0  0  0  0  0  0  0
    6.7500    2.4958    0.0000 C   0  0  0  0  0  0  0  0  0  0  0  0
    1.1417    3.1875    0.0000 C   0  0  0  0  0  0  0  0  0  0  0  0
    0.4917    2.8125    0.0000 C   0  0  0  0  0  0  0  0  0  0  0  0
  2  1  1  0  0  0  0
  3  1  1  0  0  0  0
  4  2  1  0  0  0  0
  5  3  1  0  0  0  0
  6  2  1  0  0  0  0
  7  8  1  0  0  0  0
  8  9  1  0  0  0  0
  9 10  1  0  0  0  0
 10  6  1  0  0  0  0
 11  1  2  0  0  0  0
 12  7  2  0  0  0  0
 13  7  1  0  0  0  0
 14  9  2  0  0  0  0
 15 12  1  0  0  0  0
 16 13  2  0  0  0  0
 17 16  1  0  0  0  0
 18  4  1  0  0  0  0
 19  5  1  0  0  0  0
 20 12  1  0  0  0  0
 21 16  1  0  0  0  0
 22 18  2  0  0  0  0
 23 19  2  0  0  0  0
  5  4  2  0  0  0  0
 23 22  1  0  0  0  0
 15 17  2  0  0  0  0
M  END
>  <ID> (7934675)
7934675

>  <Supplier> (7934675)
ChemBridge

>  <clogP> (7934675)
2.729000000000000e+000

>  <RB> (7934675)
4

>  <tPSA> (7934675)
6.424000000000000e+001

>  <Hacc> (7934675)
3

>  <Hdon> (7934675)
1

>  <LogSw> (7934675)
-3.794000000000000e+000

>  <Group> (7934675)
1

$$$$
7514290
  -ISIS-  03310818262D

 31 33  0  0  0  0  0  0  0  0999 V2000
    6.7500   -1.8292    0.0000 N   0  0  3  0  0  0  0  0  0  0  0  0
    7.4292   -1.3542    0.0000 C   0  0  0  0  0  0  0  0  0  0  0  0
    6.0792   -1.3417    0.0000 C   0  0  0  0  0  0  0  0  0  0  0  0
    7.1875   -0.5542    0.0000 N   0  0  0  0  0  0  0  0  0  0  0  0
    6.3542   -0.5500    0.0000 N   0  0  0  0  0  0  0  0  0  0  0  0
    9.7500   -4.2167    0.0000 C   0  0  0  0  0  0  0  0  0  0  0  0
    8.9042   -4.9667    0.0000 C   0  0  0  0  0  0  0  0  0  0  0  0
    3.9792   -1.0042    0.0000 C   0  0  0  0  0  0  0  0  0  0  0  0
    7.8250   -4.6042    0.0000 N   0  0  0  0  0  0  0  0  0  0  0  0
    3.5000   -0.3292    0.0000 C   0  0  0  0  0  0  0  0  0  0  0  0
    8.2167   -1.6167    0.0000 S   0  0  0  0  0  0  0  0  0  0  0  0
    7.5917   -3.4917    0.0000 C   0  0  0  0  0  0  0  0  0  0  0  0
    4.8125   -0.9167    0.0000 O   0  0  0  0  0  0  0  0  0  0  0  0
    2.6792   -0.4042    0.0000 C   0  0  0  0  0  0  0  0  0  0  0  0
    5.2917   -1.5917    0.0000 C   0  0  0  0  0  0  0  0  0  0  0  0
   10.8292   -4.5792    0.0000 C   0  0  0  0  0  0  0  0  0  0  0  0
    3.6417   -1.7542    0.0000 C   0  0  0  0  0  0  0  0  0  0  0  0
    6.5125   -3.1292    0.0000 O   0  0  0  0  0  0  0  0  0  0  0  0
    8.4417   -2.7292    0.0000 C   0  0  0  0  0  0  0  0  0  0  0  0
    9.5292   -3.1125    0.0000 Cl  0  0  0  0  0  0  0  0  0  0  0  0
    6.7417   -2.6625    0.0000 C   0  0  0  0  0  0  0  0  0  0  0  0
    3.8375    0.4250    0.0000 C   0  0  3  0  0  0  0  0  0  0  0  0
    2.3292   -1.1667    0.0000 C   0  0  0  0  0  0  0  0  0  0  0  0
    2.8125   -1.8417    0.0000 C   0  0  0  0  0  0  0  0  0  0  0  0
   11.6667   -3.8375    0.0000 Cl  0  0  0  0  0  0  0  0  0  0  0  0
    9.1250   -6.0750    0.0000 C   0  0  0  0  0  0  0  0  0  0  0  0
   10.2042   -6.4375    0.0000 C   0  0  0  0  0  0  0  0  0  0  0  0
   11.0417   -5.6875    0.0000 C   0  0  0  0  0  0  0  0  0  0  0  0
    4.6625    0.5083    0.0000 C   0  0  0  0  0  0  0  0  0  0  0  0
    3.3542    1.0958    0.0000 C   0  0  0  0  0  0  0  0  0  0  0  0
    2.4667   -2.5917    0.0000 C   0  0  0  0  0  0  0  0  0  0  0  0
  2  1  1  0  0  0  0
  3  1  1  0  0  0  0
  4  2  2  0  0  0  0
  5  3  2  0  0  0  0
  6  7  2  0  0  0  0
  7  9  1  0  0  0  0
  8 13  1  0  0  0  0
  9 12  1  0  0  0  0
 10  8  2  0  0  0  0
 11  2  1  0  0  0  0
 12 19  1  0  0  0  0
 13 15  1  0  0  0  0
 14 10  1  0  0  0  0
 15  3  1  0  0  0  0
 16  6  1  0  0  0  0
 17  8  1  0  0  0  0
 18 12  2  0  0  0  0
 19 11  1  0  0  0  0
 20  6  1  0  0  0  0
 21  1  1  0  0  0  0
 22 10  1  0  0  0  0
 23 24  1  0  0  0  0
 24 17  2  0  0  0  0
 25 16  1  0  0  0  0
 26  7  1  0  0  0  0
 27 26  2  0  0  0  0
 28 27  1  0  0  0  0
 29 22  1  0  0  0  0
 30 22  1  0  0  0  0
 31 24  1  0  0  0  0
  5  4  1  0  0  0  0
 14 23  2  0  0  0  0
 28 16  2  0  0  0  0
M  END
>  <ID> (7514290)
7514290

>  <Supplier> (7514290)
ChemBridge

>  <clogP> (7514290)
4.153999999999997e+000

>  <RB> (7514290)
7

>  <tPSA> (7514290)
6.904000000000001e+001

>  <Hacc> (7514290)
5

>  <Hdon> (7514290)
1

>  <LogSw> (7514290)
-7.573000000000000e+000

>  <Group> (7514290)
1

>  <Core> (7514290)
009

$$$$
7514295
  -ISIS-  03310818262D

 28 30  0  0  0  0  0  0  0  0999 V2000
    1.5167   -9.0167    0.0000 C   0  0  0  0  0  0  0  0  0  0  0  0
    1.6875   -9.7625    0.0000 C   0  0  0  0  0  0  0  0  0  0  0  0
    4.7667   -6.2875    0.0000 N   0  0  3  0  0  0  0  0  0  0  0  0
    2.4917   -7.2917    0.0000 C   0  0  0  0  0  0  0  0  0  0  0  0
    1.9292   -7.7917    0.0000 C   0  0  0  0  0  0  0  0  0  0  0  0
    5.5042   -6.1250    0.0000 N   0  0  0  0  0  0  0  0  0  0  0  0
    2.0792   -8.5250    0.0000 N   0  0  0  0  0  0  0  0  0  0  0  0
    3.2000   -7.5292    0.0000 O   0  0  0  0  0  0  0  0  0  0  0  0
    4.3917   -5.6292    0.0000 C   0  0  0  0  0  0  0  0  0  0  0  0
    1.1292  -10.2875    0.0000 C   0  0  0  0  0  0  0  0  0  0  0  0
    3.6417   -6.9292    0.0000 C   0  0  0  0  0  0  0  0  0  0  0  0
    0.7792   -8.7917    0.0000 C   0  0  0  0  0  0  0  0  0  0  0  0
    4.8917   -5.0750    0.0000 C   0  0  0  0  0  0  0  0  0  0  0  0
    2.5000   -6.5500    0.0000 C   0  0  0  0  0  0  0  0  0  0  0  0
    5.5792   -5.3792    0.0000 C   0  0  0  0  0  0  0  0  0  0  0  0
    0.3917  -10.0667    0.0000 C   0  0  0  0  0  0  0  0  0  0  0  0
    0.2250   -9.3167    0.0000 C   0  0  0  0  0  0  0  0  0  0  0  0
    3.2125   -6.3250    0.0000 C   0  0  0  0  0  0  0  0  0  0  0  0
    4.3917   -6.9292    0.0000 C   0  0  0  0  0  0  0  0  0  0  0  0
    2.4042   -9.9792    0.0000 C   0  0  0  0  0  0  0  0  0  0  0  0
    1.2167   -7.5542    0.0000 O   0  0  0  0  0  0  0  0  0  0  0  0
    2.9542   -9.4667    0.0000 O   0  0  0  0  0  0  0  0  0  0  0  0
    4.7417   -4.3292    0.0000 Cl  0  0  0  0  0  0  0  0  0  0  0  0
   -0.1500  -10.5792    0.0000 O   0  0  0  0  0  0  0  0  0  0  0  0
   -0.4958   -9.1042    0.0000 O   0  0  0  0  0  0  0  0  0  0  0  0
    2.5750  -10.7125    0.0000 C   0  0  0  0  0  0  0  0  0  0  0  0
   -0.8708  -10.3625    0.0000 C   0  0  0  0  0  0  0  0  0  0  0  0
   -0.6625   -8.3667    0.0000 C   0  0  0  0  0  0  0  0  0  0  0  0
  2  1  2  0  0  0  0
  3 19  1  0  0  0  0
  4  5  1  0  0  0  0
  5  7  1  0  0  0  0
  6  3  1  0  0  0  0
  7  1  1  0  0  0  0
  8  4  1  0  0  0  0
  9  3  1  0  0  0  0
 10  2  1  0  0  0  0
 11  8  1  0  0  0  0
 12  1  1  0  0  0  0
 13  9  2  0  0  0  0
 14  4  2  0  0  0  0
 15  6  2  0  0  0  0
 16 17  1  0  0  0  0
 17 12  2  0  0  0  0
 18 14  1  0  0  0  0
 19 11  1  0  0  0  0
 20  2  1  0  0  0  0
 21  5  2  0  0  0  0
 22 20  2  0  0  0  0
 23 13  1  0  0  0  0
 24 16  1  0  0  0  0
 25 17  1  0  0  0  0
 26 20  1  0  0  0  0
 27 24  1  0  0  0  0
 28 25  1  0  0  0  0
 16 10  2  0  0  0  0
 11 18  2  0  0  0  0
 15 13  1  0  0  0  0
M  END
>  <ID> (7514295)
7514295

>  <Supplier> (7514295)
ChemBridge

>  <clogP> (7514295)
2.662000000000000e+000

>  <RB> (7514295)
5

>  <tPSA> (7514295)
9.559000000000000e+001

>  <Hacc> (7514295)
6

>  <Hdon> (7514295)
1

>  <LogSw> (7514295)
-4.596000000000000e+000

>  <Group> (7514295)
3

$$$$
5477838
  -ISIS-  03310818222D

 28 32  0  0  0  0  0  0  0  0999 V2000
   -1.2500    0.9125    0.0000 C   0  0  0  0  0  0  0  0  0  0  0  0
   -1.2500   -0.0042    0.0000 C   0  0  0  0  0  0  0  0  0  0  0  0
   -2.0500    1.3708    0.0000 C   0  0  0  0  0  0  0  0  0  0  0  0
   -0.4708    1.3708    0.0000 C   0  0  0  0  0  0  0  0  0  0  0  0
   -0.4708   -0.4667    0.0000 C   0  0  0  0  0  0  0  0  0  0  0  0
   -2.0500   -0.4667    0.0000 C   0  0  0  0  0  0  0  0  0  0  0  0
   -0.4708    2.2958    0.0000 N   0  0  0  0  0  0  0  0  0  0  0  0
   -2.0500    2.2958    0.0000 O   0  0  0  0  0  0  0  0  0  0  0  0
    0.3500   -0.0042    0.0000 C   0  0  0  0  0  0  0  0  0  0  0  0
    0.3500    0.9125    0.0000 C   0  0  0  0  0  0  0  0  0  0  0  0
   -2.8500    0.9125    0.0000 C   0  0  0  0  0  0  0  0  0  0  0  0
   -2.8500   -0.0042    0.0000 C   0  0  0  0  0  0  0  0  0  0  0  0
   -0.4833   -1.4042    0.0000 N   0  0  0  0  0  0  0  0  0  0  0  0
   -2.0500   -1.3875    0.0000 O   0  0  0  0  0  0  0  0  0  0  0  0
    1.1500    1.3958    0.0000 N   0  0  3  0  0  0  0  0  0  0  0  0
    0.5667   -1.4042    0.0000 C   0  0  0  0  0  0  0  0  0  0  0  0
    2.4875   -1.3875    0.0000 C   0  0  0  0  0  0  0  0  0  0  0  0
   -3.6333    1.3708    0.0000 C   0  0  0  0  0  0  0  0  0  0  0  0
    1.0375   -2.2042    0.0000 C   0  0  0  0  0  0  0  0  0  0  0  0
    1.0375   -0.5500    0.0000 C   0  0  0  0  0  0  0  0  0  0  0  0
   -3.6333   -0.4667    0.0000 C   0  0  0  0  0  0  0  0  0  0  0  0
    2.0000   -0.5500    0.0000 C   0  0  0  0  0  0  0  0  0  0  0  0
    2.0000   -2.2042    0.0000 C   0  0  0  0  0  0  0  0  0  0  0  0
    1.9500    0.9333    0.0000 C   0  0  0  0  0  0  0  0  0  0  0  0
    3.4375   -1.3875    0.0000 C   0  0  0  0  0  0  0  0  0  0  0  0
   -4.4333    0.9125    0.0000 C   0  0  0  0  0  0  0  0  0  0  0  0
   -4.4333   -0.0042    0.0000 C   0  0  0  0  0  0  0  0  0  0  0  0
    1.1500    2.3125    0.0000 H   0  0  0  0  0  0  0  0  0  0  0  0
  2  1  1  0  0  0  0
  3  1  2  0  0  0  0
  4  1  1  0  0  0  0
  5  2  2  0  0  0  0
  6  2  1  0  0  0  0
  7  4  2  0  0  0  0
  8  3  1  0  0  0  0
  9 10  2  0  0  0  0
 10  4  1  0  0  0  0
 11  3  1  0  0  0  0
 12 11  2  0  0  0  0
 13  5  1  0  0  0  0
 14  6  2  0  0  0  0
 15 10  1  0  0  0  0
 16 13  1  0  0  0  0
 17 22  1  0  0  0  0
 18 11  1  0  0  0  0
 19 16  2  0  0  0  0
 20 16  1  0  0  0  0
 21 12  1  0  0  0  0
 22 20  2  0  0  0  0
 23 19  1  0  0  0  0
 24 15  1  0  0  0  0
 25 17  1  0  0  0  0
 26 18  2  0  0  0  0
 27 26  1  0  0  0  0
 28 15  1  0  0  0  0
  7  8  1  0  0  0  0
  9  5  1  0  0  0  0
 12  6  1  0  0  0  0
 21 27  2  0  0  0  0
 17 23  2  0  0  0  0
M  END
>  <ID> (5477838)
5477838

>  <Supplier> (5477838)
ChemBridge

>  <clogP> (5477838)
5.710000000000000e+000

>  <RB> (5477838)
2

>  <tPSA> (5477838)
6.716000000000000e+001

>  <Hacc> (5477838)
3

>  <Hdon> (5477838)
2

>  <LogSw> (5477838)
-7.778000000000001e+000

>  <Group> (5477838)
3

>  <Core> (5477838)
214

$$$$
7784174
  -ISIS-  03310818272D

 29 32  0  0  0  0  0  0  0  0999 V2000
    7.7500   -0.8417    0.0000 C   0  0  0  0  0  0  0  0  0  0  0  0
    7.4292   -1.4792    0.0000 C   0  0  0  0  0  0  0  0  0  0  0  0
    8.4500   -0.9542    0.0000 O   0  0  0  0  0  0  0  0  0  0  0  0
    6.7292   -1.5917    0.0000 N   0  0  3  0  0  0  0  0  0  0  0  0
    7.9292   -1.9750    0.0000 C   0  0  0  0  0  0  0  0  0  0  0  0
    7.7000   -0.1417    0.0000 C   0  0  0  0  0  0  0  0  0  0  0  0
    6.3917   -2.2125    0.0000 C   0  0  0  0  0  0  0  0  0  0  0  0
    8.5625   -1.6542    0.0000 C   0  0  0  0  0  0  0  0  0  0  0  0
    8.2917    0.2500    0.0000 C   0  0  0  0  0  0  0  0  0  0  0  0
    5.6792   -2.2375    0.0000 C   0  0  0  0  0  0  0  0  0  0  0  0
    8.2417    0.9583    0.0000 C   0  0  0  0  0  0  0  0  0  0  0  0
    8.8292    1.3500    0.0000 C   0  0  0  0  0  0  0  0  0  0  0  0
    5.2417   -1.6750    0.0000 O   0  0  0  0  0  0  0  0  0  0  0  0
    7.0667    0.1750    0.0000 O   0  0  0  0  0  0  0  0  0  0  0  0
    6.7542   -2.8167    0.0000 O   0  0  0  0  0  0  0  0  0  0  0  0
    9.4667    1.0375    0.0000 C   0  0  0  0  0  0  0  0  0  0  0  0
    5.2875   -2.8292    0.0000 C   0  0  0  0  0  0  0  0  0  0  0  0
    8.9250   -0.0625    0.0000 C   0  0  0  0  0  0  0  0  0  0  0  0
    4.5750   -1.9167    0.0000 C   0  0  0  0  0  0  0  0  0  0  0  0
    4.6000   -2.6292    0.0000 C   0  0  0  0  0  0  0  0  0  0  0  0
    9.5167    0.3333    0.0000 C   0  0  0  0  0  0  0  0  0  0  0  0
    8.7792    2.0583    0.0000 Cl  0  0  0  0  0  0  0  0  0  0  0  0
    7.8875   -2.6792    0.0000 C   0  0  0  0  0  0  0  0  0  0  0  0
   10.0542    1.4333    0.0000 O   0  0  0  0  0  0  0  0  0  0  0  0
    9.1500   -2.0417    0.0000 C   0  0  0  0  0  0  0  0  0  0  0  0
   10.6917    1.1208    0.0000 C   0  0  0  0  0  0  0  0  0  0  0  0
    8.4792   -3.0667    0.0000 C   0  0  0  0  0  0  0  0  0  0  0  0
    9.1167   -2.7417    0.0000 C   0  0  0  0  0  0  0  0  0  0  0  0
    6.4375   -0.9500    0.0000 H   0  0  0  0  0  0  0  0  0  0  0  0
  2  1  2  0  0  0  0
  3  1  1  0  0  0  0
  4  2  1  0  0  0  0
  5  2  1  0  0  0  0
  6  1  1  0  0  0  0
  7  4  1  0  0  0  0
  8  3  1  0  0  0  0
  9  6  1  0  0  0  0
 10  7  1  0  0  0  0
 11  9  1  0  0  0  0
 12 11  2  0  0  0  0
 13 10  1  0  0  0  0
 14  6  2  0  0  0  0
 15  7  2  0  0  0  0
 16 21  2  0  0  0  0
 17 10  2  0  0  0  0
 18  9  2  0  0  0  0
 19 13  1  0  0  0  0
 20 17  1  0  0  0  0
 21 18  1  0  0  0  0
 22 12  1  0  0  0  0
 23  5  1  0  0  0  0
 24 16  1  0  0  0  0
 25  8  1  0  0  0  0
 26 24  1  0  0  0  0
 27 23  2  0  0  0  0
 28 25  2  0  0  0  0
 29  4  1  0  0  0  0
  8  5  2  0  0  0  0
 27 28  1  0  0  0  0
 12 16  1  0  0  0  0
 20 19  2  0  0  0  0
M  END
>  <ID> (7784174)
7784174

>  <Supplier> (7784174)
ChemBridge

>  <clogP> (7784174)
4.890000000000000e+000

>  <RB> (7784174)
4

>  <tPSA> (7784174)
8.168000000000001e+001

>  <Hacc> (7784174)
5

>  <Hdon> (7784174)
1

>  <LogSw> (7784174)
-6.261000000000000e+000

>  <Group> (7784174)
1

$$$$
9149288
  -ISIS-  03310818292D

 24 27  0  0  0  0  0  0  0  0999 V2000
    3.6250    2.7375    0.0000 C   0  0  0  0  0  0  0  0  0  0  0  0
    4.0000    2.0875    0.0000 N   0  0  0  0  0  0  0  0  0  0  0  0
    2.8750    2.7375    0.0000 C   0  0  0  0  0  0  0  0  0  0  0  0
    4.7500    2.0875    0.0000 C   0  0  0  0  0  0  0  0  0  0  0  0
    1.3750    2.7375    0.0000 N   0  0  0  0  0  0  0  0  0  0  0  0
    1.7500    2.0875    0.0000 C   0  0  0  0  0  0  0  0  0  0  0  0
    2.5000    2.0875    0.0000 C   0  0  0  0  0  0  0  0  0  0  0  0
    5.1875    1.4833    0.0000 N   0  0  0  0  0  0  0  0  0  0  0  0
    2.5000    3.3958    0.0000 C   0  0  0  0  0  0  0  0  0  0  0  0
    1.7500    3.3958    0.0000 C   0  0  0  0  0  0  0  0  0  0  0  0
    5.1875    2.6958    0.0000 S   0  0  0  0  0  0  0  0  0  0  0  0
    4.0000    3.3958    0.0000 O   0  0  0  0  0  0  0  0  0  0  0  0
    5.9042    1.7125    0.0000 C   0  0  0  0  0  0  0  0  0  0  0  0
    5.9042    2.4625    0.0000 C   0  0  0  0  0  0  0  0  0  0  0  0
    1.3750    1.4458    0.0000 C   0  0  0  0  0  0  0  0  0  0  0  0
    0.6250    0.1458    0.0000 N   0  0  0  0  0  0  0  0  0  0  0  0
    2.8750    4.0292    0.0000 C   0  0  0  0  0  0  0  0  0  0  0  0
    1.3750    4.0292    0.0000 C   0  0  0  0  0  0  0  0  0  0  0  0
    1.3750    0.1458    0.0000 C   0  0  0  0  0  0  0  0  0  0  0  0
    0.2500    0.7958    0.0000 C   0  0  0  0  0  0  0  0  0  0  0  0
    1.7500    0.7958    0.0000 C   0  0  0  0  0  0  0  0  0  0  0  0
    0.6250    1.4458    0.0000 C   0  0  0  0  0  0  0  0  0  0  0  0
    2.5000    4.6792    0.0000 C   0  0  0  0  0  0  0  0  0  0  0  0
    1.7500    4.6792    0.0000 C   0  0  0  0  0  0  0  0  0  0  0  0
  2  1  1  0  0  0  0
  3  1  1  0  0  0  0
  4  2  1  0  0  0  0
  5 10  1  0  0  0  0
  6  7  1  0  0  0  0
  7  3  2  0  0  0  0
  8  4  2  0  0  0  0
  9  3  1  0  0  0  0
 10  9  1  0  0  0  0
 11  4  1  0  0  0  0
 12  1  2  0  0  0  0
 13  8  1  0  0  0  0
 14 11  1  0  0  0  0
 15  6  1  0  0  0  0
 16 20  1  0  0  0  0
 17  9  2  0  0  0  0
 18 10  2  0  0  0  0
 19 21  1  0  0  0  0
 20 22  2  0  0  0  0
 21 15  2  0  0  0  0
 22 15  1  0  0  0  0
 23 17  1  0  0  0  0
 24 23  2  0  0  0  0
  6  5  2  0  0  0  0
 14 13  2  0  0  0  0
 18 24  1  0  0  0  0
 16 19  2  0  0  0  0
M  END
>  <ID> (9149288)
9149288

>  <Supplier> (9149288)
ChemBridge

>  <clogP> (9149288)
2.736000000000000e+000

>  <RB> (9149288)
3

>  <tPSA> (9149288)
6.777000000000000e+001

>  <Hacc> (9149288)
4

>  <Hdon> (9149288)
1

>  <LogSw> (9149288)
-3.960000000000000e+000

>  <Group> (9149288)
2

$$$$
6954169
  -ISIS-  03310818242D

 32 36  0  0  0  0  0  0  0  0999 V2000
    0.8500   -0.7167    0.0000 N   0  0  3  0  0  0  0  0  0  0  0  0
   -0.5708   -0.7167    0.0000 C   0  0  0  0  0  0  0  0  0  0  0  0
    0.1500   -1.1375    0.0000 C   0  0  0  0  0  0  0  0  0  0  0  0
   -0.5708    0.0958    0.0000 C   0  0  0  0  0  0  0  0  0  0  0  0
    0.8500    0.0625    0.0000 C   0  0  0  0  0  0  0  0  0  0  0  0
    0.1500    0.4833    0.0000 N   0  0  0  0  0  0  0  0  0  0  0  0
   -1.2708   -1.1375    0.0000 C   0  0  3  0  0  0  0  0  0  0  0  0
    1.5500   -1.1042    0.0000 C   0  0  0  0  0  0  0  0  0  0  0  0
   -1.2708    0.4833    0.0000 C   0  0  0  0  0  0  0  0  0  0  0  0
   -1.9708    0.0958    0.0000 C   0  0  0  0  0  0  0  0  0  0  0  0
   -1.9708   -0.7167    0.0000 C   0  0  0  0  0  0  0  0  0  0  0  0
    3.6875    0.8000    0.0000 N   0  0  0  0  0  0  0  0  0  0  0  0
    1.5500   -1.9167    0.0000 C   0  0  0  0  0  0  0  0  0  0  0  0
    0.1500   -1.9500    0.0000 O   0  0  0  0  0  0  0  0  0  0  0  0
    2.9667    0.4125    0.0000 C   0  0  0  0  0  0  0  0  0  0  0  0
    1.5667    0.4500    0.0000 S   0  0  0  0  0  0  0  0  0  0  0  0
    2.2500   -2.3042    0.0000 C   0  0  0  0  0  0  0  0  0  0  0  0
   -2.0708   -1.2292    0.0000 C   0  0  0  0  0  0  0  0  0  0  0  0
   -0.7958   -1.8000    0.0000 C   0  0  0  0  0  0  0  0  0  0  0  0
    2.2500   -0.7167    0.0000 C   0  0  0  0  0  0  0  0  0  0  0  0
    2.2500    0.0208    0.0000 C   0  0  0  0  0  0  0  0  0  0  0  0
   -1.2708    1.2958    0.0000 C   0  0  0  0  0  0  0  0  0  0  0  0
    2.2500   -3.1167    0.0000 O   0  0  0  0  0  0  0  0  0  0  0  0
   -2.6708    0.4833    0.0000 C   0  0  0  0  0  0  0  0  0  0  0  0
    2.9500   -1.1042    0.0000 C   0  0  0  0  0  0  0  0  0  0  0  0
    2.9500   -1.9167    0.0000 C   0  0  0  0  0  0  0  0  0  0  0  0
    2.9500   -3.5375    0.0000 C   0  0  0  0  0  0  0  0  0  0  0  0
   -2.3958   -1.9500    0.0000 C   0  0  0  0  0  0  0  0  0  0  0  0
   -1.1333   -2.5167    0.0000 C   0  0  0  0  0  0  0  0  0  0  0  0
   -1.9708    1.6833    0.0000 C   0  0  0  0  0  0  0  0  0  0  0  0
   -2.6708    1.2958    0.0000 C   0  0  0  0  0  0  0  0  0  0  0  0
   -1.9125   -2.6042    0.0000 C   0  0  0  0  0  0  0  0  0  0  0  0
  2  3  1  0  0  0  0
  3  1  1  0  0  0  0
  4  6  1  0  0  0  0
  5  1  1  0  0  0  0
  6  5  2  0  0  0  0
  7  2  1  0  0  0  0
  8  1  1  0  0  0  0
  9  4  1  0  0  0  0
 10  9  2  0  0  0  0
 11  7  1  0  0  0  0
 12 15  3  0  0  0  0
 13  8  1  0  0  0  0
 14  3  2  0  0  0  0
 15 21  1  0  0  0  0
 16  5  1  0  0  0  0
 17 13  2  0  0  0  0
 18  7  1  0  0  0  0
 19  7  1  0  0  0  0
 20  8  2  0  0  0  0
 21 16  1  0  0  0  0
 22  9  1  0  0  0  0
 23 17  1  0  0  0  0
 24 10  1  0  0  0  0
 25 20  1  0  0  0  0
 26 25  2  0  0  0  0
 27 23  1  0  0  0  0
 28 18  1  0  0  0  0
 29 19  1  0  0  0  0
 30 22  2  0  0  0  0
 31 30  1  0  0  0  0
 32 29  1  0  0  0  0
  2  4  2  0  0  0  0
 26 17  1  0  0  0  0
 11 10  1  0  0  0  0
 28 32  1  0  0  0  0
 31 24  2  0  0  0  0
M  END
>  <ID> (6954169)
6954169

>  <Supplier> (6954169)
ChemBridge

>  <clogP> (6954169)
5.109999999999999e+000

>  <RB> (6954169)
3

>  <tPSA> (6954169)
6.791000000000000e+001

>  <Hacc> (6954169)
4

>  <Hdon> (6954169)
0

>  <LogSw> (6954169)
-7.061999999999999e+000

>  <Group> (6954169)
1

>  <Core> (6954169)
039

$$$$
9027061
  -ISIS-  03310818282D

 30 34  0  0  0  0  0  0  0  0999 V2000
    5.4042    2.5208    0.0000 C   0  0  0  0  0  0  0  0  0  0  0  0
    5.4042    3.2708    0.0000 C   0  0  0  0  0  0  0  0  0  0  0  0
    4.2500    2.8958    0.0000 C   0  0  0  0  0  0  0  0  0  0  0  0
    4.6875    2.2875    0.0000 N   0  0  3  0  0  0  0  0  0  0  0  0
    4.6875    3.5000    0.0000 N   0  0  0  0  0  0  0  0  0  0  0  0
    6.0542    3.6458    0.0000 N   0  0  3  0  0  0  0  0  0  0  0  0
    6.7000    2.5208    0.0000 N   0  0  3  0  0  0  0  0  0  0  0  0
    6.7000    3.2708    0.0000 C   0  0  0  0  0  0  0  0  0  0  0  0
    6.0542    2.1458    0.0000 C   0  0  0  0  0  0  0  0  0  0  0  0
    3.5292    2.6625    0.0000 N   0  0  3  0  0  0  0  0  0  0  0  0
    3.5292    1.9125    0.0000 C   0  0  0  0  0  0  0  0  0  0  0  0
    4.2500    1.6833    0.0000 C   0  0  0  0  0  0  0  0  0  0  0  0
    2.9292    3.1083    0.0000 C   0  0  0  0  0  0  0  0  0  0  0  0
    7.3500    3.6458    0.0000 O   0  0  0  0  0  0  0  0  0  0  0  0
    6.0542    1.3958    0.0000 O   0  0  0  0  0  0  0  0  0  0  0  0
    1.6375    3.2375    0.0000 N   0  0  3  0  0  0  0  0  0  0  0  0
    2.9292    1.4708    0.0000 C   0  0  0  0  0  0  0  0  0  0  0  0
    6.0542    4.3917    0.0000 C   0  0  0  0  0  0  0  0  0  0  0  0
    7.3500    2.1458    0.0000 C   0  0  0  0  0  0  0  0  0  0  0  0
    2.2417    2.8000    0.0000 C   0  0  0  0  0  0  0  0  0  0  0  0
    0.4250    4.1167    0.0000 O   0  0  0  0  0  0  0  0  0  0  0  0
    0.9500    2.9333    0.0000 C   0  0  0  0  0  0  0  0  0  0  0  0
    1.7167    3.9833    0.0000 C   0  0  0  0  0  0  0  0  0  0  0  0
    1.1042    4.4167    0.0000 C   0  0  0  0  0  0  0  0  0  0  0  0
    0.3417    3.3750    0.0000 C   0  0  0  0  0  0  0  0  0  0  0  0
    2.2417    1.7750    0.0000 C   0  0  0  0  0  0  0  0  0  0  0  0
    3.0042    0.7250    0.0000 C   0  0  0  0  0  0  0  0  0  0  0  0
    2.4000    0.2833    0.0000 C   0  0  0  0  0  0  0  0  0  0  0  0
    1.6375    1.3375    0.0000 C   0  0  0  0  0  0  0  0  0  0  0  0
    1.7167    0.5958    0.0000 C   0  0  0  0  0  0  0  0  0  0  0  0
  2  1  2  0  0  0  0
  3  4  1  0  0  0  0
  4  1  1  0  0  0  0
  5  2  1  0  0  0  0
  6  2  1  0  0  0  0
  7  9  1  0  0  0  0
  8  7  1  0  0  0  0
  9  1  1  0  0  0  0
 10  3  1  0  0  0  0
 11 12  2  0  0  0  0
 12  4  1  0  0  0  0
 13 10  1  0  0  0  0
 14  8  2  0  0  0  0
 15  9  2  0  0  0  0
 16 20  1  0  0  0  0
 17 11  1  0  0  0  0
 18  6  1  0  0  0  0
 19  7  1  0  0  0  0
 20 13  1  0  0  0  0
 21 24  1  0  0  0  0
 22 16  1  0  0  0  0
 23 16  1  0  0  0  0
 24 23  1  0  0  0  0
 25 22  1  0  0  0  0
 26 17  1  0  0  0  0
 27 17  2  0  0  0  0
 28 27  1  0  0  0  0
 29 26  2  0  0  0  0
 30 28  2  0  0  0  0
  5  3  2  0  0  0  0
  6  8  1  0  0  0  0
 11 10  1  0  0  0  0
 29 30  1  0  0  0  0
 25 21  1  0  0  0  0
M  END
>  <ID> (9027061)
9027061

>  <Supplier> (9027061)
ChemBridge

>  <clogP> (9027061)
2.422000000000000e+000

>  <RB> (9027061)
4

>  <tPSA> (9027061)
7.870000000000000e+001

>  <Hacc> (9027061)
5

>  <Hdon> (9027061)
0

>  <LogSw> (9027061)
-4.239000000000002e+000

>  <Group> (9027061)
2

>  <Core> (9027061)
131

$$$$
9027060
  -ISIS-  03310818282D

 19 21  0  0  0  0  0  0  0  0999 V2000
    4.0292    1.8250    0.0000 N   0  0  0  0  0  0  0  0  0  0  0  0
    3.3167    1.5958    0.0000 N   0  0  3  0  0  0  0  0  0  0  0  0
    4.0292    0.6125    0.0000 N   0  0  0  0  0  0  0  0  0  0  0  0
    4.4667    1.2208    0.0000 C   0  0  0  0  0  0  0  0  0  0  0  0
    3.3167    0.8458    0.0000 N   0  0  0  0  0  0  0  0  0  0  0  0
    2.0250    1.7333    0.0000 C   0  0  0  0  0  0  0  0  0  0  0  0
    0.8167    1.6000    0.0000 N   0  0  0  0  0  0  0  0  0  0  0  0
    1.3750    2.1083    0.0000 N   0  0  0  0  0  0  0  0  0  0  0  0
    1.1250    0.9208    0.0000 N   0  0  0  0  0  0  0  0  0  0  0  0
    1.8667    0.9958    0.0000 N   0  0  0  0  0  0  0  0  0  0  0  0
    2.7125    2.0333    0.0000 C   0  0  0  0  0  0  0  0  0  0  0  0
    5.2167    1.2208    0.0000 C   0  0  0  0  0  0  0  0  0  0  0  0
    5.5917    0.5708    0.0000 C   0  0  0  0  0  0  0  0  0  0  0  0
    5.5917    1.8708    0.0000 C   0  0  0  0  0  0  0  0  0  0  0  0
    6.7167    1.2208    0.0000 C   0  0  0  0  0  0  0  0  0  0  0  0
    7.4667    1.2208    0.0000 S   0  0  0  0  0  0  0  0  0  0  0  0
    6.3417    1.8708    0.0000 C   0  0  0  0  0  0  0  0  0  0  0  0
    6.3417    0.5708    0.0000 C   0  0  0  0  0  0  0  0  0  0  0  0
    7.8417    0.5708    0.0000 C   0  0  0  0  0  0  0  0  0  0  0  0
  2  1  1  0  0  0  0
  3  4  1  0  0  0  0
  4  1  2  0  0  0  0
  5  2  1  0  0  0  0
  6 11  1  0  0  0  0
  7  8  1  0  0  0  0
  8  6  2  0  0  0  0
  9 10  1  0  0  0  0
 10  6  1  0  0  0  0
 11  2  1  0  0  0  0
 12  4  1  0  0  0  0
 13 12  2  0  0  0  0
 14 12  1  0  0  0  0
 15 17  1  0  0  0  0
 16 15  1  0  0  0  0
 17 14  2  0  0  0  0
 18 13  1  0  0  0  0
 19 16  1  0  0  0  0
  5  3  2  0  0  0  0
 18 15  2  0  0  0  0
  9  7  2  0  0  0  0
M  END
>  <ID> (9027060)
9027060

>  <Supplier> (9027060)
ChemBridge

>  <clogP> (9027060)
7.630000000000000e-001

>  <RB> (9027060)
3

>  <tPSA> (9027060)
9.806000000000000e+001

>  <Hacc> (9027060)
6

>  <Hdon> (9027060)
1

>  <LogSw> (9027060)
-1.853000000000000e+000

>  <Group> (9027060)
2

>  <Core> (9027060)
349

$$$$
9048288
  -ISIS-  03310818282D

 21 23  0  0  0  0  0  0  0  0999 V2000
    3.0292    1.8333    0.0000 N   0  0  3  0  0  0  0  0  0  0  0  0
    2.5875    1.2250    0.0000 C   0  0  0  0  0  0  0  0  0  0  0  0
    3.0292    0.6208    0.0000 N   0  0  0  0  0  0  0  0  0  0  0  0
    3.7417    1.6000    0.0000 C   0  0  0  0  0  0  0  0  0  0  0  0
    3.7417    0.8500    0.0000 N   0  0  0  0  0  0  0  0  0  0  0  0
    4.3500    2.0458    0.0000 S   0  0  0  0  0  0  0  0  0  0  0  0
    1.8375    1.2250    0.0000 C   0  0  0  0  0  0  0  0  0  0  0  0
    6.9292    2.3125    0.0000 C   0  0  3  0  0  0  0  0  0  0  0  0
    5.6417    2.1750    0.0000 C   0  0  0  0  0  0  0  0  0  0  0  0
    6.3250    1.8708    0.0000 N   0  0  0  0  0  0  0  0  0  0  0  0
    7.6792    2.3958    0.0000 C   0  0  0  0  0  0  0  0  0  0  0  0
    7.2375    2.9958    0.0000 C   0  0  0  0  0  0  0  0  0  0  0  0
    1.4625    1.8750    0.0000 N   0  0  0  0  0  0  0  0  0  0  0  0
    5.5625    2.9208    0.0000 O   0  0  0  0  0  0  0  0  0  0  0  0
    2.7917    2.5458    0.0000 C   0  0  0  0  0  0  0  0  0  0  0  0
    5.0292    1.7375    0.0000 C   0  0  0  0  0  0  0  0  0  0  0  0
    0.7125    1.8750    0.0000 C   0  0  0  0  0  0  0  0  0  0  0  0
    1.4625    0.5750    0.0000 C   0  0  0  0  0  0  0  0  0  0  0  0
    3.3000    3.1083    0.0000 C   0  0  0  0  0  0  0  0  0  0  0  0
    0.3375    1.2250    0.0000 C   0  0  0  0  0  0  0  0  0  0  0  0
    0.7125    0.5750    0.0000 C   0  0  0  0  0  0  0  0  0  0  0  0
  2  1  1  0  0  0  0
  3  2  2  0  0  0  0
  4  1  1  0  0  0  0
  5  4  2  0  0  0  0
  6  4  1  0  0  0  0
  7  2  1  0  0  0  0
  8 10  1  0  0  0  0
  9 16  1  0  0  0  0
 10  9  1  0  0  0  0
 11  8  1  0  0  0  0
 12  8  1  0  0  0  0
 13  7  1  0  0  0  0
 14  9  2  0  0  0  0
 15  1  1  0  0  0  0
 16  6  1  0  0  0  0
 17 13  2  0  0  0  0
 18  7  2  0  0  0  0
 19 15  1  0  0  0  0
 20 21  2  0  0  0  0
 21 18  1  0  0  0  0
  5  3  1  0  0  0  0
 17 20  1  0  0  0  0
 12 11  1  0  0  0  0
M  END
>  <ID> (9048288)
9048288

>  <Supplier> (9048288)
ChemBridge

>  <clogP> (9048288)
-4.900000000000000e-002

>  <RB> (9048288)
5

>  <tPSA> (9048288)
7.270000000000000e+001

>  <Hacc> (9048288)
4

>  <Hdon> (9048288)
1

>  <LogSw> (9048288)
-2.491000000000000e+000

>  <Group> (9048288)
1

>  <Core> (9048288)
009

$$$$
5428923
  -ISIS-  03310818222D

 18 19  0  0  0  0  0  0  0  0999 V2000
   -1.9500    2.2083    0.0000 N   0  0  3  0  0  0  0  0  0  0  0  0
    0.7500    2.1500    0.0000 C   0  0  0  0  0  0  0  0  0  0  0  0
    0.7500    2.9333    0.0000 C   0  0  0  0  0  0  0  0  0  0  0  0
    0.0792    1.7833    0.0000 C   0  0  0  0  0  0  0  0  0  0  0  0
   -0.5958    2.1500    0.0000 C   0  0  0  0  0  0  0  0  0  0  0  0
   -1.2708    1.8125    0.0000 C   0  0  0  0  0  0  0  0  0  0  0  0
   -2.6333    1.8125    0.0000 C   0  0  0  0  0  0  0  0  0  0  0  0
    0.0792    3.3208    0.0000 C   0  0  0  0  0  0  0  0  0  0  0  0
   -0.5958    2.9333    0.0000 C   0  0  0  0  0  0  0  0  0  0  0  0
    1.4167    1.7625    0.0000 O   0  0  0  0  0  0  0  0  0  0  0  0
   -1.9500    2.9958    0.0000 C   0  0  0  0  0  0  0  0  0  0  0  0
    1.4167    3.3208    0.0000 O   0  0  0  0  0  0  0  0  0  0  0  0
   -3.3125    2.2083    0.0000 C   0  0  3  0  0  0  0  0  0  0  0  0
   -2.6333    3.3958    0.0000 C   0  0  0  0  0  0  0  0  0  0  0  0
   -3.3125    2.9958    0.0000 C   0  0  0  0  0  0  0  0  0  0  0  0
    1.4167    0.9833    0.0000 C   0  0  0  0  0  0  0  0  0  0  0  0
    1.4292    4.0917    0.0000 C   0  0  0  0  0  0  0  0  0  0  0  0
   -3.9958    1.8000    0.0000 C   0  0  0  0  0  0  0  0  0  0  0  0
  2  4  2  0  0  0  0
  3  8  2  0  0  0  0
  4  5  1  0  0  0  0
  5  6  1  0  0  0  0
  6  1  1  0  0  0  0
  7  1  1  0  0  0  0
  8  9  1  0  0  0  0
  9  5  2  0  0  0  0
 10  2  1  0  0  0  0
 11  1  1  0  0  0  0
 12  3  1  0  0  0  0
 13  7  1  0  0  0  0
 14 11  1  0  0  0  0
 15 14  1  0  0  0  0
 16 10  1  0  0  0  0
 17 12  1  0  0  0  0
 18 13  1  0  0  0  0
 15 13  1  0  0  0  0
  3  2  1  0  0  0  0
M  END
>  <ID> (5428923)
5428923

>  <Supplier> (5428923)
ChemBridge

>  <clogP> (5428923)
3.340000000000000e+000

>  <RB> (5428923)
2

>  <tPSA> (5428923)
2.170000000000000e+001

>  <Hacc> (5428923)
3

>  <Hdon> (5428923)
0

>  <LogSw> (5428923)
-2.864000000000000e+000

>  <Group> (5428923)
3

$$$$
9110495
  -ISIS-  03310818292D

 21 22  0  0  0  0  0  0  0  0999 V2000
    6.7167    2.0333    0.0000 C   0  0  0  0  0  0  0  0  0  0  0  0
    7.0917    1.3833    0.0000 N   0  0  0  0  0  0  0  0  0  0  0  0
    7.0917    2.6833    0.0000 N   0  0  0  0  0  0  0  0  0  0  0  0
    0.7167    0.7333    0.0000 N   0  0  0  0  0  0  0  0  0  0  0  0
    1.4667    0.7333    0.0000 C   0  0  0  0  0  0  0  0  0  0  0  0
    4.8417    1.3833    0.0000 C   0  0  0  0  0  0  0  0  0  0  0  0
    5.9667    2.0333    0.0000 S   0  0  0  0  0  0  0  0  0  0  0  0
    4.4667    0.7333    0.0000 N   0  0  0  0  0  0  0  0  0  0  0  0
    7.8417    1.3833    0.0000 C   0  0  0  0  0  0  0  0  0  0  0  0
    7.8417    2.6833    0.0000 C   0  0  0  0  0  0  0  0  0  0  0  0
    8.2167    2.0333    0.0000 C   0  0  0  0  0  0  0  0  0  0  0  0
    4.4667    2.0333    0.0000 O   0  0  0  0  0  0  0  0  0  0  0  0
    5.5917    1.3833    0.0000 C   0  0  0  0  0  0  0  0  0  0  0  0
    2.2167    0.7333    0.0000 C   0  0  0  0  0  0  0  0  0  0  0  0
    3.7167    0.7333    0.0000 C   0  0  0  0  0  0  0  0  0  0  0  0
    2.5917    0.0833    0.0000 C   0  0  0  0  0  0  0  0  0  0  0  0
    2.5917    1.3833    0.0000 C   0  0  0  0  0  0  0  0  0  0  0  0
    3.3417    0.0833    0.0000 C   0  0  0  0  0  0  0  0  0  0  0  0
    3.3417    1.3833    0.0000 C   0  0  0  0  0  0  0  0  0  0  0  0
    8.2167    0.7333    0.0000 C   0  0  0  0  0  0  0  0  0  0  0  0
    8.2167    3.3333    0.0000 C   0  0  0  0  0  0  0  0  0  0  0  0
  2  1  1  0  0  0  0
  3  1  2  0  0  0  0
  4  5  3  0  0  0  0
  5 14  1  0  0  0  0
  6 13  1  0  0  0  0
  7  1  1  0  0  0  0
  8  6  1  0  0  0  0
  9  2  2  0  0  0  0
 10  3  1  0  0  0  0
 11 10  2  0  0  0  0
 12  6  2  0  0  0  0
 13  7  1  0  0  0  0
 14 17  2  0  0  0  0
 15  8  1  0  0  0  0
 16 18  2  0  0  0  0
 17 19  1  0  0  0  0
 18 15  1  0  0  0  0
 19 15  2  0  0  0  0
 20  9  1  0  0  0  0
 21 10  1  0  0  0  0
  9 11  1  0  0  0  0
 14 16  1  0  0  0  0
M  END
>  <ID> (9110495)
9110495

>  <Supplier> (9110495)
ChemBridge

>  <clogP> (9110495)
2.457000000000000e+000

>  <RB> (9110495)
4

>  <tPSA> (9110495)
7.866999999999999e+001

>  <Hacc> (9110495)
4

>  <Hdon> (9110495)
1

>  <LogSw> (9110495)
-3.739000000000000e+000

>  <Group> (9110495)
2

$$$$
6650116
  -ISIS-  03310818242D

 23 25  0  0  0  0  0  0  0  0999 V2000
   -1.7625    0.8625    0.0000 C   0  0  0  0  0  0  0  0  0  0  0  0
   -1.7625   -0.0167    0.0000 C   0  0  0  0  0  0  0  0  0  0  0  0
   -0.2625    0.8625    0.0000 N   0  0  3  0  0  0  0  0  0  0  0  0
   -0.2625   -0.0167    0.0000 C   0  0  0  0  0  0  0  0  0  0  0  0
   -1.0208   -0.4375    0.0000 N   0  0  0  0  0  0  0  0  0  0  0  0
   -1.0208    1.2833    0.0000 C   0  0  0  0  0  0  0  0  0  0  0  0
   -2.5625   -0.2792    0.0000 S   0  0  0  0  0  0  0  0  0  0  0  0
   -2.5625    1.1208    0.0000 C   0  0  0  0  0  0  0  0  0  0  0  0
   -3.0625    0.4208    0.0000 C   0  0  0  0  0  0  0  0  0  0  0  0
    0.5000   -0.4792    0.0000 S   0  0  0  0  0  0  0  0  0  0  0  0
    0.4792    1.3000    0.0000 C   0  0  0  0  0  0  0  0  0  0  0  0
   -1.0208    2.1458    0.0000 O   0  0  0  0  0  0  0  0  0  0  0  0
    2.0042   -0.5292    0.0000 C   0  0  0  0  0  0  0  0  0  0  0  0
    1.2542   -0.0667    0.0000 C   0  0  0  0  0  0  0  0  0  0  0  0
    2.7667   -0.1167    0.0000 C   0  0  0  0  0  0  0  0  0  0  0  0
   -2.8458    1.9458    0.0000 C   0  0  0  0  0  0  0  0  0  0  0  0
   -3.9208    0.4208    0.0000 C   0  0  0  0  0  0  0  0  0  0  0  0
    0.4792    2.1625    0.0000 C   0  0  0  0  0  0  0  0  0  0  0  0
    1.2167    0.8625    0.0000 C   0  0  0  0  0  0  0  0  0  0  0  0
    2.0042   -1.3875    0.0000 C   0  0  0  0  0  0  0  0  0  0  0  0
    1.2167    2.5833    0.0000 C   0  0  0  0  0  0  0  0  0  0  0  0
    1.9792    1.2833    0.0000 C   0  0  0  0  0  0  0  0  0  0  0  0
    1.9792    2.1500    0.0000 C   0  0  0  0  0  0  0  0  0  0  0  0
  2  1  2  0  0  0  0
  3  6  1  0  0  0  0
  4  3  1  0  0  0  0
  5  2  1  0  0  0  0
  6  1  1  0  0  0  0
  7  2  1  0  0  0  0
  8  1  1  0  0  0  0
  9  8  2  0  0  0  0
 10  4  1  0  0  0  0
 11  3  1  0  0  0  0
 12  6  2  0  0  0  0
 13 14  1  0  0  0  0
 14 10  1  0  0  0  0
 15 13  2  0  0  0  0
 16  8  1  0  0  0  0
 17  9  1  0  0  0  0
 18 11  1  0  0  0  0
 19 11  2  0  0  0  0
 20 13  1  0  0  0  0
 21 18  2  0  0  0  0
 22 19  1  0  0  0  0
 23 22  2  0  0  0  0
  9  7  1  0  0  0  0
  4  5  2  0  0  0  0
 23 21  1  0  0  0  0
M  END
>  <ID> (6650116)
6650116

>  <Supplier> (6650116)
ChemBridge

>  <clogP> (6650116)
4.780000000000000e+000

>  <RB> (6650116)
4

>  <tPSA> (6650116)
3.489000000000000e+001

>  <Hacc> (6650116)
2

>  <Hdon> (6650116)
0

>  <LogSw> (6650116)
-5.779000000000002e+000

>  <Group> (6650116)
3

>  <Core> (6650116)
041

$$$$
5362701
  -ISIS-  03310818222D

 19 20  0  0  0  0  0  0  0  0999 V2000
    2.4042   -0.2792    0.0000 N   0  0  0  0  0  0  0  0  0  0  0  0
    1.4667    0.2625    0.0000 C   0  0  0  0  0  0  0  0  0  0  0  0
   -0.4125    0.2833    0.0000 C   0  0  0  0  0  0  0  0  0  0  0  0
    0.5292   -0.2792    0.0000 C   0  0  0  0  0  0  0  0  0  0  0  0
    3.3500    0.2625    0.0000 C   0  0  0  0  0  0  0  0  0  0  0  0
   -1.3708   -0.2792    0.0000 C   0  0  0  0  0  0  0  0  0  0  0  0
    1.4667    1.3125    0.0000 O   0  0  0  0  0  0  0  0  0  0  0  0
   -2.3125    0.2625    0.0000 C   0  0  0  0  0  0  0  0  0  0  0  0
    3.3500    1.3458    0.0000 C   0  0  0  0  0  0  0  0  0  0  0  0
   -2.3208    1.3333    0.0000 Cl  0  0  0  0  0  0  0  0  0  0  0  0
    4.2667   -0.2792    0.0000 C   0  0  0  0  0  0  0  0  0  0  0  0
   -1.3708   -1.3542    0.0000 C   0  0  0  0  0  0  0  0  0  0  0  0
    2.4042    1.9000    0.0000 C   0  0  0  0  0  0  0  0  0  0  0  0
   -3.2333   -0.2792    0.0000 C   0  0  0  0  0  0  0  0  0  0  0  0
    4.2875    1.8833    0.0000 C   0  0  0  0  0  0  0  0  0  0  0  0
    5.2042    0.2625    0.0000 C   0  0  0  0  0  0  0  0  0  0  0  0
   -2.3125   -1.9000    0.0000 C   0  0  0  0  0  0  0  0  0  0  0  0
    5.2292    1.3458    0.0000 C   0  0  0  0  0  0  0  0  0  0  0  0
   -3.2333   -1.3542    0.0000 C   0  0  0  0  0  0  0  0  0  0  0  0
  2  1  1  0  0  0  0
  3  4  2  0  0  0  0
  4  2  1  0  0  0  0
  5  1  1  0  0  0  0
  6  3  1  0  0  0  0
  7  2  2  0  0  0  0
  8  6  2  0  0  0  0
  9  5  2  0  0  0  0
 10  8  1  0  0  0  0
 11  5  1  0  0  0  0
 12  6  1  0  0  0  0
 13  9  1  0  0  0  0
 14  8  1  0  0  0  0
 15  9  1  0  0  0  0
 16 11  2  0  0  0  0
 17 12  2  0  0  0  0
 18 16  1  0  0  0  0
 19 17  1  0  0  0  0
 15 18  2  0  0  0  0
 14 19  2  0  0  0  0
M  END
>  <ID> (5362701)
5362701

>  <Supplier> (5362701)
ChemBridge

>  <clogP> (5362701)
4.220000000000000e+000

>  <RB> (5362701)
3

>  <tPSA> (5362701)
2.910000000000000e+001

>  <Hacc> (5362701)
1

>  <Hdon> (5362701)
1

>  <LogSw> (5362701)
-4.786000000000001e+000

>  <Group> (5362701)
1

>  <Core> (5362701)
435

$$$$
9133437
  -ISIS-  03310818292D

 23 25  0  0  0  0  0  0  0  0999 V2000
    2.1917    1.5958    0.0000 N   0  0  3  0  0  0  0  0  0  0  0  0
    2.1917    0.8458    0.0000 C   0  0  0  0  0  0  0  0  0  0  0  0
    2.8500    1.9708    0.0000 C   0  0  0  0  0  0  0  0  0  0  0  0
    3.5000    1.5958    0.0000 C   0  0  0  0  0  0  0  0  0  0  0  0
    1.4875    1.8250    0.0000 C   0  0  0  0  0  0  0  0  0  0  0  0
    1.4875    0.6125    0.0000 S   0  0  0  0  0  0  0  0  0  0  0  0
    2.8500    0.4708    0.0000 N   0  0  0  0  0  0  0  0  0  0  0  0
    1.0417    1.2208    0.0000 C   0  0  0  0  0  0  0  0  0  0  0  0
    3.5000    0.8458    0.0000 C   0  0  0  0  0  0  0  0  0  0  0  0
    4.1417    1.9708    0.0000 C   0  0  0  0  0  0  0  0  0  0  0  0
    2.8500    2.7208    0.0000 O   0  0  0  0  0  0  0  0  0  0  0  0
    4.1417    2.7208    0.0000 O   0  0  0  0  0  0  0  0  0  0  0  0
    6.7417    1.9708    0.0000 C   0  0  0  0  0  0  0  0  0  0  0  0
    4.7917    1.5958    0.0000 N   0  0  0  0  0  0  0  0  0  0  0  0
    7.3917    1.5958    0.0000 C   0  0  0  0  0  0  0  0  0  0  0  0
    1.2542    2.5458    0.0000 C   0  0  0  0  0  0  0  0  0  0  0  0
    0.2917    1.2208    0.0000 C   0  0  0  0  0  0  0  0  0  0  0  0
    5.4417    1.9708    0.0000 C   0  0  0  0  0  0  0  0  0  0  0  0
    6.0917    1.5958    0.0000 C   0  0  0  0  0  0  0  0  0  0  0  0
    6.7417    2.7208    0.0000 C   0  0  0  0  0  0  0  0  0  0  0  0
    8.0417    1.9708    0.0000 C   0  0  0  0  0  0  0  0  0  0  0  0
    7.3917    3.0958    0.0000 C   0  0  0  0  0  0  0  0  0  0  0  0
    8.0417    2.7208    0.0000 C   0  0  0  0  0  0  0  0  0  0  0  0
  2  1  1  0  0  0  0
  3  1  1  0  0  0  0
  4  3  1  0  0  0  0
  5  1  1  0  0  0  0
  6  2  1  0  0  0  0
  7  2  2  0  0  0  0
  8  5  2  0  0  0  0
  9  4  2  0  0  0  0
 10  4  1  0  0  0  0
 11  3  2  0  0  0  0
 12 10  2  0  0  0  0
 13 19  1  0  0  0  0
 14 10  1  0  0  0  0
 15 13  2  0  0  0  0
 16  5  1  0  0  0  0
 17  8  1  0  0  0  0
 18 14  1  0  0  0  0
 19 18  1  0  0  0  0
 20 13  1  0  0  0  0
 21 15  1  0  0  0  0
 22 20  1  0  0  0  0
 23 22  1  0  0  0  0
  8  6  1  0  0  0  0
  7  9  1  0  0  0  0
 21 23  1  0  0  0  0
M  END
>  <ID> (9133437)
9133437

>  <Supplier> (9133437)
ChemBridge

>  <clogP> (9133437)
2.481000000000000e+000

>  <RB> (9133437)
4

>  <tPSA> (9133437)
6.347000000000000e+001

>  <Hacc> (9133437)
3

>  <Hdon> (9133437)
1

>  <LogSw> (9133437)
-3.736000000000000e+000

>  <Group> (9133437)
2

>  <Core> (9133437)
127

$$$$
9007252
  -ISIS-  03310818282D

 28 31  0  0  0  0  0  0  0  0999 V2000
    6.7792    1.3958    0.0000 N   0  0  3  0  0  0  0  0  0  0  0  0
    2.8875    0.6458    0.0000 C   0  0  0  0  0  0  0  0  0  0  0  0
    7.4292    1.7708    0.0000 C   0  0  0  0  0  0  0  0  0  0  0  0
    8.0792    1.3958    0.0000 C   0  0  0  0  0  0  0  0  0  0  0  0
    8.7292    1.7708    0.0000 C   0  0  0  0  0  0  0  0  0  0  0  0
    5.4875    0.6458    0.0000 N   0  0  3  0  0  0  0  0  0  0  0  0
    2.2375    0.2708    0.0000 N   0  0  0  0  0  0  0  0  0  0  0  0
    8.7292    2.5208    0.0000 C   0  0  0  0  0  0  0  0  0  0  0  0
    9.3792    1.3958    0.0000 O   0  0  0  0  0  0  0  0  0  0  0  0
    6.7792    0.6458    0.0000 C   0  0  0  0  0  0  0  0  0  0  0  0
    6.1292    1.7708    0.0000 C   0  0  0  0  0  0  0  0  0  0  0  0
    2.8875    1.3958    0.0000 O   0  0  0  0  0  0  0  0  0  0  0  0
    9.3792    2.8958    0.0000 O   0  0  0  0  0  0  0  0  0  0  0  0
    7.4292    2.5208    0.0000 C   0  0  0  0  0  0  0  0  0  0  0  0
    3.5375    0.2708    0.0000 N   0  0  0  0  0  0  0  0  0  0  0  0
    8.0792    2.8958    0.0000 C   0  0  0  0  0  0  0  0  0  0  0  0
    6.1292    0.2708    0.0000 C   0  0  0  0  0  0  0  0  0  0  0  0
    5.4875    1.3958    0.0000 C   0  0  0  0  0  0  0  0  0  0  0  0
    1.5875    0.6458    0.0000 C   0  0  0  0  0  0  0  0  0  0  0  0
    4.1875    0.6458    0.0000 C   0  0  0  0  0  0  0  0  0  0  0  0
    4.8375    0.2708    0.0000 C   0  0  0  0  0  0  0  0  0  0  0  0
   10.0292    1.7708    0.0000 C   0  0  0  0  0  0  0  0  0  0  0  0
   10.0292    2.5208    0.0000 C   0  0  0  0  0  0  0  0  0  0  0  0
    1.5875    1.3958    0.0000 C   0  0  0  0  0  0  0  0  0  0  0  0
    0.9375    0.2708    0.0000 C   0  0  0  0  0  0  0  0  0  0  0  0
    0.2875    0.6458    0.0000 C   0  0  0  0  0  0  0  0  0  0  0  0
    0.9375    1.7708    0.0000 C   0  0  0  0  0  0  0  0  0  0  0  0
    0.2875    1.3958    0.0000 C   0  0  0  0  0  0  0  0  0  0  0  0
  2 15  1  0  0  0  0
  3  1  1  0  0  0  0
  4  3  2  0  0  0  0
  5  4  1  0  0  0  0
  6 18  1  0  0  0  0
  7  2  1  0  0  0  0
  8 16  1  0  0  0  0
  9  5  1  0  0  0  0
 10  1  1  0  0  0  0
 11  1  1  0  0  0  0
 12  2  2  0  0  0  0
 13  8  1  0  0  0  0
 14  3  1  0  0  0  0
 15 20  1  0  0  0  0
 16 14  2  0  0  0  0
 17 10  1  0  0  0  0
 18 11  1  0  0  0  0
 19  7  1  0  0  0  0
 20 21  1  0  0  0  0
 21  6  1  0  0  0  0
 22  9  1  0  0  0  0
 23 13  1  0  0  0  0
 24 19  2  0  0  0  0
 25 19  1  0  0  0  0
 26 25  2  0  0  0  0
 27 24  1  0  0  0  0
 28 26  1  0  0  0  0
 17  6  1  0  0  0  0
  8  5  2  0  0  0  0
 23 22  1  0  0  0  0
 28 27  2  0  0  0  0
M  END
>  <ID> (9007252)
9007252

>  <Supplier> (9007252)
ChemBridge

>  <clogP> (9007252)
2.750000000000000e+000

>  <RB> (9007252)
5

>  <tPSA> (9007252)
6.606999999999998e+001

>  <Hacc> (9007252)
4

>  <Hdon> (9007252)
2

>  <LogSw> (9007252)
-4.337000000000000e+000

>  <Group> (9007252)
2

>  <Core> (9007252)
162

$$$$
5615732
  -ISIS-  03310818222D

 23 24  0  0  0  0  0  0  0  0999 V2000
    1.6542    0.4500    0.0000 C   0  0  0  0  0  0  0  0  0  0  0  0
    1.3292    1.0333    0.0000 C   0  0  0  0  0  0  0  0  0  0  0  0
    2.3375    0.4500    0.0000 C   0  0  0  0  0  0  0  0  0  0  0  0
    0.3167    0.4500    0.0000 C   0  0  0  0  0  0  0  0  0  0  0  0
    0.6542    1.0333    0.0000 C   0  0  0  0  0  0  0  0  0  0  0  0
   -0.3625    0.4458    0.0000 C   0  0  0  0  0  0  0  0  0  0  0  0
   -0.6833   -0.1375    0.0000 C   0  0  0  0  0  0  0  0  0  0  0  0
    2.6667    1.0333    0.0000 C   0  0  0  0  0  0  0  0  0  0  0  0
   -0.3458   -0.7292    0.0000 C   0  0  0  0  0  0  0  0  0  0  0  0
    2.6667   -0.1375    0.0000 C   0  0  0  0  0  0  0  0  0  0  0  0
    0.6500   -0.1292    0.0000 C   0  0  0  0  0  0  0  0  0  0  0  0
    0.3167    1.6000    0.0000 O   0  0  0  0  0  0  0  0  0  0  0  0
    0.3167   -0.7042    0.0000 C   0  0  0  0  0  0  0  0  0  0  0  0
    3.3542    1.0333    0.0000 C   0  0  0  0  0  0  0  0  0  0  0  0
    3.3542   -0.1375    0.0000 C   0  0  0  0  0  0  0  0  0  0  0  0
    3.6875    0.4500    0.0000 C   0  0  0  0  0  0  0  0  0  0  0  0
   -1.3500   -0.1375    0.0000 O   0  0  0  0  0  0  0  0  0  0  0  0
    3.7000   -0.7000    0.0000 Br  0  0  0  0  0  0  0  0  0  0  0  0
   -0.6833   -1.3000    0.0000 O   0  0  0  0  0  0  0  0  0  0  0  0
    2.3292    1.5958    0.0000 O   0  0  0  0  0  0  0  0  0  0  0  0
   -1.6833   -0.7167    0.0000 C   0  0  0  0  0  0  0  0  0  0  0  0
   -1.3500   -1.3000    0.0000 C   0  0  0  0  0  0  0  0  0  0  0  0
    2.6375    2.1625    0.0000 C   0  0  0  0  0  0  0  0  0  0  0  0
  2  1  2  0  0  0  0
  3  1  1  0  0  0  0
  4  5  1  0  0  0  0
  5  2  1  0  0  0  0
  6  4  2  0  0  0  0
  7  6  1  0  0  0  0
  8  3  1  0  0  0  0
  9 13  1  0  0  0  0
 10  3  2  0  0  0  0
 11  4  1  0  0  0  0
 12  5  2  0  0  0  0
 13 11  2  0  0  0  0
 14  8  2  0  0  0  0
 15 10  1  0  0  0  0
 16 15  2  0  0  0  0
 17  7  1  0  0  0  0
 18 15  1  0  0  0  0
 19  9  1  0  0  0  0
 20  8  1  0  0  0  0
 21 17  1  0  0  0  0
 22 19  1  0  0  0  0
 23 20  1  0  0  0  0
 16 14  1  0  0  0  0
  9  7  2  0  0  0  0
M  END
>  <ID> (5615732)
5615732

>  <Supplier> (5615732)
ChemBridge

>  <clogP> (5615732)
3.890000000000000e+000

>  <RB> (5615732)
3

>  <tPSA> (5615732)
4.476000000000002e+001

>  <Hacc> (5615732)
4

>  <Hdon> (5615732)
0

>  <LogSw> (5615732)
-5.272000000000000e+000

>  <Group> (5615732)
1

>  <Core> (5615732)
237

$$$$
9155589
  -ISIS-  03310818292D

 34 38  0  0  0  0  0  0  0  0999 V2000
    6.5417    2.4750    0.0000 C   0  0  0  0  0  0  0  0  0  0  0  0
    5.8917    2.1000    0.0000 C   0  0  0  0  0  0  0  0  0  0  0  0
    5.2417    2.4750    0.0000 C   0  0  3  0  0  0  0  0  0  0  0  0
    4.5917    2.1000    0.0000 C   0  0  3  0  0  0  0  0  0  0  0  0
    7.2292    2.1708    0.0000 C   0  0  0  0  0  0  0  0  0  0  0  0
    3.9417    2.4750    0.0000 N   0  0  3  0  0  0  0  0  0  0  0  0
    7.7292    2.7333    0.0000 N   0  0  0  0  0  0  0  0  0  0  0  0
    6.6167    3.2208    0.0000 C   0  0  0  0  0  0  0  0  0  0  0  0
    4.5917    1.3500    0.0000 C   0  0  0  0  0  0  0  0  0  0  0  0
    2.6417    3.2333    0.0000 N   0  0  3  0  0  0  0  0  0  0  0  0
    1.9917    3.6083    0.0000 C   0  0  0  0  0  0  0  0  0  0  0  0
    7.3542    3.3833    0.0000 C   0  0  0  0  0  0  0  0  0  0  0  0
    1.9917    4.3417    0.0000 N   0  0  0  0  0  0  0  0  0  0  0  0
    5.8917    1.3500    0.0000 O   0  0  0  0  0  0  0  0  0  0  0  0
    3.2917    2.1000    0.0000 C   0  0  0  0  0  0  0  0  0  0  0  0
    3.9417    3.2333    0.0000 C   0  0  0  0  0  0  0  0  0  0  0  0
    3.9417    0.9750    0.0000 C   0  0  0  0  0  0  0  0  0  0  0  0
    3.2917    3.6083    0.0000 C   0  0  0  0  0  0  0  0  0  0  0  0
    2.6417    2.4750    0.0000 C   0  0  0  0  0  0  0  0  0  0  0  0
    5.2417    3.2333    0.0000 O   0  0  0  0  0  0  0  0  0  0  0  0
    3.2917    1.3500    0.0000 O   0  0  0  0  0  0  0  0  0  0  0  0
    5.2417    0.9750    0.0000 C   0  0  0  0  0  0  0  0  0  0  0  0
    6.1167    3.7833    0.0000 C   0  0  0  0  0  0  0  0  0  0  0  0
    1.3417    3.2333    0.0000 C   0  0  0  0  0  0  0  0  0  0  0  0
    1.3417    4.7167    0.0000 C   0  0  0  0  0  0  0  0  0  0  0  0
    7.5875    4.0875    0.0000 C   0  0  0  0  0  0  0  0  0  0  0  0
    3.9417    0.2250    0.0000 C   0  0  0  0  0  0  0  0  0  0  0  0
    2.6417    0.9750    0.0000 C   0  0  0  0  0  0  0  0  0  0  0  0
    5.2417    0.2250    0.0000 C   0  0  0  0  0  0  0  0  0  0  0  0
    6.3542    4.4792    0.0000 C   0  0  0  0  0  0  0  0  0  0  0  0
    0.7000    3.6083    0.0000 C   0  0  0  0  0  0  0  0  0  0  0  0
    0.7000    4.3417    0.0000 C   0  0  0  0  0  0  0  0  0  0  0  0
    7.0875    4.6417    0.0000 C   0  0  0  0  0  0  0  0  0  0  0  0
    4.5917   -0.1500    0.0000 C   0  0  0  0  0  0  0  0  0  0  0  0
  2  1  1  0  0  0  0
  3  2  1  0  0  0  0
  4  3  1  0  0  0  0
  5  1  2  0  0  0  0
  6  4  1  0  0  0  0
  7  5  1  0  0  0  0
  8  1  1  0  0  0  0
  9  4  1  0  0  0  0
 10 18  1  0  0  0  0
 11 10  1  0  0  0  0
 12  8  1  0  0  0  0
 13 11  2  0  0  0  0
 14  2  2  0  0  0  0
 15  6  1  0  0  0  0
 16  6  1  0  0  0  0
 17  9  2  0  0  0  0
 18 16  1  0  0  0  0
 19 15  1  0  0  0  0
 20  3  1  0  0  0  0
 21 17  1  0  0  0  0
 22  9  1  0  0  0  0
 23  8  2  0  0  0  0
 24 11  1  0  0  0  0
 25 13  1  0  0  0  0
 26 12  2  0  0  0  0
 27 17  1  0  0  0  0
 28 21  1  0  0  0  0
 29 22  2  0  0  0  0
 30 23  1  0  0  0  0
 31 24  2  0  0  0  0
 32 31  1  0  0  0  0
 33 30  2  0  0  0  0
 34 29  1  0  0  0  0
  7 12  1  0  0  0  0
 33 26  1  0  0  0  0
 19 10  1  0  0  0  0
 27 34  2  0  0  0  0
 25 32  2  0  0  0  0
M  END
>  <ID> (9155589)
9155589

>  <Supplier> (9155589)
ChemBridge

>  <clogP> (9155589)
3.280000000000000e+000

>  <RB> (9155589)
6

>  <tPSA> (9155589)
8.169000000000000e+001

>  <Hacc> (9155589)
5

>  <Hdon> (9155589)
2

>  <LogSw> (9155589)
-4.321000000000000e+000

>  <Group> (9155589)
2

>  <Core> (9155589)
501

$$$$
9155584
  -ISIS-  03310818292D

 27 29  0  0  0  0  0  0  0  0999 V2000
    7.0042    1.8500    0.0000 C   0  0  0  0  0  0  0  0  0  0  0  0
    3.6292    2.5000    0.0000 C   0  0  0  0  0  0  0  0  0  0  0  0
    7.7542    1.8500    0.0000 C   0  0  0  0  0  0  0  0  0  0  0  0
    3.2542    3.1458    0.0000 N   0  0  3  0  0  0  0  0  0  0  0  0
    6.6292    2.5000    0.0000 N   0  0  0  0  0  0  0  0  0  0  0  0
    4.3792    2.5000    0.0000 C   0  0  0  0  0  0  0  0  0  0  0  0
    8.1292    1.2000    0.0000 C   0  0  0  0  0  0  0  0  0  0  0  0
    3.2542    1.8500    0.0000 O   0  0  0  0  0  0  0  0  0  0  0  0
    6.6292    1.2000    0.0000 O   0  0  0  0  0  0  0  0  0  0  0  0
    2.5042    3.1458    0.0000 C   0  0  0  0  0  0  0  0  0  0  0  0
    4.7542    1.8500    0.0000 C   0  0  0  0  0  0  0  0  0  0  0  0
    4.7542    3.1458    0.0000 C   0  0  0  0  0  0  0  0  0  0  0  0
    5.8792    2.5000    0.0000 C   0  0  0  0  0  0  0  0  0  0  0  0
    7.7542    0.5500    0.0000 F   0  0  0  0  0  0  0  0  0  0  0  0
    5.5042    1.8500    0.0000 C   0  0  0  0  0  0  0  0  0  0  0  0
    5.5042    3.1458    0.0000 C   0  0  0  0  0  0  0  0  0  0  0  0
    8.1292    2.5000    0.0000 C   0  0  0  0  0  0  0  0  0  0  0  0
    3.6292    3.7958    0.0000 C   0  0  0  0  0  0  0  0  0  0  0  0
    8.8792    1.2000    0.0000 C   0  0  0  0  0  0  0  0  0  0  0  0
    2.1292    3.7958    0.0000 C   0  0  0  0  0  0  0  0  0  0  0  0
    2.1292    2.5000    0.0000 C   0  0  0  0  0  0  0  0  0  0  0  0
    3.2542    4.4417    0.0000 C   0  0  0  0  0  0  0  0  0  0  0  0
    8.8792    2.5000    0.0000 C   0  0  0  0  0  0  0  0  0  0  0  0
    1.3792    2.5000    0.0000 C   0  0  0  0  0  0  0  0  0  0  0  0
    1.3792    3.7958    0.0000 C   0  0  0  0  0  0  0  0  0  0  0  0
    9.2542    1.8500    0.0000 C   0  0  0  0  0  0  0  0  0  0  0  0
    1.0042    3.1458    0.0000 C   0  0  0  0  0  0  0  0  0  0  0  0
  2  6  1  0  0  0  0
  3  1  1  0  0  0  0
  4  2  1  0  0  0  0
  5  1  1  0  0  0  0
  6 12  2  0  0  0  0
  7  3  1  0  0  0  0
  8  2  2  0  0  0  0
  9  1  2  0  0  0  0
 10  4  1  0  0  0  0
 11 15  2  0  0  0  0
 12 16  1  0  0  0  0
 13  5  1  0  0  0  0
 14  7  1  0  0  0  0
 15 13  1  0  0  0  0
 16 13  2  0  0  0  0
 17  3  2  0  0  0  0
 18  4  1  0  0  0  0
 19  7  2  0  0  0  0
 20 10  2  0  0  0  0
 21 10  1  0  0  0  0
 22 18  1  0  0  0  0
 23 17  1  0  0  0  0
 24 21  2  0  0  0  0
 25 20  1  0  0  0  0
 26 23  2  0  0  0  0
 27 24  1  0  0  0  0
 11  6  1  0  0  0  0
 26 19  1  0  0  0  0
 27 25  2  0  0  0  0
M  END
>  <ID> (9155584)
9155584

>  <Supplier> (9155584)
ChemBridge

>  <clogP> (9155584)
3.686000000000000e+000

>  <RB> (9155584)
4

>  <tPSA> (9155584)
4.941000000000003e+001

>  <Hacc> (9155584)
2

>  <Hdon> (9155584)
1

>  <LogSw> (9155584)
-4.990000000000000e+000

>  <Group> (9155584)
2

$$$$
9155582
  -ISIS-  03310818292D

 23 25  0  0  0  0  0  0  0  0999 V2000
    6.9917    2.1833    0.0000 C   0  0  0  0  0  0  0  0  0  0  0  0
    6.6167    1.5333    0.0000 C   0  0  0  0  0  0  0  0  0  0  0  0
    2.4917    0.8833    0.0000 N   0  0  3  0  0  0  0  0  0  0  0  0
    5.8667    1.5333    0.0000 N   0  0  0  0  0  0  0  0  0  0  0  0
    3.2417    0.8833    0.0000 C   0  0  0  0  0  0  0  0  0  0  0  0
    7.7417    2.1833    0.0000 C   0  0  0  0  0  0  0  0  0  0  0  0
    6.9917    0.8833    0.0000 O   0  0  0  0  0  0  0  0  0  0  0  0
    3.6167    0.2333    0.0000 C   0  0  0  0  0  0  0  0  0  0  0  0
    3.6167    1.5333    0.0000 C   0  0  0  0  0  0  0  0  0  0  0  0
    5.4917    0.8833    0.0000 C   0  0  0  0  0  0  0  0  0  0  0  0
    4.7417    0.8833    0.0000 C   0  0  0  0  0  0  0  0  0  0  0  0
    4.3667    0.2333    0.0000 C   0  0  0  0  0  0  0  0  0  0  0  0
    4.3667    1.5333    0.0000 C   0  0  0  0  0  0  0  0  0  0  0  0
    6.6167    2.8333    0.0000 C   0  0  0  0  0  0  0  0  0  0  0  0
    8.1167    1.5333    0.0000 O   0  0  0  0  0  0  0  0  0  0  0  0
    2.0500    1.4875    0.0000 C   0  0  0  0  0  0  0  0  0  0  0  0
    2.0500    0.2750    0.0000 C   0  0  0  0  0  0  0  0  0  0  0  0
    8.1167    2.8333    0.0000 C   0  0  0  0  0  0  0  0  0  0  0  0
    8.8667    1.5333    0.0000 C   0  0  0  0  0  0  0  0  0  0  0  0
    6.9917    3.4833    0.0000 C   0  0  0  0  0  0  0  0  0  0  0  0
    1.3375    1.2583    0.0000 C   0  0  0  0  0  0  0  0  0  0  0  0
    1.3375    0.5083    0.0000 C   0  0  0  0  0  0  0  0  0  0  0  0
    7.7417    3.4833    0.0000 C   0  0  0  0  0  0  0  0  0  0  0  0
  2  1  1  0  0  0  0
  3  5  1  0  0  0  0
  4  2  1  0  0  0  0
  5  9  2  0  0  0  0
  6  1  2  0  0  0  0
  7  2  2  0  0  0  0
  8 12  2  0  0  0  0
  9 13  1  0  0  0  0
 10  4  1  0  0  0  0
 11 10  1  0  0  0  0
 12 11  1  0  0  0  0
 13 11  2  0  0  0  0
 14  1  1  0  0  0  0
 15  6  1  0  0  0  0
 16  3  1  0  0  0  0
 17  3  1  0  0  0  0
 18  6  1  0  0  0  0
 19 15  1  0  0  0  0
 20 14  2  0  0  0  0
 21 16  1  0  0  0  0
 22 17  1  0  0  0  0
 23 20  1  0  0  0  0
 18 23  2  0  0  0  0
  8  5  1  0  0  0  0
 21 22  1  0  0  0  0
M  END
>  <ID> (9155582)
9155582

>  <Supplier> (9155582)
ChemBridge

>  <clogP> (9155582)
3.759000000000000e+000

>  <RB> (9155582)
4

>  <tPSA> (9155582)
4.156999999999997e+001

>  <Hacc> (9155582)
2

>  <Hdon> (9155582)
1

>  <LogSw> (9155582)
-4.674000000000000e+000

>  <Group> (9155582)
2

$$$$
9155583
  -ISIS-  03310818292D

 25 28  0  0  0  0  0  0  0  0999 V2000
    3.6500    2.6458    0.0000 C   0  0  0  0  0  0  0  0  0  0  0  0
    2.4667    2.3958    0.0000 N   0  0  3  0  0  0  0  0  0  0  0  0
    2.9667    2.9583    0.0000 C   0  0  0  0  0  0  0  0  0  0  0  0
    5.6000    3.0208    0.0000 N   0  0  3  0  0  0  0  0  0  0  0  0
    2.8417    1.7458    0.0000 C   0  0  0  0  0  0  0  0  0  0  0  0
    3.5750    1.9000    0.0000 C   0  0  0  0  0  0  0  0  0  0  0  0
    6.2500    2.6458    0.0000 C   0  0  0  0  0  0  0  0  0  0  0  0
    4.3000    3.0208    0.0000 C   0  0  0  0  0  0  0  0  0  0  0  0
    4.9500    2.6458    0.0000 C   0  0  0  0  0  0  0  0  0  0  0  0
    5.6000    3.7708    0.0000 C   0  0  0  0  0  0  0  0  0  0  0  0
    1.7167    2.4708    0.0000 C   0  0  3  0  0  0  0  0  0  0  0  0
    6.9000    3.7708    0.0000 O   0  0  0  0  0  0  0  0  0  0  0  0
    1.1125    2.9125    0.0000 C   0  0  0  0  0  0  0  0  0  0  0  0
    1.0292    2.1708    0.0000 C   0  0  0  0  0  0  0  0  0  0  0  0
    6.9000    3.0208    0.0000 C   0  0  0  0  0  0  0  0  0  0  0  0
    6.2500    4.1417    0.0000 C   0  0  0  0  0  0  0  0  0  0  0  0
    6.2500    1.8958    0.0000 C   0  0  0  0  0  0  0  0  0  0  0  0
    4.3000    3.7708    0.0000 O   0  0  0  0  0  0  0  0  0  0  0  0
    4.9500    4.1417    0.0000 O   0  0  0  0  0  0  0  0  0  0  0  0
    7.5500    2.6458    0.0000 C   0  0  0  0  0  0  0  0  0  0  0  0
    2.8125    3.6833    0.0000 C   0  0  0  0  0  0  0  0  0  0  0  0
    6.9000    1.5208    0.0000 C   0  0  0  0  0  0  0  0  0  0  0  0
    2.5292    1.0583    0.0000 C   0  0  0  0  0  0  0  0  0  0  0  0
    7.5500    1.8958    0.0000 C   0  0  0  0  0  0  0  0  0  0  0  0
    6.9000    0.7708    0.0000 C   0  0  0  0  0  0  0  0  0  0  0  0
  2  3  1  0  0  0  0
  3  1  2  0  0  0  0
  4  9  1  0  0  0  0
  5  6  2  0  0  0  0
  6  1  1  0  0  0  0
  7  4  1  0  0  0  0
  8  1  1  0  0  0  0
  9  8  1  0  0  0  0
 10  4  1  0  0  0  0
 11  2  1  0  0  0  0
 12 16  1  0  0  0  0
 13 11  1  0  0  0  0
 14 11  1  0  0  0  0
 15  7  1  0  0  0  0
 16 10  1  0  0  0  0
 17  7  2  0  0  0  0
 18  8  2  0  0  0  0
 19 10  2  0  0  0  0
 20 15  2  0  0  0  0
 21  3  1  0  0  0  0
 22 17  1  0  0  0  0
 23  5  1  0  0  0  0
 24 22  2  0  0  0  0
 25 22  1  0  0  0  0
  2  5  1  0  0  0  0
 13 14  1  0  0  0  0
 12 15  1  0  0  0  0
 20 24  1  0  0  0  0
M  END
>  <ID> (9155583)
9155583

>  <Supplier> (9155583)
ChemBridge

>  <clogP> (9155583)
3.681000000000000e+000

>  <RB> (9155583)
4

>  <tPSA> (9155583)
5.153999999999997e+001

>  <Hacc> (9155583)
3

>  <Hdon> (9155583)
0

>  <LogSw> (9155583)
-4.811000000000000e+000

>  <Group> (9155583)
2

>  <Core> (9155583)
384

$$$$
6112946
  -ISIS-  03310818232D

 22 23  0  0  0  0  0  0  0  0999 V2000
  -10.9292    6.8667    0.0000 C   0  0  0  0  0  0  0  0  0  0  0  0
  -12.9375    7.0500    0.0000 C   0  0  0  0  0  0  0  0  0  0  0  0
  -10.0042    8.6292    0.0000 S   0  0  0  0  0  0  0  0  0  0  0  0
   -9.9292    5.1375    0.0000 N   0  0  0  0  0  0  0  0  0  0  0  0
  -13.2667    9.0375    0.0000 C   0  0  0  0  0  0  0  0  0  0  0  0
  -11.5042   10.0542    0.0000 C   0  0  0  0  0  0  0  0  0  0  0  0
   -7.9375    5.1375    0.0000 C   0  0  0  0  0  0  0  0  0  0  0  0
  -14.2375    5.7917    0.0000 C   0  0  0  0  0  0  0  0  0  0  0  0
   -6.9500    3.4958    0.0000 N   0  0  0  0  0  0  0  0  0  0  0  0
   -6.9500    6.8667    0.0000 O   0  0  0  0  0  0  0  0  0  0  0  0
  -13.7292    3.7958    0.0000 O   0  0  0  0  0  0  0  0  0  0  0  0
  -16.0000    6.6375    0.0000 N   0  0  0  0  0  0  0  0  0  0  0  0
   -5.0458    3.4958    0.0000 C   0  0  0  0  0  0  0  0  0  0  0  0
   -1.1958    3.5458    0.0000 C   0  0  0  0  0  0  0  0  0  0  0  0
  -14.9792   10.0542    0.0000 C   0  0  0  0  0  0  0  0  0  0  0  0
    0.6792    3.5958    0.0000 Cl  0  0  0  0  0  0  0  0  0  0  0  0
  -10.9000   11.9667    0.0000 C   0  0  0  0  0  0  0  0  0  0  0  0
   -4.0500    1.8625    0.0000 C   0  0  0  0  0  0  0  0  0  0  0  0
   -4.1208    5.1167    0.0000 C   0  0  0  0  0  0  0  0  0  0  0  0
   -2.2125    5.1375    0.0000 C   0  0  0  0  0  0  0  0  0  0  0  0
   -2.1458    1.8625    0.0000 C   0  0  0  0  0  0  0  0  0  0  0  0
  -14.3375   12.1500    0.0000 C   0  0  0  0  0  0  0  0  0  0  0  0
  2  1  2  0  0  0  0
  3  1  1  0  0  0  0
  4  1  1  0  0  0  0
  5  2  1  0  0  0  0
  6  3  1  0  0  0  0
  7  4  1  0  0  0  0
  8  2  1  0  0  0  0
  9  7  1  0  0  0  0
 10  7  2  0  0  0  0
 11  8  2  0  0  0  0
 12  8  1  0  0  0  0
 13  9  1  0  0  0  0
 14 20  1  0  0  0  0
 15  5  1  0  0  0  0
 16 14  1  0  0  0  0
 17  6  1  0  0  0  0
 18 13  2  0  0  0  0
 19 13  1  0  0  0  0
 20 19  2  0  0  0  0
 21 18  1  0  0  0  0
 22 15  1  0  0  0  0
  5  6  2  0  0  0  0
 21 14  2  0  0  0  0
M  END
>  <ID> (6112946)
6112946

>  <Supplier> (6112946)
ChemBridge

>  <clogP> (6112946)
4.170000000000000e+000

>  <RB> (6112946)
3

>  <tPSA> (6112946)
8.422000000000000e+001

>  <Hacc> (6112946)
2

>  <Hdon> (6112946)
3

>  <LogSw> (6112946)
-5.225000000000000e+000

>  <Group> (6112946)
3

>  <Core> (6112946)
097

$$$$
6112948
  -ISIS-  03310818232D

 24 26  0  0  0  0  0  0  0  0999 V2000
   -2.2833   -0.1375    0.0000 N   0  0  3  0  0  0  0  0  0  0  0  0
   -2.8625   -0.3375    0.0000 C   0  0  0  0  0  0  0  0  0  0  0  0
   -2.8625    0.6833    0.0000 C   0  0  0  0  0  0  0  0  0  0  0  0
   -2.2833    0.4833    0.0000 C   0  0  0  0  0  0  0  0  0  0  0  0
   -3.2208    0.1833    0.0000 S   0  0  0  0  0  0  0  0  0  0  0  0
   -3.0833    1.3000    0.0000 C   0  0  0  0  0  0  0  0  0  0  0  0
   -0.1208   -0.1375    0.0000 N   0  0  3  0  0  0  0  0  0  0  0  0
   -0.6625   -0.4542    0.0000 C   0  0  0  0  0  0  0  0  0  0  0  0
   -1.7458   -0.4542    0.0000 C   0  0  0  0  0  0  0  0  0  0  0  0
   -1.2000   -0.1375    0.0000 C   0  0  0  0  0  0  0  0  0  0  0  0
   -2.6625    1.7625    0.0000 C   0  0  0  0  0  0  0  0  0  0  0  0
   -3.0833   -0.9375    0.0000 S   0  0  0  0  0  0  0  0  0  0  0  0
   -2.7458    2.3833    0.0000 S   0  0  0  0  0  0  0  0  0  0  0  0
   -1.7833    0.8833    0.0000 O   0  0  0  0  0  0  0  0  0  0  0  0
    0.4167   -0.4375    0.0000 C   0  0  0  0  0  0  0  0  0  0  0  0
   -0.1208    0.5000    0.0000 C   0  0  0  0  0  0  0  0  0  0  0  0
   -2.1625    2.6208    0.0000 C   0  0  0  0  0  0  0  0  0  0  0  0
   -0.6625   -1.0792    0.0000 O   0  0  0  0  0  0  0  0  0  0  0  0
   -2.0625    1.6458    0.0000 C   0  0  0  0  0  0  0  0  0  0  0  0
   -1.7833    2.2083    0.0000 C   0  0  0  0  0  0  0  0  0  0  0  0
    0.9792   -0.1375    0.0000 C   0  0  0  0  0  0  0  0  0  0  0  0
    0.4167    0.8208    0.0000 C   0  0  0  0  0  0  0  0  0  0  0  0
    0.9792    0.5000    0.0000 C   0  0  3  0  0  0  0  0  0  0  0  0
    1.5167    0.8208    0.0000 C   0  0  0  0  0  0  0  0  0  0  0  0
  2  1  1  0  0  0  0
  3  4  1  0  0  0  0
  4  1  1  0  0  0  0
  5  2  1  0  0  0  0
  6  3  2  0  0  0  0
  7  8  1  0  0  0  0
  8 10  1  0  0  0  0
  9  1  1  0  0  0  0
 10  9  1  0  0  0  0
 11  6  1  0  0  0  0
 12  2  2  0  0  0  0
 13 11  1  0  0  0  0
 14  4  2  0  0  0  0
 15  7  1  0  0  0  0
 16  7  1  0  0  0  0
 17 13  1  0  0  0  0
 18  8  2  0  0  0  0
 19 11  2  0  0  0  0
 20 19  1  0  0  0  0
 21 15  1  0  0  0  0
 22 16  1  0  0  0  0
 23 22  1  0  0  0  0
 24 23  1  0  0  0  0
  5  3  1  0  0  0  0
 20 17  2  0  0  0  0
 23 21  1  0  0  0  0
M  END
>  <ID> (6112948)
6112948

>  <Supplier> (6112948)
ChemBridge

>  <clogP> (6112948)
2.610000000000000e+000

>  <RB> (6112948)
4

>  <tPSA> (6112948)
4.061999999999998e+001

>  <Hacc> (6112948)
2

>  <Hdon> (6112948)
0

>  <LogSw> (6112948)
-4.203000000000000e+000

>  <Group> (6112948)
2

>  <Core> (6112948)
001

$$$$
7976639
  -ISIS-  03310818282D

 23 25  0  0  0  0  0  0  0  0999 V2000
    0.5042    1.2458    0.0000 C   0  0  0  0  0  0  0  0  0  0  0  0
   -0.1833    1.5458    0.0000 N   0  0  0  0  0  0  0  0  0  0  0  0
   -0.6833    0.9875    0.0000 C   0  0  0  0  0  0  0  0  0  0  0  0
    1.8042    1.2458    0.0000 C   0  0  0  0  0  0  0  0  0  0  0  0
    1.1542    1.6208    0.0000 N   0  0  0  0  0  0  0  0  0  0  0  0
    2.4542    1.6208    0.0000 C   0  0  0  0  0  0  0  0  0  0  0  0
    0.4292    0.4958    0.0000 S   0  0  0  0  0  0  0  0  0  0  0  0
    3.1042    1.2458    0.0000 C   0  0  0  0  0  0  0  0  0  0  0  0
   -1.4250    1.0708    0.0000 C   0  0  0  0  0  0  0  0  0  0  0  0
   -0.3083    0.3375    0.0000 C   0  0  0  0  0  0  0  0  0  0  0  0
    2.4542    2.3708    0.0000 C   0  0  0  0  0  0  0  0  0  0  0  0
    3.7542    1.6208    0.0000 C   0  0  0  0  0  0  0  0  0  0  0  0
    1.8042    0.4958    0.0000 O   0  0  0  0  0  0  0  0  0  0  0  0
   -1.7333    1.7583    0.0000 C   0  0  0  0  0  0  0  0  0  0  0  0
    3.7542    2.3708    0.0000 C   0  0  0  0  0  0  0  0  0  0  0  0
    3.1042    0.4958    0.0000 Cl  0  0  0  0  0  0  0  0  0  0  0  0
    3.1042    2.7458    0.0000 C   0  0  0  0  0  0  0  0  0  0  0  0
   -1.2958    2.3583    0.0000 Cl  0  0  0  0  0  0  0  0  0  0  0  0
    4.4042    2.7458    0.0000 Cl  0  0  0  0  0  0  0  0  0  0  0  0
   -1.8708    0.4583    0.0000 C   0  0  0  0  0  0  0  0  0  0  0  0
   -2.4833    1.8333    0.0000 C   0  0  0  0  0  0  0  0  0  0  0  0
   -2.6125    0.5375    0.0000 C   0  0  0  0  0  0  0  0  0  0  0  0
   -2.9208    1.2250    0.0000 C   0  0  0  0  0  0  0  0  0  0  0  0
  2  1  2  0  0  0  0
  3  2  1  0  0  0  0
  4  5  1  0  0  0  0
  5  1  1  0  0  0  0
  6  4  1  0  0  0  0
  7  1  1  0  0  0  0
  8  6  2  0  0  0  0
  9  3  1  0  0  0  0
 10  7  1  0  0  0  0
 11  6  1  0  0  0  0
 12  8  1  0  0  0  0
 13  4  2  0  0  0  0
 14  9  1  0  0  0  0
 15 17  1  0  0  0  0
 16  8  1  0  0  0  0
 17 11  2  0  0  0  0
 18 14  1  0  0  0  0
 19 15  1  0  0  0  0
 20  9  2  0  0  0  0
 21 14  2  0  0  0  0
 22 20  1  0  0  0  0
 23 22  2  0  0  0  0
 10  3  2  0  0  0  0
 15 12  2  0  0  0  0
 21 23  1  0  0  0  0
M  END
>  <ID> (7976639)
7976639

>  <Supplier> (7976639)
ChemBridge

>  <clogP> (7976639)
5.085000000000000e+000

>  <RB> (7976639)
3

>  <tPSA> (7976639)
4.199000000000000e+001

>  <Hacc> (7976639)
2

>  <Hdon> (7976639)
1

>  <LogSw> (7976639)
-6.340000000000000e+000

>  <Group> (7976639)
1

>  <Core> (7976639)
227

$$$$
7994121
  -ISIS-  03310818282D

 21 22  0  0  0  0  0  0  0  0999 V2000
    6.9792    2.6125    0.0000 N   0  0  0  0  0  0  0  0  0  0  0  0
    6.2917    2.3083    0.0000 C   0  0  0  0  0  0  0  0  0  0  0  0
    6.3750    1.5625    0.0000 N   0  0  0  0  0  0  0  0  0  0  0  0
    7.1042    1.4083    0.0000 N   0  0  0  0  0  0  0  0  0  0  0  0
    7.4792    2.0583    0.0000 C   0  0  0  0  0  0  0  0  0  0  0  0
    5.6417    2.6833    0.0000 S   0  0  0  0  0  0  0  0  0  0  0  0
    4.3417    2.6833    0.0000 C   0  0  0  0  0  0  0  0  0  0  0  0
    3.7000    2.3083    0.0000 C   0  0  0  0  0  0  0  0  0  0  0  0
    4.9917    2.3083    0.0000 C   0  0  0  0  0  0  0  0  0  0  0  0
    4.3417    3.4333    0.0000 O   0  0  0  0  0  0  0  0  0  0  0  0
    3.0500    2.6833    0.0000 C   0  0  0  0  0  0  0  0  0  0  0  0
    3.7000    1.5583    0.0000 C   0  0  0  0  0  0  0  0  0  0  0  0
    2.4000    1.5583    0.0000 C   0  0  0  0  0  0  0  0  0  0  0  0
    3.0500    1.1833    0.0000 C   0  0  0  0  0  0  0  0  0  0  0  0
    2.4000    2.3083    0.0000 C   0  0  0  0  0  0  0  0  0  0  0  0
    1.7500    1.1833    0.0000 O   0  0  0  0  0  0  0  0  0  0  0  0
    8.2292    2.1333    0.0000 C   0  0  0  0  0  0  0  0  0  0  0  0
    1.1000    1.5583    0.0000 C   0  0  0  0  0  0  0  0  0  0  0  0
    8.6667    1.5333    0.0000 C   0  0  0  0  0  0  0  0  0  0  0  0
    9.4167    1.6083    0.0000 C   0  0  0  0  0  0  0  0  0  0  0  0
    9.8542    1.0000    0.0000 C   0  0  0  0  0  0  0  0  0  0  0  0
  2  1  1  0  0  0  0
  3  2  2  0  0  0  0
  4  5  2  0  0  0  0
  5  1  1  0  0  0  0
  6  2  1  0  0  0  0
  7  9  1  0  0  0  0
  8  7  1  0  0  0  0
  9  6  1  0  0  0  0
 10  7  2  0  0  0  0
 11  8  1  0  0  0  0
 12  8  2  0  0  0  0
 13 14  2  0  0  0  0
 14 12  1  0  0  0  0
 15 11  2  0  0  0  0
 16 13  1  0  0  0  0
 17  5  1  0  0  0  0
 18 16  1  0  0  0  0
 19 17  1  0  0  0  0
 20 19  1  0  0  0  0
 21 20  1  0  0  0  0
  3  4  1  0  0  0  0
 15 13  1  0  0  0  0
M  END
>  <ID> (7994121)
7994121

>  <Supplier> (7994121)
ChemBridge

>  <clogP> (7994121)
2.820000000000000e+000

>  <RB> (7994121)
5

>  <tPSA> (7994121)
6.787000000000001e+001

>  <Hacc> (7994121)
4

>  <Hdon> (7994121)
1

>  <LogSw> (7994121)
-3.835999999999999e+000

>  <Group> (7994121)
2

>  <Core> (7994121)
030

$$$$
6212509
  -ISIS-  03310818232D

 24 26  0  0  0  0  0  0  0  0999 V2000
   -1.5208   -1.0167    0.0000 C   0  0  0  0  0  0  0  0  0  0  0  0
   -1.4833   -1.9167    0.0000 C   0  0  3  0  0  0  0  0  0  0  0  0
   -0.6000   -2.1792    0.0000 N   0  0  0  0  0  0  0  0  0  0  0  0
   -0.6625   -0.7000    0.0000 C   0  0  0  0  0  0  0  0  0  0  0  0
   -0.1000   -1.4000    0.0000 C   0  0  0  0  0  0  0  0  0  0  0  0
   -2.3000   -0.5000    0.0000 C   0  0  0  0  0  0  0  0  0  0  0  0
   -2.3458   -2.2375    0.0000 C   0  0  0  0  0  0  0  0  0  0  0  0
   -2.2458    0.4458    0.0000 C   0  0  0  0  0  0  0  0  0  0  0  0
    0.8375   -1.3375    0.0000 O   0  0  0  0  0  0  0  0  0  0  0  0
   -3.1458   -0.9000    0.0000 O   0  0  0  0  0  0  0  0  0  0  0  0
   -0.3833    0.2000    0.0000 O   0  0  0  0  0  0  0  0  0  0  0  0
   -2.5000   -3.1542    0.0000 C   0  0  0  0  0  0  0  0  0  0  0  0
   -3.0458   -1.6542    0.0000 C   0  0  0  0  0  0  0  0  0  0  0  0
   -1.4000    0.8458    0.0000 C   0  0  0  0  0  0  0  0  0  0  0  0
   -3.0000    0.9625    0.0000 C   0  0  0  0  0  0  0  0  0  0  0  0
   -2.1000    2.2833    0.0000 C   0  0  0  0  0  0  0  0  0  0  0  0
   -4.0625   -2.8792    0.0000 C   0  0  0  0  0  0  0  0  0  0  0  0
   -1.3208    1.7625    0.0000 C   0  0  0  0  0  0  0  0  0  0  0  0
   -2.9458    1.8833    0.0000 C   0  0  0  0  0  0  0  0  0  0  0  0
   -3.3625   -3.4792    0.0000 C   0  0  0  0  0  0  0  0  0  0  0  0
   -3.9208   -2.0000    0.0000 C   0  0  0  0  0  0  0  0  0  0  0  0
   -2.0458    3.2083    0.0000 Br  0  0  0  0  0  0  0  0  0  0  0  0
   -4.9333   -3.1667    0.0000 O   0  0  0  0  0  0  0  0  0  0  0  0
   -5.6125   -2.5667    0.0000 C   0  0  0  0  0  0  0  0  0  0  0  0
  2  1  1  0  0  0  0
  3  2  1  0  0  0  0
  4  1  2  0  0  0  0
  5  4  1  0  0  0  0
  6  1  1  0  0  0  0
  7  2  1  0  0  0  0
  8  6  1  0  0  0  0
  9  5  2  0  0  0  0
 10  6  2  0  0  0  0
 11  4  1  0  0  0  0
 12  7  1  0  0  0  0
 13  7  2  0  0  0  0
 14  8  2  0  0  0  0
 15  8  1  0  0  0  0
 16 19  1  0  0  0  0
 17 21  2  0  0  0  0
 18 14  1  0  0  0  0
 19 15  2  0  0  0  0
 20 12  2  0  0  0  0
 21 13  1  0  0  0  0
 22 16  1  0  0  0  0
 23 17  1  0  0  0  0
 24 23  1  0  0  0  0
  3  5  1  0  0  0  0
 18 16  2  0  0  0  0
 17 20  1  0  0  0  0
M  END
>  <ID> (6212509)
6212509

>  <Supplier> (6212509)
ChemBridge

>  <clogP> (6212509)
3.370000000000000e+000

>  <RB> (6212509)
3

>  <tPSA> (6212509)
7.563000000000000e+001

>  <Hacc> (6212509)
4

>  <Hdon> (6212509)
2

>  <LogSw> (6212509)
-4.908000000000000e+000

>  <Group> (6212509)
1

>  <Core> (6212509)
095

$$$$
6144166
  -ISIS-  03310818232D

 19 20  0  0  0  0  0  0  0  0999 V2000
    1.9542    0.5958    0.0000 C   0  0  0  0  0  0  0  0  0  0  0  0
   -0.8958    0.5958    0.0000 C   0  0  0  0  0  0  0  0  0  0  0  0
    2.6667    0.1875    0.0000 N   0  0  0  0  0  0  0  0  0  0  0  0
   -0.1750    0.1750    0.0000 C   0  0  0  0  0  0  0  0  0  0  0  0
    0.5417    0.5875    0.0000 O   0  0  0  0  0  0  0  0  0  0  0  0
    1.9500    1.4125    0.0000 O   0  0  0  0  0  0  0  0  0  0  0  0
   -1.6000    0.1750    0.0000 C   0  0  0  0  0  0  0  0  0  0  0  0
    1.2500    0.1750    0.0000 C   0  0  0  0  0  0  0  0  0  0  0  0
    3.3792   -0.2167    0.0000 C   0  0  3  0  0  0  0  0  0  0  0  0
   -0.8958   -1.0625    0.0000 C   0  0  0  0  0  0  0  0  0  0  0  0
   -0.8958    1.4208    0.0000 C   0  0  0  0  0  0  0  0  0  0  0  0
   -0.1750   -0.6500    0.0000 C   0  0  0  0  0  0  0  0  0  0  0  0
   -1.6000   -0.6500    0.0000 C   0  0  0  0  0  0  0  0  0  0  0  0
   -2.3208    0.5875    0.0000 C   0  0  0  0  0  0  0  0  0  0  0  0
    4.0917    0.1958    0.0000 C   0  0  0  0  0  0  0  0  0  0  0  0
    3.3875   -1.0375    0.0000 C   0  0  0  0  0  0  0  0  0  0  0  0
    4.0917   -1.4417    0.0000 C   0  0  0  0  0  0  0  0  0  0  0  0
    4.8042   -0.2042    0.0000 C   0  0  0  0  0  0  0  0  0  0  0  0
    4.8042   -1.0292    0.0000 C   0  0  0  0  0  0  0  0  0  0  0  0
  2  4  1  0  0  0  0
  3  1  1  0  0  0  0
  4  5  1  0  0  0  0
  5  8  1  0  0  0  0
  6  1  2  0  0  0  0
  7  2  2  0  0  0  0
  8  1  1  0  0  0  0
  9  3  1  0  0  0  0
 10 12  1  0  0  0  0
 11  2  1  0  0  0  0
 12  4  2  0  0  0  0
 13 10  2  0  0  0  0
 14  7  1  0  0  0  0
 15  9  1  0  0  0  0
 16  9  1  0  0  0  0
 17 16  1  0  0  0  0
 18 15  1  0  0  0  0
 19 17  1  0  0  0  0
 19 18  1  0  0  0  0
  7 13  1  0  0  0  0
M  END
>  <ID> (6144166)
6144166

>  <Supplier> (6144166)
ChemBridge

>  <clogP> (6144166)
3.800000000000000e+000

>  <RB> (6144166)
4

>  <tPSA> (6144166)
3.833000000000000e+001

>  <Hacc> (6144166)
2

>  <Hdon> (6144166)
1

>  <LogSw> (6144166)
-4.351999999999999e+000

>  <Group> (6144166)
3

>  <Core> (6144166)
315

$$$$
7568416
  -ISIS-  03310818262D

 21 22  0  0  0  0  0  0  0  0999 V2000
    3.4292   -0.3042    0.0000 C   0  0  0  0  0  0  0  0  0  0  0  0
    4.1167   -0.6125    0.0000 N   0  0  0  0  0  0  0  0  0  0  0  0
    3.5125    0.4375    0.0000 N   0  0  0  0  0  0  0  0  0  0  0  0
    4.2417    0.5958    0.0000 N   0  0  0  0  0  0  0  0  0  0  0  0
    4.6167   -0.0542    0.0000 N   0  0  3  0  0  0  0  0  0  0  0  0
    2.7792   -0.6792    0.0000 N   0  0  0  0  0  0  0  0  0  0  0  0
    2.1292   -0.3042    0.0000 C   0  0  0  0  0  0  0  0  0  0  0  0
    0.1792   -1.4292    0.0000 C   0  0  0  0  0  0  0  0  0  0  0  0
    0.1875   -0.6792    0.0000 C   0  0  0  0  0  0  0  0  0  0  0  0
    0.8292   -0.3042    0.0000 O   0  0  0  0  0  0  0  0  0  0  0  0
   -0.4708   -1.8042    0.0000 C   0  0  0  0  0  0  0  0  0  0  0  0
    2.1292    0.4458    0.0000 O   0  0  0  0  0  0  0  0  0  0  0  0
   -0.4625   -0.3042    0.0000 C   0  0  0  0  0  0  0  0  0  0  0  0
    1.4792   -0.6792    0.0000 C   0  0  0  0  0  0  0  0  0  0  0  0
   -1.1125   -1.4292    0.0000 C   0  0  0  0  0  0  0  0  0  0  0  0
    5.3667   -0.1375    0.0000 C   0  0  0  0  0  0  0  0  0  0  0  0
   -1.1125   -0.6792    0.0000 C   0  0  0  0  0  0  0  0  0  0  0  0
    0.8292   -1.8042    0.0000 C   0  0  0  0  0  0  0  0  0  0  0  0
   -1.7625   -1.8042    0.0000 C   0  0  0  0  0  0  0  0  0  0  0  0
    5.6667   -0.8167    0.0000 C   0  0  0  0  0  0  0  0  0  0  0  0
    6.4167   -0.9000    0.0000 C   0  0  0  0  0  0  0  0  0  0  0  0
  2  1  2  0  0  0  0
  3  1  1  0  0  0  0
  4  3  2  0  0  0  0
  5  2  1  0  0  0  0
  6  1  1  0  0  0  0
  7  6  1  0  0  0  0
  8  9  2  0  0  0  0
  9 10  1  0  0  0  0
 10 14  1  0  0  0  0
 11  8  1  0  0  0  0
 12  7  2  0  0  0  0
 13  9  1  0  0  0  0
 14  7  1  0  0  0  0
 15 17  1  0  0  0  0
 16  5  1  0  0  0  0
 17 13  2  0  0  0  0
 18  8  1  0  0  0  0
 19 15  1  0  0  0  0
 20 16  1  0  0  0  0
 21 20  1  0  0  0  0
  5  4  1  0  0  0  0
 15 11  2  0  0  0  0
M  END
>  <ID> (7568416)
7568416

>  <Supplier> (7568416)
ChemBridge

>  <clogP> (7568416)
2.174000000000000e+000

>  <RB> (7568416)
4

>  <tPSA> (7568416)
8.193000000000001e+001

>  <Hacc> (7568416)
5

>  <Hdon> (7568416)
1

>  <LogSw> (7568416)
-3.392000000000000e+000

>  <Group> (7568416)
3

>  <Core> (7568416)
290

$$$$
6904884
  -ISIS-  03310818242D

 29 32  0  0  0  0  0  0  0  0999 V2000
    3.2542   -1.8417    0.0000 N   0  0  3  0  0  0  0  0  0  0  0  0
    1.8375   -1.8417    0.0000 C   0  0  0  0  0  0  0  0  0  0  0  0
    2.5417   -1.4250    0.0000 C   0  0  0  0  0  0  0  0  0  0  0  0
    3.2542   -2.6667    0.0000 C   0  0  0  0  0  0  0  0  0  0  0  0
    2.5417   -3.0750    0.0000 N   0  0  0  0  0  0  0  0  0  0  0  0
    1.8375   -2.6667    0.0000 C   0  0  0  0  0  0  0  0  0  0  0  0
    3.9750   -1.4292    0.0000 C   0  0  0  0  0  0  0  0  0  0  0  0
    1.1167   -1.4292    0.0000 C   0  0  0  0  0  0  0  0  0  0  0  0
   -0.8958   -2.1250    0.0000 C   0  0  0  0  0  0  0  0  0  0  0  0
   -0.3500   -1.5042    0.0000 O   0  0  0  0  0  0  0  0  0  0  0  0
    0.4042   -1.8417    0.0000 C   0  0  0  0  0  0  0  0  0  0  0  0
   -0.4833   -2.8417    0.0000 C   0  0  0  0  0  0  0  0  0  0  0  0
    0.3167   -2.6667    0.0000 C   0  0  0  0  0  0  0  0  0  0  0  0
    3.9750   -3.0792    0.0000 O   0  0  0  0  0  0  0  0  0  0  0  0
    2.5417   -0.6000    0.0000 O   0  0  0  0  0  0  0  0  0  0  0  0
    4.6875   -1.8500    0.0000 C   0  0  0  0  0  0  0  0  0  0  0  0
    3.9750   -0.6042    0.0000 C   0  0  0  0  0  0  0  0  0  0  0  0
    1.1167   -3.0792    0.0000 O   0  0  0  0  0  0  0  0  0  0  0  0
   -1.7208   -2.0417    0.0000 C   0  0  0  0  0  0  0  0  0  0  0  0
    4.6917   -0.2000    0.0000 C   0  0  0  0  0  0  0  0  0  0  0  0
    5.4042   -1.4417    0.0000 C   0  0  0  0  0  0  0  0  0  0  0  0
    5.4042   -0.6167    0.0000 C   0  0  0  0  0  0  0  0  0  0  0  0
   -2.2083   -2.7167    0.0000 C   0  0  0  0  0  0  0  0  0  0  0  0
   -2.0625   -1.2917    0.0000 C   0  0  0  0  0  0  0  0  0  0  0  0
    6.1125   -1.8542    0.0000 C   0  0  0  0  0  0  0  0  0  0  0  0
    4.7000    0.6250    0.0000 C   0  0  0  0  0  0  0  0  0  0  0  0
   -3.0250   -2.6292    0.0000 C   0  0  0  0  0  0  0  0  0  0  0  0
   -2.8833   -1.2042    0.0000 C   0  0  0  0  0  0  0  0  0  0  0  0
   -3.3625   -1.8750    0.0000 C   0  0  0  0  0  0  0  0  0  0  0  0
  2  3  1  0  0  0  0
  3  1  1  0  0  0  0
  4  1  1  0  0  0  0
  5  4  1  0  0  0  0
  6  5  1  0  0  0  0
  7  1  1  0  0  0  0
  8  2  2  0  0  0  0
  9 10  1  0  0  0  0
 10 11  1  0  0  0  0
 11  8  1  0  0  0  0
 12 13  1  0  0  0  0
 13 11  2  0  0  0  0
 14  4  2  0  0  0  0
 15  3  2  0  0  0  0
 16  7  2  0  0  0  0
 17  7  1  0  0  0  0
 18  6  2  0  0  0  0
 19  9  1  0  0  0  0
 20 17  2  0  0  0  0
 21 16  1  0  0  0  0
 22 20  1  0  0  0  0
 23 19  1  0  0  0  0
 24 19  2  0  0  0  0
 25 21  1  0  0  0  0
 26 20  1  0  0  0  0
 27 23  2  0  0  0  0
 28 24  1  0  0  0  0
 29 28  2  0  0  0  0
  6  2  1  0  0  0  0
 22 21  2  0  0  0  0
 12  9  2  0  0  0  0
 29 27  1  0  0  0  0
M  END
>  <ID> (6904884)
6904884

>  <Supplier> (6904884)
ChemBridge

>  <clogP> (6904884)
4.310000000000000e+000

>  <RB> (6904884)
3

>  <tPSA> (6904884)
7.962000000000001e+001

>  <Hacc> (6904884)
4

>  <Hdon> (6904884)
1

>  <LogSw> (6904884)
-5.698000000000000e+000

>  <Group> (6904884)
2

>  <Core> (6904884)
006

$$$$
6904885
  -ISIS-  03310818242D

 32 34  0  0  0  0  0  0  0  0999 V2000
    1.3375    0.4583    0.0000 C   0  0  0  0  0  0  0  0  0  0  0  0
    2.0042    1.1333    0.0000 N   0  0  3  0  0  0  0  0  0  0  0  0
    1.9167    0.5500    0.0000 C   0  0  3  0  0  0  0  0  0  0  0  0
    1.0667    0.9875    0.0000 C   0  0  0  0  0  0  0  0  0  0  0  0
    1.4875    1.4000    0.0000 C   0  0  0  0  0  0  0  0  0  0  0  0
    0.9792    0.0583    0.0000 C   0  0  0  0  0  0  0  0  0  0  0  0
    2.3292    0.1458    0.0000 C   0  0  0  0  0  0  0  0  0  0  0  0
    0.4792   -0.1042    0.0000 C   0  0  0  0  0  0  0  0  0  0  0  0
    0.2125   -0.6292    0.0000 C   0  0  0  0  0  0  0  0  0  0  0  0
    2.8917    0.2958    0.0000 C   0  0  0  0  0  0  0  0  0  0  0  0
    0.1625    0.3958    0.0000 C   0  0  0  0  0  0  0  0  0  0  0  0
    2.1792   -0.4167    0.0000 C   0  0  0  0  0  0  0  0  0  0  0  0
    1.3917    1.9833    0.0000 O   0  0  0  0  0  0  0  0  0  0  0  0
    1.2667   -0.3875    0.0000 O   0  0  0  0  0  0  0  0  0  0  0  0
   -0.3750   -0.6542    0.0000 C   0  0  0  0  0  0  0  0  0  0  0  0
    0.4875    1.0833    0.0000 O   0  0  0  0  0  0  0  0  0  0  0  0
    3.3042   -0.1125    0.0000 C   0  0  0  0  0  0  0  0  0  0  0  0
    2.5167    1.4000    0.0000 C   0  0  0  0  0  0  0  0  0  0  0  0
    2.5917   -0.8292    0.0000 C   0  0  0  0  0  0  0  0  0  0  0  0
   -0.7000   -0.1542    0.0000 C   0  0  0  0  0  0  0  0  0  0  0  0
   -0.4250    0.3708    0.0000 C   0  0  0  0  0  0  0  0  0  0  0  0
    3.1542   -0.6792    0.0000 C   0  0  0  0  0  0  0  0  0  0  0  0
    3.3042    0.7208    0.0000 O   0  0  0  0  0  0  0  0  0  0  0  0
    2.4375   -1.4042    0.0000 O   0  0  0  0  0  0  0  0  0  0  0  0
   -1.2875   -0.1875    0.0000 O   0  0  0  0  0  0  0  0  0  0  0  0
    0.5292   -1.1250    0.0000 C   0  0  0  0  0  0  0  0  0  0  0  0
    2.0625    2.2958    0.0000 O   0  0  0  0  0  0  0  0  0  0  0  0
    2.5500    1.9833    0.0000 C   0  0  0  0  0  0  0  0  0  0  0  0
    3.8792    0.5708    0.0000 C   0  0  0  0  0  0  0  0  0  0  0  0
   -1.5583   -0.7125    0.0000 C   0  0  0  0  0  0  0  0  0  0  0  0
    1.8667   -1.5542    0.0000 C   0  0  0  0  0  0  0  0  0  0  0  0
    2.0917    2.8750    0.0000 C   0  0  0  0  0  0  0  0  0  0  0  0
  2  3  1  0  0  0  0
  3  1  1  0  0  0  0
  4  1  2  0  0  0  0
  5  4  1  0  0  0  0
  6  1  1  0  0  0  0
  7  3  1  0  0  0  0
  8  6  1  0  0  0  0
  9  8  2  0  0  0  0
 10  7  1  0  0  0  0
 11  8  1  0  0  0  0
 12  7  2  0  0  0  0
 13  5  2  0  0  0  0
 14  6  2  0  0  0  0
 15  9  1  0  0  0  0
 16  4  1  0  0  0  0
 17 10  2  0  0  0  0
 18  2  1  0  0  0  0
 19 12  1  0  0  0  0
 20 21  1  0  0  0  0
 21 11  2  0  0  0  0
 22 19  2  0  0  0  0
 23 10  1  0  0  0  0
 24 19  1  0  0  0  0
 25 20  1  0  0  0  0
 26  9  1  0  0  0  0
 27 28  1  0  0  0  0
 28 18  1  0  0  0  0
 29 23  1  0  0  0  0
 30 25  1  0  0  0  0
 31 24  1  0  0  0  0
 32 27  1  0  0  0  0
  5  2  1  0  0  0  0
 20 15  2  0  0  0  0
 17 22  1  0  0  0  0
M  END
>  <ID> (6904885)
6904885

>  <Supplier> (6904885)
ChemBridge

>  <clogP> (6904885)
4.030000000000000e+000

>  <RB> (6904885)
5

>  <tPSA> (6904885)
9.453000000000003e+001

>  <Hacc> (6904885)
7

>  <Hdon> (6904885)
1

>  <LogSw> (6904885)
-5.859999999999999e+000

>  <Group> (6904885)
1

>  <Core> (6904885)
095

$$$$
5769748
  -ISIS-  03310818222D

 27 30  0  0  0  0  0  0  0  0999 V2000
    4.2875   -1.4667    0.0000 C   0  0  0  0  0  0  0  0  0  0  0  0
    5.0000   -1.8792    0.0000 C   0  0  0  0  0  0  0  0  0  0  0  0
    5.7167   -1.4667    0.0000 C   0  0  0  0  0  0  0  0  0  0  0  0
    5.7167   -0.6500    0.0000 C   0  0  0  0  0  0  0  0  0  0  0  0
    4.2875   -0.6500    0.0000 C   0  0  0  0  0  0  0  0  0  0  0  0
    5.0000   -0.2292    0.0000 O   0  0  0  0  0  0  0  0  0  0  0  0
    3.5667   -1.8792    0.0000 C   0  0  0  0  0  0  0  0  0  0  0  0
    3.5667   -0.2292    0.0000 C   0  0  0  0  0  0  0  0  0  0  0  0
    2.8542   -1.4667    0.0000 C   0  0  0  0  0  0  0  0  0  0  0  0
    2.8542   -0.6500    0.0000 C   0  0  0  0  0  0  0  0  0  0  0  0
    5.0000   -2.7042    0.0000 O   0  0  0  0  0  0  0  0  0  0  0  0
    6.4375   -0.2292    0.0000 C   0  0  0  0  0  0  0  0  0  0  0  0
    2.1292   -0.2292    0.0000 O   0  0  0  0  0  0  0  0  0  0  0  0
    3.5667   -2.7042    0.0000 O   0  0  0  0  0  0  0  0  0  0  0  0
    0.7042   -0.2375    0.0000 C   0  0  0  0  0  0  0  0  0  0  0  0
    1.4167   -0.6500    0.0000 C   0  0  0  0  0  0  0  0  0  0  0  0
   -0.7208    0.5708    0.0000 C   0  0  0  0  0  0  0  0  0  0  0  0
    0.7000    0.5833    0.0000 C   0  0  0  0  0  0  0  0  0  0  0  0
    0.0000   -0.6542    0.0000 C   0  0  0  0  0  0  0  0  0  0  0  0
   -0.7208   -0.2500    0.0000 C   0  0  0  0  0  0  0  0  0  0  0  0
   -0.0125    0.9958    0.0000 C   0  0  0  0  0  0  0  0  0  0  0  0
    7.1500   -0.6500    0.0000 C   0  0  0  0  0  0  0  0  0  0  0  0
    6.4375    0.5958    0.0000 C   0  0  0  0  0  0  0  0  0  0  0  0
   -1.4458    0.9833    0.0000 C   0  0  0  0  0  0  0  0  0  0  0  0
    7.8542   -0.2292    0.0000 C   0  0  0  0  0  0  0  0  0  0  0  0
    7.1500    1.0000    0.0000 C   0  0  0  0  0  0  0  0  0  0  0  0
    7.8542    0.5958    0.0000 C   0  0  0  0  0  0  0  0  0  0  0  0
  2  1  1  0  0  0  0
  3  2  1  0  0  0  0
  4  6  1  0  0  0  0
  5  1  1  0  0  0  0
  6  5  1  0  0  0  0
  7  1  2  0  0  0  0
  8  5  2  0  0  0  0
  9  7  1  0  0  0  0
 10  9  2  0  0  0  0
 11  2  2  0  0  0  0
 12  4  1  0  0  0  0
 13 10  1  0  0  0  0
 14  7  1  0  0  0  0
 15 16  1  0  0  0  0
 16 13  1  0  0  0  0
 17 20  1  0  0  0  0
 18 15  2  0  0  0  0
 19 15  1  0  0  0  0
 20 19  2  0  0  0  0
 21 18  1  0  0  0  0
 22 12  2  0  0  0  0
 23 12  1  0  0  0  0
 24 17  1  0  0  0  0
 25 22  1  0  0  0  0
 26 23  2  0  0  0  0
 27 26  1  0  0  0  0
 10  8  1  0  0  0  0
  4  3  2  0  0  0  0
 27 25  2  0  0  0  0
 17 21  2  0  0  0  0
M  END
>  <ID> (5769748)
5769748

>  <Supplier> (5769748)
ChemBridge

>  <clogP> (5769748)
5.500000000000000e+000

>  <RB> (5769748)
4

>  <tPSA> (5769748)
5.967000000000000e+001

>  <Hacc> (5769748)
4

>  <Hdon> (5769748)
1

>  <LogSw> (5769748)
-5.930000000000002e+000

>  <Group> (5769748)
3

>  <Core> (5769748)
083

$$$$
5377481
  -ISIS-  03310818222D

 18 20  0  0  0  0  0  0  0  0999 V2000
   -1.8625    1.0208    0.0000 N   0  0  0  0  0  0  0  0  0  0  0  0
   -2.1500    0.0833    0.0000 C   0  0  0  0  0  0  0  0  0  0  0  0
   -0.5708    0.1333    0.0000 C   0  0  0  0  0  0  0  0  0  0  0  0
   -0.9125    1.0208    0.0000 C   0  0  0  0  0  0  0  0  0  0  0  0
   -1.3500   -0.4667    0.0000 S   0  0  0  0  0  0  0  0  0  0  0  0
    0.3542   -0.1042    0.0000 C   0  0  0  0  0  0  0  0  0  0  0  0
    1.0292    0.5708    0.0000 C   0  0  0  0  0  0  0  0  0  0  0  0
    2.6375    1.0333    0.0000 C   0  0  0  0  0  0  0  0  0  0  0  0
    2.3792    1.9708    0.0000 C   0  0  0  0  0  0  0  0  0  0  0  0
    1.4375    2.1958    0.0000 C   0  0  0  0  0  0  0  0  0  0  0  0
    1.9667    0.3500    0.0000 C   0  0  0  0  0  0  0  0  0  0  0  0
    0.7792    1.4958    0.0000 C   0  0  0  0  0  0  0  0  0  0  0  0
   -3.0500   -0.2375    0.0000 S   0  0  0  0  0  0  0  0  0  0  0  0
    2.8500    2.8125    0.0000 O   0  0  0  0  0  0  0  0  0  0  0  0
    1.3042    3.1708    0.0000 O   0  0  0  0  0  0  0  0  0  0  0  0
   -0.3708    1.8125    0.0000 O   0  0  0  0  0  0  0  0  0  0  0  0
    2.1792    3.5333    0.0000 C   0  0  0  0  0  0  0  0  0  0  0  0
    2.2375   -0.5542    0.0000 Cl  0  0  0  0  0  0  0  0  0  0  0  0
  2  1  1  0  0  0  0
  3  4  1  0  0  0  0
  4  1  1  0  0  0  0
  5  2  1  0  0  0  0
  6  3  2  0  0  0  0
  7  6  1  0  0  0  0
  8 11  1  0  0  0  0
  9 10  1  0  0  0  0
 10 12  2  0  0  0  0
 11  7  2  0  0  0  0
 12  7  1  0  0  0  0
 13  2  2  0  0  0  0
 14  9  1  0  0  0  0
 15 10  1  0  0  0  0
 16  4  2  0  0  0  0
 17 15  1  0  0  0  0
 18 11  1  0  0  0  0
  5  3  1  0  0  0  0
  9  8  2  0  0  0  0
 17 14  1  0  0  0  0
M  END
>  <ID> (5377481)
5377481

>  <Supplier> (5377481)
ChemBridge

>  <clogP> (5377481)
2.140000000000000e+000

>  <RB> (5377481)
1

>  <tPSA> (5377481)
4.756000000000000e+001

>  <Hacc> (5377481)
3

>  <Hdon> (5377481)
1

>  <LogSw> (5377481)
-3.214000000000000e+000

>  <Group> (5377481)
3

>  <Core> (5377481)
001

$$$$
5964614
  -ISIS-  03310818232D

 19 21  0  0  0  0  0  0  0  0999 V2000
    6.1667    2.1625    0.0000 C   0  0  0  0  0  0  0  0  0  0  0  0
    4.9042    2.9083    0.0000 C   0  0  0  0  0  0  0  0  0  0  0  0
    3.6542    2.1750    0.0000 C   0  0  0  0  0  0  0  0  0  0  0  0
    7.3792    2.8833    0.0000 C   0  0  0  0  0  0  0  0  0  0  0  0
    6.1542    0.7208    0.0000 C   0  0  0  0  0  0  0  0  0  0  0  0
    4.8917    0.0000    0.0000 O   0  0  0  0  0  0  0  0  0  0  0  0
    8.5917    2.1833    0.0000 C   0  0  0  0  0  0  0  0  0  0  0  0
    3.6667    0.7625    0.0000 C   0  0  0  0  0  0  0  0  0  0  0  0
    9.6917    3.0583    0.0000 O   0  0  0  0  0  0  0  0  0  0  0  0
    2.4292    2.8833    0.0000 C   0  0  0  0  0  0  0  0  0  0  0  0
    4.9042    4.1042    0.0000 O   0  0  0  0  0  0  0  0  0  0  0  0
    7.3792    4.1042    0.0000 O   0  0  0  0  0  0  0  0  0  0  0  0
    9.0792    0.8708    0.0000 C   0  0  0  0  0  0  0  0  0  0  0  0
   10.8542    2.2750    0.0000 C   0  0  0  0  0  0  0  0  0  0  0  0
   10.4667    0.9083    0.0000 C   0  0  0  0  0  0  0  0  0  0  0  0
    2.4375    0.0583    0.0000 C   0  0  0  0  0  0  0  0  0  0  0  0
    1.2167    2.1833    0.0000 C   0  0  0  0  0  0  0  0  0  0  0  0
    1.2167    0.7625    0.0000 C   0  0  0  0  0  0  0  0  0  0  0  0
    0.0000    2.8958    0.0000 Cl  0  0  0  0  0  0  0  0  0  0  0  0
  2  1  1  0  0  0  0
  3  2  1  0  0  0  0
  4  1  1  0  0  0  0
  5  1  2  0  0  0  0
  6  5  1  0  0  0  0
  7  4  1  0  0  0  0
  8  6  1  0  0  0  0
  9  7  1  0  0  0  0
 10  3  1  0  0  0  0
 11  2  2  0  0  0  0
 12  4  2  0  0  0  0
 13  7  2  0  0  0  0
 14  9  1  0  0  0  0
 15 13  1  0  0  0  0
 16  8  1  0  0  0  0
 17 10  2  0  0  0  0
 18 16  2  0  0  0  0
 19 17  1  0  0  0  0
  8  3  2  0  0  0  0
 15 14  2  0  0  0  0
 18 17  1  0  0  0  0
M  END
>  <ID> (5964614)
5964614

>  <Supplier> (5964614)
ChemBridge

>  <clogP> (5964614)
2.460000000000000e+000

>  <RB> (5964614)
2

>  <tPSA> (5964614)
6.042000000000000e+001

>  <Hacc> (5964614)
4

>  <Hdon> (5964614)
0

>  <LogSw> (5964614)
-3.304000000000000e+000

>  <Group> (5964614)
3

$$$$
7692024
  -ISIS-  03310818262D

 20 21  0  0  0  0  0  0  0  0999 V2000
    6.0792   -4.1167    0.0000 N   0  0  0  0  0  0  0  0  0  0  0  0
    6.2375   -2.7042    0.0000 N   0  0  0  0  0  0  0  0  0  0  0  0
    6.5667   -3.4542    0.0000 C   0  0  0  0  0  0  0  0  0  0  0  0
    5.4167   -2.6167    0.0000 C   0  0  0  0  0  0  0  0  0  0  0  0
    5.2667   -4.0375    0.0000 C   0  0  0  0  0  0  0  0  0  0  0  0
    4.9375   -3.2792    0.0000 C   0  0  0  0  0  0  0  0  0  0  0  0
    8.6167   -2.8167    0.0000 C   0  0  0  0  0  0  0  0  0  0  0  0
    7.3875   -3.5417    0.0000 S   0  0  0  0  0  0  0  0  0  0  0  0
    9.4375   -2.8125    0.0000 N   0  0  0  0  0  0  0  0  0  0  0  0
    8.2000   -2.1042    0.0000 O   0  0  0  0  0  0  0  0  0  0  0  0
    8.2125   -3.5417    0.0000 C   0  0  0  0  0  0  0  0  0  0  0  0
    5.0917   -1.8667    0.0000 N   0  0  0  0  0  0  0  0  0  0  0  0
    4.7875   -4.7000    0.0000 N   0  0  0  0  0  0  0  0  0  0  0  0
    9.8417   -2.0917    0.0000 C   0  0  0  0  0  0  0  0  0  0  0  0
   10.6542   -0.6542    0.0000 C   0  0  0  0  0  0  0  0  0  0  0  0
   11.0625    0.0708    0.0000 F   0  0  0  0  0  0  0  0  0  0  0  0
    9.4250   -1.3792    0.0000 C   0  0  0  0  0  0  0  0  0  0  0  0
   10.6750   -2.0792    0.0000 C   0  0  0  0  0  0  0  0  0  0  0  0
    9.8292   -0.6542    0.0000 C   0  0  0  0  0  0  0  0  0  0  0  0
   11.0750   -1.3667    0.0000 C   0  0  0  0  0  0  0  0  0  0  0  0
  2  3  2  0  0  0  0
  3  1  1  0  0  0  0
  4  6  2  0  0  0  0
  5  1  2  0  0  0  0
  6  5  1  0  0  0  0
  7 11  1  0  0  0  0
  8  3  1  0  0  0  0
  9  7  1  0  0  0  0
 10  7  2  0  0  0  0
 11  8  1  0  0  0  0
 12  4  1  0  0  0  0
 13  5  1  0  0  0  0
 14  9  1  0  0  0  0
 15 20  2  0  0  0  0
 16 15  1  0  0  0  0
 17 14  1  0  0  0  0
 18 14  2  0  0  0  0
 19 17  2  0  0  0  0
 20 18  1  0  0  0  0
  4  2  1  0  0  0  0
 19 15  1  0  0  0  0
M  END
>  <ID> (7692024)
7692024

>  <Supplier> (7692024)
ChemBridge

>  <clogP> (7692024)
1.805000000000000e+000

>  <RB> (7692024)
4

>  <tPSA> (7692024)
1.069200000000000e+002

>  <Hacc> (7692024)
3

>  <Hdon> (7692024)
3

>  <LogSw> (7692024)
-2.407000000000000e+000

>  <Group> (7692024)
2

>  <Core> (7692024)
016

$$$$
5377486
  -ISIS-  03310818222D

 17 18  0  0  0  0  0  0  0  0999 V2000
    0.5542   -1.2292    0.0000 N   0  0  3  0  0  0  0  0  0  0  0  0
    0.2667   -2.1667    0.0000 C   0  0  0  0  0  0  0  0  0  0  0  0
    1.5042   -1.2292    0.0000 C   0  0  0  0  0  0  0  0  0  0  0  0
    0.0042   -0.4500    0.0000 C   0  0  0  0  0  0  0  0  0  0  0  0
    1.0667   -2.7167    0.0000 S   0  0  0  0  0  0  0  0  0  0  0  0
   -0.9500   -0.5292    0.0000 N   0  0  0  0  0  0  0  0  0  0  0  0
    1.8500   -2.1167    0.0000 C   0  0  0  0  0  0  0  0  0  0  0  0
   -1.5000    0.2625    0.0000 C   0  0  0  0  0  0  0  0  0  0  0  0
   -2.4500    0.1958    0.0000 C   0  0  0  0  0  0  0  0  0  0  0  0
   -0.6333   -2.4875    0.0000 O   0  0  0  0  0  0  0  0  0  0  0  0
    2.0500   -0.4375    0.0000 O   0  0  0  0  0  0  0  0  0  0  0  0
   -3.0125    0.9625    0.0000 C   0  0  0  0  0  0  0  0  0  0  0  0
   -1.1125    1.1458    0.0000 C   0  0  0  0  0  0  0  0  0  0  0  0
   -2.6208    1.8458    0.0000 C   0  0  0  0  0  0  0  0  0  0  0  0
   -1.6625    1.9208    0.0000 C   0  0  0  0  0  0  0  0  0  0  0  0
   -2.8500   -0.6667    0.0000 C   0  0  0  0  0  0  0  0  0  0  0  0
   -3.1708    2.6125    0.0000 C   0  0  0  0  0  0  0  0  0  0  0  0
  2  1  1  0  0  0  0
  3  1  1  0  0  0  0
  4  1  1  0  0  0  0
  5  2  1  0  0  0  0
  6  4  1  0  0  0  0
  7  3  1  0  0  0  0
  8  6  1  0  0  0  0
  9  8  1  0  0  0  0
 10  2  2  0  0  0  0
 11  3  2  0  0  0  0
 12  9  2  0  0  0  0
 13  8  2  0  0  0  0
 14 15  2  0  0  0  0
 15 13  1  0  0  0  0
 16  9  1  0  0  0  0
 17 14  1  0  0  0  0
  5  7  1  0  0  0  0
 14 12  1  0  0  0  0
M  END
>  <ID> (5377486)
5377486

>  <Supplier> (5377486)
ChemBridge

>  <clogP> (5377486)
1.560000000000000e+000

>  <RB> (5377486)
3

>  <tPSA> (5377486)
4.941000000000002e+001

>  <Hacc> (5377486)
2

>  <Hdon> (5377486)
1

>  <LogSw> (5377486)
-2.359000000000000e+000

>  <Group> (5377486)
3

$$$$
5748717
  -ISIS-  03310818222D

 23 25  0  0  0  0  0  0  0  0999 V2000
    4.5792   -2.1250    0.0000 C   0  0  0  0  0  0  0  0  0  0  0  0
    5.2292   -2.5000    0.0000 C   0  0  0  0  0  0  0  0  0  0  0  0
    4.5792   -1.3750    0.0000 N   0  0  0  0  0  0  0  0  0  0  0  0
    5.8792   -2.1292    0.0000 C   0  0  0  0  0  0  0  0  0  0  0  0
    3.9292   -2.5000    0.0000 O   0  0  0  0  0  0  0  0  0  0  0  0
    0.0292   -1.0042    0.0000 N   0  0  0  0  0  0  0  0  0  0  0  0
    3.9292   -1.0000    0.0000 C   0  0  0  0  0  0  0  0  0  0  0  0
    2.6292   -0.2500    0.0000 C   0  0  0  0  0  0  0  0  0  0  0  0
    5.8792   -1.3792    0.0000 F   0  0  0  0  0  0  0  0  0  0  0  0
    1.9792    0.1250    0.0000 C   0  0  0  0  0  0  0  0  0  0  0  0
    5.2292   -3.2500    0.0000 C   0  0  0  0  0  0  0  0  0  0  0  0
    3.9292   -0.2500    0.0000 C   0  0  0  0  0  0  0  0  0  0  0  0
    3.2792   -1.3750    0.0000 C   0  0  0  0  0  0  0  0  0  0  0  0
    3.2792    0.1250    0.0000 C   0  0  0  0  0  0  0  0  0  0  0  0
    2.6292   -1.0000    0.0000 C   0  0  0  0  0  0  0  0  0  0  0  0
    1.3292   -0.2500    0.0000 C   0  0  0  0  0  0  0  0  0  0  0  0
    0.6792   -1.3792    0.0000 C   0  0  0  0  0  0  0  0  0  0  0  0
    0.0292   -0.2500    0.0000 C   0  0  0  0  0  0  0  0  0  0  0  0
    6.5292   -2.5042    0.0000 C   0  0  0  0  0  0  0  0  0  0  0  0
    0.6792    0.1333    0.0000 C   0  0  0  0  0  0  0  0  0  0  0  0
    1.3292   -1.0042    0.0000 C   0  0  0  0  0  0  0  0  0  0  0  0
    5.8792   -3.6292    0.0000 C   0  0  0  0  0  0  0  0  0  0  0  0
    6.5292   -3.2542    0.0000 C   0  0  0  0  0  0  0  0  0  0  0  0
  2  1  1  0  0  0  0
  3  1  1  0  0  0  0
  4  2  2  0  0  0  0
  5  1  2  0  0  0  0
  6 17  2  0  0  0  0
  7  3  1  0  0  0  0
  8 15  1  0  0  0  0
  9  4  1  0  0  0  0
 10  8  1  0  0  0  0
 11  2  1  0  0  0  0
 12  7  2  0  0  0  0
 13  7  1  0  0  0  0
 14 12  1  0  0  0  0
 15 13  2  0  0  0  0
 16 10  1  0  0  0  0
 17 21  1  0  0  0  0
 18 20  2  0  0  0  0
 19  4  1  0  0  0  0
 20 16  1  0  0  0  0
 21 16  2  0  0  0  0
 22 11  2  0  0  0  0
 23 22  1  0  0  0  0
 14  8  2  0  0  0  0
 23 19  2  0  0  0  0
 18  6  1  0  0  0  0
M  END
>  <ID> (5748717)
5748717

>  <Supplier> (5748717)
ChemBridge

>  <clogP> (5748717)
3.150000000000000e+000

>  <RB> (5748717)
4

>  <tPSA> (5748717)
4.199000000000000e+001

>  <Hacc> (5748717)
2

>  <Hdon> (5748717)
1

>  <LogSw> (5748717)
-2.824000000000000e+000

>  <Group> (5748717)
1

$$$$
5714627
  -ISIS-  03310818222D

 20 22  0  0  0  0  0  0  0  0999 V2000
    0.2667    0.6458    0.0000 N   0  0  0  0  0  0  0  0  0  0  0  0
    1.2000    0.9000    0.0000 C   0  0  0  0  0  0  0  0  0  0  0  0
   -0.2625    1.4458    0.0000 C   0  0  0  0  0  0  0  0  0  0  0  0
    1.2667    1.8708    0.0000 S   0  0  0  0  0  0  0  0  0  0  0  0
    0.3667    2.2458    0.0000 C   0  0  0  0  0  0  0  0  0  0  0  0
    1.9500    0.3000    0.0000 N   0  0  0  0  0  0  0  0  0  0  0  0
   -1.2333    1.4458    0.0000 C   0  0  0  0  0  0  0  0  0  0  0  0
   -1.7125    2.3000    0.0000 C   0  0  0  0  0  0  0  0  0  0  0  0
   -1.7333    0.5958    0.0000 C   0  0  0  0  0  0  0  0  0  0  0  0
    2.8500    0.6458    0.0000 C   0  0  0  0  0  0  0  0  0  0  0  0
   -3.1958    1.4458    0.0000 C   0  0  0  0  0  0  0  0  0  0  0  0
   -2.6958    2.3000    0.0000 C   0  0  0  0  0  0  0  0  0  0  0  0
   -2.7208    0.5958    0.0000 C   0  0  0  0  0  0  0  0  0  0  0  0
   -4.1583    1.4458    0.0000 O   0  0  0  0  0  0  0  0  0  0  0  0
    3.6292    0.0458    0.0000 C   0  0  0  0  0  0  0  0  0  0  0  0
    3.0000    1.5958    0.0000 C   0  0  0  0  0  0  0  0  0  0  0  0
   -4.6125    2.2708    0.0000 C   0  0  0  0  0  0  0  0  0  0  0  0
    3.9000    1.9625    0.0000 C   0  0  0  0  0  0  0  0  0  0  0  0
    4.5167    0.4000    0.0000 C   0  0  0  0  0  0  0  0  0  0  0  0
    4.6667    1.3708    0.0000 C   0  0  0  0  0  0  0  0  0  0  0  0
  2  1  2  0  0  0  0
  3  1  1  0  0  0  0
  4  2  1  0  0  0  0
  5  3  2  0  0  0  0
  6  2  1  0  0  0  0
  7  3  1  0  0  0  0
  8  7  1  0  0  0  0
  9  7  2  0  0  0  0
 10  6  1  0  0  0  0
 11 13  2  0  0  0  0
 12  8  2  0  0  0  0
 13  9  1  0  0  0  0
 14 11  1  0  0  0  0
 15 10  2  0  0  0  0
 16 10  1  0  0  0  0
 17 14  1  0  0  0  0
 18 16  2  0  0  0  0
 19 15  1  0  0  0  0
 20 18  1  0  0  0  0
  4  5  1  0  0  0  0
 11 12  1  0  0  0  0
 19 20  2  0  0  0  0
M  END
>  <ID> (5714627)
5714627

>  <Supplier> (5714627)
ChemBridge

>  <clogP> (5714627)
5.109999999999999e+000

>  <RB> (5714627)
3

>  <tPSA> (5714627)
3.415000000000000e+001

>  <Hacc> (5714627)
2

>  <Hdon> (5714627)
1

>  <LogSw> (5714627)
-5.623999999999998e+000

>  <Group> (5714627)
3

>  <Core> (5714627)
225

$$$$
9008455
  -ISIS-  03310818282D

 16 18  0  0  0  0  0  0  0  0999 V2000
    2.5292    1.2583    0.0000 C   0  0  0  0  0  0  0  0  0  0  0  0
    1.8417    1.5708    0.0000 O   0  0  0  0  0  0  0  0  0  0  0  0
    2.4417    0.5125    0.0000 N   0  0  0  0  0  0  0  0  0  0  0  0
    1.7167    0.3583    0.0000 N   0  0  0  0  0  0  0  0  0  0  0  0
    1.3417    1.0083    0.0000 C   0  0  0  0  0  0  0  0  0  0  0  0
    3.8250    1.2583    0.0000 N   0  0  0  0  0  0  0  0  0  0  0  0
    3.1792    1.6333    0.0000 C   0  0  0  0  0  0  0  0  0  0  0  0
    4.4750    1.6333    0.0000 C   0  0  0  0  0  0  0  0  0  0  0  0
    3.1792    2.3833    0.0000 C   0  0  0  0  0  0  0  0  0  0  0  0
    0.5917    1.0875    0.0000 S   0  0  0  0  0  0  0  0  0  0  0  0
    4.4750    2.3833    0.0000 C   0  0  0  0  0  0  0  0  0  0  0  0
    3.8250    2.7583    0.0000 C   0  0  0  0  0  0  0  0  0  0  0  0
    5.1250    1.2583    0.0000 C   0  0  0  0  0  0  0  0  0  0  0  0
    5.1250    2.7583    0.0000 C   0  0  0  0  0  0  0  0  0  0  0  0
    5.7750    1.6333    0.0000 C   0  0  0  0  0  0  0  0  0  0  0  0
    5.7750    2.3833    0.0000 C   0  0  0  0  0  0  0  0  0  0  0  0
  2  1  1  0  0  0  0
  3  1  2  0  0  0  0
  4  3  1  0  0  0  0
  5  2  1  0  0  0  0
  6  7  2  0  0  0  0
  7  1  1  0  0  0  0
  8  6  1  0  0  0  0
  9  7  1  0  0  0  0
 10  5  1  0  0  0  0
 11 12  1  0  0  0  0
 12  9  2  0  0  0  0
 13  8  1  0  0  0  0
 14 11  1  0  0  0  0
 15 13  2  0  0  0  0
 16 14  2  0  0  0  0
  5  4  2  0  0  0  0
 11  8  2  0  0  0  0
 16 15  1  0  0  0  0
M  END
>  <ID> (9008455)
9008455

>  <Supplier> (9008455)
ChemBridge

>  <clogP> (9008455)
1.920000000000000e+000

>  <RB> (9008455)
1

>  <tPSA> (9008455)
5.181000000000000e+001

>  <Hacc> (9008455)
4

>  <Hdon> (9008455)
0

>  <LogSw> (9008455)
-2.513000000000000e+000

>  <Group> (9008455)
1

$$$$
9008456
  -ISIS-  03310818282D

 18 21  0  0  0  0  0  0  0  0999 V2000
    2.6042    2.4833    0.0000 C   0  0  0  0  0  0  0  0  0  0  0  0
    2.6042    1.7333    0.0000 N   0  0  3  0  0  0  0  0  0  0  0  0
    3.9042    1.7333    0.0000 C   0  0  0  0  0  0  0  0  0  0  0  0
    3.2542    2.8583    0.0000 N   0  0  0  0  0  0  0  0  0  0  0  0
    1.8917    2.7125    0.0000 N   0  0  0  0  0  0  0  0  0  0  0  0
    3.2542    1.3583    0.0000 C   0  0  0  0  0  0  0  0  0  0  0  0
    3.9042    2.4833    0.0000 C   0  0  0  0  0  0  0  0  0  0  0  0
    1.8917    1.5000    0.0000 C   0  0  0  0  0  0  0  0  0  0  0  0
    1.4542    2.1083    0.0000 C   0  0  0  0  0  0  0  0  0  0  0  0
    4.5542    1.3583    0.0000 C   0  0  0  0  0  0  0  0  0  0  0  0
    4.5542    0.6083    0.0000 O   0  0  0  0  0  0  0  0  0  0  0  0
    4.5542    2.8583    0.0000 C   0  0  0  0  0  0  0  0  0  0  0  0
    1.5917    0.8125    0.0000 C   0  0  0  0  0  0  0  0  0  0  0  0
    0.7042    2.0250    0.0000 C   0  0  0  0  0  0  0  0  0  0  0  0
    5.2042    1.7333    0.0000 C   0  0  0  0  0  0  0  0  0  0  0  0
    5.2042    2.4833    0.0000 C   0  0  0  0  0  0  0  0  0  0  0  0
    0.8417    0.7333    0.0000 C   0  0  0  0  0  0  0  0  0  0  0  0
    0.4042    1.3458    0.0000 C   0  0  0  0  0  0  0  0  0  0  0  0
  2  1  1  0  0  0  0
  3  7  1  0  0  0  0
  4  1  1  0  0  0  0
  5  1  2  0  0  0  0
  6  2  1  0  0  0  0
  7  4  2  0  0  0  0
  8  2  1  0  0  0  0
  9  5  1  0  0  0  0
 10  3  1  0  0  0  0
 11 10  2  0  0  0  0
 12  7  1  0  0  0  0
 13  8  2  0  0  0  0
 14  9  2  0  0  0  0
 15 16  1  0  0  0  0
 16 12  1  0  0  0  0
 17 13  1  0  0  0  0
 18 14  1  0  0  0  0
  9  8  1  0  0  0  0
  6  3  2  0  0  0  0
 18 17  2  0  0  0  0
 15 10  1  0  0  0  0
M  END
>  <ID> (9008456)
9008456

>  <Supplier> (9008456)
ChemBridge

>  <clogP> (9008456)
2.020000000000000e+000

>  <RB> (9008456)
0

>  <tPSA> (9008456)
4.726000000000000e+001

>  <Hacc> (9008456)
3

>  <Hdon> (9008456)
0

>  <LogSw> (9008456)
-3.766000000000000e+000

>  <Group> (9008456)
2

$$$$
6574809
  -ISIS-  03310818242D

 17 18  0  0  0  0  0  0  0  0999 V2000
    1.8625    0.3250    0.0000 C   0  0  0  0  0  0  0  0  0  0  0  0
    1.2125    0.7083    0.0000 C   0  0  0  0  0  0  0  0  0  0  0  0
    2.5792    0.7333    0.0000 N   0  0  0  0  0  0  0  0  0  0  0  0
    0.5625    0.3375    0.0000 C   0  0  0  0  0  0  0  0  0  0  0  0
   -0.0833    0.7208    0.0000 C   0  0  0  0  0  0  0  0  0  0  0  0
    1.8542   -0.5000    0.0000 O   0  0  0  0  0  0  0  0  0  0  0  0
    1.2167    1.4583    0.0000 C   0  0  0  0  0  0  0  0  0  0  0  0
   -0.0833    1.4708    0.0000 C   0  0  0  0  0  0  0  0  0  0  0  0
    0.5750    1.8375    0.0000 C   0  0  0  0  0  0  0  0  0  0  0  0
    3.2167    0.3583    0.0000 C   0  0  3  0  0  0  0  0  0  0  0  0
   -0.7375    0.3458    0.0000 C   0  0  0  0  0  0  0  0  0  0  0  0
   -0.7250    1.8458    0.0000 C   0  0  0  0  0  0  0  0  0  0  0  0
    3.8750    0.7333    0.0000 C   0  0  0  0  0  0  0  0  0  0  0  0
    3.2167   -0.3917    0.0000 C   0  0  0  0  0  0  0  0  0  0  0  0
    4.5250    0.3500    0.0000 C   0  0  0  0  0  0  0  0  0  0  0  0
   -1.3833    0.7333    0.0000 C   0  0  0  0  0  0  0  0  0  0  0  0
   -1.3833    1.4833    0.0000 C   0  0  0  0  0  0  0  0  0  0  0  0
  2  1  1  0  0  0  0
  3  1  1  0  0  0  0
  4  2  2  0  0  0  0
  5  4  1  0  0  0  0
  6  1  2  0  0  0  0
  7  2  1  0  0  0  0
  8  9  1  0  0  0  0
  9  7  2  0  0  0  0
 10  3  1  0  0  0  0
 11  5  2  0  0  0  0
 12  8  2  0  0  0  0
 13 10  1  0  0  0  0
 14 10  1  0  0  0  0
 15 13  1  0  0  0  0
 16 11  1  0  0  0  0
 17 12  1  0  0  0  0
  5  8  1  0  0  0  0
 16 17  2  0  0  0  0
M  END
>  <ID> (6574809)
6574809

>  <Supplier> (6574809)
ChemBridge

>  <clogP> (6574809)
3.400000000000000e+000

>  <RB> (6574809)
2

>  <tPSA> (6574809)
2.910000000000000e+001

>  <Hacc> (6574809)
1

>  <Hdon> (6574809)
1

>  <LogSw> (6574809)
-3.762000000000000e+000

>  <Group> (6574809)
2

$$$$
6209379
  -ISIS-  03310818232D

 32 34  0  0  0  0  0  0  0  0999 V2000
    0.5417   -1.3500    0.0000 C   0  0  0  0  0  0  0  0  0  0  0  0
    4.5542   -0.5500    0.0000 C   0  0  0  0  0  0  0  0  0  0  0  0
   -0.7500   -0.5917    0.0000 C   0  0  3  0  0  0  0  0  0  0  0  0
    5.8500   -1.3042    0.0000 C   0  0  3  0  0  0  0  0  0  0  0  0
    5.2000   -1.6792    0.0000 C   0  0  0  0  0  0  0  0  0  0  0  0
   -0.1000   -0.2167    0.0000 C   0  0  0  0  0  0  0  0  0  0  0  0
    0.5417   -0.6000    0.0000 C   0  0  0  0  0  0  0  0  0  0  0  0
    4.5542   -1.3000    0.0000 C   0  0  0  0  0  0  0  0  0  0  0  0
    1.1917   -1.7250    0.0000 N   0  0  0  0  0  0  0  0  0  0  0  0
    3.9042   -0.1750    0.0000 N   0  0  0  0  0  0  0  0  0  0  0  0
   -0.1083   -1.7250    0.0000 O   0  0  0  0  0  0  0  0  0  0  0  0
    5.2042   -0.1792    0.0000 O   0  0  0  0  0  0  0  0  0  0  0  0
   -1.1333   -1.2417    0.0000 F   0  0  0  0  0  0  0  0  0  0  0  0
   -0.7583   -1.3417    0.0000 F   0  0  0  0  0  0  0  0  0  0  0  0
   -1.4000   -0.2167    0.0000 F   0  0  0  0  0  0  0  0  0  0  0  0
    5.8542   -0.5542    0.0000 F   0  0  0  0  0  0  0  0  0  0  0  0
    6.5000   -1.6875    0.0000 F   0  0  0  0  0  0  0  0  0  0  0  0
    6.2292   -0.6542    0.0000 F   0  0  0  0  0  0  0  0  0  0  0  0
    1.8750   -1.3292    0.0000 C   0  0  0  0  0  0  0  0  0  0  0  0
    3.2542   -0.5417    0.0000 C   0  0  0  0  0  0  0  0  0  0  0  0
    3.2542   -1.3375    0.0000 C   0  0  0  0  0  0  0  0  0  0  0  0
    2.5625   -1.7292    0.0000 C   0  0  0  0  0  0  0  0  0  0  0  0
    2.5667   -0.1417    0.0000 C   0  0  0  0  0  0  0  0  0  0  0  0
    1.8792   -0.5417    0.0000 C   0  0  0  0  0  0  0  0  0  0  0  0
   -0.0958    0.5333    0.0000 C   0  0  0  0  0  0  0  0  0  0  0  0
    5.1917   -2.4292    0.0000 C   0  0  0  0  0  0  0  0  0  0  0  0
    1.2000   -0.2292    0.0000 C   0  0  0  0  0  0  0  0  0  0  0  0
    3.9000   -1.6667    0.0000 C   0  0  0  0  0  0  0  0  0  0  0  0
    3.8917   -2.4167    0.0000 C   0  0  0  0  0  0  0  0  0  0  0  0
    0.5542    0.9000    0.0000 C   0  0  0  0  0  0  0  0  0  0  0  0
    1.2000    0.5208    0.0000 C   0  0  0  0  0  0  0  0  0  0  0  0
    4.5417   -2.8042    0.0000 C   0  0  0  0  0  0  0  0  0  0  0  0
  2 10  1  0  0  0  0
  3  6  1  0  0  0  0
  4  5  1  0  0  0  0
  5  8  1  0  0  0  0
  6  7  1  0  0  0  0
  7  1  1  0  0  0  0
  8  2  1  0  0  0  0
  9  1  1  0  0  0  0
 10 20  1  0  0  0  0
 11  1  2  0  0  0  0
 12  2  2  0  0  0  0
 13  3  1  0  0  0  0
 14  3  1  0  0  0  0
 15  3  1  0  0  0  0
 16  4  1  0  0  0  0
 17  4  1  0  0  0  0
 18  4  1  0  0  0  0
 19  9  1  0  0  0  0
 20 23  1  0  0  0  0
 21 22  1  0  0  0  0
 22 19  2  0  0  0  0
 23 24  2  0  0  0  0
 24 19  1  0  0  0  0
 25  6  2  0  0  0  0
 26  5  2  0  0  0  0
 27  7  2  0  0  0  0
 28  8  2  0  0  0  0
 29 28  1  0  0  0  0
 30 31  2  0  0  0  0
 31 27  1  0  0  0  0
 32 29  2  0  0  0  0
 20 21  2  0  0  0  0
 30 25  1  0  0  0  0
 32 26  1  0  0  0  0
M  END
>  <ID> (6209379)
6209379

>  <Supplier> (6209379)
ChemBridge

>  <clogP> (6209379)
3.210000000000000e+000

>  <RB> (6209379)
4

>  <tPSA> (6209379)
5.820000000000000e+001

>  <Hacc> (6209379)
2

>  <Hdon> (6209379)
2

>  <LogSw> (6209379)
-5.239000000000003e+000

>  <Group> (6209379)
2

>  <Core> (6209379)
157

$$$$
9093853
  -ISIS-  03310818292D

 18 19  0  0  0  0  0  0  0  0999 V2000
    0.9167   -1.3625    0.0000 C   0  0  0  0  0  0  0  0  0  0  0  0
    0.4000   -0.5250    0.0000 C   0  0  0  0  0  0  0  0  0  0  0  0
    2.1292   -2.4375    0.0000 N   0  0  0  0  0  0  0  0  0  0  0  0
   -0.6000   -0.5250    0.0000 N   0  0  0  0  0  0  0  0  0  0  0  0
    1.3042   -2.9375    0.0000 O   0  0  0  0  0  0  0  0  0  0  0  0
    0.5542   -2.2917    0.0000 C   0  0  0  0  0  0  0  0  0  0  0  0
    1.9042   -1.4292    0.0000 C   0  0  0  0  0  0  0  0  0  0  0  0
   -1.1000    0.3583    0.0000 C   0  0  0  0  0  0  0  0  0  0  0  0
   -2.0958    0.3583    0.0000 C   0  0  0  0  0  0  0  0  0  0  0  0
   -2.5958    1.2333    0.0000 C   0  0  0  0  0  0  0  0  0  0  0  0
    0.9042    0.3708    0.0000 O   0  0  0  0  0  0  0  0  0  0  0  0
   -0.6000    1.2083    0.0000 C   0  0  0  0  0  0  0  0  0  0  0  0
   -2.0833    2.0833    0.0000 C   0  0  0  0  0  0  0  0  0  0  0  0
   -2.5958   -0.5125    0.0000 F   0  0  0  0  0  0  0  0  0  0  0  0
   -1.0750    2.0833    0.0000 C   0  0  0  0  0  0  0  0  0  0  0  0
   -2.5833    2.9458    0.0000 Br  0  0  0  0  0  0  0  0  0  0  0  0
   -0.2583   -2.9125    0.0000 C   0  0  0  0  0  0  0  0  0  0  0  0
    2.5917   -0.6917    0.0000 C   0  0  0  0  0  0  0  0  0  0  0  0
  2  1  1  0  0  0  0
  3  7  2  0  0  0  0
  4  2  1  0  0  0  0
  5  6  1  0  0  0  0
  6  1  2  0  0  0  0
  7  1  1  0  0  0  0
  8  4  1  0  0  0  0
  9  8  1  0  0  0  0
 10  9  2  0  0  0  0
 11  2  2  0  0  0  0
 12  8  2  0  0  0  0
 13 15  2  0  0  0  0
 14  9  1  0  0  0  0
 15 12  1  0  0  0  0
 16 13  1  0  0  0  0
 17  6  1  0  0  0  0
 18  7  1  0  0  0  0
  5  3  1  0  0  0  0
 10 13  1  0  0  0  0
M  END
>  <ID> (9093853)
9093853

>  <Supplier> (9093853)
ChemBridge

>  <clogP> (9093853)
1.742000000000000e+000

>  <RB> (9093853)
2

>  <tPSA> (9093853)
5.513000000000000e+001

>  <Hacc> (9093853)
3

>  <Hdon> (9093853)
1

>  <LogSw> (9093853)
-2.971000000000000e+000

>  <Group> (9093853)
2

$$$$
5879263
  -ISIS-  03310818232D

 30 34  0  0  0  0  0  0  0  0999 V2000
   -1.0625    0.7458    0.0000 C   0  0  0  0  0  0  0  0  0  0  0  0
   -0.3708    0.4208    0.0000 N   0  0  0  0  0  0  0  0  0  0  0  0
   -3.8833    0.9125    0.0000 C   0  0  0  0  0  0  0  0  0  0  0  0
   -3.3958    1.4708    0.0000 N   0  0  0  0  0  0  0  0  0  0  0  0
   -0.9958    1.4833    0.0000 S   0  0  0  0  0  0  0  0  0  0  0  0
   -4.5958    1.2000    0.0000 S   0  0  0  0  0  0  0  0  0  0  0  0
   -0.2208    1.6500    0.0000 C   0  0  0  0  0  0  0  0  0  0  0  0
    0.1167    0.9958    0.0000 C   0  0  0  0  0  0  0  0  0  0  0  0
   -3.7625    2.1333    0.0000 C   0  0  0  0  0  0  0  0  0  0  0  0
   -4.5333    1.9583    0.0000 C   0  0  0  0  0  0  0  0  0  0  0  0
   -1.6958    0.2833    0.0000 C   0  0  0  0  0  0  0  0  0  0  0  0
   -4.0833   -1.1042    0.0000 C   0  0  0  0  0  0  0  0  0  0  0  0
   -3.7000    0.1708    0.0000 S   0  0  0  0  0  0  0  0  0  0  0  0
   -3.3500   -1.3292    0.0000 N   0  0  0  0  0  0  0  0  0  0  0  0
    0.1792    2.3000    0.0000 C   0  0  0  0  0  0  0  0  0  0  0  0
   -4.6333   -1.6542    0.0000 O   0  0  0  0  0  0  0  0  0  0  0  0
    0.8792    0.9625    0.0000 C   0  0  0  0  0  0  0  0  0  0  0  0
   -2.4125    0.4833    0.0000 C   0  0  0  0  0  0  0  0  0  0  0  0
   -1.5125   -0.4875    0.0000 C   0  0  0  0  0  0  0  0  0  0  0  0
   -4.2708   -0.3500    0.0000 C   0  0  0  0  0  0  0  0  0  0  0  0
   -2.7958   -0.7875    0.0000 C   0  0  0  0  0  0  0  0  0  0  0  0
    0.9500    2.2708    0.0000 C   0  0  0  0  0  0  0  0  0  0  0  0
   -2.0458   -1.0167    0.0000 C   0  0  0  0  0  0  0  0  0  0  0  0
   -2.9708   -0.0500    0.0000 C   0  0  0  0  0  0  0  0  0  0  0  0
    1.3042    1.5833    0.0000 C   0  0  0  0  0  0  0  0  0  0  0  0
   -3.5625    2.8625    0.0000 C   0  0  0  0  0  0  0  0  0  0  0  0
   -5.0625    2.5000    0.0000 C   0  0  0  0  0  0  0  0  0  0  0  0
    1.2542    2.7458    0.0000 C   0  0  0  0  0  0  0  0  0  0  0  0
   -4.8333    3.2458    0.0000 C   0  0  0  0  0  0  0  0  0  0  0  0
   -4.1000    3.4208    0.0000 C   0  0  0  0  0  0  0  0  0  0  0  0
  2  1  2  0  0  0  0
  3 13  1  0  0  0  0
  4  3  2  0  0  0  0
  5  1  1  0  0  0  0
  6  3  1  0  0  0  0
  7  5  1  0  0  0  0
  8  2  1  0  0  0  0
  9  4  1  0  0  0  0
 10  6  1  0  0  0  0
 11  1  1  0  0  0  0
 12 14  1  0  0  0  0
 13 20  1  0  0  0  0
 14 21  1  0  0  0  0
 15  7  1  0  0  0  0
 16 12  2  0  0  0  0
 17  8  1  0  0  0  0
 18 11  2  0  0  0  0
 19 11  1  0  0  0  0
 20 12  1  0  0  0  0
 21 23  1  0  0  0  0
 22 15  2  0  0  0  0
 23 19  2  0  0  0  0
 24 18  1  0  0  0  0
 25 17  2  0  0  0  0
 26  9  1  0  0  0  0
 27 10  1  0  0  0  0
 28 22  1  0  0  0  0
 29 27  2  0  0  0  0
 30 26  2  0  0  0  0
  8  7  2  0  0  0  0
 24 21  2  0  0  0  0
 25 22  1  0  0  0  0
  9 10  2  0  0  0  0
 30 29  1  0  0  0  0
M  END
>  <ID> (5879263)
5879263

>  <Supplier> (5879263)
ChemBridge

>  <clogP> (5879263)
6.280000000000000e+000

>  <RB> (5879263)
5

>  <tPSA> (5879263)
5.488000000000000e+001

>  <Hacc> (5879263)
3

>  <Hdon> (5879263)
1

>  <LogSw> (5879263)
-8.936000000000000e+000

>  <Group> (5879263)
1

>  <Core> (5879263)
012

$$$$
5719593
  -ISIS-  03310818222D

 19 21  0  0  0  0  0  0  0  0999 V2000
   -0.4958    1.8333    0.0000 N   0  0  0  0  0  0  0  0  0  0  0  0
   -0.4958   -0.0292    0.0000 C   0  0  0  0  0  0  0  0  0  0  0  0
    0.3042    0.4333    0.0000 C   0  0  0  0  0  0  0  0  0  0  0  0
   -0.4958    2.7500    0.0000 C   0  0  0  0  0  0  0  0  0  0  0  0
   -0.4958   -0.9667    0.0000 C   0  0  0  0  0  0  0  0  0  0  0  0
    0.3042    1.3708    0.0000 C   0  0  0  0  0  0  0  0  0  0  0  0
    0.3042   -1.4292    0.0000 C   0  0  0  0  0  0  0  0  0  0  0  0
    0.3042    3.2125    0.0000 C   0  0  0  0  0  0  0  0  0  0  0  0
    1.1042    2.7708    0.0000 C   0  0  0  0  0  0  0  0  0  0  0  0
    1.1042    1.8333    0.0000 C   0  0  0  0  0  0  0  0  0  0  0  0
    1.1292   -0.9500    0.0000 O   0  0  0  0  0  0  0  0  0  0  0  0
   -1.2958    3.2125    0.0000 C   0  0  0  0  0  0  0  0  0  0  0  0
   -1.2958   -1.4292    0.0000 C   0  0  0  0  0  0  0  0  0  0  0  0
    0.3042   -2.3500    0.0000 C   0  0  0  0  0  0  0  0  0  0  0  0
    0.3042    4.1375    0.0000 C   0  0  0  0  0  0  0  0  0  0  0  0
   -1.2958    4.1292    0.0000 C   0  0  0  0  0  0  0  0  0  0  0  0
   -0.4958   -2.8042    0.0000 C   0  0  0  0  0  0  0  0  0  0  0  0
   -1.2958   -2.3667    0.0000 C   0  0  0  0  0  0  0  0  0  0  0  0
   -0.4958    4.5917    0.0000 C   0  0  0  0  0  0  0  0  0  0  0  0
  2  3  2  0  0  0  0
  3  6  1  0  0  0  0
  4  1  1  0  0  0  0
  5  2  1  0  0  0  0
  6  1  2  0  0  0  0
  7  5  1  0  0  0  0
  8  4  2  0  0  0  0
  9 10  2  0  0  0  0
 10  6  1  0  0  0  0
 11  7  1  0  0  0  0
 12  4  1  0  0  0  0
 13  5  2  0  0  0  0
 14  7  2  0  0  0  0
 15  8  1  0  0  0  0
 16 12  2  0  0  0  0
 17 18  2  0  0  0  0
 18 13  1  0  0  0  0
 19 16  1  0  0  0  0
  8  9  1  0  0  0  0
 19 15  2  0  0  0  0
 17 14  1  0  0  0  0
M  END
>  <ID> (5719593)
5719593

>  <Supplier> (5719593)
ChemBridge

>  <clogP> (5719593)
3.650000000000000e+000

>  <RB> (5719593)
2

>  <tPSA> (5719593)
3.311999999999998e+001

>  <Hacc> (5719593)
2

>  <Hdon> (5719593)
1

>  <LogSw> (5719593)
-3.541000000000000e+000

>  <Group> (5719593)
2

>  <Core> (5719593)
275

$$$$
5489453
  -ISIS-  03310818222D

 15 15  0  0  0  0  0  0  0  0999 V2000
    0.9000   -3.7167    0.0000 N   0  0  0  0  0  0  0  0  0  0  0  0
    3.9000   -2.4292    0.0000 C   0  0  3  0  0  0  0  0  0  0  0  0
    5.0292   -1.7792    0.0000 N   0  0  0  0  0  0  0  0  0  0  0  0
    4.2792   -3.0792    0.0000 O   0  0  0  0  0  0  0  0  0  0  0  0
    0.5167   -4.3542    0.0000 C   0  0  3  0  0  0  0  0  0  0  0  0
    2.7792   -3.0792    0.0000 O   0  0  0  0  0  0  0  0  0  0  0  0
    4.2792   -1.7792    0.0000 C   0  0  0  0  0  0  0  0  0  0  0  0
    3.1500   -2.4292    0.0000 C   0  0  0  0  0  0  0  0  0  0  0  0
    1.6500   -3.7167    0.0000 C   0  0  0  0  0  0  0  0  0  0  0  0
    2.0292   -3.0667    0.0000 C   0  0  0  0  0  0  0  0  0  0  0  0
   -0.2208   -4.3500    0.0000 C   0  0  0  0  0  0  0  0  0  0  0  0
    0.8875   -5.0042    0.0000 C   0  0  0  0  0  0  0  0  0  0  0  0
   -0.6000   -4.9875    0.0000 C   0  0  0  0  0  0  0  0  0  0  0  0
    0.5000   -5.6542    0.0000 C   0  0  0  0  0  0  0  0  0  0  0  0
   -0.2458   -5.6500    0.0000 C   0  0  0  0  0  0  0  0  0  0  0  0
  2  8  1  0  0  0  0
  3  7  1  0  0  0  0
  4  2  1  0  0  0  0
  5  1  1  0  0  0  0
  6 10  1  0  0  0  0
  7  2  1  0  0  0  0
  8  6  1  0  0  0  0
  9  1  1  0  0  0  0
 10  9  1  0  0  0  0
 11  5  1  0  0  0  0
 12  5  1  0  0  0  0
 13 11  1  0  0  0  0
 14 12  1  0  0  0  0
 15 14  1  0  0  0  0
 15 13  1  0  0  0  0
M  END
>  <ID> (5489453)
5489453

>  <Supplier> (5489453)
ChemBridge

>  <clogP> (5489453)
3.500000000000000e-001

>  <RB> (5489453)
7

>  <tPSA> (5489453)
6.751000000000002e+001

>  <Hacc> (5489453)
4

>  <Hdon> (5489453)
3

>  <LogSw> (5489453)
-7.000000000000001e-002

>  <Group> (5489453)
3

$$$$
5734950
  -ISIS-  03310818222D

 19 20  0  0  0  0  0  0  0  0999 V2000
    0.4417    0.6208    0.0000 N   0  0  3  0  0  0  0  0  0  0  0  0
    0.4417   -0.1292    0.0000 C   0  0  0  0  0  0  0  0  0  0  0  0
    1.7375    0.6208    0.0000 C   0  0  0  0  0  0  0  0  0  0  0  0
    1.7375   -0.1292    0.0000 C   0  0  0  0  0  0  0  0  0  0  0  0
    1.0875   -0.5042    0.0000 S   0  0  0  0  0  0  0  0  0  0  0  0
    2.3792   -0.5042    0.0000 C   0  0  0  0  0  0  0  0  0  0  0  0
    2.3792   -2.7542    0.0000 C   0  0  0  0  0  0  0  0  0  0  0  0
    1.7375   -2.3792    0.0000 C   0  0  0  0  0  0  0  0  0  0  0  0
    3.0417   -2.3792    0.0000 C   0  0  0  0  0  0  0  0  0  0  0  0
    2.3792   -1.2542    0.0000 C   0  0  0  0  0  0  0  0  0  0  0  0
   -0.2083   -0.5000    0.0000 S   0  0  0  0  0  0  0  0  0  0  0  0
    1.7375   -1.6250    0.0000 C   0  0  0  0  0  0  0  0  0  0  0  0
    3.0375   -1.6292    0.0000 C   0  0  0  0  0  0  0  0  0  0  0  0
    2.2667    1.1583    0.0000 O   0  0  0  0  0  0  0  0  0  0  0  0
   -0.0958    1.1583    0.0000 C   0  0  0  0  0  0  0  0  0  0  0  0
    3.6875   -2.7542    0.0000 Br  0  0  0  0  0  0  0  0  0  0  0  0
    1.0875   -2.7500    0.0000 Br  0  0  0  0  0  0  0  0  0  0  0  0
    2.3792   -3.5000    0.0000 O   0  0  0  0  0  0  0  0  0  0  0  0
   -0.8208    0.9583    0.0000 C   0  0  0  0  0  0  0  0  0  0  0  0
  2  1  1  0  0  0  0
  3  1  1  0  0  0  0
  4  3  1  0  0  0  0
  5  2  1  0  0  0  0
  6  4  2  0  0  0  0
  7  9  1  0  0  0  0
  8 12  1  0  0  0  0
  9 13  2  0  0  0  0
 10  6  1  0  0  0  0
 11  2  2  0  0  0  0
 12 10  2  0  0  0  0
 13 10  1  0  0  0  0
 14  3  2  0  0  0  0
 15  1  1  0  0  0  0
 16  9  1  0  0  0  0
 17  8  1  0  0  0  0
 18  7  1  0  0  0  0
 19 15  1  0  0  0  0
  4  5  1  0  0  0  0
  7  8  2  0  0  0  0
M  END
>  <ID> (5734950)
5734950

>  <Supplier> (5734950)
ChemBridge

>  <clogP> (5734950)
3.550000000000000e+000

>  <RB> (5734950)
1

>  <tPSA> (5734950)
4.053999999999999e+001

>  <Hacc> (5734950)
2

>  <Hdon> (5734950)
1

>  <LogSw> (5734950)
-4.736000000000002e+000

>  <Group> (5734950)
1

>  <Core> (5734950)
001

$$$$
9014413
  -ISIS-  03310818282D

 22 23  0  0  0  0  0  0  0  0999 V2000
   -0.6458    4.3667    0.0000 N   0  0  3  0  0  0  0  0  0  0  0  0
   -1.0875    4.9792    0.0000 C   0  0  0  0  0  0  0  0  0  0  0  0
   -1.8000    4.7417    0.0000 N   0  0  0  0  0  0  0  0  0  0  0  0
   -1.8000    4.0000    0.0000 N   0  0  0  0  0  0  0  0  0  0  0  0
   -1.0875    3.7708    0.0000 C   0  0  0  0  0  0  0  0  0  0  0  0
    0.1042    4.3667    0.0000 N   0  0  0  0  0  0  0  0  0  0  0  0
    2.3542    3.0833    0.0000 C   0  0  0  0  0  0  0  0  0  0  0  0
    1.6042    3.0833    0.0000 C   0  0  0  0  0  0  0  0  0  0  0  0
    1.2292    3.7333    0.0000 C   0  0  0  0  0  0  0  0  0  0  0  0
    2.7292    3.7333    0.0000 C   0  0  0  0  0  0  0  0  0  0  0  0
    0.4792    3.7333    0.0000 C   0  0  0  0  0  0  0  0  0  0  0  0
   -0.8583    5.6917    0.0000 S   0  0  0  0  0  0  0  0  0  0  0  0
    1.6042    4.3667    0.0000 C   0  0  0  0  0  0  0  0  0  0  0  0
    2.3542    4.3667    0.0000 C   0  0  0  0  0  0  0  0  0  0  0  0
    2.7292    2.4250    0.0000 O   0  0  0  0  0  0  0  0  0  0  0  0
    1.2292    2.4250    0.0000 O   0  0  0  0  0  0  0  0  0  0  0  0
   -0.8583    3.0583    0.0000 C   0  0  0  0  0  0  0  0  0  0  0  0
    3.4792    3.7333    0.0000 O   0  0  0  0  0  0  0  0  0  0  0  0
    3.4792    2.4250    0.0000 C   0  0  0  0  0  0  0  0  0  0  0  0
    0.4792    2.4250    0.0000 C   0  0  0  0  0  0  0  0  0  0  0  0
    3.8542    4.3667    0.0000 C   0  0  0  0  0  0  0  0  0  0  0  0
   -1.3583    2.5000    0.0000 C   0  0  0  0  0  0  0  0  0  0  0  0
  2  1  1  0  0  0  0
  3  2  2  0  0  0  0
  4  5  2  0  0  0  0
  5  1  1  0  0  0  0
  6  1  1  0  0  0  0
  7  8  2  0  0  0  0
  8  9  1  0  0  0  0
  9 11  1  0  0  0  0
 10 14  2  0  0  0  0
 11  6  1  0  0  0  0
 12  2  1  0  0  0  0
 13  9  2  0  0  0  0
 14 13  1  0  0  0  0
 15  7  1  0  0  0  0
 16  8  1  0  0  0  0
 17  5  1  0  0  0  0
 18 10  1  0  0  0  0
 19 15  1  0  0  0  0
 20 16  1  0  0  0  0
 21 18  1  0  0  0  0
 22 17  1  0  0  0  0
  3  4  1  0  0  0  0
  7 10  1  0  0  0  0
M  END
>  <ID> (9014413)
9014413

>  <Supplier> (9014413)
ChemBridge

>  <clogP> (9014413)
3.101000000000000e+000

>  <RB> (9014413)
3

>  <tPSA> (9014413)
7.043000000000001e+001

>  <Hacc> (9014413)
5

>  <Hdon> (9014413)
1

>  <LogSw> (9014413)
-4.214000000000000e+000

>  <Group> (9014413)
1

$$$$
5422503
  -ISIS-  03310818222D

 21 22  0  0  0  0  0  0  0  0999 V2000
    0.0542    1.7458    0.0000 C   0  0  0  0  0  0  0  0  0  0  0  0
   -0.6125    2.1333    0.0000 C   0  0  0  0  0  0  0  0  0  0  0  0
    0.7292    2.1125    0.0000 C   0  0  0  0  0  0  0  0  0  0  0  0
   -1.2708    1.8125    0.0000 C   0  0  0  0  0  0  0  0  0  0  0  0
    0.7292    2.9125    0.0000 C   0  0  0  0  0  0  0  0  0  0  0  0
   -1.9500    2.2083    0.0000 N   0  0  3  0  0  0  0  0  0  0  0  0
   -0.6125    2.8958    0.0000 C   0  0  0  0  0  0  0  0  0  0  0  0
    0.0542    3.3000    0.0000 C   0  0  0  0  0  0  0  0  0  0  0  0
   -2.6333    1.8125    0.0000 C   0  0  0  0  0  0  0  0  0  0  0  0
    1.4000    3.3000    0.0000 O   0  0  0  0  0  0  0  0  0  0  0  0
   -3.3208    2.2083    0.0000 C   0  0  0  0  0  0  0  0  0  0  0  0
    0.0542    0.9625    0.0000 C   0  0  0  0  0  0  0  0  0  0  0  0
    1.4000    1.7458    0.0000 C   0  0  0  0  0  0  0  0  0  0  0  0
   -1.9500    2.9958    0.0000 C   0  0  0  0  0  0  0  0  0  0  0  0
   -4.0000    1.8125    0.0000 C   0  0  0  0  0  0  0  0  0  0  0  0
   -3.3208    2.9958    0.0000 C   0  0  0  0  0  0  0  0  0  0  0  0
    1.4000    4.0792    0.0000 C   0  0  0  0  0  0  0  0  0  0  0  0
   -2.6333    3.3833    0.0000 C   0  0  0  0  0  0  0  0  0  0  0  0
   -4.0000    3.3958    0.0000 C   0  0  0  0  0  0  0  0  0  0  0  0
   -4.6833    2.2083    0.0000 C   0  0  0  0  0  0  0  0  0  0  0  0
   -4.6833    2.9958    0.0000 C   0  0  0  0  0  0  0  0  0  0  0  0
  2  1  1  0  0  0  0
  3  1  2  0  0  0  0
  4  2  1  0  0  0  0
  5  3  1  0  0  0  0
  6  4  1  0  0  0  0
  7  2  2  0  0  0  0
  8  5  2  0  0  0  0
  9  6  1  0  0  0  0
 10  5  1  0  0  0  0
 11  9  1  0  0  0  0
 12  1  1  0  0  0  0
 13  3  1  0  0  0  0
 14  6  1  0  0  0  0
 15 11  1  0  0  0  0
 16 11  2  0  0  0  0
 17 10  1  0  0  0  0
 18 14  1  0  0  0  0
 19 16  1  0  0  0  0
 20 15  2  0  0  0  0
 21 19  2  0  0  0  0
  7  8  1  0  0  0  0
 20 21  1  0  0  0  0
M  END
>  <ID> (5422503)
5422503

>  <Supplier> (5422503)
ChemBridge

>  <clogP> (5422503)
4.700000000000000e+000

>  <RB> (5422503)
4

>  <tPSA> (5422503)
1.247000000000000e+001

>  <Hacc> (5422503)
2

>  <Hdon> (5422503)
0

>  <LogSw> (5422503)
-4.273000000000002e+000

>  <Group> (5422503)
3

$$$$
5212488
  -ISIS-  03310818212D

 19 21  0  0  0  0  0  0  0  0999 V2000
    0.5042    0.0000    0.0000 C   0  0  0  0  0  0  0  0  0  0  0  0
    0.5042   -0.4542    0.0000 C   0  0  0  0  0  0  0  0  0  0  0  0
    0.0875    0.2458    0.0000 C   0  0  0  0  0  0  0  0  0  0  0  0
    0.9042    0.2458    0.0000 C   0  0  0  0  0  0  0  0  0  0  0  0
    0.0875   -0.7000    0.0000 C   0  0  0  0  0  0  0  0  0  0  0  0
   -0.3208    0.0000    0.0000 C   0  0  0  0  0  0  0  0  0  0  0  0
    1.3292    0.0000    0.0000 C   0  0  0  0  0  0  0  0  0  0  0  0
   -0.3208   -0.4542    0.0000 C   0  0  0  0  0  0  0  0  0  0  0  0
    0.9042   -0.7000    0.0000 C   0  0  0  0  0  0  0  0  0  0  0  0
    1.3292   -0.4542    0.0000 C   0  0  0  0  0  0  0  0  0  0  0  0
    0.0875    0.8125    0.0000 O   0  0  0  0  0  0  0  0  0  0  0  0
    0.0792   -1.1542    0.0000 O   0  0  0  0  0  0  0  0  0  0  0  0
    0.9000    0.8000    0.0000 Cl  0  0  0  0  0  0  0  0  0  0  0  0
    1.7500    0.3125    0.0000 N   0  0  0  0  0  0  0  0  0  0  0  0
    1.8500   -0.8042    0.0000 Cl  0  0  0  0  0  0  0  0  0  0  0  0
   -0.7333    0.2458    0.0000 C   0  0  0  0  0  0  0  0  0  0  0  0
   -0.7333   -0.7000    0.0000 C   0  0  0  0  0  0  0  0  0  0  0  0
   -1.1500    0.0000    0.0000 C   0  0  0  0  0  0  0  0  0  0  0  0
   -1.1500   -0.4542    0.0000 C   0  0  0  0  0  0  0  0  0  0  0  0
  2  1  2  0  0  0  0
  3  1  1  0  0  0  0
  4  1  1  0  0  0  0
  5  2  1  0  0  0  0
  6  3  1  0  0  0  0
  7  4  2  0  0  0  0
  8  6  2  0  0  0  0
  9  2  1  0  0  0  0
 10  7  1  0  0  0  0
 11  3  2  0  0  0  0
 12  5  2  0  0  0  0
 13  4  1  0  0  0  0
 14  7  1  0  0  0  0
 15 10  1  0  0  0  0
 16  6  1  0  0  0  0
 17  8  1  0  0  0  0
 18 16  2  0  0  0  0
 19 18  1  0  0  0  0
  9 10  2  0  0  0  0
  8  5  1  0  0  0  0
 17 19  2  0  0  0  0
M  END
>  <ID> (5212488)
5212488

>  <Supplier> (5212488)
ChemBridge

>  <clogP> (5212488)
3.300000000000000e+000

>  <RB> (5212488)
0

>  <tPSA> (5212488)
6.016000000000000e+001

>  <Hacc> (5212488)
2

>  <Hdon> (5212488)
1

>  <LogSw> (5212488)
-5.259000000000000e+000

>  <Group> (5212488)
3

$$$$
9115281
  -ISIS-  03310818292D

 26 28  0  0  0  0  0  0  0  0999 V2000
    4.6125    2.1875    0.0000 C   0  0  0  0  0  0  0  0  0  0  0  0
    3.9667    2.5625    0.0000 N   0  0  0  0  0  0  0  0  0  0  0  0
    2.6667    2.5625    0.0000 C   0  0  0  0  0  0  0  0  0  0  0  0
    2.0167    2.1875    0.0000 C   0  0  0  0  0  0  0  0  0  0  0  0
    7.8625    3.3125    0.0000 N   0  0  3  0  0  0  0  0  0  0  0  0
    5.2625    2.5625    0.0000 C   0  0  0  0  0  0  0  0  0  0  0  0
    3.3167    2.1875    0.0000 C   0  0  0  0  0  0  0  0  0  0  0  0
    2.0167    1.4375    0.0000 C   0  0  0  0  0  0  0  0  0  0  0  0
    4.6125    1.4375    0.0000 O   0  0  0  0  0  0  0  0  0  0  0  0
    7.2125    3.6875    0.0000 C   0  0  0  0  0  0  0  0  0  0  0  0
    5.9125    2.1875    0.0000 C   0  0  0  0  0  0  0  0  0  0  0  0
    5.2625    3.3125    0.0000 C   0  0  0  0  0  0  0  0  0  0  0  0
    2.6667    1.0625    0.0000 C   0  0  0  0  0  0  0  0  0  0  0  0
    6.5625    3.3125    0.0000 C   0  0  0  0  0  0  0  0  0  0  0  0
    3.3167    1.4375    0.0000 C   0  0  0  0  0  0  0  0  0  0  0  0
    1.3667    2.5625    0.0000 O   0  0  0  0  0  0  0  0  0  0  0  0
    5.9125    3.6875    0.0000 C   0  0  0  0  0  0  0  0  0  0  0  0
    6.5625    2.5625    0.0000 C   0  0  0  0  0  0  0  0  0  0  0  0
    1.3667    1.0625    0.0000 O   0  0  0  0  0  0  0  0  0  0  0  0
    7.8625    2.5625    0.0000 C   0  0  0  0  0  0  0  0  0  0  0  0
    8.5125    3.6875    0.0000 C   0  0  0  0  0  0  0  0  0  0  0  0
    1.3667    3.3125    0.0000 C   0  0  0  0  0  0  0  0  0  0  0  0
    1.3667    0.3125    0.0000 C   0  0  0  0  0  0  0  0  0  0  0  0
    9.1625    3.3125    0.0000 C   0  0  0  0  0  0  0  0  0  0  0  0
    8.5125    2.1875    0.0000 C   0  0  0  0  0  0  0  0  0  0  0  0
    9.1625    2.5625    0.0000 C   0  0  0  0  0  0  0  0  0  0  0  0
  2  1  1  0  0  0  0
  3  7  1  0  0  0  0
  4  3  2  0  0  0  0
  5 10  1  0  0  0  0
  6  1  1  0  0  0  0
  7  2  1  0  0  0  0
  8 13  2  0  0  0  0
  9  1  2  0  0  0  0
 10 14  1  0  0  0  0
 11  6  1  0  0  0  0
 12  6  2  0  0  0  0
 13 15  1  0  0  0  0
 14 17  2  0  0  0  0
 15  7  2  0  0  0  0
 16  4  1  0  0  0  0
 17 12  1  0  0  0  0
 18 11  2  0  0  0  0
 19  8  1  0  0  0  0
 20  5  1  0  0  0  0
 21  5  1  0  0  0  0
 22 16  1  0  0  0  0
 23 19  1  0  0  0  0
 24 21  1  0  0  0  0
 25 20  1  0  0  0  0
 26 24  1  0  0  0  0
 14 18  1  0  0  0  0
  4  8  1  0  0  0  0
 26 25  1  0  0  0  0
M  END
>  <ID> (9115281)
9115281

>  <Supplier> (9115281)
ChemBridge

>  <clogP> (9115281)
3.427000000000000e+000

>  <RB> (9115281)
4

>  <tPSA> (9115281)
5.080000000000000e+001

>  <Hacc> (9115281)
4

>  <Hdon> (9115281)
1

>  <LogSw> (9115281)
-4.739000000000003e+000

>  <Group> (9115281)
2

>  <Core> (9115281)
321

$$$$
9115280
  -ISIS-  03310818292D

 23 25  0  0  0  0  0  0  0  0999 V2000
    6.5667    1.3833    0.0000 O   0  0  0  0  0  0  0  0  0  0  0  0
    2.6667    0.8958    0.0000 C   0  0  0  0  0  0  0  0  0  0  0  0
    7.0125    1.9833    0.0000 C   0  0  0  0  0  0  0  0  0  0  0  0
    6.5667    2.5958    0.0000 N   0  0  0  0  0  0  0  0  0  0  0  0
    5.8542    1.6083    0.0000 C   0  0  0  0  0  0  0  0  0  0  0  0
    5.8542    2.3583    0.0000 N   0  0  0  0  0  0  0  0  0  0  0  0
    1.9542    1.1333    0.0000 N   0  0  0  0  0  0  0  0  0  0  0  0
    3.2750    1.3375    0.0000 N   0  0  0  0  0  0  0  0  0  0  0  0
    2.6667    0.1458    0.0000 S   0  0  0  0  0  0  0  0  0  0  0  0
    1.5125    0.5208    0.0000 C   0  0  0  0  0  0  0  0  0  0  0  0
    3.9542    1.0333    0.0000 C   0  0  0  0  0  0  0  0  0  0  0  0
    7.7625    1.9833    0.0000 C   0  0  0  0  0  0  0  0  0  0  0  0
    1.9542   -0.0792    0.0000 C   0  0  0  0  0  0  0  0  0  0  0  0
    5.2500    1.1708    0.0000 S   0  0  0  0  0  0  0  0  0  0  0  0
    8.1375    1.3375    0.0000 C   0  0  0  0  0  0  0  0  0  0  0  0
    4.0375    0.2875    0.0000 O   0  0  0  0  0  0  0  0  0  0  0  0
    4.5667    1.4750    0.0000 C   0  0  0  0  0  0  0  0  0  0  0  0
    8.8875    1.3375    0.0000 C   0  0  0  0  0  0  0  0  0  0  0  0
    9.2625    0.6875    0.0000 Cl  0  0  0  0  0  0  0  0  0  0  0  0
    8.1375    2.6333    0.0000 C   0  0  0  0  0  0  0  0  0  0  0  0
    8.8875    2.6333    0.0000 C   0  0  0  0  0  0  0  0  0  0  0  0
    0.7625    0.5208    0.0000 C   0  0  0  0  0  0  0  0  0  0  0  0
    9.2625    1.9833    0.0000 C   0  0  0  0  0  0  0  0  0  0  0  0
  2  8  1  0  0  0  0
  3  1  1  0  0  0  0
  4  3  2  0  0  0  0
  5  1  1  0  0  0  0
  6  5  2  0  0  0  0
  7  2  2  0  0  0  0
  8 11  1  0  0  0  0
  9  2  1  0  0  0  0
 10  7  1  0  0  0  0
 11 17  1  0  0  0  0
 12  3  1  0  0  0  0
 13  9  1  0  0  0  0
 14  5  1  0  0  0  0
 15 12  2  0  0  0  0
 16 11  2  0  0  0  0
 17 14  1  0  0  0  0
 18 15  1  0  0  0  0
 19 18  1  0  0  0  0
 20 12  1  0  0  0  0
 21 20  2  0  0  0  0
 22 10  1  0  0  0  0
 23 21  1  0  0  0  0
  6  4  1  0  0  0  0
 18 23  2  0  0  0  0
 10 13  2  0  0  0  0
M  END
>  <ID> (9115280)
9115280

>  <Supplier> (9115280)
ChemBridge

>  <clogP> (9115280)
2.387000000000000e+000

>  <RB> (9115280)
5

>  <tPSA> (9115280)
8.091000000000000e+001

>  <Hacc> (9115280)
5

>  <Hdon> (9115280)
1

>  <LogSw> (9115280)
-4.404000000000000e+000

>  <Group> (9115280)
2

>  <Core> (9115280)
013

$$$$
7667657
  -ISIS-  03310818262D

 31 35  0  0  0  0  0  0  0  0999 V2000
    3.3500   -1.0250    0.0000 C   0  0  0  0  0  0  0  0  0  0  0  0
    4.1750   -1.0250    0.0000 C   0  0  0  0  0  0  0  0  0  0  0  0
    2.8625   -1.7000    0.0000 N   0  0  0  0  0  0  0  0  0  0  0  0
    4.5875   -0.3125    0.0000 C   0  0  0  0  0  0  0  0  0  0  0  0
    2.8667   -0.3542    0.0000 N   0  0  0  0  0  0  0  0  0  0  0  0
    5.4167   -0.3042    0.0000 C   0  0  0  0  0  0  0  0  0  0  0  0
    4.5875   -1.7417    0.0000 C   0  0  0  0  0  0  0  0  0  0  0  0
    2.0667   -1.4417    0.0000 C   0  0  0  0  0  0  0  0  0  0  0  0
    2.0667   -0.6125    0.0000 C   0  0  0  0  0  0  0  0  0  0  0  0
    5.8292   -1.0167    0.0000 C   0  0  0  0  0  0  0  0  0  0  0  0
    5.0000   -2.4500    0.0000 N   0  0  0  0  0  0  0  0  0  0  0  0
    5.8375    0.4125    0.0000 C   0  0  0  0  0  0  0  0  0  0  0  0
    5.4250    1.1333    0.0000 O   0  0  0  0  0  0  0  0  0  0  0  0
    6.6625   -1.0250    0.0000 C   0  0  0  0  0  0  0  0  0  0  0  0
    6.6667    0.4125    0.0000 C   0  0  0  0  0  0  0  0  0  0  0  0
    7.0750   -0.3042    0.0000 C   0  0  0  0  0  0  0  0  0  0  0  0
    5.8417    1.8583    0.0000 C   0  0  0  0  0  0  0  0  0  0  0  0
    6.6792    1.8500    0.0000 C   0  0  0  0  0  0  0  0  0  0  0  0
    5.4167   -1.7375    0.0000 C   0  0  0  0  0  0  0  0  0  0  0  0
    1.3542   -1.8542    0.0000 C   0  0  0  0  0  0  0  0  0  0  0  0
    1.3542   -0.2000    0.0000 C   0  0  0  0  0  0  0  0  0  0  0  0
    7.0750   -1.7417    0.0000 C   0  0  0  0  0  0  0  0  0  0  0  0
    7.0792    1.1208    0.0000 C   0  0  0  0  0  0  0  0  0  0  0  0
    7.0875    2.5708    0.0000 C   0  0  0  0  0  0  0  0  0  0  0  0
    5.8292   -2.4500    0.0000 C   0  0  0  0  0  0  0  0  0  0  0  0
    0.6417   -1.4417    0.0000 C   0  0  0  0  0  0  0  0  0  0  0  0
    0.6417   -0.6125    0.0000 C   0  0  0  0  0  0  0  0  0  0  0  0
    6.6542   -2.4542    0.0000 C   0  0  0  0  0  0  0  0  0  0  0  0
    7.9250    1.1208    0.0000 C   0  0  0  0  0  0  0  0  0  0  0  0
    7.9375    2.5625    0.0000 C   0  0  0  0  0  0  0  0  0  0  0  0
    8.3417    1.8333    0.0000 C   0  0  0  0  0  0  0  0  0  0  0  0
  2  1  1  0  0  0  0
  3  1  2  0  0  0  0
  4  2  2  0  0  0  0
  5  1  1  0  0  0  0
  6  4  1  0  0  0  0
  7  2  1  0  0  0  0
  8  3  1  0  0  0  0
  9  5  1  0  0  0  0
 10  6  1  0  0  0  0
 11  7  3  0  0  0  0
 12  6  2  0  0  0  0
 13 12  1  0  0  0  0
 14 10  1  0  0  0  0
 15 12  1  0  0  0  0
 16 15  2  0  0  0  0
 17 13  1  0  0  0  0
 18 17  1  0  0  0  0
 19 10  2  0  0  0  0
 20  8  2  0  0  0  0
 21  9  2  0  0  0  0
 22 14  2  0  0  0  0
 23 18  2  0  0  0  0
 24 18  1  0  0  0  0
 25 19  1  0  0  0  0
 26 20  1  0  0  0  0
 27 21  1  0  0  0  0
 28 25  2  0  0  0  0
 29 23  1  0  0  0  0
 30 24  2  0  0  0  0
 31 30  1  0  0  0  0
  8  9  1  0  0  0  0
 26 27  2  0  0  0  0
 16 14  1  0  0  0  0
 22 28  1  0  0  0  0
 31 29  2  0  0  0  0
M  END
>  <ID> (7667657)
7667657

>  <Supplier> (7667657)
ChemBridge

>  <clogP> (7667657)
5.741000000000001e+000

>  <RB> (7667657)
5

>  <tPSA> (7667657)
6.170000000000000e+001

>  <Hacc> (7667657)
3

>  <Hdon> (7667657)
1

>  <LogSw> (7667657)
-8.462000000000003e+000

>  <Group> (7667657)
1

>  <Core> (7667657)
112

$$$$
5675260
  -ISIS-  03310818222D

 19 21  0  0  0  0  0  0  0  0999 V2000
   -0.8333    1.1833    0.0000 C   0  0  0  0  0  0  0  0  0  0  0  0
   -1.4958    1.7208    0.0000 S   0  0  0  0  0  0  0  0  0  0  0  0
   -2.1958    1.2625    0.0000 C   0  0  0  0  0  0  0  0  0  0  0  0
   -1.9708    0.4458    0.0000 N   0  0  0  0  0  0  0  0  0  0  0  0
    3.6292    2.7833    0.0000 N   0  0  0  0  0  0  0  0  0  0  0  0
   -1.1333    0.3833    0.0000 C   0  0  0  0  0  0  0  0  0  0  0  0
    2.7875    3.8458    0.0000 S   0  0  0  0  0  0  0  0  0  0  0  0
    0.0042    1.3208    0.0000 N   0  0  0  0  0  0  0  0  0  0  0  0
    3.5875    3.6458    0.0000 C   0  0  0  0  0  0  0  0  0  0  0  0
    2.3292    3.1458    0.0000 C   0  0  0  0  0  0  0  0  0  0  0  0
    2.8500    2.4833    0.0000 C   0  0  0  0  0  0  0  0  0  0  0  0
    0.3292    2.1000    0.0000 N   0  0  0  0  0  0  0  0  0  0  0  0
    1.4875    3.0208    0.0000 C   0  0  0  0  0  0  0  0  0  0  0  0
    1.1667    2.2458    0.0000 C   0  0  0  0  0  0  0  0  0  0  0  0
   -2.9958    1.5625    0.0000 N   0  0  0  0  0  0  0  0  0  0  0  0
    2.5500    1.7000    0.0000 C   0  0  0  0  0  0  0  0  0  0  0  0
    1.7042    1.5833    0.0000 C   0  0  0  0  0  0  0  0  0  0  0  0
   -0.6708   -0.3542    0.0000 C   0  0  0  0  0  0  0  0  0  0  0  0
    4.1875    3.9458    0.0000 C   0  0  0  0  0  0  0  0  0  0  0  0
  2  1  1  0  0  0  0
  3  2  1  0  0  0  0
  4  6  1  0  0  0  0
  5 11  1  0  0  0  0
  6  1  2  0  0  0  0
  7 10  1  0  0  0  0
  8  1  1  0  0  0  0
  9  7  1  0  0  0  0
 10 13  1  0  0  0  0
 11 16  1  0  0  0  0
 12  8  2  0  0  0  0
 13 14  2  0  0  0  0
 14 12  1  0  0  0  0
 15  3  1  0  0  0  0
 16 17  2  0  0  0  0
 17 14  1  0  0  0  0
 18  6  1  0  0  0  0
 19  9  1  0  0  0  0
  4  3  2  0  0  0  0
 11 10  2  0  0  0  0
  9  5  2  0  0  0  0
M  END
>  <ID> (5675260)
5675260

>  <Supplier> (5675260)
ChemBridge

>  <clogP> (5675260)
3.030000000000000e+000

>  <RB> (5675260)
2

>  <tPSA> (5675260)
7.652000000000000e+001

>  <Hacc> (5675260)
4

>  <Hdon> (5675260)
1

>  <LogSw> (5675260)
-4.330000000000000e+000

>  <Group> (5675260)
3

>  <Core> (5675260)
226

$$$$
5212481
  -ISIS-  03310818212D

 19 21  0  0  0  0  0  0  0  0999 V2000
   -0.3708   -1.0875    0.0000 C   0  0  0  0  0  0  0  0  0  0  0  0
   -1.0958   -0.6875    0.0000 C   0  0  0  0  0  0  0  0  0  0  0  0
   -0.3708   -1.9292    0.0000 C   0  0  0  0  0  0  0  0  0  0  0  0
   -1.8125   -1.9292    0.0000 C   0  0  0  0  0  0  0  0  0  0  0  0
   -1.0958   -2.3292    0.0000 N   0  0  0  0  0  0  0  0  0  0  0  0
   -1.8125   -1.0875    0.0000 C   0  0  0  0  0  0  0  0  0  0  0  0
   -2.5333   -2.3292    0.0000 C   0  0  3  0  0  0  0  0  0  0  0  0
    0.3500   -0.6667    0.0000 C   0  0  0  0  0  0  0  0  0  0  0  0
    1.0667   -0.2292    0.0000 N   0  0  0  0  0  0  0  0  0  0  0  0
   -3.0500   -2.9667    0.0000 C   0  0  0  0  0  0  0  0  0  0  0  0
   -3.3500   -2.1875    0.0000 C   0  0  0  0  0  0  0  0  0  0  0  0
   -1.0958    0.1333    0.0000 C   0  0  0  0  0  0  0  0  0  0  0  0
    0.3500   -2.3500    0.0000 S   0  0  0  0  0  0  0  0  0  0  0  0
   -1.8125    0.5500    0.0000 C   0  0  0  0  0  0  0  0  0  0  0  0
   -0.3708    0.5500    0.0000 C   0  0  0  0  0  0  0  0  0  0  0  0
   -1.0958    1.7958    0.0000 C   0  0  0  0  0  0  0  0  0  0  0  0
   -1.8125    1.3708    0.0000 C   0  0  0  0  0  0  0  0  0  0  0  0
   -0.3708    1.3958    0.0000 C   0  0  0  0  0  0  0  0  0  0  0  0
   -1.0708    2.6333    0.0000 F   0  0  0  0  0  0  0  0  0  0  0  0
  2  1  2  0  0  0  0
  3  1  1  0  0  0  0
  4  5  1  0  0  0  0
  5  3  1  0  0  0  0
  6  2  1  0  0  0  0
  7  4  1  0  0  0  0
  8  1  1  0  0  0  0
  9  8  3  0  0  0  0
 10  7  1  0  0  0  0
 11  7  1  0  0  0  0
 12  2  1  0  0  0  0
 13  3  2  0  0  0  0
 14 12  2  0  0  0  0
 15 12  1  0  0  0  0
 16 18  1  0  0  0  0
 17 14  1  0  0  0  0
 18 15  2  0  0  0  0
 19 16  1  0  0  0  0
  4  6  2  0  0  0  0
 16 17  2  0  0  0  0
 10 11  1  0  0  0  0
M  END
>  <ID> (5212481)
5212481

>  <Supplier> (5212481)
ChemBridge

>  <clogP> (5212481)
2.270000000000000e+000

>  <RB> (5212481)
2

>  <tPSA> (5212481)
3.958000000000000e+001

>  <Hacc> (5212481)
1

>  <Hdon> (5212481)
1

>  <LogSw> (5212481)
-3.375999999999999e+000

>  <Group> (5212481)
3

$$$$
5212480
  -ISIS-  03310818212D

 27 30  0  0  0  0  0  0  0  0999 V2000
    0.0542   -0.7000    0.0000 C   0  0  0  0  0  0  0  0  0  0  0  0
    0.8375   -1.1542    0.0000 N   0  0  0  0  0  0  0  0  0  0  0  0
    1.6167    0.2208    0.0000 C   0  0  0  0  0  0  0  0  0  0  0  0
    0.0542    0.2000    0.0000 C   0  0  0  0  0  0  0  0  0  0  0  0
    1.6167   -0.7167    0.0000 C   0  0  0  0  0  0  0  0  0  0  0  0
    0.8375    0.6625    0.0000 C   0  0  0  0  0  0  0  0  0  0  0  0
   -0.7833   -0.9792    0.0000 C   0  0  0  0  0  0  0  0  0  0  0  0
    0.8375    1.5625    0.0000 C   0  0  0  0  0  0  0  0  0  0  0  0
   -1.0833   -1.8375    0.0000 C   0  0  0  0  0  0  0  0  0  0  0  0
    2.4000    0.7000    0.0000 C   0  0  0  0  0  0  0  0  0  0  0  0
    3.1792    1.1833    0.0000 N   0  0  0  0  0  0  0  0  0  0  0  0
   -0.7833    0.4833    0.0000 C   0  0  0  0  0  0  0  0  0  0  0  0
   -1.9833   -2.0167    0.0000 C   0  0  0  0  0  0  0  0  0  0  0  0
    2.4000   -1.2000    0.0000 S   0  0  0  0  0  0  0  0  0  0  0  0
    1.5375    2.1208    0.0000 O   0  0  0  0  0  0  0  0  0  0  0  0
   -1.3000   -0.2542    0.0000 C   0  0  0  0  0  0  0  0  0  0  0  0
    3.9792   -1.2375    0.0000 C   0  0  0  0  0  0  0  0  0  0  0  0
   -2.4458   -2.7792    0.0000 O   0  0  0  0  0  0  0  0  0  0  0  0
    0.1000    2.0458    0.0000 C   0  0  0  0  0  0  0  0  0  0  0  0
   -2.5625   -1.3375    0.0000 C   0  0  0  0  0  0  0  0  0  0  0  0
    1.2167    2.9458    0.0000 C   0  0  0  0  0  0  0  0  0  0  0  0
   -3.3208   -2.5792    0.0000 C   0  0  0  0  0  0  0  0  0  0  0  0
    0.3375    2.9208    0.0000 C   0  0  0  0  0  0  0  0  0  0  0  0
   -3.3833   -1.6792    0.0000 C   0  0  0  0  0  0  0  0  0  0  0  0
    3.9375   -2.1375    0.0000 O   0  0  0  0  0  0  0  0  0  0  0  0
    3.2000   -0.7542    0.0000 C   0  0  0  0  0  0  0  0  0  0  0  0
    4.7542   -0.8167    0.0000 N   0  0  0  0  0  0  0  0  0  0  0  0
  2  1  2  0  0  0  0
  3  6  1  0  0  0  0
  4  1  1  0  0  0  0
  5  2  1  0  0  0  0
  6  4  2  0  0  0  0
  7  1  1  0  0  0  0
  8  6  1  0  0  0  0
  9  7  2  0  0  0  0
 10  3  1  0  0  0  0
 11 10  3  0  0  0  0
 12  4  1  0  0  0  0
 13  9  1  0  0  0  0
 14  5  1  0  0  0  0
 15  8  1  0  0  0  0
 16  7  1  0  0  0  0
 17 26  1  0  0  0  0
 18 13  1  0  0  0  0
 19  8  2  0  0  0  0
 20 13  2  0  0  0  0
 21 15  1  0  0  0  0
 22 18  1  0  0  0  0
 23 19  1  0  0  0  0
 24 20  1  0  0  0  0
 25 17  2  0  0  0  0
 26 14  1  0  0  0  0
 27 17  1  0  0  0  0
 12 16  1  0  0  0  0
  3  5  2  0  0  0  0
 24 22  2  0  0  0  0
 23 21  2  0  0  0  0
M  END
>  <ID> (5212480)
5212480

>  <Supplier> (5212480)
ChemBridge

>  <clogP> (5212480)
2.760000000000000e+000

>  <RB> (5212480)
5

>  <tPSA> (5212480)
1.060500000000000e+002

>  <Hacc> (5212480)
5

>  <Hdon> (5212480)
1

>  <LogSw> (5212480)
-4.574000000000000e+000

>  <Group> (5212480)
1

>  <Core> (5212480)
022

$$$$
9115289
  -ISIS-  03310818292D

 27 30  0  0  0  0  0  0  0  0999 V2000
    6.9625    2.7458    0.0000 N   0  0  3  0  0  0  0  0  0  0  0  0
    6.2292    2.5958    0.0000 C   0  0  0  0  0  0  0  0  0  0  0  0
    3.6875    3.1333    0.0000 C   0  0  0  0  0  0  0  0  0  0  0  0
    6.1500    1.8458    0.0000 N   0  0  0  0  0  0  0  0  0  0  0  0
    6.8375    1.5458    0.0000 N   0  0  0  0  0  0  0  0  0  0  0  0
    7.3375    2.0958    0.0000 N   0  0  0  0  0  0  0  0  0  0  0  0
    3.0792    3.5708    0.0000 C   0  0  0  0  0  0  0  0  0  0  0  0
    2.4750    3.1333    0.0000 N   0  0  3  0  0  0  0  0  0  0  0  0
    3.4542    2.4208    0.0000 C   0  0  0  0  0  0  0  0  0  0  0  0
    2.7042    2.4208    0.0000 C   0  0  0  0  0  0  0  0  0  0  0  0
    5.6667    3.0958    0.0000 S   0  0  0  0  0  0  0  0  0  0  0  0
    4.4000    3.3625    0.0000 C   0  0  0  0  0  0  0  0  0  0  0  0
    7.2667    3.4333    0.0000 C   0  0  0  0  0  0  0  0  0  0  0  0
    4.9542    2.8625    0.0000 C   0  0  0  0  0  0  0  0  0  0  0  0
    4.5542    4.0917    0.0000 O   0  0  0  0  0  0  0  0  0  0  0  0
    1.7625    3.3625    0.0000 C   0  0  0  0  0  0  0  0  0  0  0  0
    3.8292    1.7708    0.0000 C   0  0  0  0  0  0  0  0  0  0  0  0
    2.3292    1.7708    0.0000 C   0  0  0  0  0  0  0  0  0  0  0  0
    8.0125    3.5208    0.0000 C   0  0  0  0  0  0  0  0  0  0  0  0
    6.8250    4.0292    0.0000 C   0  0  0  0  0  0  0  0  0  0  0  0
    1.6042    4.0917    0.0000 C   0  0  0  0  0  0  0  0  0  0  0  0
    3.4542    1.1208    0.0000 C   0  0  0  0  0  0  0  0  0  0  0  0
    2.7042    1.1208    0.0000 C   0  0  0  0  0  0  0  0  0  0  0  0
    0.8917    4.3250    0.0000 C   0  0  0  0  0  0  0  0  0  0  0  0
    7.1292    4.7167    0.0000 C   0  0  0  0  0  0  0  0  0  0  0  0
    8.3167    4.1917    0.0000 C   0  0  0  0  0  0  0  0  0  0  0  0
    7.8792    4.7917    0.0000 C   0  0  0  0  0  0  0  0  0  0  0  0
  2  1  1  0  0  0  0
  3 12  1  0  0  0  0
  4  2  2  0  0  0  0
  5  6  2  0  0  0  0
  6  1  1  0  0  0  0
  7  3  2  0  0  0  0
  8  7  1  0  0  0  0
  9  3  1  0  0  0  0
 10  9  2  0  0  0  0
 11  2  1  0  0  0  0
 12 14  1  0  0  0  0
 13  1  1  0  0  0  0
 14 11  1  0  0  0  0
 15 12  2  0  0  0  0
 16  8  1  0  0  0  0
 17  9  1  0  0  0  0
 18 10  1  0  0  0  0
 19 13  2  0  0  0  0
 20 13  1  0  0  0  0
 21 16  1  0  0  0  0
 22 17  2  0  0  0  0
 23 22  1  0  0  0  0
 24 21  1  0  0  0  0
 25 20  2  0  0  0  0
 26 19  1  0  0  0  0
 27 25  1  0  0  0  0
  5  4  1  0  0  0  0
 27 26  2  0  0  0  0
 10  8  1  0  0  0  0
 23 18  2  0  0  0  0
M  END
>  <ID> (9115289)
9115289

>  <Supplier> (9115289)
ChemBridge

>  <clogP> (9115289)
4.459000000000001e+000

>  <RB> (9115289)
5

>  <tPSA> (9115289)
6.559999999999999e+001

>  <Hacc> (9115289)
4

>  <Hdon> (9115289)
0

>  <LogSw> (9115289)
-5.159999999999998e+000

>  <Group> (9115289)
2

$$$$
6141441
  -ISIS-  03310818232D

 27 30  0  0  0  0  0  0  0  0999 V2000
   -0.6208    0.0708    0.0000 N   0  0  3  0  0  0  0  0  0  0  0  0
   -1.4000   -0.2500    0.0000 C   0  0  0  0  0  0  0  0  0  0  0  0
   -0.0208   -0.6042    0.0000 C   0  0  0  0  0  0  0  0  0  0  0  0
   -1.3625   -1.1292    0.0000 C   0  0  0  0  0  0  0  0  0  0  0  0
   -0.5000   -1.3667    0.0000 C   0  0  0  0  0  0  0  0  0  0  0  0
   -0.4458    0.9708    0.0000 C   0  0  0  0  0  0  0  0  0  0  0  0
    3.1375   -1.0875    0.0000 N   0  0  3  0  0  0  0  0  0  0  0  0
    0.4167    1.2708    0.0000 C   0  0  0  0  0  0  0  0  0  0  0  0
    4.0000   -2.2292    0.0000 N   0  0  0  0  0  0  0  0  0  0  0  0
    4.5000   -1.5042    0.0000 N   0  0  0  0  0  0  0  0  0  0  0  0
    3.9792   -0.7875    0.0000 C   0  0  0  0  0  0  0  0  0  0  0  0
    3.1375   -1.9667    0.0000 C   0  0  0  0  0  0  0  0  0  0  0  0
    2.4542   -0.5042    0.0000 N   0  0  0  0  0  0  0  0  0  0  0  0
   -2.1625    0.2958    0.0000 O   0  0  0  0  0  0  0  0  0  0  0  0
    0.8792   -0.5500    0.0000 O   0  0  0  0  0  0  0  0  0  0  0  0
    0.6000    2.1500    0.0000 C   0  0  0  0  0  0  0  0  0  0  0  0
    1.1000    0.6958    0.0000 C   0  0  0  0  0  0  0  0  0  0  0  0
    2.6167    0.3958    0.0000 C   0  0  0  0  0  0  0  0  0  0  0  0
    1.4375    2.4583    0.0000 C   0  0  0  0  0  0  0  0  0  0  0  0
    1.9375    0.9958    0.0000 C   0  0  0  0  0  0  0  0  0  0  0  0
    2.1000    1.8708    0.0000 C   0  0  0  0  0  0  0  0  0  0  0  0
   -0.2625   -2.2292    0.0000 C   0  0  0  0  0  0  0  0  0  0  0  0
   -1.9833   -1.7667    0.0000 C   0  0  0  0  0  0  0  0  0  0  0  0
   -0.1000    2.7500    0.0000 O   0  0  0  0  0  0  0  0  0  0  0  0
   -0.9625    2.4708    0.0000 C   0  0  0  0  0  0  0  0  0  0  0  0
   -1.7458   -2.6292    0.0000 C   0  0  0  0  0  0  0  0  0  0  0  0
   -0.8833   -2.8500    0.0000 C   0  0  0  0  0  0  0  0  0  0  0  0
  2  1  1  0  0  0  0
  3  1  1  0  0  0  0
  4  2  1  0  0  0  0
  5  3  1  0  0  0  0
  6  1  1  0  0  0  0
  7 13  1  0  0  0  0
  8  6  1  0  0  0  0
  9 12  2  0  0  0  0
 10 11  2  0  0  0  0
 11  7  1  0  0  0  0
 12  7  1  0  0  0  0
 13 18  2  0  0  0  0
 14  2  2  0  0  0  0
 15  3  2  0  0  0  0
 16  8  1  0  0  0  0
 17  8  2  0  0  0  0
 18 20  1  0  0  0  0
 19 16  2  0  0  0  0
 20 17  1  0  0  0  0
 21 20  2  0  0  0  0
 22  5  1  0  0  0  0
 23  4  1  0  0  0  0
 24 16  1  0  0  0  0
 25 24  1  0  0  0  0
 26 23  2  0  0  0  0
 27 22  2  0  0  0  0
  4  5  2  0  0  0  0
 26 27  1  0  0  0  0
 19 21  1  0  0  0  0
 10  9  1  0  0  0  0
M  END
>  <ID> (6141441)
6141441

>  <Supplier> (6141441)
ChemBridge

>  <clogP> (6141441)
1.520000000000000e+000

>  <RB> (6141441)
4

>  <tPSA> (6141441)
8.968000000000002e+001

>  <Hacc> (6141441)
7

>  <Hdon> (6141441)
0

>  <LogSw> (6141441)
-3.133000000000000e+000

>  <Group> (6141441)
3

$$$$
9099056
  -ISIS-  03310818292D

 19 20  0  0  0  0  0  0  0  0999 V2000
   -1.8833    0.8958    0.0000 C   0  0  0  0  0  0  0  0  0  0  0  0
   -2.8750    1.0125    0.0000 N   0  0  0  0  0  0  0  0  0  0  0  0
   -1.4875    1.8333    0.0000 C   0  0  0  0  0  0  0  0  0  0  0  0
   -1.3833    0.0333    0.0000 N   0  0  0  0  0  0  0  0  0  0  0  0
   -0.3833    0.0333    0.0000 C   0  0  0  0  0  0  0  0  0  0  0  0
   -3.0875    1.9833    0.0000 O   0  0  0  0  0  0  0  0  0  0  0  0
   -2.2000    2.4958    0.0000 C   0  0  0  0  0  0  0  0  0  0  0  0
    1.1042   -0.8375    0.0000 O   0  0  0  0  0  0  0  0  0  0  0  0
    1.5542   -1.7375    0.0000 C   0  0  0  0  0  0  0  0  0  0  0  0
    0.1042   -0.8375    0.0000 C   0  0  3  0  0  0  0  0  0  0  0  0
    0.1375    0.8958    0.0000 O   0  0  0  0  0  0  0  0  0  0  0  0
    2.5667   -1.7375    0.0000 C   0  0  0  0  0  0  0  0  0  0  0  0
    3.0292   -0.8667    0.0000 Br  0  0  0  0  0  0  0  0  0  0  0  0
   -2.0583    3.4833    0.0000 C   0  0  0  0  0  0  0  0  0  0  0  0
    1.0750   -2.5667    0.0000 C   0  0  0  0  0  0  0  0  0  0  0  0
   -0.4000   -1.6875    0.0000 C   0  0  0  0  0  0  0  0  0  0  0  0
    3.0792   -2.6417    0.0000 C   0  0  0  0  0  0  0  0  0  0  0  0
    1.5250   -3.4375    0.0000 C   0  0  0  0  0  0  0  0  0  0  0  0
    2.5667   -3.4667    0.0000 C   0  0  0  0  0  0  0  0  0  0  0  0
  2  1  2  0  0  0  0
  3  1  1  0  0  0  0
  4  1  1  0  0  0  0
  5  4  1  0  0  0  0
  6  2  1  0  0  0  0
  7  3  2  0  0  0  0
  8 10  1  0  0  0  0
  9  8  1  0  0  0  0
 10  5  1  0  0  0  0
 11  5  2  0  0  0  0
 12  9  1  0  0  0  0
 13 12  1  0  0  0  0
 14  7  1  0  0  0  0
 15  9  2  0  0  0  0
 16 10  1  0  0  0  0
 17 12  2  0  0  0  0
 18 15  1  0  0  0  0
 19 18  2  0  0  0  0
  6  7  1  0  0  0  0
 17 19  1  0  0  0  0
M  END
>  <ID> (9099056)
9099056

>  <Supplier> (9099056)
ChemBridge

>  <clogP> (9099056)
2.811999999999999e+000

>  <RB> (9099056)
4

>  <tPSA> (9099056)
6.436000000000001e+001

>  <Hacc> (9099056)
4

>  <Hdon> (9099056)
1

>  <LogSw> (9099056)
-3.973000000000000e+000

>  <Group> (9099056)
2

>  <Core> (9099056)
315

$$$$
7933372
  -ISIS-  03310818272D

 21 22  0  0  0  0  0  0  0  0999 V2000
    4.5500    2.1208    0.0000 C   0  0  0  0  0  0  0  0  0  0  0  0
    3.9000    2.4958    0.0000 N   0  0  0  0  0  0  0  0  0  0  0  0
    3.2500    2.1208    0.0000 C   0  0  0  0  0  0  0  0  0  0  0  0
    2.6000    2.4958    0.0000 C   0  0  0  0  0  0  0  0  0  0  0  0
    5.2000    2.4958    0.0000 C   0  0  3  0  0  0  0  0  0  0  0  0
    5.8500    2.1208    0.0000 O   0  0  0  0  0  0  0  0  0  0  0  0
    4.5500    1.3708    0.0000 O   0  0  0  0  0  0  0  0  0  0  0  0
    6.5000    2.4958    0.0000 C   0  0  0  0  0  0  0  0  0  0  0  0
    1.9500    2.1208    0.0000 C   0  0  0  0  0  0  0  0  0  0  0  0
    7.1500    2.1208    0.0000 C   0  0  0  0  0  0  0  0  0  0  0  0
    3.2500    1.3708    0.0000 C   0  0  0  0  0  0  0  0  0  0  0  0
    7.7917    2.4958    0.0000 C   0  0  0  0  0  0  0  0  0  0  0  0
    1.9500    1.3708    0.0000 C   0  0  0  0  0  0  0  0  0  0  0  0
    2.6000    0.9958    0.0000 C   0  0  0  0  0  0  0  0  0  0  0  0
    8.4417    2.1208    0.0000 Br  0  0  0  0  0  0  0  0  0  0  0  0
    7.1500    3.6208    0.0000 C   0  0  0  0  0  0  0  0  0  0  0  0
    2.6000    3.2458    0.0000 C   0  0  0  0  0  0  0  0  0  0  0  0
    6.5000    3.2458    0.0000 C   0  0  0  0  0  0  0  0  0  0  0  0
    5.2000    3.2458    0.0000 C   0  0  0  0  0  0  0  0  0  0  0  0
    7.7917    3.2458    0.0000 C   0  0  0  0  0  0  0  0  0  0  0  0
    1.3042    0.9958    0.0000 C   0  0  0  0  0  0  0  0  0  0  0  0
  2  1  1  0  0  0  0
  3  2  1  0  0  0  0
  4  3  1  0  0  0  0
  5  1  1  0  0  0  0
  6  5  1  0  0  0  0
  7  1  2  0  0  0  0
  8  6  1  0  0  0  0
  9  4  2  0  0  0  0
 10  8  1  0  0  0  0
 11  3  2  0  0  0  0
 12 10  2  0  0  0  0
 13 14  2  0  0  0  0
 14 11  1  0  0  0  0
 15 12  1  0  0  0  0
 16 18  1  0  0  0  0
 17  4  1  0  0  0  0
 18  8  2  0  0  0  0
 19  5  1  0  0  0  0
 20 16  2  0  0  0  0
 21 13  1  0  0  0  0
 13  9  1  0  0  0  0
 12 20  1  0  0  0  0
M  END
>  <ID> (7933372)
7933372

>  <Supplier> (7933372)
ChemBridge

>  <clogP> (7933372)
4.337000000000000e+000

>  <RB> (7933372)
4

>  <tPSA> (7933372)
3.833000000000000e+001

>  <Hacc> (7933372)
2

>  <Hdon> (7933372)
1

>  <LogSw> (7933372)
-5.443000000000001e+000

>  <Group> (7933372)
1

>  <Core> (7933372)
315

$$$$
9099059
  -ISIS-  03310818292D

 20 21  0  0  0  0  0  0  0  0999 V2000
    1.7667   -0.7542    0.0000 C   0  0  0  0  0  0  0  0  0  0  0  0
    1.2417    0.1083    0.0000 C   0  0  0  0  0  0  0  0  0  0  0  0
   -1.2625    1.0708    0.0000 C   0  0  0  0  0  0  0  0  0  0  0  0
   -0.2500    0.9625    0.0000 C   0  0  0  0  0  0  0  0  0  0  0  0
   -1.4375    2.0333    0.0000 C   0  0  0  0  0  0  0  0  0  0  0  0
    0.1667    1.8583    0.0000 N   0  0  0  0  0  0  0  0  0  0  0  0
    0.2417    0.1083    0.0000 N   0  0  0  0  0  0  0  0  0  0  0  0
   -0.6208    2.5458    0.0000 O   0  0  0  0  0  0  0  0  0  0  0  0
    2.7542   -0.7542    0.0000 C   0  0  0  0  0  0  0  0  0  0  0  0
   -2.3500    2.4375    0.0000 C   0  0  3  0  0  0  0  0  0  0  0  0
    1.2625   -1.6042    0.0000 C   0  0  0  0  0  0  0  0  0  0  0  0
    1.7500    0.9708    0.0000 O   0  0  0  0  0  0  0  0  0  0  0  0
    3.2542   -1.6042    0.0000 C   0  0  0  0  0  0  0  0  0  0  0  0
    1.7667   -2.4917    0.0000 C   0  0  0  0  0  0  0  0  0  0  0  0
    3.2417    0.1083    0.0000 Cl  0  0  0  0  0  0  0  0  0  0  0  0
    2.7667   -2.4917    0.0000 C   0  0  0  0  0  0  0  0  0  0  0  0
    1.2750   -3.3542    0.0000 Br  0  0  0  0  0  0  0  0  0  0  0  0
   -1.9500    3.3625    0.0000 C   0  0  0  0  0  0  0  0  0  0  0  0
   -2.7625    1.5083    0.0000 C   0  0  0  0  0  0  0  0  0  0  0  0
   -3.2583    2.8375    0.0000 C   0  0  0  0  0  0  0  0  0  0  0  0
  2  1  1  0  0  0  0
  3  4  1  0  0  0  0
  4  7  1  0  0  0  0
  5  3  2  0  0  0  0
  6  4  2  0  0  0  0
  7  2  1  0  0  0  0
  8  6  1  0  0  0  0
  9  1  1  0  0  0  0
 10  5  1  0  0  0  0
 11  1  2  0  0  0  0
 12  2  2  0  0  0  0
 13  9  2  0  0  0  0
 14 11  1  0  0  0  0
 15  9  1  0  0  0  0
 16 14  2  0  0  0  0
 17 14  1  0  0  0  0
 18 10  1  0  0  0  0
 19 10  1  0  0  0  0
 20 10  1  0  0  0  0
 16 13  1  0  0  0  0
  5  8  1  0  0  0  0
M  END
>  <ID> (9099059)
9099059

>  <Supplier> (9099059)
ChemBridge

>  <clogP> (9099059)
3.809000000000000e+000

>  <RB> (9099059)
3

>  <tPSA> (9099059)
5.513000000000000e+001

>  <Hacc> (9099059)
3

>  <Hdon> (9099059)
1

>  <LogSw> (9099059)
-5.060000000000000e+000

>  <Group> (9099059)
3

$$$$
6141449
  -ISIS-  03310818232D

 29 32  0  0  0  0  0  0  0  0999 V2000
    0.6667    0.2458    0.0000 N   0  0  3  0  0  0  0  0  0  0  0  0
    0.4667   -0.2542    0.0000 C   0  0  0  0  0  0  0  0  0  0  0  0
    0.2500    0.6000    0.0000 C   0  0  0  0  0  0  0  0  0  0  0  0
   -0.2333    0.3000    0.0000 C   0  0  0  0  0  0  0  0  0  0  0  0
   -0.0958   -0.2375    0.0000 S   0  0  0  0  0  0  0  0  0  0  0  0
   -0.7125    0.5625    0.0000 C   0  0  0  0  0  0  0  0  0  0  0  0
    1.2292    0.3833    0.0000 C   0  0  0  0  0  0  0  0  0  0  0  0
    2.5292   -0.3000    0.0000 N   0  0  0  0  0  0  0  0  0  0  0  0
    2.1500    0.1000    0.0000 C   0  0  0  0  0  0  0  0  0  0  0  0
    1.6042   -0.0167    0.0000 C   0  0  0  0  0  0  0  0  0  0  0  0
    0.7875   -0.7375    0.0000 S   0  0  0  0  0  0  0  0  0  0  0  0
   -2.1500    0.2458    0.0000 C   0  0  0  0  0  0  0  0  0  0  0  0
    3.0542   -0.1792    0.0000 C   0  0  0  0  0  0  0  0  0  0  0  0
   -2.1500   -0.3167    0.0000 C   0  0  0  0  0  0  0  0  0  0  0  0
   -2.6958    0.4208    0.0000 O   0  0  0  0  0  0  0  0  0  0  0  0
    0.3042    1.1625    0.0000 O   0  0  0  0  0  0  0  0  0  0  0  0
   -1.1958    0.2625    0.0000 C   0  0  0  0  0  0  0  0  0  0  0  0
   -2.6958   -0.5000    0.0000 O   0  0  0  0  0  0  0  0  0  0  0  0
   -3.0125   -0.0292    0.0000 C   0  0  0  0  0  0  0  0  0  0  0  0
   -1.6708    0.5208    0.0000 C   0  0  0  0  0  0  0  0  0  0  0  0
    2.3292    0.6208    0.0000 O   0  0  0  0  0  0  0  0  0  0  0  0
    3.4292   -0.5792    0.0000 C   0  0  0  0  0  0  0  0  0  0  0  0
   -1.6708   -0.6000    0.0000 C   0  0  0  0  0  0  0  0  0  0  0  0
   -1.1958   -0.3167    0.0000 C   0  0  0  0  0  0  0  0  0  0  0  0
    3.2292    0.3500    0.0000 C   0  0  0  0  0  0  0  0  0  0  0  0
    3.2500   -1.0875    0.0000 C   0  0  0  0  0  0  0  0  0  0  0  0
    3.9792   -0.4667    0.0000 C   0  0  0  0  0  0  0  0  0  0  0  0
    3.7792    0.4625    0.0000 C   0  0  0  0  0  0  0  0  0  0  0  0
    4.1542    0.0458    0.0000 C   0  0  0  0  0  0  0  0  0  0  0  0
  2  1  1  0  0  0  0
  3  1  1  0  0  0  0
  4  3  1  0  0  0  0
  5  2  1  0  0  0  0
  6  4  2  0  0  0  0
  7  1  1  0  0  0  0
  8  9  1  0  0  0  0
  9 10  1  0  0  0  0
 10  7  1  0  0  0  0
 11  2  2  0  0  0  0
 12 20  1  0  0  0  0
 13  8  1  0  0  0  0
 14 23  1  0  0  0  0
 15 12  1  0  0  0  0
 16  3  2  0  0  0  0
 17  6  1  0  0  0  0
 18 14  1  0  0  0  0
 19 15  1  0  0  0  0
 20 17  2  0  0  0  0
 21  9  2  0  0  0  0
 22 13  2  0  0  0  0
 23 24  2  0  0  0  0
 24 17  1  0  0  0  0
 25 13  1  0  0  0  0
 26 22  1  0  0  0  0
 27 22  1  0  0  0  0
 28 25  2  0  0  0  0
 29 28  1  0  0  0  0
  4  5  1  0  0  0  0
 12 14  2  0  0  0  0
 27 29  2  0  0  0  0
 18 19  1  0  0  0  0
M  END
>  <ID> (6141449)
6141449

>  <Supplier> (6141449)
ChemBridge

>  <clogP> (6141449)
2.550000000000000e+000

>  <RB> (6141449)
5

>  <tPSA> (6141449)
6.787000000000001e+001

>  <Hacc> (6141449)
4

>  <Hdon> (6141449)
1

>  <LogSw> (6141449)
-4.487000000000000e+000

>  <Group> (6141449)
1

>  <Core> (6141449)
001

$$$$
7279848
  -ISIS-  03310818262D

 26 27  0  0  0  0  0  0  0  0999 V2000
    1.4292   -1.7042    0.0000 C   0  0  0  0  0  0  0  0  0  0  0  0
   -0.8208    2.2500    0.0000 C   0  0  0  0  0  0  0  0  0  0  0  0
   -0.7625   -1.7375    0.0000 C   0  0  0  0  0  0  0  0  0  0  0  0
    2.6500    0.3000    0.0000 C   0  0  0  0  0  0  0  0  0  0  0  0
  -16.0000    8.9667    0.0000 N   0  0  0  0  0  0  0  0  0  0  0  0
   -2.0458    4.3542    0.0000 C   0  0  0  0  0  0  0  0  0  0  0  0
  -12.0667    8.0917    0.0000 N   0  0  3  0  0  0  0  0  0  0  0  0
   -1.9833    0.3333    0.0000 C   0  0  0  0  0  0  0  0  0  0  0  0
    1.5500    2.2958    0.0000 C   0  0  0  0  0  0  0  0  0  0  0  0
  -13.7500    9.9667    0.0000 C   0  0  0  0  0  0  0  0  0  0  0  0
  -15.6792    6.4792    0.0000 C   0  0  0  0  0  0  0  0  0  0  0  0
  -13.3167    5.9792    0.0000 C   0  0  0  0  0  0  0  0  0  0  0  0
   -0.8208    6.4667    0.0000 O   0  0  0  0  0  0  0  0  0  0  0  0
   -4.4833    4.3542    0.0000 N   0  0  0  0  0  0  0  0  0  0  0  0
    2.4375   -3.7792    0.0000 O   0  0  0  0  0  0  0  0  0  0  0  0
   -1.7458   -3.8375    0.0000 O   0  0  0  0  0  0  0  0  0  0  0  0
    4.9667    0.3333    0.0000 O   0  0  0  0  0  0  0  0  0  0  0  0
   -9.6292    8.2792    0.0000 C   0  0  0  0  0  0  0  0  0  0  0  0
   -8.2667    6.2292    0.0000 C   0  0  0  0  0  0  0  0  0  0  0  0
   -5.7833    6.4167    0.0000 C   0  0  0  0  0  0  0  0  0  0  0  0
    1.1292   -5.7375    0.0000 C   0  0  0  0  0  0  0  0  0  0  0  0
   -0.3958   -5.7667    0.0000 C   0  0  0  0  0  0  0  0  0  0  0  0
    6.1542   -1.6667    0.0000 C   0  0  0  0  0  0  0  0  0  0  0  0
   -1.3708   -7.9000    0.0000 C   0  0  0  0  0  0  0  0  0  0  0  0
    8.4500   -1.6375    0.0000 C   0  0  0  0  0  0  0  0  0  0  0  0
    2.1292   -7.8042    0.0000 C   0  0  0  0  0  0  0  0  0  0  0  0
  2  9  1  0  0  0  0
  3  1  2  0  0  0  0
  4  1  1  0  0  0  0
  5 10  2  0  0  0  0
  6  2  1  0  0  0  0
  7 18  1  0  0  0  0
  8  3  1  0  0  0  0
  9  4  2  0  0  0  0
 10  7  1  0  0  0  0
 11 12  2  0  0  0  0
 12  7  1  0  0  0  0
 13  6  2  0  0  0  0
 14  6  1  0  0  0  0
 15  1  1  0  0  0  0
 16  3  1  0  0  0  0
 17  4  1  0  0  0  0
 18 19  1  0  0  0  0
 19 20  1  0  0  0  0
 20 14  1  0  0  0  0
 21 15  1  0  0  0  0
 22 16  1  0  0  0  0
 23 17  1  0  0  0  0
 24 22  1  0  0  0  0
 25 23  1  0  0  0  0
 26 21  1  0  0  0  0
  2  8  2  0  0  0  0
 11  5  1  0  0  0  0
M  END
>  <ID> (7279848)
7279848

>  <Supplier> (7279848)
ChemBridge

>  <clogP> (7279848)
2.190000000000000e+000

>  <RB> (7279848)
5

>  <tPSA> (7279848)
7.461000000000000e+001

>  <Hacc> (7279848)
6

>  <Hdon> (7279848)
1

>  <LogSw> (7279848)
-3.706000000000000e+000

>  <Group> (7279848)
3

$$$$
7957876
  -ISIS-  03310818272D

 20 22  0  0  0  0  0  0  0  0999 V2000
    5.0000    1.7750    0.0000 C   0  0  0  0  0  0  0  0  0  0  0  0
    1.8625    1.1500    0.0000 S   0  0  3  0  0  0  0  0  0  0  0  0
    5.0792    2.5208    0.0000 S   0  0  0  0  0  0  0  0  0  0  0  0
    5.6792    1.4708    0.0000 C   0  0  0  0  0  0  0  0  0  0  0  0
    4.3500    1.4000    0.0000 C   0  0  0  0  0  0  0  0  0  0  0  0
    6.1875    2.0333    0.0000 C   0  0  0  0  0  0  0  0  0  0  0  0
    5.8125    2.6833    0.0000 C   0  0  0  0  0  0  0  0  0  0  0  0
    2.3667    1.7083    0.0000 C   0  0  0  0  0  0  0  0  0  0  0  0
    2.2375    0.5000    0.0000 C   0  0  0  0  0  0  0  0  0  0  0  0
    3.7000    1.7750    0.0000 N   0  0  0  0  0  0  0  0  0  0  0  0
    2.9667    0.6583    0.0000 C   0  0  0  0  0  0  0  0  0  0  0  0
    3.0500    1.4000    0.0000 C   0  0  3  0  0  0  0  0  0  0  0  0
    1.3625    1.7083    0.0000 O   0  0  0  0  0  0  0  0  0  0  0  0
    1.2542    0.7083    0.0000 O   0  0  0  0  0  0  0  0  0  0  0  0
    4.3500    0.6500    0.0000 O   0  0  0  0  0  0  0  0  0  0  0  0
    5.8417    0.7375    0.0000 Cl  0  0  0  0  0  0  0  0  0  0  0  0
    6.9375    2.0333    0.0000 C   0  0  0  0  0  0  0  0  0  0  0  0
    6.1875    3.3333    0.0000 C   0  0  0  0  0  0  0  0  0  0  0  0
    7.3125    2.6833    0.0000 C   0  0  0  0  0  0  0  0  0  0  0  0
    6.9375    3.3333    0.0000 C   0  0  0  0  0  0  0  0  0  0  0  0
  2  8  1  0  0  0  0
  3  1  1  0  0  0  0
  4  1  2  0  0  0  0
  5  1  1  0  0  0  0
  6  4  1  0  0  0  0
  7  3  1  0  0  0  0
  8 12  1  0  0  0  0
  9 11  2  0  0  0  0
 10  5  1  0  0  0  0
 11 12  1  0  0  0  0
 12 10  1  0  0  0  0
 13  2  2  0  0  0  0
 14  2  2  0  0  0  0
 15  5  2  0  0  0  0
 16  4  1  0  0  0  0
 17  6  1  0  0  0  0
 18  7  1  0  0  0  0
 19 17  2  0  0  0  0
 20 18  2  0  0  0  0
  6  7  2  0  0  0  0
 19 20  1  0  0  0  0
  9  2  1  0  0  0  0
M  END
>  <ID> (7957876)
7957876

>  <Supplier> (7957876)
ChemBridge

>  <clogP> (7957876)
9.320000000000002e-001

>  <RB> (7957876)
2

>  <tPSA> (7957876)
6.323999999999997e+001

>  <Hacc> (7957876)
3

>  <Hdon> (7957876)
1

>  <LogSw> (7957876)
-2.386000000000000e+000

>  <Group> (7957876)
2

>  <Core> (7957876)
351

$$$$
7957874
  -ISIS-  03310818272D

 21 23  0  0  0  0  0  0  0  0999 V2000
    4.9167    3.8208    0.0000 N   0  0  0  0  0  0  0  0  0  0  0  0
    4.4750    3.2208    0.0000 C   0  0  0  0  0  0  0  0  0  0  0  0
    5.6292    3.5958    0.0000 C   0  0  0  0  0  0  0  0  0  0  0  0
    4.9167    2.6083    0.0000 N   0  0  0  0  0  0  0  0  0  0  0  0
    5.6292    2.8458    0.0000 S   0  0  0  0  0  0  0  0  0  0  0  0
    3.7250    3.2208    0.0000 S   0  0  0  0  0  0  0  0  0  0  0  0
    3.3500    2.5708    0.0000 C   0  0  3  0  0  0  0  0  0  0  0  0
    2.6000    2.5708    0.0000 C   0  0  0  0  0  0  0  0  0  0  0  0
    3.7250    1.9208    0.0000 C   0  0  0  0  0  0  0  0  0  0  0  0
    6.2375    4.0250    0.0000 N   0  0  0  0  0  0  0  0  0  0  0  0
    2.2250    3.2208    0.0000 C   0  0  0  0  0  0  0  0  0  0  0  0
    2.2250    1.9208    0.0000 C   0  0  0  0  0  0  0  0  0  0  0  0
    1.1000    2.5708    0.0000 C   0  0  0  0  0  0  0  0  0  0  0  0
    1.4750    3.2208    0.0000 C   0  0  0  0  0  0  0  0  0  0  0  0
    1.4750    1.9208    0.0000 C   0  0  0  0  0  0  0  0  0  0  0  0
    0.3500    2.5708    0.0000 Cl  0  0  0  0  0  0  0  0  0  0  0  0
    3.3500    1.2708    0.0000 C   0  0  0  0  0  0  0  0  0  0  0  0
    4.4750    1.9208    0.0000 C   0  0  0  0  0  0  0  0  0  0  0  0
    3.7250    0.6208    0.0000 C   0  0  0  0  0  0  0  0  0  0  0  0
    4.8500    1.2708    0.0000 C   0  0  0  0  0  0  0  0  0  0  0  0
    4.4750    0.6208    0.0000 C   0  0  0  0  0  0  0  0  0  0  0  0
  2  1  1  0  0  0  0
  3  1  2  0  0  0  0
  4  2  2  0  0  0  0
  5  3  1  0  0  0  0
  6  2  1  0  0  0  0
  7  6  1  0  0  0  0
  8  7  1  0  0  0  0
  9  7  1  0  0  0  0
 10  3  1  0  0  0  0
 11  8  2  0  0  0  0
 12  8  1  0  0  0  0
 13 15  1  0  0  0  0
 14 11  1  0  0  0  0
 15 12  2  0  0  0  0
 16 13  1  0  0  0  0
 17  9  1  0  0  0  0
 18  9  2  0  0  0  0
 19 17  2  0  0  0  0
 20 18  1  0  0  0  0
 21 20  2  0  0  0  0
  5  4  1  0  0  0  0
 14 13  2  0  0  0  0
 19 21  1  0  0  0  0
M  END
>  <ID> (7957874)
7957874

>  <Supplier> (7957874)
ChemBridge

>  <clogP> (7957874)
4.363999999999996e+000

>  <RB> (7957874)
4

>  <tPSA> (7957874)
5.180000000000000e+001

>  <Hacc> (7957874)
2

>  <Hdon> (7957874)
1

>  <LogSw> (7957874)
-5.361000000000000e+000

>  <Group> (7957874)
2

$$$$
7957875
  -ISIS-  03310818272D

 20 21  0  0  0  0  0  0  0  0999 V2000
    6.9125    3.2125    0.0000 C   0  0  0  0  0  0  0  0  0  0  0  0
    6.9917    2.4708    0.0000 N   0  0  0  0  0  0  0  0  0  0  0  0
    7.5917    3.5208    0.0000 N   0  0  0  0  0  0  0  0  0  0  0  0
    6.2625    3.5875    0.0000 C   0  0  0  0  0  0  0  0  0  0  0  0
    8.1000    2.9583    0.0000 N   0  0  0  0  0  0  0  0  0  0  0  0
    7.7250    2.3125    0.0000 C   0  0  0  0  0  0  0  0  0  0  0  0
    6.2625    4.3292    0.0000 O   0  0  0  0  0  0  0  0  0  0  0  0
    3.0167    3.2125    0.0000 C   0  0  0  0  0  0  0  0  0  0  0  0
    5.6125    3.2125    0.0000 N   0  0  0  0  0  0  0  0  0  0  0  0
    1.7167    3.2125    0.0000 C   0  0  0  0  0  0  0  0  0  0  0  0
    2.3667    2.0875    0.0000 C   0  0  0  0  0  0  0  0  0  0  0  0
    2.3667    3.5875    0.0000 C   0  0  0  0  0  0  0  0  0  0  0  0
    3.0167    2.4625    0.0000 C   0  0  0  0  0  0  0  0  0  0  0  0
    1.7167    2.4625    0.0000 C   0  0  0  0  0  0  0  0  0  0  0  0
    3.6667    3.5875    0.0000 O   0  0  0  0  0  0  0  0  0  0  0  0
    2.3667    1.3375    0.0000 C   0  0  0  0  0  0  0  0  0  0  0  0
    4.9625    3.5875    0.0000 C   0  0  0  0  0  0  0  0  0  0  0  0
    1.0667    3.5875    0.0000 C   0  0  0  0  0  0  0  0  0  0  0  0
    4.3125    3.2125    0.0000 C   0  0  0  0  0  0  0  0  0  0  0  0
    1.7167    0.9625    0.0000 C   0  0  0  0  0  0  0  0  0  0  0  0
  2  1  1  0  0  0  0
  3  1  2  0  0  0  0
  4  1  1  0  0  0  0
  5  3  1  0  0  0  0
  6  2  2  0  0  0  0
  7  4  2  0  0  0  0
  8 15  1  0  0  0  0
  9  4  1  0  0  0  0
 10 12  2  0  0  0  0
 11 13  1  0  0  0  0
 12  8  1  0  0  0  0
 13  8  2  0  0  0  0
 14 11  2  0  0  0  0
 15 19  1  0  0  0  0
 16 11  1  0  0  0  0
 17  9  1  0  0  0  0
 18 10  1  0  0  0  0
 19 17  1  0  0  0  0
 20 16  1  0  0  0  0
  5  6  1  0  0  0  0
 10 14  1  0  0  0  0
M  END
>  <ID> (7957875)
7957875

>  <Supplier> (7957875)
ChemBridge

>  <clogP> (7957875)
3.095000000000000e+000

>  <RB> (7957875)
5

>  <tPSA> (7957875)
7.990000000000001e+001

>  <Hacc> (7957875)
4

>  <Hdon> (7957875)
2

>  <LogSw> (7957875)
-3.844000000000000e+000

>  <Group> (7957875)
3

>  <Core> (7957875)
523

$$$$
7973949
  -ISIS-  03310818282D

 26 29  0  0  0  0  0  0  0  0999 V2000
    3.9500    2.4458    0.0000 C   0  0  0  0  0  0  0  0  0  0  0  0
    3.5042    3.0500    0.0000 N   0  0  0  0  0  0  0  0  0  0  0  0
    4.7000    2.4458    0.0000 C   0  0  0  0  0  0  0  0  0  0  0  0
    5.8250    1.7958    0.0000 C   0  0  0  0  0  0  0  0  0  0  0  0
    3.5042    1.8375    0.0000 N   0  0  0  0  0  0  0  0  0  0  0  0
    6.2000    1.1458    0.0000 C   0  0  0  0  0  0  0  0  0  0  0  0
    5.0750    1.7958    0.0000 C   0  0  0  0  0  0  0  0  0  0  0  0
    6.9500    1.1458    0.0000 O   0  0  0  0  0  0  0  0  0  0  0  0
    2.7917    2.8208    0.0000 C   0  0  0  0  0  0  0  0  0  0  0  0
    2.7917    2.0708    0.0000 C   0  0  0  0  0  0  0  0  0  0  0  0
    6.2000    2.4458    0.0000 C   0  0  0  0  0  0  0  0  0  0  0  0
    5.0750    3.0958    0.0000 C   0  0  0  0  0  0  0  0  0  0  0  0
    7.3250    1.7958    0.0000 C   0  0  0  0  0  0  0  0  0  0  0  0
    5.4500    3.7458    0.0000 N   0  0  0  0  0  0  0  0  0  0  0  0
    6.9500    2.4458    0.0000 C   0  0  0  0  0  0  0  0  0  0  0  0
    2.1417    3.1958    0.0000 C   0  0  0  0  0  0  0  0  0  0  0  0
    2.1417    1.6958    0.0000 C   0  0  0  0  0  0  0  0  0  0  0  0
    1.4917    2.8208    0.0000 C   0  0  0  0  0  0  0  0  0  0  0  0
    1.4917    2.0708    0.0000 C   0  0  0  0  0  0  0  0  0  0  0  0
    5.8250    0.4958    0.0000 O   0  0  0  0  0  0  0  0  0  0  0  0
    8.0750    1.7958    0.0000 C   0  0  0  0  0  0  0  0  0  0  0  0
    7.3250    3.0958    0.0000 C   0  0  0  0  0  0  0  0  0  0  0  0
    0.8417    1.6958    0.0000 C   0  0  0  0  0  0  0  0  0  0  0  0
    0.8417    3.1958    0.0000 C   0  0  0  0  0  0  0  0  0  0  0  0
    8.0750    3.0958    0.0000 C   0  0  0  0  0  0  0  0  0  0  0  0
    8.4500    2.4458    0.0000 C   0  0  0  0  0  0  0  0  0  0  0  0
  2  1  2  0  0  0  0
  3  1  1  0  0  0  0
  4  7  1  0  0  0  0
  5  1  1  0  0  0  0
  6  4  1  0  0  0  0
  7  3  2  0  0  0  0
  8  6  1  0  0  0  0
  9  2  1  0  0  0  0
 10  5  1  0  0  0  0
 11  4  2  0  0  0  0
 12  3  1  0  0  0  0
 13 15  1  0  0  0  0
 14 12  3  0  0  0  0
 15 11  1  0  0  0  0
 16  9  2  0  0  0  0
 17 10  2  0  0  0  0
 18 16  1  0  0  0  0
 19 17  1  0  0  0  0
 20  6  2  0  0  0  0
 21 13  2  0  0  0  0
 22 15  2  0  0  0  0
 23 19  1  0  0  0  0
 24 18  1  0  0  0  0
 25 22  1  0  0  0  0
 26 25  2  0  0  0  0
  9 10  1  0  0  0  0
 18 19  2  0  0  0  0
  8 13  1  0  0  0  0
 26 21  1  0  0  0  0
M  END
>  <ID> (7973949)
7973949

>  <Supplier> (7973949)
ChemBridge

>  <clogP> (7973949)
3.098000000000000e+000

>  <RB> (7973949)
2

>  <tPSA> (7973949)
8.268000000000001e+001

>  <Hacc> (7973949)
4

>  <Hdon> (7973949)
1

>  <LogSw> (7973949)
-4.600000000000000e+000

>  <Group> (7973949)
1

>  <Core> (7973949)
112

$$$$
5846994
  -ISIS-  03310818222D

 27 29  0  0  0  0  0  0  0  0999 V2000
   10.7042   -2.3292    0.0000 C   0  0  0  0  0  0  0  0  0  0  0  0
    5.4167   -5.3500    0.0000 N   0  0  3  0  0  0  0  0  0  0  0  0
   10.7042   -5.3500    0.0000 N   0  0  0  0  0  0  0  0  0  0  0  0
   -2.8500   -0.7042    0.0000 C   0  0  0  0  0  0  0  0  0  0  0  0
   -2.8500    2.0708    0.0000 C   0  0  0  0  0  0  0  0  0  0  0  0
    8.1042   -0.8042    0.0000 C   0  0  0  0  0  0  0  0  0  0  0  0
    5.4167   -2.3292    0.0000 C   0  0  0  0  0  0  0  0  0  0  0  0
   -5.3208   -2.0667    0.0000 S   0  0  0  0  0  0  0  0  0  0  0  0
   -7.8792    2.0708    0.0000 C   0  0  0  0  0  0  0  0  0  0  0  0
   13.3667   -0.8042    0.0000 C   0  0  3  0  0  0  0  0  0  0  0  0
   -7.8792   -0.7042    0.0000 C   0  0  0  0  0  0  0  0  0  0  0  0
   -0.2208   -2.1375    0.0000 N   0  0  0  0  0  0  0  0  0  0  0  0
    2.5542   -6.7500    0.0000 C   0  0  0  0  0  0  0  0  0  0  0  0
   -0.2208   -5.1542    0.0000 C   0  0  0  0  0  0  0  0  0  0  0  0
   -0.1333    3.6083    0.0000 C   0  0  0  0  0  0  0  0  0  0  0  0
    2.5875    5.1167    0.0000 N   0  0  0  0  0  0  0  0  0  0  0  0
    8.1042    2.3333    0.0000 Br  0  0  0  0  0  0  0  0  0  0  0  0
   -2.9208   -6.6500    0.0000 O   0  0  0  0  0  0  0  0  0  0  0  0
   16.0000    0.7125    0.0000 F   0  0  0  0  0  0  0  0  0  0  0  0
   11.8042    1.8833    0.0000 F   0  0  0  0  0  0  0  0  0  0  0  0
   14.9167   -3.5000    0.0000 F   0  0  0  0  0  0  0  0  0  0  0  0
    2.6875   -0.8667    0.0000 C   0  0  0  0  0  0  0  0  0  0  0  0
  -10.1167    3.7333    0.0000 C   0  0  0  0  0  0  0  0  0  0  0  0
  -10.4042   -2.2000    0.0000 C   0  0  0  0  0  0  0  0  0  0  0  0
  -12.9375    3.1833    0.0000 C   0  0  0  0  0  0  0  0  0  0  0  0
  -12.8792   -1.4542    0.0000 C   0  0  0  0  0  0  0  0  0  0  0  0
  -14.1042    0.6833    0.0000 C   0  0  0  0  0  0  0  0  0  0  0  0
  2  3  1  0  0  0  0
  3  1  2  0  0  0  0
  4 12  1  0  0  0  0
  5  4  2  0  0  0  0
  6  1  1  0  0  0  0
  7  6  2  0  0  0  0
  8  4  1  0  0  0  0
  9  5  1  0  0  0  0
 10  1  1  0  0  0  0
 11  8  1  0  0  0  0
 12 14  1  0  0  0  0
 13  2  1  0  0  0  0
 14 13  1  0  0  0  0
 15  5  1  0  0  0  0
 16 15  3  0  0  0  0
 17  6  1  0  0  0  0
 18 14  2  0  0  0  0
 19 10  1  0  0  0  0
 20 10  1  0  0  0  0
 21 10  1  0  0  0  0
 22  7  1  0  0  0  0
 23  9  1  0  0  0  0
 24 11  1  0  0  0  0
 25 23  1  0  0  0  0
 26 24  1  0  0  0  0
 27 26  1  0  0  0  0
  2  7  1  0  0  0  0
 11  9  2  0  0  0  0
 25 27  1  0  0  0  0
M  END
>  <ID> (5846994)
5846994

>  <Supplier> (5846994)
ChemBridge

>  <clogP> (5846994)
4.819999999999999e+000

>  <RB> (5846994)
3

>  <tPSA> (5846994)
7.070999999999999e+001

>  <Hacc> (5846994)
4

>  <Hdon> (5846994)
1

>  <LogSw> (5846994)
-6.944000000000000e+000

>  <Group> (5846994)
1

>  <Core> (5846994)
129

$$$$
7941441
  -ISIS-  03310818272D

 18 20  0  0  0  0  0  0  0  0999 V2000
    2.9667    1.4958    0.0000 N   0  0  3  0  0  0  0  0  0  0  0  0
    2.9667    2.2458    0.0000 N   0  0  0  0  0  0  0  0  0  0  0  0
    2.3167    1.1208    0.0000 C   0  0  0  0  0  0  0  0  0  0  0  0
    2.3167    2.6208    0.0000 N   0  0  0  0  0  0  0  0  0  0  0  0
    1.6667    1.4958    0.0000 C   0  0  0  0  0  0  0  0  0  0  0  0
    1.6667    2.2458    0.0000 C   0  0  0  0  0  0  0  0  0  0  0  0
    3.6167    1.1208    0.0000 C   0  0  0  0  0  0  0  0  0  0  0  0
    2.3167    0.3708    0.0000 O   0  0  0  0  0  0  0  0  0  0  0  0
    1.0167    1.1208    0.0000 C   0  0  0  0  0  0  0  0  0  0  0  0
    4.2667    1.4958    0.0000 C   0  0  0  0  0  0  0  0  0  0  0  0
    1.0167    2.6208    0.0000 C   0  0  0  0  0  0  0  0  0  0  0  0
    4.9167    1.1208    0.0000 C   0  0  0  0  0  0  0  0  0  0  0  0
    4.2667    2.2458    0.0000 C   0  0  0  0  0  0  0  0  0  0  0  0
    0.3667    1.4958    0.0000 C   0  0  0  0  0  0  0  0  0  0  0  0
    0.3667    2.2458    0.0000 C   0  0  0  0  0  0  0  0  0  0  0  0
    4.9167    2.6208    0.0000 C   0  0  0  0  0  0  0  0  0  0  0  0
    5.5667    1.4958    0.0000 C   0  0  0  0  0  0  0  0  0  0  0  0
    5.5667    2.2458    0.0000 C   0  0  0  0  0  0  0  0  0  0  0  0
  2  1  1  0  0  0  0
  3  1  1  0  0  0  0
  4  2  2  0  0  0  0
  5  3  1  0  0  0  0
  6  5  1  0  0  0  0
  7  1  1  0  0  0  0
  8  3  2  0  0  0  0
  9  5  2  0  0  0  0
 10  7  1  0  0  0  0
 11  6  2  0  0  0  0
 12 10  2  0  0  0  0
 13 10  1  0  0  0  0
 14  9  1  0  0  0  0
 15 14  2  0  0  0  0
 16 13  2  0  0  0  0
 17 12  1  0  0  0  0
 18 16  1  0  0  0  0
  4  6  1  0  0  0  0
 18 17  2  0  0  0  0
 15 11  1  0  0  0  0
M  END
>  <ID> (7941441)
7941441

>  <Supplier> (7941441)
ChemBridge

>  <clogP> (7941441)
2.602000000000000e+000

>  <RB> (7941441)
2

>  <tPSA> (7941441)
4.778000000000000e+001

>  <Hacc> (7941441)
3

>  <Hdon> (7941441)
0

>  <LogSw> (7941441)
-3.153000000000000e+000

>  <Group> (7941441)
2

>  <Core> (7941441)
541

$$$$
5846990
  -ISIS-  03310818222D

 23 25  0  0  0  0  0  0  0  0999 V2000
    2.1542   -2.0250    0.0000 C   0  0  0  0  0  0  0  0  0  0  0  0
    1.4667   -2.3292    0.0000 N   0  0  0  0  0  0  0  0  0  0  0  0
    2.0667   -1.2792    0.0000 O   0  0  0  0  0  0  0  0  0  0  0  0
    1.3417   -1.1250    0.0000 C   0  0  0  0  0  0  0  0  0  0  0  0
    0.9667   -1.7750    0.0000 C   0  0  0  0  0  0  0  0  0  0  0  0
    4.1042   -2.3917    0.0000 C   0  0  0  0  0  0  0  0  0  0  0  0
    2.8042   -2.3917    0.0000 C   0  0  0  0  0  0  0  0  0  0  0  0
    4.7542   -2.0167    0.0000 N   0  0  0  0  0  0  0  0  0  0  0  0
    3.4542   -2.0167    0.0000 C   0  0  0  0  0  0  0  0  0  0  0  0
    5.4042   -2.3917    0.0000 C   0  0  0  0  0  0  0  0  0  0  0  0
    4.1042   -3.1500    0.0000 C   0  0  0  0  0  0  0  0  0  0  0  0
    0.9625   -0.4750    0.0000 C   0  0  0  0  0  0  0  0  0  0  0  0
    2.8042   -3.1500    0.0000 C   0  0  0  0  0  0  0  0  0  0  0  0
    5.4042   -3.1417    0.0000 O   0  0  0  0  0  0  0  0  0  0  0  0
    0.2167   -1.7792    0.0000 C   0  0  0  0  0  0  0  0  0  0  0  0
    3.4542   -3.5250    0.0000 C   0  0  0  0  0  0  0  0  0  0  0  0
    0.2125   -0.4792    0.0000 C   0  0  0  0  0  0  0  0  0  0  0  0
    4.7542   -3.5250    0.0000 Cl  0  0  0  0  0  0  0  0  0  0  0  0
   -0.1583   -1.1292    0.0000 C   0  0  0  0  0  0  0  0  0  0  0  0
    6.0542   -2.0167    0.0000 C   0  0  0  0  0  0  0  0  0  0  0  0
   -0.1625    0.1708    0.0000 C   0  0  0  0  0  0  0  0  0  0  0  0
    6.0542   -1.2667    0.0000 C   0  0  0  0  0  0  0  0  0  0  0  0
    6.7042   -0.8917    0.0000 C   0  0  0  0  0  0  0  0  0  0  0  0
  2  1  2  0  0  0  0
  3  1  1  0  0  0  0
  4  3  1  0  0  0  0
  5  2  1  0  0  0  0
  6  9  1  0  0  0  0
  7  1  1  0  0  0  0
  8  6  1  0  0  0  0
  9  7  2  0  0  0  0
 10  8  1  0  0  0  0
 11 16  1  0  0  0  0
 12  4  1  0  0  0  0
 13  7  1  0  0  0  0
 14 10  2  0  0  0  0
 15  5  1  0  0  0  0
 16 13  2  0  0  0  0
 17 12  2  0  0  0  0
 18 11  1  0  0  0  0
 19 15  2  0  0  0  0
 20 10  1  0  0  0  0
 21 17  1  0  0  0  0
 22 20  1  0  0  0  0
 23 22  1  0  0  0  0
  5  4  2  0  0  0  0
  6 11  2  0  0  0  0
 19 17  1  0  0  0  0
M  END
>  <ID> (5846990)
5846990

>  <Supplier> (5846990)
ChemBridge

>  <clogP> (5846990)
4.260000000000000e+000

>  <RB> (5846990)
2

>  <tPSA> (5846990)
5.513000000000000e+001

>  <Hacc> (5846990)
3

>  <Hdon> (5846990)
1

>  <LogSw> (5846990)
-5.236000000000002e+000

>  <Group> (5846990)
3

>  <Core> (5846990)
068

$$$$
5846998
  -ISIS-  03310818222D

 21 22  0  0  0  0  0  0  0  0999 V2000
    1.5167   -3.1042    0.0000 C   0  0  0  0  0  0  0  0  0  0  0  0
    2.2375   -2.7000    0.0000 N   0  0  3  0  0  0  0  0  0  0  0  0
    3.6542   -1.8667    0.0000 N   0  0  3  0  0  0  0  0  0  0  0  0
    4.3792   -1.4542    0.0000 C   0  0  0  0  0  0  0  0  0  0  0  0
    0.9000   -2.7500    0.0000 C   0  0  0  0  0  0  0  0  0  0  0  0
    2.2375   -1.8667    0.0000 C   0  0  0  0  0  0  0  0  0  0  0  0
    2.9500   -3.1042    0.0000 C   0  0  0  0  0  0  0  0  0  0  0  0
    3.6667   -2.7000    0.0000 C   0  0  0  0  0  0  0  0  0  0  0  0
    2.9500   -1.4542    0.0000 C   0  0  0  0  0  0  0  0  0  0  0  0
    1.5167   -4.1542    0.0000 O   0  0  0  0  0  0  0  0  0  0  0  0
    4.3042   -0.9500    0.0000 C   0  0  0  0  0  0  0  0  0  0  0  0
    5.3667   -1.8292    0.0000 O   0  0  0  0  0  0  0  0  0  0  0  0
    0.2167   -3.1500    0.0000 C   0  0  0  0  0  0  0  0  0  0  0  0
    0.9000   -1.9375    0.0000 C   0  0  0  0  0  0  0  0  0  0  0  0
   -0.4708   -1.9375    0.0000 C   0  0  0  0  0  0  0  0  0  0  0  0
   -0.4708   -2.7500    0.0000 C   0  0  0  0  0  0  0  0  0  0  0  0
    0.2167   -1.5500    0.0000 C   0  0  0  0  0  0  0  0  0  0  0  0
   -1.1333   -1.5500    0.0000 F   0  0  0  0  0  0  0  0  0  0  0  0
    4.7000   -0.5875    0.0000 C   0  0  3  0  0  0  0  0  0  0  0  0
    4.5875    0.1833    0.0000 C   0  0  0  0  0  0  0  0  0  0  0  0
    5.7000   -0.9667    0.0000 C   0  0  0  0  0  0  0  0  0  0  0  0
  2  1  1  0  0  0  0
  3  8  1  0  0  0  0
  4  3  1  0  0  0  0
  5  1  1  0  0  0  0
  6  2  1  0  0  0  0
  7  2  1  0  0  0  0
  8  7  1  0  0  0  0
  9  6  1  0  0  0  0
 10  1  2  0  0  0  0
 11  4  1  0  0  0  0
 12  4  2  0  0  0  0
 13  5  1  0  0  0  0
 14  5  2  0  0  0  0
 15 17  2  0  0  0  0
 16 13  2  0  0  0  0
 17 14  1  0  0  0  0
 18 15  1  0  0  0  0
 19 11  1  0  0  0  0
 20 19  1  0  0  0  0
 21 19  1  0  0  0  0
 15 16  1  0  0  0  0
  3  9  1  0  0  0  0
M  END
>  <ID> (5846998)
5846998

>  <Supplier> (5846998)
ChemBridge

>  <clogP> (5846998)
2.020000000000000e+000

>  <RB> (5846998)
2

>  <tPSA> (5846998)
4.061999999999998e+001

>  <Hacc> (5846998)
2

>  <Hdon> (5846998)
0

>  <LogSw> (5846998)
-3.057000000000000e+000

>  <Group> (5846998)
3

>  <Core> (5846998)
168

$$$$
5635083
  -ISIS-  03310818222D

 19 20  0  0  0  0  0  0  0  0999 V2000
    0.1792    0.3125    0.0000 C   0  0  0  0  0  0  0  0  0  0  0  0
   -0.6208    0.3125    0.0000 N   0  0  0  0  0  0  0  0  0  0  0  0
   -1.4000    0.3125    0.0000 C   0  0  0  0  0  0  0  0  0  0  0  0
    0.9792    0.3125    0.0000 N   0  0  0  0  0  0  0  0  0  0  0  0
    0.1792    1.1125    0.0000 O   0  0  0  0  0  0  0  0  0  0  0  0
   -1.8000   -0.3667    0.0000 C   0  0  0  0  0  0  0  0  0  0  0  0
    1.7542    0.3125    0.0000 C   0  0  0  0  0  0  0  0  0  0  0  0
   -1.4000   -1.0500    0.0000 F   0  0  0  0  0  0  0  0  0  0  0  0
    3.3375    0.3125    0.0000 C   0  0  0  0  0  0  0  0  0  0  0  0
    2.1542    0.9958    0.0000 C   0  0  0  0  0  0  0  0  0  0  0  0
    2.1542   -0.3667    0.0000 C   0  0  0  0  0  0  0  0  0  0  0  0
    2.9375   -0.3667    0.0000 C   0  0  0  0  0  0  0  0  0  0  0  0
    2.9375    0.9958    0.0000 C   0  0  0  0  0  0  0  0  0  0  0  0
    4.1500    0.3125    0.0000 O   0  0  0  0  0  0  0  0  0  0  0  0
   -1.8000    0.9958    0.0000 C   0  0  0  0  0  0  0  0  0  0  0  0
   -2.5833   -0.3667    0.0000 C   0  0  0  0  0  0  0  0  0  0  0  0
    4.5042   -0.3542    0.0000 C   0  0  0  0  0  0  0  0  0  0  0  0
   -2.5833    0.9958    0.0000 C   0  0  0  0  0  0  0  0  0  0  0  0
   -2.9833    0.3125    0.0000 C   0  0  0  0  0  0  0  0  0  0  0  0
  2  1  1  0  0  0  0
  3  2  1  0  0  0  0
  4  1  1  0  0  0  0
  5  1  2  0  0  0  0
  6  3  1  0  0  0  0
  7  4  1  0  0  0  0
  8  6  1  0  0  0  0
  9 12  2  0  0  0  0
 10  7  1  0  0  0  0
 11  7  2  0  0  0  0
 12 11  1  0  0  0  0
 13 10  2  0  0  0  0
 14  9  1  0  0  0  0
 15  3  2  0  0  0  0
 16  6  2  0  0  0  0
 17 14  1  0  0  0  0
 18 15  1  0  0  0  0
 19 18  2  0  0  0  0
 13  9  1  0  0  0  0
 16 19  1  0  0  0  0
M  END
>  <ID> (5635083)
5635083

>  <Supplier> (5635083)
ChemBridge

>  <clogP> (5635083)
2.970000000000000e+000

>  <RB> (5635083)
2

>  <tPSA> (5635083)
5.036000000000001e+001

>  <Hacc> (5635083)
2

>  <Hdon> (5635083)
2

>  <LogSw> (5635083)
-3.635000000000000e+000

>  <Group> (5635083)
3

>  <Core> (5635083)
514

$$$$
5479390
  -ISIS-  03310818222D

 20 22  0  0  0  0  0  0  0  0999 V2000
    0.4042    1.1333    0.0000 C   0  0  0  0  0  0  0  0  0  0  0  0
   -0.1458    2.0833    0.0000 N   0  0  0  0  0  0  0  0  0  0  0  0
   -1.2458    2.0833    0.0000 C   0  0  0  0  0  0  0  0  0  0  0  0
   -1.7833    1.1333    0.0000 C   0  0  0  0  0  0  0  0  0  0  0  0
    1.5042    1.1333    0.0000 C   0  0  0  0  0  0  0  0  0  0  0  0
   -3.4333    0.1833    0.0000 N   0  0  0  0  0  0  0  0  0  0  0  0
   -0.1458    0.1208    0.0000 O   0  0  0  0  0  0  0  0  0  0  0  0
   -2.8708    1.1333    0.0000 C   0  0  0  0  0  0  0  0  0  0  0  0
    2.0667    2.0833    0.0000 C   0  0  0  0  0  0  0  0  0  0  0  0
    2.0542    0.1958    0.0000 C   0  0  0  0  0  0  0  0  0  0  0  0
    3.7000    1.1625    0.0000 C   0  0  0  0  0  0  0  0  0  0  0  0
    3.1542    0.1958    0.0000 C   0  0  0  0  0  0  0  0  0  0  0  0
    3.1542    2.0708    0.0000 C   0  0  0  0  0  0  0  0  0  0  0  0
    4.8167    1.1708    0.0000 F   0  0  0  0  0  0  0  0  0  0  0  0
   -1.7958    3.0208    0.0000 C   0  0  0  0  0  0  0  0  0  0  0  0
   -1.2333    0.1833    0.0000 C   0  0  0  0  0  0  0  0  0  0  0  0
   -2.8958    3.0208    0.0000 C   0  0  0  0  0  0  0  0  0  0  0  0
   -2.8833   -0.7792    0.0000 C   0  0  0  0  0  0  0  0  0  0  0  0
   -3.4208    2.0625    0.0000 C   0  0  0  0  0  0  0  0  0  0  0  0
   -1.7833   -0.7792    0.0000 C   0  0  0  0  0  0  0  0  0  0  0  0
  2  1  1  0  0  0  0
  3  2  1  0  0  0  0
  4  3  1  0  0  0  0
  5  1  1  0  0  0  0
  6  8  1  0  0  0  0
  7  1  2  0  0  0  0
  8  4  2  0  0  0  0
  9  5  1  0  0  0  0
 10  5  2  0  0  0  0
 11 12  2  0  0  0  0
 12 10  1  0  0  0  0
 13  9  2  0  0  0  0
 14 11  1  0  0  0  0
 15  3  2  0  0  0  0
 16  4  1  0  0  0  0
 17 15  1  0  0  0  0
 18 20  1  0  0  0  0
 19 17  2  0  0  0  0
 20 16  2  0  0  0  0
 11 13  1  0  0  0  0
  8 19  1  0  0  0  0
 18  6  2  0  0  0  0
M  END
>  <ID> (5479390)
5479390

>  <Supplier> (5479390)
ChemBridge

>  <clogP> (5479390)
3.360000000000000e+000

>  <RB> (5479390)
2

>  <tPSA> (5479390)
4.199000000000000e+001

>  <Hacc> (5479390)
2

>  <Hdon> (5479390)
1

>  <LogSw> (5479390)
-4.012000000000000e+000

>  <Group> (5479390)
2

$$$$
6135432
  -ISIS-  03310818232D

 25 28  0  0  0  0  0  0  0  0999 V2000
    0.3167    0.8125    0.0000 N   0  0  3  0  0  0  0  0  0  0  0  0
    0.3167   -0.4292    0.0000 C   0  0  3  0  0  0  0  0  0  0  0  0
   -0.7625    1.4125    0.0000 C   0  0  0  0  0  0  0  0  0  0  0  0
   -0.7625   -1.0292    0.0000 N   0  0  0  0  0  0  0  0  0  0  0  0
   -1.8000    0.8125    0.0000 C   0  0  0  0  0  0  0  0  0  0  0  0
    1.3542   -1.0500    0.0000 C   0  0  0  0  0  0  0  0  0  0  0  0
   -1.8000   -0.4292    0.0000 C   0  0  0  0  0  0  0  0  0  0  0  0
    1.3542    1.4333    0.0000 C   0  0  0  0  0  0  0  0  0  0  0  0
   -0.7625    2.6333    0.0000 O   0  0  0  0  0  0  0  0  0  0  0  0
    1.3542   -2.2667    0.0000 C   0  0  0  0  0  0  0  0  0  0  0  0
    2.4167    0.8333    0.0000 C   0  0  0  0  0  0  0  0  0  0  0  0
    1.3542    2.6500    0.0000 C   0  0  0  0  0  0  0  0  0  0  0  0
    0.2792   -2.9042    0.0000 F   0  0  0  0  0  0  0  0  0  0  0  0
   -2.8625    1.4125    0.0000 C   0  0  0  0  0  0  0  0  0  0  0  0
    2.4167   -0.4500    0.0000 C   0  0  0  0  0  0  0  0  0  0  0  0
    3.4792    1.4333    0.0000 C   0  0  0  0  0  0  0  0  0  0  0  0
    2.4000    3.2708    0.0000 C   0  0  0  0  0  0  0  0  0  0  0  0
    3.4542    2.6708    0.0000 C   0  0  0  0  0  0  0  0  0  0  0  0
   -2.8625   -1.0292    0.0000 C   0  0  0  0  0  0  0  0  0  0  0  0
    2.4000   -2.8875    0.0000 C   0  0  0  0  0  0  0  0  0  0  0  0
    4.5167    3.3125    0.0000 C   0  0  0  0  0  0  0  0  0  0  0  0
   -3.9208    0.8125    0.0000 C   0  0  0  0  0  0  0  0  0  0  0  0
    3.4792   -1.0500    0.0000 C   0  0  0  0  0  0  0  0  0  0  0  0
   -3.9208   -0.4292    0.0000 C   0  0  0  0  0  0  0  0  0  0  0  0
    3.4542   -2.2875    0.0000 C   0  0  0  0  0  0  0  0  0  0  0  0
  2  1  1  0  0  0  0
  3  1  1  0  0  0  0
  4  2  1  0  0  0  0
  5  3  1  0  0  0  0
  6  2  1  0  0  0  0
  7  5  2  0  0  0  0
  8  1  1  0  0  0  0
  9  3  2  0  0  0  0
 10  6  2  0  0  0  0
 11  8  2  0  0  0  0
 12  8  1  0  0  0  0
 13 10  1  0  0  0  0
 14  5  1  0  0  0  0
 15  6  1  0  0  0  0
 16 11  1  0  0  0  0
 17 12  2  0  0  0  0
 18 17  1  0  0  0  0
 19  7  1  0  0  0  0
 20 10  1  0  0  0  0
 21 18  1  0  0  0  0
 22 14  2  0  0  0  0
 23 15  2  0  0  0  0
 24 22  1  0  0  0  0
 25 23  1  0  0  0  0
  4  7  1  0  0  0  0
 16 18  2  0  0  0  0
 24 19  2  0  0  0  0
 20 25  2  0  0  0  0
M  END
>  <ID> (6135432)
6135432

>  <Supplier> (6135432)
ChemBridge

>  <clogP> (6135432)
5.359999999999999e+000

>  <RB> (6135432)
2

>  <tPSA> (6135432)
3.234000000000000e+001

>  <Hacc> (6135432)
1

>  <Hdon> (6135432)
1

>  <LogSw> (6135432)
-6.201000000000001e+000

>  <Group> (6135432)
2

>  <Core> (6135432)
388

$$$$
5217507
  -ISIS-  03310818212D

 15 15  0  0  0  0  0  0  0  0999 V2000
    1.6000    1.5500    0.0000 C   0  0  3  0  0  0  0  0  0  0  0  0
    1.6000    0.3208    0.0000 S   0  0  0  0  0  0  0  0  0  0  0  0
    0.5500    2.1500    0.0000 C   0  0  0  0  0  0  0  0  0  0  0  0
    2.6500    2.1625    0.0000 C   0  0  0  0  0  0  0  0  0  0  0  0
    3.7667    1.6208    0.0000 O   0  0  0  0  0  0  0  0  0  0  0  0
    0.4667    3.3708    0.0000 O   0  0  0  0  0  0  0  0  0  0  0  0
    0.5375   -0.3000    0.0000 C   0  0  0  0  0  0  0  0  0  0  0  0
   -1.5958   -1.5292    0.0000 C   0  0  0  0  0  0  0  0  0  0  0  0
   -2.6625   -2.1500    0.0000 Cl  0  0  0  0  0  0  0  0  0  0  0  0
    0.5375   -1.5292    0.0000 C   0  0  0  0  0  0  0  0  0  0  0  0
   -0.5333    0.3208    0.0000 C   0  0  0  0  0  0  0  0  0  0  0  0
   -1.5958   -0.3000    0.0000 C   0  0  0  0  0  0  0  0  0  0  0  0
   -0.5333   -2.1500    0.0000 C   0  0  0  0  0  0  0  0  0  0  0  0
    2.7167    3.4000    0.0000 C   0  0  0  0  0  0  0  0  0  0  0  0
   -0.5625    1.6125    0.0000 C   0  0  0  0  0  0  0  0  0  0  0  0
  2  1  1  0  0  0  0
  3  1  1  0  0  0  0
  4  1  1  0  0  0  0
  5  4  2  0  0  0  0
  6  3  2  0  0  0  0
  7  2  1  0  0  0  0
  8 12  1  0  0  0  0
  9  8  1  0  0  0  0
 10  7  2  0  0  0  0
 11  7  1  0  0  0  0
 12 11  2  0  0  0  0
 13 10  1  0  0  0  0
 14  4  1  0  0  0  0
 15  3  1  0  0  0  0
  8 13  2  0  0  0  0
M  END
>  <ID> (5217507)
5217507

>  <Supplier> (5217507)
ChemBridge

>  <clogP> (5217507)
2.110000000000000e+000

>  <RB> (5217507)
4

>  <tPSA> (5217507)
3.414000000000000e+001

>  <Hacc> (5217507)
2

>  <Hdon> (5217507)
0

>  <LogSw> (5217507)
-2.773000000000000e+000

>  <Group> (5217507)
1

$$$$
7255412
  -ISIS-  03310818262D

 19 20  0  0  0  0  0  0  0  0999 V2000
    1.3042   -0.3667    0.0000 C   0  0  0  0  0  0  0  0  0  0  0  0
    1.7667   -1.0875    0.0000 S   0  0  0  0  0  0  0  0  0  0  0  0
    1.8667    0.2958    0.0000 N   0  0  0  0  0  0  0  0  0  0  0  0
    2.6667   -0.0292    0.0000 N   0  0  0  0  0  0  0  0  0  0  0  0
    2.6042   -0.8792    0.0000 C   0  0  0  0  0  0  0  0  0  0  0  0
    0.4292   -0.1875    0.0000 N   0  0  0  0  0  0  0  0  0  0  0  0
    0.1292    0.6208    0.0000 C   0  0  0  0  0  0  0  0  0  0  0  0
    0.7042    1.2833    0.0000 O   0  0  0  0  0  0  0  0  0  0  0  0
   -1.0125    1.6125    0.0000 O   0  0  0  0  0  0  0  0  0  0  0  0
   -0.7125    0.7708    0.0000 C   0  0  0  0  0  0  0  0  0  0  0  0
    3.3042   -1.4500    0.0000 C   0  0  0  0  0  0  0  0  0  0  0  0
   -1.8958    1.7958    0.0000 C   0  0  0  0  0  0  0  0  0  0  0  0
    4.1042   -1.1167    0.0000 O   0  0  0  0  0  0  0  0  0  0  0  0
   -2.4708    1.1333    0.0000 C   0  0  0  0  0  0  0  0  0  0  0  0
   -2.1500    2.6333    0.0000 C   0  0  0  0  0  0  0  0  0  0  0  0
    4.7875   -1.6542    0.0000 C   0  0  0  0  0  0  0  0  0  0  0  0
   -3.0125    2.8125    0.0000 C   0  0  0  0  0  0  0  0  0  0  0  0
   -3.3333    1.3458    0.0000 C   0  0  0  0  0  0  0  0  0  0  0  0
   -3.5958    2.1500    0.0000 C   0  0  0  0  0  0  0  0  0  0  0  0
  2  1  1  0  0  0  0
  3  1  2  0  0  0  0
  4  3  1  0  0  0  0
  5  2  1  0  0  0  0
  6  1  1  0  0  0  0
  7  6  1  0  0  0  0
  8  7  2  0  0  0  0
  9 10  1  0  0  0  0
 10  7  1  0  0  0  0
 11  5  1  0  0  0  0
 12  9  1  0  0  0  0
 13 11  1  0  0  0  0
 14 12  2  0  0  0  0
 15 12  1  0  0  0  0
 16 13  1  0  0  0  0
 17 15  2  0  0  0  0
 18 14  1  0  0  0  0
 19 17  1  0  0  0  0
  5  4  2  0  0  0  0
 18 19  2  0  0  0  0
M  END
>  <ID> (7255412)
7255412

>  <Supplier> (7255412)
ChemBridge

>  <clogP> (7255412)
8.200000000000000e-001

>  <RB> (7255412)
5

>  <tPSA> (7255412)
7.334000000000000e+001

>  <Hacc> (7255412)
5

>  <Hdon> (7255412)
1

>  <LogSw> (7255412)
-1.938000000000000e+000

>  <Group> (7255412)
3

>  <Core> (7255412)
246

$$$$
7255411
  -ISIS-  03310818262D

 21 22  0  0  0  0  0  0  0  0999 V2000
   -4.0000    2.3208    0.0000 C   0  0  0  0  0  0  0  0  0  0  0  0
   -3.1458    1.8208    0.0000 C   0  0  0  0  0  0  0  0  0  0  0  0
   -2.2625    2.3458    0.0000 C   0  0  0  0  0  0  0  0  0  0  0  0
   -4.8833    1.8208    0.0000 N   0  0  0  0  0  0  0  0  0  0  0  0
   -4.0000    3.3458    0.0000 O   0  0  0  0  0  0  0  0  0  0  0  0
   -1.3833    1.8208    0.0000 C   0  0  0  0  0  0  0  0  0  0  0  0
   -5.7500    2.3333    0.0000 C   0  0  0  0  0  0  0  0  0  0  0  0
   -0.5000    2.3208    0.0000 C   0  0  0  0  0  0  0  0  0  0  0  0
   -6.6375    1.8125    0.0000 C   0  0  0  0  0  0  0  0  0  0  0  0
   -8.4042    0.7958    0.0000 C   0  0  0  0  0  0  0  0  0  0  0  0
    0.3792    1.8208    0.0000 C   0  0  0  0  0  0  0  0  0  0  0  0
    1.2500    2.3333    0.0000 Cl  0  0  0  0  0  0  0  0  0  0  0  0
   -6.6542    0.7833    0.0000 C   0  0  0  0  0  0  0  0  0  0  0  0
   -7.5167    2.3208    0.0000 C   0  0  0  0  0  0  0  0  0  0  0  0
   -7.5292    0.2833    0.0000 C   0  0  0  0  0  0  0  0  0  0  0  0
   -8.4042    1.8000    0.0000 C   0  0  0  0  0  0  0  0  0  0  0  0
   -9.2792    0.2958    0.0000 O   0  0  0  0  0  0  0  0  0  0  0  0
   -0.5000    0.3208    0.0000 C   0  0  0  0  0  0  0  0  0  0  0  0
   -1.3833    0.8208    0.0000 C   0  0  0  0  0  0  0  0  0  0  0  0
    0.3792    0.8000    0.0000 C   0  0  0  0  0  0  0  0  0  0  0  0
   -9.3000   -0.7167    0.0000 C   0  0  0  0  0  0  0  0  0  0  0  0
  2  1  1  0  0  0  0
  3  2  2  0  0  0  0
  4  1  1  0  0  0  0
  5  1  2  0  0  0  0
  6  3  1  0  0  0  0
  7  4  1  0  0  0  0
  8  6  1  0  0  0  0
  9  7  1  0  0  0  0
 10 16  2  0  0  0  0
 11  8  2  0  0  0  0
 12 11  1  0  0  0  0
 13  9  1  0  0  0  0
 14  9  2  0  0  0  0
 15 13  2  0  0  0  0
 16 14  1  0  0  0  0
 17 10  1  0  0  0  0
 18 19  1  0  0  0  0
 19  6  2  0  0  0  0
 20 18  2  0  0  0  0
 21 17  1  0  0  0  0
 15 10  1  0  0  0  0
 20 11  1  0  0  0  0
M  END
>  <ID> (7255411)
7255411

>  <Supplier> (7255411)
ChemBridge

>  <clogP> (7255411)
4.200000000000000e+000

>  <RB> (7255411)
4

>  <tPSA> (7255411)
3.833000000000000e+001

>  <Hacc> (7255411)
2

>  <Hdon> (7255411)
1

>  <LogSw> (7255411)
-4.988000000000000e+000

>  <Group> (7255411)
2

>  <Core> (7255411)
435

$$$$
5484912
  -ISIS-  03310818222D

 19 19  0  0  0  0  0  0  0  0999 V2000
    0.5667   -0.4042    0.0000 C   0  0  0  0  0  0  0  0  0  0  0  0
    1.0500   -0.1292    0.0000 C   0  0  0  0  0  0  0  0  0  0  0  0
    0.0875   -0.1292    0.0000 C   0  0  0  0  0  0  0  0  0  0  0  0
    0.5667   -0.9500    0.0000 C   0  0  0  0  0  0  0  0  0  0  0  0
    1.0500    0.4500    0.0000 C   0  0  0  0  0  0  0  0  0  0  0  0
    0.5667   -1.5042    0.0000 N   0  0  0  0  0  0  0  0  0  0  0  0
    1.5292    0.7333    0.0000 C   0  0  0  0  0  0  0  0  0  0  0  0
    1.5292    1.2708    0.0000 C   0  0  0  0  0  0  0  0  0  0  0  0
    0.0875    0.4500    0.0000 S   0  0  0  0  0  0  0  0  0  0  0  0
    0.5667    0.7125    0.0000 C   0  0  0  0  0  0  0  0  0  0  0  0
   -0.3958   -0.3875    0.0000 N   0  0  0  0  0  0  0  0  0  0  0  0
    1.0500    1.5500    0.0000 C   0  0  0  0  0  0  0  0  0  0  0  0
    0.5667    1.2708    0.0000 C   0  0  0  0  0  0  0  0  0  0  0  0
    2.0292    0.4708    0.0000 O   0  0  0  0  0  0  0  0  0  0  0  0
    1.0500    2.1125    0.0000 O   0  0  0  0  0  0  0  0  0  0  0  0
    2.4875    0.7708    0.0000 C   0  0  0  0  0  0  0  0  0  0  0  0
    0.5667    2.3958    0.0000 C   0  0  0  0  0  0  0  0  0  0  0  0
    0.5667    2.9583    0.0000 C   0  0  0  0  0  0  0  0  0  0  0  0
    2.9667    0.5125    0.0000 C   0  0  0  0  0  0  0  0  0  0  0  0
  2  1  2  0  0  0  0
  3  1  1  0  0  0  0
  4  1  1  0  0  0  0
  5  2  1  0  0  0  0
  6  4  3  0  0  0  0
  7  5  1  0  0  0  0
  8  7  2  0  0  0  0
  9  3  2  0  0  0  0
 10  5  2  0  0  0  0
 11  3  1  0  0  0  0
 12 13  2  0  0  0  0
 13 10  1  0  0  0  0
 14  7  1  0  0  0  0
 15 12  1  0  0  0  0
 16 14  1  0  0  0  0
 17 15  1  0  0  0  0
 18 17  1  0  0  0  0
 19 16  1  0  0  0  0
  8 12  1  0  0  0  0
M  END
>  <ID> (5484912)
5484912

>  <Supplier> (5484912)
ChemBridge

>  <clogP> (5484912)
3.050000000000000e+000

>  <RB> (5484912)
2

>  <tPSA> (5484912)
6.827000000000000e+001

>  <Hacc> (5484912)
3

>  <Hdon> (5484912)
1

>  <LogSw> (5484912)
-4.086000000000000e+000

>  <Group> (5484912)
1

>  <Core> (5484912)
109

$$$$
5428119
  -ISIS-  03310818222D

 22 24  0  0  0  0  0  0  0  0999 V2000
   -1.9083    2.1333    0.0000 N   0  0  3  0  0  0  0  0  0  0  0  0
   -3.2625    2.1333    0.0000 C   0  0  0  0  0  0  0  0  0  0  0  0
   -2.5833    1.7500    0.0000 C   0  0  0  0  0  0  0  0  0  0  0  0
   -3.2625    2.9458    0.0000 C   0  0  0  0  0  0  0  0  0  0  0  0
   -1.2333    1.7500    0.0000 C   0  0  0  0  0  0  0  0  0  0  0  0
   -1.9083    2.9458    0.0000 C   0  0  0  0  0  0  0  0  0  0  0  0
   -2.5833    3.3125    0.0000 C   0  0  0  0  0  0  0  0  0  0  0  0
   -0.5958    2.2125    0.0000 C   0  0  0  0  0  0  0  0  0  0  0  0
    0.7667    3.0000    0.0000 C   0  0  0  0  0  0  0  0  0  0  0  0
   -0.5958    2.9958    0.0000 C   0  0  0  0  0  0  0  0  0  0  0  0
    0.0875    1.8125    0.0000 C   0  0  0  0  0  0  0  0  0  0  0  0
    0.7667    2.2125    0.0000 C   0  0  0  0  0  0  0  0  0  0  0  0
    0.0875    3.3958    0.0000 C   0  0  0  0  0  0  0  0  0  0  0  0
    1.4500    3.4000    0.0000 O   0  0  0  0  0  0  0  0  0  0  0  0
   -3.9333    1.7500    0.0000 C   0  0  0  0  0  0  0  0  0  0  0  0
   -3.9333    3.3125    0.0000 C   0  0  0  0  0  0  0  0  0  0  0  0
    2.1292    3.0000    0.0000 C   0  0  0  0  0  0  0  0  0  0  0  0
    2.8042    3.4000    0.0000 C   0  0  0  0  0  0  0  0  0  0  0  0
    3.4875    3.0000    0.0000 C   0  0  0  0  0  0  0  0  0  0  0  0
   -4.6000    2.1458    0.0000 C   0  0  0  0  0  0  0  0  0  0  0  0
    4.1667    3.4000    0.0000 C   0  0  0  0  0  0  0  0  0  0  0  0
   -4.6000    2.9208    0.0000 C   0  0  0  0  0  0  0  0  0  0  0  0
  2  3  1  0  0  0  0
  3  1  1  0  0  0  0
  4  7  1  0  0  0  0
  5  1  1  0  0  0  0
  6  1  1  0  0  0  0
  7  6  1  0  0  0  0
  8  5  1  0  0  0  0
  9 12  1  0  0  0  0
 10  8  2  0  0  0  0
 11  8  1  0  0  0  0
 12 11  2  0  0  0  0
 13 10  1  0  0  0  0
 14  9  1  0  0  0  0
 15  2  1  0  0  0  0
 16  4  1  0  0  0  0
 17 14  1  0  0  0  0
 18 17  1  0  0  0  0
 19 18  1  0  0  0  0
 20 15  2  0  0  0  0
 21 19  1  0  0  0  0
 22 16  2  0  0  0  0
  2  4  2  0  0  0  0
 13  9  2  0  0  0  0
 20 22  1  0  0  0  0
M  END
>  <ID> (5428119)
5428119

>  <Supplier> (5428119)
ChemBridge

>  <clogP> (5428119)
5.140000000000000e+000

>  <RB> (5428119)
4

>  <tPSA> (5428119)
1.247000000000000e+001

>  <Hacc> (5428119)
2

>  <Hdon> (5428119)
0

>  <LogSw> (5428119)
-4.736000000000002e+000

>  <Group> (5428119)
3

$$$$
9017335
  -ISIS-  03310818282D

 16 15  0  0  0  0  0  0  0  0999 V2000
    6.6667   -3.1542    0.0000 N   0  0  0  0  0  0  0  0  0  0  0  0
    7.3875   -3.5750    0.0000 C   0  0  3  0  0  0  0  0  0  0  0  0
    5.9417   -3.5750    0.0000 C   0  0  0  0  0  0  0  0  0  0  0  0
    5.2292   -3.1542    0.0000 C   0  0  0  0  0  0  0  0  0  0  0  0
    3.7917   -2.3292    0.0000 C   0  0  0  0  0  0  0  0  0  0  0  0
    2.1917   -4.5917    0.0000 Cl  0  0  0  0  0  0  0  0  0  0  0  0
    4.5042   -3.5750    0.0000 C   0  0  0  0  0  0  0  0  0  0  0  0
    5.2292   -2.3292    0.0000 C   0  0  0  0  0  0  0  0  0  0  0  0
    4.5042   -1.9125    0.0000 C   0  0  0  0  0  0  0  0  0  0  0  0
    3.7917   -3.1542    0.0000 C   0  0  0  0  0  0  0  0  0  0  0  0
    3.0667   -1.9125    0.0000 O   0  0  0  0  0  0  0  0  0  0  0  0
    8.7667   -3.2000    0.0000 O   0  0  0  0  0  0  0  0  0  0  0  0
    7.9667   -2.9792    0.0000 C   0  0  0  0  0  0  0  0  0  0  0  0
    6.9125   -4.2500    0.0000 C   0  0  0  0  0  0  0  0  0  0  0  0
    8.0167   -4.1042    0.0000 C   0  0  0  0  0  0  0  0  0  0  0  0
    2.3542   -2.3292    0.0000 C   0  0  0  0  0  0  0  0  0  0  0  0
  2  1  1  0  0  0  0
  3  1  1  0  0  0  0
  4  3  1  0  0  0  0
  5 10  1  0  0  0  0
  7  4  1  0  0  0  0
  8  4  2  0  0  0  0
  9  8  1  0  0  0  0
 10  7  2  0  0  0  0
 11  5  1  0  0  0  0
 12 13  1  0  0  0  0
 13  2  1  0  0  0  0
 14  2  1  0  0  0  0
 15  2  1  0  0  0  0
 16 11  1  0  0  0  0
  9  5  2  0  0  0  0
M  END
>  <ID> (9017335)
9017335

>  <Supplier> (9017335)
ChemBridge

>  <clogP> (9017335)
5.700000000000001e-001

>  <RB> (9017335)
4

>  <tPSA> (9017335)
4.149000000000000e+001

>  <Hacc> (9017335)
3

>  <Hdon> (9017335)
2

>  <LogSw> (9017335)
-2.060000000000000e-001

>  <Group> (9017335)
2

$$$$
9017330
  -ISIS-  03310818282D

 22 24  0  0  0  0  0  0  0  0999 V2000
    4.1625    2.3750    0.0000 C   0  0  0  0  0  0  0  0  0  0  0  0
    4.5375    1.7250    0.0000 C   0  0  0  0  0  0  0  0  0  0  0  0
    3.4292    2.2208    0.0000 N   0  0  0  0  0  0  0  0  0  0  0  0
    4.5375    3.0250    0.0000 N   0  0  3  0  0  0  0  0  0  0  0  0
    5.6625    2.3750    0.0000 N   0  0  3  0  0  0  0  0  0  0  0  0
    5.2875    3.0250    0.0000 C   0  0  0  0  0  0  0  0  0  0  0  0
    5.2875    1.7250    0.0000 C   0  0  0  0  0  0  0  0  0  0  0  0
    3.3500    1.4750    0.0000 C   0  0  0  0  0  0  0  0  0  0  0  0
    4.0375    1.1708    0.0000 N   0  0  3  0  0  0  0  0  0  0  0  0
    2.7042    1.1000    0.0000 O   0  0  0  0  0  0  0  0  0  0  0  0
    5.6625    3.6750    0.0000 O   0  0  0  0  0  0  0  0  0  0  0  0
    5.6625    1.0750    0.0000 O   0  0  0  0  0  0  0  0  0  0  0  0
    2.0542    1.4750    0.0000 C   0  0  0  0  0  0  0  0  0  0  0  0
    2.0542    2.2250    0.0000 C   0  0  0  0  0  0  0  0  0  0  0  0
    4.1625    3.6750    0.0000 C   0  0  0  0  0  0  0  0  0  0  0  0
    6.4125    2.3750    0.0000 C   0  0  0  0  0  0  0  0  0  0  0  0
    4.1917    0.4333    0.0000 C   0  0  0  0  0  0  0  0  0  0  0  0
    1.4042    2.6000    0.0000 C   0  0  0  0  0  0  0  0  0  0  0  0
    1.4042    3.3583    0.0000 O   0  0  0  0  0  0  0  0  0  0  0  0
    0.7542    1.4750    0.0000 C   0  0  0  0  0  0  0  0  0  0  0  0
    1.4042    1.1000    0.0000 C   0  0  0  0  0  0  0  0  0  0  0  0
    0.7542    2.2250    0.0000 C   0  0  0  0  0  0  0  0  0  0  0  0
  2  1  2  0  0  0  0
  3  1  1  0  0  0  0
  4  1  1  0  0  0  0
  5  6  1  0  0  0  0
  6  4  1  0  0  0  0
  7  2  1  0  0  0  0
  8  3  2  0  0  0  0
  9  2  1  0  0  0  0
 10  8  1  0  0  0  0
 11  6  2  0  0  0  0
 12  7  2  0  0  0  0
 13 10  1  0  0  0  0
 14 13  1  0  0  0  0
 15  4  1  0  0  0  0
 16  5  1  0  0  0  0
 17  9  1  0  0  0  0
 18 14  2  0  0  0  0
 19 18  1  0  0  0  0
 20 21  1  0  0  0  0
 21 13  2  0  0  0  0
 22 20  2  0  0  0  0
  9  8  1  0  0  0  0
  7  5  1  0  0  0  0
 22 18  1  0  0  0  0
M  END
>  <ID> (9017330)
9017330

>  <Supplier> (9017330)
ChemBridge

>  <clogP> (9017330)
1.391000000000000e+000

>  <RB> (9017330)
2

>  <tPSA> (9017330)
9.128000000000000e+001

>  <Hacc> (9017330)
5

>  <Hdon> (9017330)
1

>  <LogSw> (9017330)
-2.013000000000000e+000

>  <Group> (9017330)
3

>  <Core> (9017330)
251

$$$$
7334354
  -ISIS-  03310818262D

 26 26  0  0  0  0  0  0  0  0999 V2000
    2.2250    2.1083    0.0000 N   0  0  3  0  0  0  0  0  0  0  0  0
    1.0292   -0.3292    0.0000 C   0  0  0  0  0  0  0  0  0  0  0  0
    0.2917   -0.4625    0.0000 C   0  0  0  0  0  0  0  0  0  0  0  0
    3.5250    2.8583    0.0000 O   0  0  0  0  0  0  0  0  0  0  0  0
    1.5125   -0.9000    0.0000 O   0  0  0  0  0  0  0  0  0  0  0  0
   -0.1958    0.1125    0.0000 O   0  0  0  0  0  0  0  0  0  0  0  0
    3.5250    2.1083    0.0000 C   0  0  3  0  0  0  0  0  0  0  0  0
    2.8750    3.2333    0.0000 C   0  0  3  0  0  0  0  0  0  0  0  0
    2.8750    1.7333    0.0000 C   0  0  0  0  0  0  0  0  0  0  0  0
    2.2250    2.8583    0.0000 C   0  0  0  0  0  0  0  0  0  0  0  0
    0.0375   -1.1667    0.0000 O   0  0  0  0  0  0  0  0  0  0  0  0
    1.2792    0.3833    0.0000 O   0  0  0  0  0  0  0  0  0  0  0  0
   -1.6750    2.1083    0.0000 C   0  0  0  0  0  0  0  0  0  0  0  0
   -1.0250    1.7333    0.0000 C   0  0  0  0  0  0  0  0  0  0  0  0
    1.5750    1.7333    0.0000 C   0  0  0  0  0  0  0  0  0  0  0  0
   -2.3208    1.7333    0.0000 C   0  0  0  0  0  0  0  0  0  0  0  0
    0.9250    2.1083    0.0000 C   0  0  0  0  0  0  0  0  0  0  0  0
   -0.3750    2.1083    0.0000 O   0  0  0  0  0  0  0  0  0  0  0  0
   -1.6750    0.6083    0.0000 C   0  0  0  0  0  0  0  0  0  0  0  0
    0.2750    1.7333    0.0000 C   0  0  0  0  0  0  0  0  0  0  0  0
   -1.0250    0.9833    0.0000 C   0  0  0  0  0  0  0  0  0  0  0  0
   -2.3208    0.9833    0.0000 C   0  0  0  0  0  0  0  0  0  0  0  0
    2.8750    3.9833    0.0000 C   0  0  0  0  0  0  0  0  0  0  0  0
    4.1667    1.7333    0.0000 C   0  0  0  0  0  0  0  0  0  0  0  0
   -2.9708    2.1083    0.0000 C   0  0  0  0  0  0  0  0  0  0  0  0
   -3.6208    1.7333    0.0000 C   0  0  0  0  0  0  0  0  0  0  0  0
  3  2  1  0  0  0  0
  4  7  1  0  0  0  0
  5  2  2  0  0  0  0
  6  3  2  0  0  0  0
  7  9  1  0  0  0  0
  8 10  1  0  0  0  0
  9  1  1  0  0  0  0
 10  1  1  0  0  0  0
 11  3  1  0  0  0  0
 12  2  1  0  0  0  0
 13 14  1  0  0  0  0
 14 18  1  0  0  0  0
 15  1  1  0  0  0  0
 16 13  2  0  0  0  0
 17 15  1  0  0  0  0
 18 20  1  0  0  0  0
 19 21  1  0  0  0  0
 20 17  1  0  0  0  0
 21 14  2  0  0  0  0
 22 19  2  0  0  0  0
 23  8  1  0  0  0  0
 24  7  1  0  0  0  0
 25 16  1  0  0  0  0
 26 25  1  0  0  0  0
  4  8  1  0  0  0  0
 16 22  1  0  0  0  0
M  END
>  <ID> (7334354)
7334354

>  <Supplier> (7334354)
ChemBridge

>  <clogP> (7334354)
9.600000000000000e-001

>  <RB> (7334354)
5

>  <tPSA> (7334354)
9.630000000000001e+001

>  <Hacc> (7334354)
7

>  <Hdon> (7334354)
2

>  <LogSw> (7334354)
-1.035000000000000e+000

>  <Group> (7334354)
2

>  <Core> (7334354)
104

$$$$
7645329
  -ISIS-  03310818262D

 33 39  0  0  0  0  0  0  0  0999 V2000
   -0.5333   -0.0417    0.0000 N   0  0  3  0  0  0  0  0  0  0  0  0
    0.1542    0.3833    0.0000 C   0  0  0  0  0  0  0  0  0  0  0  0
    0.8667   -0.8375    0.0000 C   0  0  0  0  0  0  0  0  0  0  0  0
    0.1792   -1.2417    0.0000 C   0  0  0  0  0  0  0  0  0  0  0  0
    1.5792   -1.2417    0.0000 C   0  0  0  0  0  0  0  0  0  0  0  0
   -0.5458    1.5833    0.0000 C   0  0  0  0  0  0  0  0  0  0  0  0
   -1.2458    1.1625    0.0000 C   0  0  0  0  0  0  0  0  0  0  0  0
    0.1542    1.1833    0.0000 N   0  0  0  0  0  0  0  0  0  0  0  0
   -1.2208    0.3583    0.0000 C   0  0  3  0  0  0  0  0  0  0  0  0
    0.8542   -0.0167    0.0000 S   0  0  0  0  0  0  0  0  0  0  0  0
    2.3292   -0.9042    0.0000 C   0  0  0  0  0  0  0  0  0  0  0  0
    2.8792   -1.5167    0.0000 N   0  0  0  0  0  0  0  0  0  0  0  0
    1.6667   -2.0542    0.0000 C   0  0  0  0  0  0  0  0  0  0  0  0
   -0.5583    2.3958    0.0000 C   0  0  0  0  0  0  0  0  0  0  0  0
   -1.9208   -0.0542    0.0000 C   0  0  0  0  0  0  0  0  0  0  0  0
    2.4792   -2.2292    0.0000 C   0  0  0  0  0  0  0  0  0  0  0  0
   -1.9333    1.5625    0.0000 C   0  0  0  0  0  0  0  0  0  0  0  0
   -1.9083   -0.8667    0.0000 S   0  0  0  0  0  0  0  0  0  0  0  0
   -0.0333   -2.0375    0.0000 O   0  0  0  0  0  0  0  0  0  0  0  0
    2.4917   -0.0917    0.0000 O   0  0  0  0  0  0  0  0  0  0  0  0
   -1.2583    2.7958    0.0000 C   0  0  0  0  0  0  0  0  0  0  0  0
   -2.6208    0.3458    0.0000 C   0  0  0  0  0  0  0  0  0  0  0  0
   -2.6083   -1.2792    0.0000 C   0  0  0  0  0  0  0  0  0  0  0  0
   -1.9458    2.3833    0.0000 C   0  0  0  0  0  0  0  0  0  0  0  0
   -3.3083   -0.8792    0.0000 C   0  0  0  0  0  0  0  0  0  0  0  0
    1.1167   -2.6667    0.0000 C   0  0  0  0  0  0  0  0  0  0  0  0
    0.1292    2.8000    0.0000 C   0  0  0  0  0  0  0  0  0  0  0  0
    2.7292   -3.0042    0.0000 C   0  0  0  0  0  0  0  0  0  0  0  0
   -1.2708    3.5958    0.0000 C   0  0  0  0  0  0  0  0  0  0  0  0
    0.1292    3.6208    0.0000 C   0  0  0  0  0  0  0  0  0  0  0  0
    1.3792   -3.4417    0.0000 C   0  0  0  0  0  0  0  0  0  0  0  0
    2.1917   -3.6167    0.0000 C   0  0  0  0  0  0  0  0  0  0  0  0
   -0.5708    4.0125    0.0000 C   0  0  0  0  0  0  0  0  0  0  0  0
  2  1  1  0  0  0  0
  3  4  1  0  0  0  0
  4  1  1  0  0  0  0
  5  3  2  0  0  0  0
  6  7  2  0  0  0  0
  7  9  1  0  0  0  0
  8  2  2  0  0  0  0
  9  1  1  0  0  0  0
 10  2  1  0  0  0  0
 11  5  1  0  0  0  0
 12 11  1  0  0  0  0
 13  5  1  0  0  0  0
 14  6  1  0  0  0  0
 15  9  1  0  0  0  0
 16 13  1  0  0  0  0
 17  7  1  0  0  0  0
 18 15  1  0  0  0  0
 19  4  2  0  0  0  0
 20 11  2  0  0  0  0
 21 24  1  0  0  0  0
 22 15  2  0  0  0  0
 23 18  1  0  0  0  0
 24 17  1  0  0  0  0
 25 22  1  0  0  0  0
 26 13  2  0  0  0  0
 27 14  1  0  0  0  0
 28 16  2  0  0  0  0
 29 21  1  0  0  0  0
 30 27  2  0  0  0  0
 31 26  1  0  0  0  0
 32 31  2  0  0  0  0
 33 29  2  0  0  0  0
  3 10  1  0  0  0  0
  6  8  1  0  0  0  0
 23 25  2  0  0  0  0
 14 21  2  0  0  0  0
 12 16  1  0  0  0  0
 30 33  1  0  0  0  0
 32 28  1  0  0  0  0
M  END
>  <ID> (7645329)
7645329

>  <Supplier> (7645329)
ChemBridge

>  <clogP> (7645329)
5.137000000000000e+000

>  <RB> (7645329)
1

>  <tPSA> (7645329)
6.346000000000000e+001

>  <Hacc> (7645329)
3

>  <Hdon> (7645329)
1

>  <LogSw> (7645329)
-7.711000000000000e+000

>  <Group> (7645329)
1

>  <Core> (7645329)
546

$$$$
6119804
  -ISIS-  03310818232D

 17 19  0  0  0  0  0  0  0  0999 V2000
    2.4042    2.1000    0.0000 C   0  0  0  0  0  0  0  0  0  0  0  0
    1.2000    2.8000    0.0000 C   0  0  0  0  0  0  0  0  0  0  0  0
    2.4042    0.7000    0.0000 C   0  0  0  0  0  0  0  0  0  0  0  0
    3.7042    2.5208    0.0000 N   0  0  0  0  0  0  0  0  0  0  0  0
    4.5500    1.4000    0.0000 O   0  0  0  0  0  0  0  0  0  0  0  0
    3.7042    0.2833    0.0000 N   0  0  0  0  0  0  0  0  0  0  0  0
    1.2000    4.2000    0.0000 N   0  0  0  0  0  0  0  0  0  0  0  0
    0.0000    2.1000    0.0000 C   0  0  0  0  0  0  0  0  0  0  0  0
    0.0000    0.7000    0.0000 C   0  0  0  0  0  0  0  0  0  0  0  0
    1.2000    0.0000    0.0000 C   0  0  0  0  0  0  0  0  0  0  0  0
    2.1792    5.1542    0.0000 C   0  0  0  0  0  0  0  0  0  0  0  0
    4.2000    7.1167    0.0000 C   0  0  0  0  0  0  0  0  0  0  0  0
    3.5292    4.7792    0.0000 C   0  0  0  0  0  0  0  0  0  0  0  0
    1.8500    6.5042    0.0000 C   0  0  0  0  0  0  0  0  0  0  0  0
    2.8292    7.5000    0.0000 C   0  0  0  0  0  0  0  0  0  0  0  0
    4.5500    5.7542    0.0000 C   0  0  0  0  0  0  0  0  0  0  0  0
    5.1542    8.0917    0.0000 C   0  0  0  0  0  0  0  0  0  0  0  0
  2  1  1  0  0  0  0
  3  1  1  0  0  0  0
  4  1  2  0  0  0  0
  5  4  1  0  0  0  0
  6  3  2  0  0  0  0
  7  2  1  0  0  0  0
  8  2  2  0  0  0  0
  9 10  2  0  0  0  0
 10  3  1  0  0  0  0
 11  7  1  0  0  0  0
 12 15  1  0  0  0  0
 13 11  2  0  0  0  0
 14 11  1  0  0  0  0
 15 14  2  0  0  0  0
 16 13  1  0  0  0  0
 17 12  1  0  0  0  0
  6  5  1  0  0  0  0
  8  9  1  0  0  0  0
 16 12  2  0  0  0  0
M  END
>  <ID> (6119804)
6119804

>  <Supplier> (6119804)
ChemBridge

>  <clogP> (6119804)
4.410000000000000e+000

>  <RB> (6119804)
2

>  <tPSA> (6119804)
5.095000000000000e+001

>  <Hacc> (6119804)
3

>  <Hdon> (6119804)
1

>  <LogSw> (6119804)
-4.609999999999999e+000

>  <Group> (6119804)
3

$$$$
6175000
  -ISIS-  03310818232D

 20 21  0  0  0  0  0  0  0  0999 V2000
    8.5292   -4.1917    0.0000 C   0  0  0  0  0  0  0  0  0  0  0  0
    7.8167   -3.7792    0.0000 N   0  0  0  0  0  0  0  0  0  0  0  0
    7.1042   -4.1917    0.0000 C   0  0  0  0  0  0  0  0  0  0  0  0
    9.2375   -3.7792    0.0000 C   0  0  0  0  0  0  0  0  0  0  0  0
    8.5250   -5.0167    0.0000 C   0  0  0  0  0  0  0  0  0  0  0  0
    5.6750   -4.1917    0.0000 S   0  0  0  0  0  0  0  0  0  0  0  0
    7.1042   -5.0167    0.0000 O   0  0  0  0  0  0  0  0  0  0  0  0
    6.3875   -3.7792    0.0000 C   0  0  0  0  0  0  0  0  0  0  0  0
    4.9542   -3.7792    0.0000 C   0  0  0  0  0  0  0  0  0  0  0  0
    3.5292   -2.9542    0.0000 C   0  0  0  0  0  0  0  0  0  0  0  0
    4.9625   -2.9542    0.0000 C   0  0  0  0  0  0  0  0  0  0  0  0
    4.2500   -4.1917    0.0000 C   0  0  0  0  0  0  0  0  0  0  0  0
    3.5375   -3.7792    0.0000 C   0  0  0  0  0  0  0  0  0  0  0  0
    4.2500   -2.5417    0.0000 C   0  0  0  0  0  0  0  0  0  0  0  0
    9.9500   -5.0250    0.0000 C   0  0  0  0  0  0  0  0  0  0  0  0
    9.2292   -5.4292    0.0000 C   0  0  0  0  0  0  0  0  0  0  0  0
    9.9542   -4.1917    0.0000 C   0  0  0  0  0  0  0  0  0  0  0  0
    9.2375   -2.9542    0.0000 C   0  0  0  0  0  0  0  0  0  0  0  0
    7.8042   -5.4292    0.0000 C   0  0  0  0  0  0  0  0  0  0  0  0
    2.8167   -2.5417    0.0000 C   0  0  0  0  0  0  0  0  0  0  0  0
  2  1  1  0  0  0  0
  3  2  1  0  0  0  0
  4  1  1  0  0  0  0
  5  1  2  0  0  0  0
  6  8  1  0  0  0  0
  7  3  2  0  0  0  0
  8  3  1  0  0  0  0
  9  6  1  0  0  0  0
 10 13  1  0  0  0  0
 11  9  2  0  0  0  0
 12  9  1  0  0  0  0
 13 12  2  0  0  0  0
 14 11  1  0  0  0  0
 15 16  2  0  0  0  0
 16  5  1  0  0  0  0
 17  4  2  0  0  0  0
 18  4  1  0  0  0  0
 19  5  1  0  0  0  0
 20 10  1  0  0  0  0
 15 17  1  0  0  0  0
 14 10  2  0  0  0  0
M  END
>  <ID> (6175000)
6175000

>  <Supplier> (6175000)
ChemBridge

>  <clogP> (6175000)
3.430000000000000e+000

>  <RB> (6175000)
4

>  <tPSA> (6175000)
2.910000000000000e+001

>  <Hacc> (6175000)
1

>  <Hdon> (6175000)
1

>  <LogSw> (6175000)
-4.211000000000000e+000

>  <Group> (6175000)
3

>  <Core> (6175000)
431

$$$$
5943426
  -ISIS-  03310818232D

 21 22  0  0  0  0  0  0  0  0999 V2000
    6.0750   -0.0292    0.0000 N   0  0  0  0  0  0  0  0  0  0  0  0
    5.3625    0.3833    0.0000 C   0  0  0  0  0  0  0  0  0  0  0  0
    6.7792   -0.4375    0.0000 C   0  0  0  0  0  0  0  0  0  0  0  0
    4.6500   -0.0292    0.0000 C   0  0  0  0  0  0  0  0  0  0  0  0
    1.7917   -0.0292    0.0000 C   0  0  0  0  0  0  0  0  0  0  0  0
    3.9375    0.3750    0.0000 C   0  0  0  0  0  0  0  0  0  0  0  0
    1.7917   -0.8667    0.0000 C   0  0  0  0  0  0  0  0  0  0  0  0
    2.5042    0.3750    0.0000 C   0  0  0  0  0  0  0  0  0  0  0  0
    7.4917   -0.0250    0.0000 C   0  0  0  0  0  0  0  0  0  0  0  0
    5.3542    1.2083    0.0000 O   0  0  0  0  0  0  0  0  0  0  0  0
    3.2250   -0.0292    0.0000 C   0  0  0  0  0  0  0  0  0  0  0  0
    2.5042   -1.2792    0.0000 C   0  0  0  0  0  0  0  0  0  0  0  0
    1.0792    0.3708    0.0000 Br  0  0  0  0  0  0  0  0  0  0  0  0
    7.4875    0.7958    0.0000 F   0  0  0  0  0  0  0  0  0  0  0  0
    3.2250   -0.8667    0.0000 C   0  0  0  0  0  0  0  0  0  0  0  0
    1.0792   -1.2792    0.0000 O   0  0  0  0  0  0  0  0  0  0  0  0
    6.7792   -1.2625    0.0000 C   0  0  0  0  0  0  0  0  0  0  0  0
    8.2042   -0.4292    0.0000 C   0  0  0  0  0  0  0  0  0  0  0  0
    1.0792   -2.1042    0.0000 C   0  0  0  0  0  0  0  0  0  0  0  0
    7.4917   -1.6667    0.0000 C   0  0  0  0  0  0  0  0  0  0  0  0
    8.2042   -1.2542    0.0000 C   0  0  0  0  0  0  0  0  0  0  0  0
  2  1  1  0  0  0  0
  3  1  1  0  0  0  0
  4  2  1  0  0  0  0
  5  8  1  0  0  0  0
  6  4  2  0  0  0  0
  7 12  1  0  0  0  0
  8 11  2  0  0  0  0
  9  3  2  0  0  0  0
 10  2  2  0  0  0  0
 11  6  1  0  0  0  0
 12 15  2  0  0  0  0
 13  5  1  0  0  0  0
 14  9  1  0  0  0  0
 15 11  1  0  0  0  0
 16  7  1  0  0  0  0
 17  3  1  0  0  0  0
 18  9  1  0  0  0  0
 19 16  1  0  0  0  0
 20 17  2  0  0  0  0
 21 20  1  0  0  0  0
 18 21  2  0  0  0  0
  7  5  2  0  0  0  0
M  END
>  <ID> (5943426)
5943426

>  <Supplier> (5943426)
ChemBridge

>  <clogP> (5943426)
4.150000000000000e+000

>  <RB> (5943426)
3

>  <tPSA> (5943426)
3.833000000000000e+001

>  <Hacc> (5943426)
2

>  <Hdon> (5943426)
1

>  <LogSw> (5943426)
-5.297000000000000e+000

>  <Group> (5943426)
2

>  <Core> (5943426)
435

$$$$
5344077
  -ISIS-  03310818222D

 16 17  0  0  0  0  0  0  0  0999 V2000
   -2.3125   -0.4500    0.0000 N   0  0  3  0  0  0  0  0  0  0  0  0
   -2.4000    0.5500    0.0000 C   0  0  0  0  0  0  0  0  0  0  0  0
   -3.3958    0.7833    0.0000 S   0  0  0  0  0  0  0  0  0  0  0  0
   -3.2333   -0.8542    0.0000 C   0  0  0  0  0  0  0  0  0  0  0  0
   -3.9000   -0.0917    0.0000 C   0  0  0  0  0  0  0  0  0  0  0  0
   -1.4125   -0.9667    0.0000 C   0  0  0  0  0  0  0  0  0  0  0  0
   -1.6500    1.2625    0.0000 O   0  0  0  0  0  0  0  0  0  0  0  0
   -0.5208   -0.4667    0.0000 N   0  0  3  0  0  0  0  0  0  0  0  0
   -3.5625   -1.8292    0.0000 C   0  0  0  0  0  0  0  0  0  0  0  0
   -4.9208   -0.2875    0.0000 C   0  0  0  0  0  0  0  0  0  0  0  0
    0.3500   -0.9875    0.0000 C   0  0  0  0  0  0  0  0  0  0  0  0
   -0.5125    0.5625    0.0000 C   0  0  0  0  0  0  0  0  0  0  0  0
   -4.5708   -2.0500    0.0000 C   0  0  0  0  0  0  0  0  0  0  0  0
    0.3792    1.0625    0.0000 C   0  0  0  0  0  0  0  0  0  0  0  0
    1.2542   -0.4875    0.0000 C   0  0  0  0  0  0  0  0  0  0  0  0
   -5.2708   -1.2667    0.0000 C   0  0  0  0  0  0  0  0  0  0  0  0
  2  1  1  0  0  0  0
  3  2  1  0  0  0  0
  4  1  1  0  0  0  0
  5  4  1  0  0  0  0
  6  1  1  0  0  0  0
  7  2  2  0  0  0  0
  8  6  1  0  0  0  0
  9  4  2  0  0  0  0
 10  5  2  0  0  0  0
 11  8  1  0  0  0  0
 12  8  1  0  0  0  0
 13  9  1  0  0  0  0
 14 12  1  0  0  0  0
 15 11  1  0  0  0  0
 16 13  2  0  0  0  0
  5  3  1  0  0  0  0
 10 16  1  0  0  0  0
M  END
>  <ID> (5344077)
5344077

>  <Supplier> (5344077)
ChemBridge

>  <clogP> (5344077)
2.240000000000000e+000

>  <RB> (5344077)
1

>  <tPSA> (5344077)
2.524000000000000e+001

>  <Hacc> (5344077)
2

>  <Hdon> (5344077)
0

>  <LogSw> (5344077)
-1.829000000000000e+000

>  <Group> (5344077)
1

$$$$
5344074
  -ISIS-  03310818222D

 18 19  0  0  0  0  0  0  0  0999 V2000
   -0.5958    2.2125    0.0000 C   0  0  0  0  0  0  0  0  0  0  0  0
   -1.2833    1.8208    0.0000 N   0  0  3  0  0  0  0  0  0  0  0  0
   -0.5958    2.9958    0.0000 N   0  0  0  0  0  0  0  0  0  0  0  0
   -1.9708    2.2125    0.0000 C   0  0  0  0  0  0  0  0  0  0  0  0
   -1.9708    3.0000    0.0000 C   0  0  0  0  0  0  0  0  0  0  0  0
   -1.2833    3.4000    0.0000 C   0  0  0  0  0  0  0  0  0  0  0  0
   -1.2833    1.0125    0.0000 C   0  0  0  0  0  0  0  0  0  0  0  0
   -2.6500    1.8000    0.0000 O   0  0  0  0  0  0  0  0  0  0  0  0
    0.0875    1.8125    0.0000 S   0  0  0  0  0  0  0  0  0  0  0  0
   -1.2833    4.1875    0.0000 O   0  0  0  0  0  0  0  0  0  0  0  0
   -1.9458    0.6333    0.0000 C   0  0  0  0  0  0  0  0  0  0  0  0
   -0.5958    0.6333    0.0000 C   0  0  0  0  0  0  0  0  0  0  0  0
[truncated: 724,836 more chars]
