# Supplementary material for: FAF-Drugs2: Free ADME/tox filtering tool to assist drug discovery and chemical biology projects
Source: BMC Bioinformatics. 2008 Sep 24;9:396. doi: 10.1186/1471-2105-9-396 (PMC2561050; doi:10.1186/1471-2105-9-396)
Supplement: Additional file 1 — This file contains the FAF-Drugs2 package and user manual. [file 1471-2105-9-396-S1.gz › FAFDrugs2/example/FAFDrugs2_OUTPUT_Jul_16_2008_17h57m34/1000mol_Nosalts.sdf]

5275518
 OpenBabel07160817572D

 37 41  0  0  0  0  0  0  0  0999 V2000
    1.2500    1.4000    0.0000 C   0  0  0  0  0
    2.1667    1.4958    0.0000 C   0  0  0  0  0
    2.5292    0.6625    0.0000 N   0  0  0  0  0
   -2.1208   -1.4292    0.0000 C   0  0  0  0  0
    1.0375    0.5125    0.0000 C   0  0  0  0  0
    1.8500    0.0333    0.0000 C   0  0  0  0  0
   -2.1000   -2.3500    0.0000 N   0  3  0  0  0
   -1.3333   -0.9292    0.0000 C   0  0  0  0  0
   -2.9333   -1.0167    0.0000 C   0  0  0  0  0
    0.6375    2.0833    0.0000 C   0  0  0  0  0
   -1.3833   -0.0292    0.0000 N   0  0  0  0  0
   -0.5333   -1.3792    0.0000 O   0  0  0  0  0
    1.8500   -0.8542    0.0000 C   0  0  0  0  0
   -2.9708   -0.0917    0.0000 N   0  0  0  0  0
    0.2542    0.0333    0.0000 C   0  0  0  0  0
   -1.2958   -2.7875    0.0000 O   0  5  0  0  0
    3.4000    0.5333    0.0000 C   0  0  0  0  0
   -2.2125    0.3958    0.0000 C   0  0  0  0  0
   -2.8833   -2.8167    0.0000 O   0  0  0  0  0
    0.2792   -0.8875    0.0000 C   0  0  0  0  0
    0.9292    2.9583    0.0000 O   0  0  0  0  0
   -3.6958   -1.5167    0.0000 C   0  0  0  0  0
    1.0375   -1.3375    0.0000 C   0  0  0  0  0
    2.6375    2.2833    0.0000 C   0  0  0  0  0
   -0.2625    1.9000    0.0000 O   0  0  0  0  0
    3.9792    1.2500    0.0000 C   0  0  0  0  0
    3.7542   -0.3292    0.0000 C   0  0  0  0  0
   -3.6208   -2.4375    0.0000 C   0  0  0  0  0
   -4.5000   -1.1042    0.0000 C   0  0  0  0  0
   -0.8458    2.5958    0.0000 C   0  0  0  0  0
   -1.7458    2.4125    0.0000 C   0  0  0  0  0
    4.8792    1.1125    0.0000 C   0  0  0  0  0
    4.6542   -0.4542    0.0000 C   0  0  0  0  0
   -4.4125   -2.9500    0.0000 C   0  0  0  0  0
   -5.2708   -1.6000    0.0000 C   0  0  0  0  0
   -5.2208   -2.5292    0.0000 C   0  0  0  0  0
    5.2375    0.2625    0.0000 C   0  0  0  0  0
  2  1  2  0  0  0
  5  1  1  0  0  0
 10  1  1  0  0  0
  3  2  1  0  0  0
 24  2  1  0  0  0
 17  3  1  0  0  0
  3  6  1  0  0  0
  4  8  1  0  0  0
  7  4  1  0  0  0
  9  4  2  0  0  0
  6  5  2  0  0  0
 15  5  1  0  0  0
 13  6  1  0  0  0
 16  7  1  0  0  0
 19  7  2  0  0  0
  8 12  1  0  0  0
 11  8  2  0  0  0
 22  9  1  0  0  0
  9 14  1  0  0  0
 21 10  2  0  0  0
 25 10  1  0  0  0
 18 11  1  0  0  0
 12 20  1  0  0  0
 23 13  2  0  0  0
 14 18  2  0  0  0
 20 15  2  0  0  0
 26 17  2  0  0  0
 27 17  1  0  0  0
 23 20  1  0  0  0
 28 22  1  0  0  0
 29 22  1  0  0  0
 30 25  1  0  0  0
 32 26  1  0  0  0
 33 27  2  0  0  0
 34 28  1  0  0  0
 35 29  1  0  0  0
 31 30  1  0  0  0
 32 37  2  0  0  0
 37 33  1  0  0  0
 34 36  1  0  0  0
 36 35  1  0  0  0
M  END
>  <ID>
5275518

>  <Supplier>
ChemBridge

>  <clogP>
7.790000000000000e+000

>  <RB>
5

>  <tPSA>
1.093800000000000e+002

>  <Hacc>
8

>  <Hdon>
0

>  <LogSw>
-9.891000000000000e+000

>  <Group>
3

$$$$
5275513
 OpenBabel07160817572D

 25 27  0  0  0  0  0  0  0  0999 V2000
    0.7292    3.0000    0.0000 C   0  0  0  0  0
   -0.5958    2.9958    0.0000 C   0  0  0  0  0
    0.1000    3.3833    0.0000 C   0  0  0  0  0
    0.7292    2.2083    0.0000 C   0  0  0  0  0
   -0.5958    2.2125    0.0000 C   0  0  0  0  0
    0.1000    1.8000    0.0000 O   0  0  0  0  0
   -1.2708    3.3958    0.0000 C   0  0  0  0  0
    0.1000    4.1667    0.0000 C   0  0  0  0  0
    0.1000    5.7292    0.0000 C   0  0  0  0  0
    1.4375    3.4000    0.0000 C   0  0  0  0  0
   -0.5958    5.3375    0.0000 C   0  0  0  0  0
    0.7500    5.3375    0.0000 C   0  0  0  0  0
   -0.5958    4.5542    0.0000 C   0  0  0  0  0
    0.7500    4.5542    0.0000 C   0  0  0  0  0
    2.1292    3.8208    0.0000 N   0  0  0  0  0
   -1.2708    1.8125    0.0000 C   0  0  0  0  0
   -1.9500    2.9958    0.0000 C   0  0  0  0  0
   -1.2708    4.1667    0.0000 O   0  0  0  0  0
    1.4375    1.7833    0.0000 N   0  0  0  0  0
   -1.9500    2.2083    0.0000 C   0  0  0  0  0
   -1.2833    5.7167    0.0000 Br  0  0  0  0  0
    0.1042    6.5167    0.0000 O   0  0  0  0  0
    1.4292    5.7292    0.0000 O   0  0  0  0  0
   -2.6333    1.8000    0.0000 C   0  0  0  0  0
    2.1042    5.3375    0.0000 C   0  0  0  0  0
  3  1  1  0  0  0
  4  1  2  0  0  0
 10  1  1  0  0  0
  2  3  1  0  0  0
  7  2  1  0  0  0
  5  2  2  0  0  0
  8  3  1  0  0  0
  6  4  1  0  0  0
 19  4  1  0  0  0
  5  6  1  0  0  0
 16  5  1  0  0  0
 17  7  1  0  0  0
 18  7  2  0  0  0
 13  8  1  0  0  0
 14  8  2  0  0  0
  9 12  2  0  0  0
 22  9  1  0  0  0
 11  9  1  0  0  0
 15 10  3  0  0  0
 11 13  2  0  0  0
 21 11  1  0  0  0
 12 14  1  0  0  0
 23 12  1  0  0  0
 20 16  1  0  0  0
 20 17  1  0  0  0
 24 20  1  0  0  0
 25 23  1  0  0  0
M  END
>  <ID>
5275513

>  <Supplier>
ChemBridge

>  <clogP>
1.080000000000000e+000

>  <RB>
1

>  <tPSA>
1.055700000000000e+002

>  <Hacc>
5

>  <Hdon>
2

>  <LogSw>
-2.334000000000000e+000

>  <Group>
1

>  <Core>
091

$$$$
9082136
 OpenBabel07160817572D

 24 27  0  0  0  0  0  0  0  0999 V2000
    3.2917    2.6583    0.0000 C   0  0  0  0  0
    3.9417    2.2833    0.0000 N   0  0  0  0  0
    5.2417    1.5333    0.0000 N   0  0  0  0  0
    2.6417    2.2833    0.0000 C   0  0  0  0  0
    1.3417    2.2833    0.0000 C   0  0  0  0  0
    5.8917    1.1583    0.0000 C   0  0  0  0  0
    1.9917    2.6583    0.0000 C   0  0  0  0  0
    1.3417    1.5333    0.0000 C   0  0  0  0  0
    0.6292    2.5208    0.0000 O   0  0  0  0  0
    0.6292    1.2958    0.0000 O   0  0  0  0  0
    4.5917    2.6583    0.0000 C   0  0  0  0  0
    3.9417    1.5333    0.0000 C   0  0  0  0  0
    4.5917    1.1583    0.0000 C   0  0  0  0  0
    5.2417    2.2833    0.0000 C   0  0  0  0  0
    0.1917    1.9083    0.0000 C   0  0  0  0  0
    3.2917    3.4083    0.0000 O   0  0  0  0  0
    2.6417    1.5333    0.0000 C   0  0  0  0  0
    5.8917    0.4083    0.0000 C   0  0  0  0  0
    1.9917    1.1583    0.0000 C   0  0  0  0  0
    6.5417    1.5333    0.0000 C   0  0  0  0  0
    5.2417    0.0333    0.0000 C   0  0  0  0  0
    6.5417    0.0333    0.0000 C   0  0  0  0  0
    7.1917    1.1583    0.0000 C   0  0  0  0  0
    7.1917    0.4083    0.0000 C   0  0  0  0  0
  2  1  1  0  0  0
  4  1  1  0  0  0
 16  1  2  0  0  0
 11  2  1  0  0  0
 12  2  1  0  0  0
  3 13  1  0  0  0
  6  3  1  0  0  0
  3 14  1  0  0  0
  7  4  2  0  0  0
 17  4  1  0  0  0
  5  7  1  0  0  0
  9  5  1  0  0  0
  5  8  2  0  0  0
 18  6  1  0  0  0
 20  6  2  0  0  0
  8 19  1  0  0  0
 10  8  1  0  0  0
 15  9  1  0  0  0
 10 15  1  0  0  0
 14 11  1  0  0  0
 13 12  1  0  0  0
 19 17  2  0  0  0
 21 18  1  0  0  0
 22 18  2  0  0  0
 23 20  1  0  0  0
 22 24  1  0  0  0
 24 23  2  0  0  0
M  END
>  <ID>
9082136

>  <Supplier>
ChemBridge

>  <clogP>
2.250000000000000e+000

>  <RB>
2

>  <tPSA>
4.201000000000001e+001

>  <Hacc>
3

>  <Hdon>
0

>  <LogSw>
-3.487000000000000e+000

>  <Group>
2

>  <Core>
158

$$$$
5333268
 OpenBabel07160817572D

 26 27  0  0  0  0  0  0  0  0999 V2000
   -1.2625   -2.9292    0.0000 N   0  3  0  0  0
    0.6667   -1.8042    0.0000 C   0  0  0  0  0
    1.3167   -1.4292    0.0000 C   0  0  0  0  0
    0.0167   -1.4292    0.0000 C   0  0  0  0  0
   -0.6125   -2.5542    0.0000 C   0  0  0  0  0
   -0.6125   -1.8042    0.0000 C   0  0  0  0  0
    3.2667   -1.8042    0.0000 C   0  0  0  0  0
    1.9667   -1.8042    0.0000 N   0  0  0  0  0
    2.6167   -1.4292    0.0000 N   0  0  0  0  0
    0.6667   -2.5542    0.0000 C   0  0  0  0  0
   -1.9125   -2.5542    0.0000 O   0  5  0  0  0
   -1.2625   -3.6792    0.0000 O   0  0  0  0  0
    3.9167   -1.4292    0.0000 C   0  0  0  0  0
    5.8667   -0.3042    0.0000 C   0  0  0  0  0
    5.2167   -0.6792    0.0000 C   0  0  0  0  0
    0.0167   -2.9292    0.0000 C   0  0  0  0  0
    1.3167   -0.6792    0.0000 O   0  0  0  0  0
    3.2667   -2.5542    0.0000 O   0  0  0  0  0
    4.5667   -1.8042    0.0000 C   0  0  0  0  0
    3.9167   -0.6792    0.0000 C   0  0  0  0  0
    4.5667   -0.3042    0.0000 C   0  0  0  0  0
    5.2167   -1.4292    0.0000 C   0  0  0  0  0
    0.0167   -0.6792    0.0000 Cl  0  0  0  0  0
    5.8667    0.4333    0.0000 C   0  0  0  0  0
    6.6167   -0.3042    0.0000 C   0  0  0  0  0
    6.5167   -0.6792    0.0000 C   0  0  0  0  0
  5  1  1  0  0  0
 11  1  1  0  0  0
 12  1  2  0  0  0
  2 10  2  0  0  0
  3  2  1  0  0  0
  2  4  1  0  0  0
  8  3  1  0  0  0
 17  3  2  0  0  0
  4  6  2  0  0  0
 23  4  1  0  0  0
  6  5  1  0  0  0
 16  5  2  0  0  0
  7  9  1  0  0  0
 13  7  1  0  0  0
 18  7  2  0  0  0
  9  8  1  0  0  0
 10 16  1  0  0  0
 19 13  1  0  0  0
 20 13  2  0  0  0
 14 15  1  0  0  0
 24 14  1  0  0  0
 25 14  1  0  0  0
 26 14  1  0  0  0
 15 21  2  0  0  0
 22 15  1  0  0  0
 22 19  2  0  0  0
 21 20  1  0  0  0
M  END
>  <ID>
5333268

>  <Supplier>
ChemBridge

>  <clogP>
5.650000000000000e+000

>  <RB>
4

>  <tPSA>
1.013400000000000e+002

>  <Hacc>
4

>  <Hdon>
2

>  <LogSw>
-7.154999999999998e+000

>  <Group>
1

>  <Core>
442

$$$$
7508287
 OpenBabel07160817572D

 29 31  0  0  0  0  0  0  0  0999 V2000
   -1.5500    1.3333    0.0000 C   0  0  0  0  0
   -0.8125    1.7958    0.0000 C   0  0  0  0  0
   -1.5500    0.4708    0.0000 C   0  0  0  0  0
   -0.8125   -0.8042    0.0000 C   0  0  0  0  0
   -0.0958    1.3708    0.0000 N   0  0  0  0  0
   -0.8125    0.0500    0.0000 N   0  0  0  0  0
    0.6500    1.8125    0.0000 C   0  0  0  0  0
    0.6417    2.6750    0.0000 C   0  0  0  0  0
   -2.2958    1.7500    0.0000 C   0  0  0  0  0
   -0.0958   -1.2292    0.0000 C   0  0  0  0  0
   -0.8333    2.6500    0.0000 O   0  0  0  0  0
   -1.5500   -1.2292    0.0000 O   0  0  0  0  0
    1.4000    3.1333    0.0000 C   0  0  0  0  0
   -2.2958    0.0500    0.0000 C   0  0  0  0  0
    1.4292    1.3875    0.0000 C   0  0  0  0  0
    0.6500   -0.8042    0.0000 C   0  0  0  0  0
   -0.0958   -2.0667    0.0000 C   0  0  0  0  0
   -3.0333    1.3333    0.0000 C   0  0  0  0  0
    2.1542    2.7125    0.0000 C   0  0  0  0  0
    1.3875   -2.0667    0.0000 C   0  0  0  0  0
   -3.0333    0.4958    0.0000 C   0  0  0  0  0
    2.1917    1.8458    0.0000 C   0  0  0  0  0
    0.6500   -2.4875    0.0000 C   0  0  0  0  0
    1.3875   -1.2292    0.0000 C   0  0  0  0  0
   -3.7625    1.7458    0.0000 Cl  0  0  0  0  0
    2.1500   -2.4667    0.0000 O   0  0  0  0  0
   -0.1250    3.1083    0.0000 C   0  0  0  0  0
    2.9125    3.1708    0.0000 C   0  0  0  0  0
    2.9000   -2.0667    0.0000 C   0  0  0  0  0
  2  1  1  0  0  0
  3  1  2  0  0  0
  9  1  1  0  0  0
  5  2  1  0  0  0
 11  2  2  0  0  0
  6  3  1  0  0  0
 14  3  1  0  0  0
  4  6  1  0  0  0
 10  4  1  0  0  0
 12  4  2  0  0  0
  7  5  1  0  0  0
  8  7  1  0  0  0
 15  7  2  0  0  0
 13  8  2  0  0  0
 27  8  1  0  0  0
 18  9  2  0  0  0
 16 10  2  0  0  0
 17 10  1  0  0  0
 19 13  1  0  0  0
 14 21  2  0  0  0
 22 15  1  0  0  0
 24 16  1  0  0  0
 23 17  2  0  0  0
 21 18  1  0  0  0
 25 18  1  0  0  0
 19 22  2  0  0  0
 28 19  1  0  0  0
 20 23  1  0  0  0
 26 20  1  0  0  0
 20 24  2  0  0  0
 29 26  1  0  0  0
M  END
>  <ID>
7508287

>  <Supplier>
ChemBridge

>  <clogP>
5.058000000000000e+000

>  <RB>
4

>  <tPSA>
6.743000000000001e+001

>  <Hacc>
3

>  <Hdon>
2

>  <LogSw>
-6.948000000000000e+000

>  <Group>
3

>  <Core>
141

$$$$
6381087
 OpenBabel07160817572D

 19 21  0  0  0  0  0  0  0  0999 V2000
    4.6042   -4.4125    0.0000 N   0  0  0  0  0
    7.4667   -4.4000    0.0000 C   0  0  0  0  0
    3.8917   -4.0000    0.0000 C   0  0  0  0  0
    6.7500   -3.9917    0.0000 C   0  0  0  0  0
    8.2167   -4.0625    0.0000 C   0  0  0  0  0
    7.5542   -5.2167    0.0000 S   0  0  0  0  0
    6.0375   -4.4042    0.0000 C   0  0  0  0  0
    8.3625   -5.3917    0.0000 C   0  0  0  0  0
    8.7750   -4.6750    0.0000 C   0  0  0  0  0
    5.3167   -3.9917    0.0000 C   0  0  0  0  0
    3.1750   -4.4167    0.0000 C   0  0  0  0  0
    3.8917   -3.1750    0.0000 C   0  0  0  0  0
    4.6000   -2.7542    0.0000 C   0  0  0  0  0
    5.3167   -3.1667    0.0000 C   0  0  0  0  0
    3.1667   -5.2417    0.0000 O   0  0  0  0  0
    8.3875   -3.2542    0.0000 C   0  0  0  0  0
    2.4625   -3.1750    0.0000 C   0  0  0  0  0
    2.4625   -4.0042    0.0000 C   0  0  0  0  0
    3.1750   -2.7625    0.0000 C   0  0  0  0  0
  3  1  1  0  0  0
 10  1  2  0  0  0
  2  4  1  0  0  0
  5  2  2  0  0  0
  6  2  1  0  0  0
 11  3  2  0  0  0
 12  3  1  0  0  0
  4  7  2  0  0  0
  9  5  1  0  0  0
 16  5  1  0  0  0
  8  6  1  0  0  0
  7 10  1  0  0  0
  9  8  2  0  0  0
 14 10  1  0  0  0
 15 11  1  0  0  0
 18 11  1  0  0  0
 19 12  2  0  0  0
 12 13  1  0  0  0
 13 14  2  0  0  0
 17 19  1  0  0  0
 17 18  2  0  0  0
M  END
>  <ID>
6381087

>  <Supplier>
ChemBridge

>  <clogP>
4.510000000000000e+000

>  <RB>
2

>  <tPSA>
3.311999999999998e+001

>  <Hacc>
2

>  <Hdon>
1

>  <LogSw>
-4.422000000000000e+000

>  <Group>
3

>  <Core>
275

$$$$
6381084
 OpenBabel07160817572D

 26 28  0  0  0  0  0  0  0  0999 V2000
    6.2250   -4.7875    0.0000 C   0  0  0  0  0
    5.6500   -4.3000    0.0000 S   0  0  0  0  0
    5.9292   -5.4792    0.0000 N   0  0  0  0  0
    5.1875   -5.4167    0.0000 N   0  0  0  0  0
    6.9500   -4.6125    0.0000 N   0  0  0  0  0
    5.0167   -4.6917    0.0000 C   0  0  0  0  0
    7.1625   -3.8917    0.0000 C   0  0  0  0  0
    7.9500   -3.6667    0.0000 N   0  0  0  0  0
    6.6500   -3.3167    0.0000 O   0  0  0  0  0
    8.6792   -3.5167    0.0000 C   0  0  0  0  0
    8.9125   -2.8042    0.0000 C   0  0  0  0  0
    4.3917   -4.3792    0.0000 C   0  0  0  0  0
    4.7250   -3.7125    0.0000 C   0  0  0  0  0
    9.6417   -2.6500    0.0000 C   0  0  0  0  0
    5.4000   -2.3750    0.0000 C   0  0  0  0  0
    4.3125   -3.0875    0.0000 C   0  0  0  0  0
    5.4667   -3.6667    0.0000 C   0  0  0  0  0
    5.8000   -3.0000    0.0000 C   0  0  0  0  0
    4.6542   -2.4167    0.0000 C   0  0  0  0  0
    9.8792   -1.9292    0.0000 O   0  0  0  0  0
    5.7542   -1.6625    0.0000 O   0  0  0  0  0
    9.9167   -3.9167    0.0000 C   0  0  0  0  0
    9.1792   -4.0667    0.0000 C   0  0  0  0  0
   10.1417   -3.2042    0.0000 C   0  0  0  0  0
    6.5542   -1.6167    0.0000 C   0  0  0  0  0
    9.3667   -1.3750    0.0000 C   0  0  0  0  0
  2  1  1  0  0  0
  3  1  2  0  0  0
  5  1  1  0  0  0
  6  2  1  0  0  0
  4  3  1  0  0  0
  4  6  2  0  0  0
  7  5  1  0  0  0
 12  6  1  0  0  0
  8  7  1  0  0  0
  9  7  2  0  0  0
 10  8  1  0  0  0
 11 10  2  0  0  0
 23 10  1  0  0  0
 14 11  1  0  0  0
 13 12  1  0  0  0
 16 13  2  0  0  0
 17 13  1  0  0  0
 20 14  1  0  0  0
 14 24  2  0  0  0
 15 18  1  0  0  0
 21 15  1  0  0  0
 19 15  2  0  0  0
 19 16  1  0  0  0
 18 17  2  0  0  0
 26 20  1  0  0  0
 25 21  1  0  0  0
 22 23  2  0  0  0
 24 22  1  0  0  0
M  END
>  <ID>
6381084

>  <Supplier>
ChemBridge

>  <clogP>
3.430000000000000e+000

>  <RB>
4

>  <tPSA>
8.537000000000001e+001

>  <Hacc>
5

>  <Hdon>
2

>  <LogSw>
-4.830000000000000e+000

>  <Group>
3

>  <Core>
246

$$$$
9034967
 OpenBabel07160817572D

 25 27  0  0  0  0  0  0  0  0999 V2000
    7.7250    1.9750    0.0000 C   0  0  0  0  0
    7.0750    1.6000    0.0000 C   0  0  0  0  0
   10.9667    1.6000    0.0000 N   0  0  0  0  0
   10.9667    3.1083    0.0000 N   0  0  0  0  0
   10.3250    1.9750    0.0000 C   0  0  0  0  0
    8.3750    1.6000    0.0000 N   0  0  0  0  0
   10.3250    2.7250    0.0000 C   0  0  0  0  0
   11.6167    1.9750    0.0000 C   0  0  0  0  0
   11.6167    2.7250    0.0000 C   0  0  0  0  0
    9.6750    1.6000    0.0000 C   0  0  0  0  0
    9.0250    1.9750    0.0000 C   0  0  0  0  0
    7.7250    2.7250    0.0000 O   0  0  0  0  0
    6.4250    1.9750    0.0000 C   0  0  0  0  0
    7.0750    0.8500    0.0000 C   0  0  0  0  0
    9.6750    3.1083    0.0000 C   0  0  0  0  0
    9.0250    2.7250    0.0000 C   0  0  0  0  0
    6.4250    2.7250    0.0000 O   0  0  0  0  0
    7.7250    0.4750    0.0000 O   0  0  0  0  0
    5.7750    0.8500    0.0000 C   0  0  0  0  0
   12.2667    3.1083    0.0000 C   0  0  0  0  0
   12.2667    1.6000    0.0000 C   0  0  0  0  0
    6.4250    0.4750    0.0000 C   0  0  0  0  0
    5.7750    1.6000    0.0000 C   0  0  0  0  0
    5.7750    3.1083    0.0000 C   0  0  0  0  0
    7.7250   -0.2750    0.0000 C   0  0  0  0  0
  2  1  1  0  0  0
  6  1  1  0  0  0
 12  1  2  0  0  0
 13  2  2  0  0  0
 14  2  1  0  0  0
  3  5  1  0  0  0
  8  3  2  0  0  0
  4  7  1  0  0  0
  9  4  2  0  0  0
  5 10  2  0  0  0
  5  7  1  0  0  0
 11  6  1  0  0  0
  7 15  2  0  0  0
 21  8  1  0  0  0
  8  9  1  0  0  0
 20  9  1  0  0  0
 10 11  1  0  0  0
 16 11  2  0  0  0
 17 13  1  0  0  0
 23 13  1  0  0  0
 18 14  1  0  0  0
 22 14  2  0  0  0
 15 16  1  0  0  0
 24 17  1  0  0  0
 25 18  1  0  0  0
 19 22  1  0  0  0
 23 19  2  0  0  0
M  END
>  <ID>
9034967

>  <Supplier>
ChemBridge

>  <clogP>
3.520000000000000e+000

>  <RB>
2

>  <tPSA>
7.334000000000000e+001

>  <Hacc>
5

>  <Hdon>
1

>  <LogSw>
-4.666000000000000e+000

>  <Group>
2

>  <Core>
423

$$$$
6381082
 OpenBabel07160817572D

 28 30  0  0  0  0  0  0  0  0999 V2000
    6.3625   -5.3792    0.0000 C   0  0  0  0  0
    5.7375   -4.9292    0.0000 S   0  0  0  0  0
    6.1125   -6.1292    0.0000 N   0  0  0  0  0
    5.1125   -5.3792    0.0000 C   0  0  0  0  0
    5.3500   -6.1292    0.0000 N   0  0  0  0  0
    7.0917   -5.1417    0.0000 N   0  0  0  0  0
    7.7625   -5.1292    0.0000 C   0  0  0  0  0
    4.0042   -5.7292    0.0000 C   0  0  0  0  0
    4.5917   -5.2125    0.0000 C   0  0  0  0  0
    8.1625   -5.7292    0.0000 N   0  0  0  0  0
    3.2792   -5.4875    0.0000 N   0  0  0  0  0
    8.1042   -4.5375    0.0000 O   0  0  0  0  0
    4.1542   -6.4750    0.0000 O   0  0  0  0  0
    8.4917   -6.3125    0.0000 C   0  0  0  0  0
    2.7042   -5.9917    0.0000 C   0  0  0  0  0
    9.1542   -7.4667    0.0000 C   0  0  0  0  0
    1.5667   -7.0000    0.0000 C   0  0  0  0  0
    9.4875   -8.0542    0.0000 F   0  0  0  0  0
    8.1542   -6.8875    0.0000 C   0  0  0  0  0
    2.8625   -6.7292    0.0000 C   0  0  0  0  0
    9.1542   -6.3125    0.0000 C   0  0  0  0  0
    1.9917   -5.7417    0.0000 C   0  0  0  0  0
    8.4875   -7.4625    0.0000 C   0  0  0  0  0
    9.4875   -6.8917    0.0000 C   0  0  0  0  0
    1.4167   -6.2500    0.0000 C   0  0  0  0  0
    2.2917   -7.2417    0.0000 C   0  0  0  0  0
    1.0042   -7.4917    0.0000 O   0  0  0  0  0
    1.1542   -8.2292    0.0000 C   0  0  0  0  0
  2  1  1  0  0  0
  3  1  2  0  0  0
  6  1  1  0  0  0
  4  2  1  0  0  0
  5  3  1  0  0  0
  9  4  1  0  0  0
  4  5  2  0  0  0
  7  6  1  0  0  0
 10  7  1  0  0  0
 12  7  2  0  0  0
  8  9  1  0  0  0
 11  8  1  0  0  0
 13  8  2  0  0  0
 14 10  1  0  0  0
 15 11  1  0  0  0
 19 14  1  0  0  0
 21 14  2  0  0  0
 20 15  1  0  0  0
 22 15  2  0  0  0
 16 24  2  0  0  0
 18 16  1  0  0  0
 16 23  1  0  0  0
 17 25  2  0  0  0
 27 17  1  0  0  0
 17 26  1  0  0  0
 23 19  2  0  0  0
 26 20  2  0  0  0
 24 21  1  0  0  0
 25 22  1  0  0  0
 28 27  1  0  0  0
M  END
>  <ID>
6381082

>  <Supplier>
ChemBridge

>  <clogP>
2.310000000000000e+000

>  <RB>
5

>  <tPSA>
1.052400000000000e+002

>  <Hacc>
5

>  <Hdon>
3

>  <LogSw>
-4.099000000000000e+000

>  <Group>
3

>  <Core>
246

$$$$
6381081
 OpenBabel07160817572D

 24 25  0  0  0  0  0  0  0  0999 V2000
    2.5042    0.3250    0.0000 C   0  0  0  0  0
    3.2250    0.7333    0.0000 N   0  0  0  0  0
    1.2042    0.3375    0.0000 O   0  0  0  0  0
    0.5625    0.7208    0.0000 C   0  0  0  0  0
   -0.0958    0.3583    0.0000 C   0  0  0  0  0
    4.5250    0.7333    0.0000 C   0  0  0  0  0
    5.1750    0.3500    0.0000 C   0  0  0  0  0
    1.8542    0.7083    0.0000 C   0  0  0  0  0
   -0.7375    0.7375    0.0000 C   0  0  0  0  0
    3.8667    0.3583    0.0000 C   0  0  0  0  0
    5.1667   -0.4042    0.0000 C   0  0  0  0  0
    2.5000   -0.5000    0.0000 O   0  0  0  0  0
    0.5667    1.4708    0.0000 C   0  0  0  0  0
    4.5167   -0.7750    0.0000 C   0  0  0  0  0
   -0.7333    1.4875    0.0000 C   0  0  0  0  0
   -0.1000   -0.3917    0.0000 Cl  0  0  0  0  0
    3.8667   -0.3917    0.0000 C   0  0  0  0  0
   -0.0750    1.8583    0.0000 C   0  0  0  0  0
    5.8250    0.7208    0.0000 O   0  0  0  0  0
   -1.3750    1.8708    0.0000 Cl  0  0  0  0  0
    5.8167   -0.7792    0.0000 O   0  0  0  0  0
    1.8667    1.4583    0.0000 C   0  0  0  0  0
    5.8292    1.4708    0.0000 C   0  0  0  0  0
    6.4667   -0.4125    0.0000 C   0  0  0  0  0
  2  1  1  0  0  0
  8  1  1  0  0  0
 12  1  2  0  0  0
 10  2  1  0  0  0
  3  8  1  0  0  0
  4  3  1  0  0  0
  5  4  2  0  0  0
 13  4  1  0  0  0
  9  5  1  0  0  0
 16  5  1  0  0  0
  6 10  2  0  0  0
  7  6  1  0  0  0
 19  7  1  0  0  0
  7 11  2  0  0  0
 22  8  1  0  0  0
  9 15  2  0  0  0
 17 10  1  0  0  0
 11 14  1  0  0  0
 21 11  1  0  0  0
 18 13  2  0  0  0
 14 17  2  0  0  0
 15 18  1  0  0  0
 20 15  1  0  0  0
 23 19  1  0  0  0
 24 21  1  0  0  0
M  END
>  <ID>
6381081

>  <Supplier>
ChemBridge

>  <clogP>
4.100000000000000e+000

>  <RB>
4

>  <tPSA>
5.679000000000001e+001

>  <Hacc>
4

>  <Hdon>
1

>  <LogSw>
-5.401000000000002e+000

>  <Group>
2

>  <Core>
315

$$$$
7227723
 OpenBabel07160817572D

 23 25  0  0  0  0  0  0  0  0999 V2000
    2.1125   -0.2292    0.0000 N   0  0  0  0  0
    2.3625   -1.0167    0.0000 C   0  0  0  0  0
    3.4417   -0.2292    0.0000 C   0  0  0  0  0
    2.7750    0.2583    0.0000 C   0  0  0  0  0
    3.1875   -1.0167    0.0000 S   0  0  0  0  0
    4.2292    0.0250    0.0000 C   0  0  0  0  0
    4.4042    0.8333    0.0000 C   0  0  0  0  0
    5.1542    1.1708    0.0000 N   0  0  0  0  0
    0.7125   -0.5292    0.0000 C   0  0  0  0  0
    5.8750    0.7583    0.0000 C   0  0  0  0  0
    0.1250   -1.1125    0.0000 C   0  0  0  0  0
    5.0667    1.9875    0.0000 C   0  0  0  0  0
    1.8792   -1.6792    0.0000 O   0  0  0  0  0
    3.8542    1.4458    0.0000 C   0  0  0  0  0
    2.7750    1.0833    0.0000 O   0  0  0  0  0
    4.2667    2.1583    0.0000 C   0  0  0  0  0
    1.3292    0.0250    0.0000 C   0  0  0  0  0
    5.8667   -0.0750    0.0000 C   0  0  0  0  0
    6.5792    1.1708    0.0000 C   0  0  0  0  0
    7.3000   -0.0750    0.0000 C   0  0  0  0  0
    6.5792   -0.4875    0.0000 C   0  0  0  0  0
    7.3000    0.7500    0.0000 C   0  0  0  0  0
    8.0167   -0.4917    0.0000 F   0  0  0  0  0
  2  1  1  0  0  0
  4  1  1  0  0  0
 17  1  1  0  0  0
  5  2  1  0  0  0
 13  2  2  0  0  0
  3  4  1  0  0  0
  6  3  2  0  0  0
  5  3  1  0  0  0
 15  4  2  0  0  0
  7  6  1  0  0  0
  8  7  1  0  0  0
 14  7  2  0  0  0
 10  8  1  0  0  0
 12  8  1  0  0  0
  9 17  1  0  0  0
 11  9  3  0  0  0
 18 10  2  0  0  0
 19 10  1  0  0  0
 12 16  2  0  0  0
 16 14  1  0  0  0
 21 18  1  0  0  0
 22 19  2  0  0  0
 20 22  1  0  0  0
 23 20  1  0  0  0
 21 20  2  0  0  0
M  END
>  <ID>
7227723

>  <Supplier>
ChemBridge

>  <clogP>
4.100000000000000e+000

>  <RB>
4

>  <tPSA>
4.231000000000002e+001

>  <Hacc>
3

>  <Hdon>
0

>  <LogSw>
-5.081000000000000e+000

>  <Group>
2

>  <Core>
002

$$$$
7227728
 OpenBabel07160817572D

 23 24  0  0  0  0  0  0  0  0999 V2000
    2.2292   -2.4792    0.0000 C   0  0  0  0  0
    6.5000   -3.2792    0.0000 C   0  0  0  0  0
    2.7125   -3.2917    0.0000 N   0  0  0  0  0
    2.6917   -1.6625    0.0000 C   0  0  0  0  0
    5.5542   -3.2792    0.0000 C   0  0  0  0  0
    6.9792   -4.0917    0.0000 N   0  0  0  0  0
    6.9667   -2.4500    0.0000 O   0  0  0  0  0
    1.2917   -2.4875    0.0000 O   0  0  0  0  0
    2.2167   -0.8542    0.0000 C   0  0  0  0  0
    5.0792   -4.1042    0.0000 C   0  0  0  0  0
    5.0792   -2.4625    0.0000 C   0  0  0  0  0
    3.6542   -3.2875    0.0000 C   0  0  0  0  0
    2.6792   -0.0417    0.0000 C   0  0  0  0  0
    4.1250   -2.4625    0.0000 C   0  0  0  0  0
    4.1292   -4.1125    0.0000 C   0  0  0  0  0
    2.2042    0.7708    0.0000 I   0  0  0  0  0
    3.6292   -1.6542    0.0000 C   0  0  0  0  0
    4.0917   -0.8417    0.0000 C   0  0  0  0  0
    6.5167   -4.9167    0.0000 C   0  0  0  0  0
    7.9250   -4.0875    0.0000 C   0  0  0  0  0
    3.6167   -0.0292    0.0000 C   0  0  0  0  0
    6.9917   -5.7292    0.0000 C   0  0  0  0  0
    8.4042   -4.9042    0.0000 C   0  0  0  0  0
  3  1  1  0  0  0
  4  1  1  0  0  0
  8  1  2  0  0  0
  2  5  1  0  0  0
  6  2  1  0  0  0
  7  2  2  0  0  0
 12  3  1  0  0  0
  9  4  2  0  0  0
 17  4  1  0  0  0
  5 10  1  0  0  0
  5 11  2  0  0  0
 19  6  1  0  0  0
 20  6  1  0  0  0
 13  9  1  0  0  0
 10 15  2  0  0  0
 11 14  1  0  0  0
 14 12  2  0  0  0
 15 12  1  0  0  0
 16 13  1  0  0  0
 21 13  2  0  0  0
 18 17  2  0  0  0
 21 18  1  0  0  0
 22 19  1  0  0  0
 23 20  1  0  0  0
M  END
>  <ID>
7227728

>  <Supplier>
ChemBridge

>  <clogP>
3.830000000000000e+000

>  <RB>
3

>  <tPSA>
4.941000000000002e+001

>  <Hacc>
2

>  <Hdon>
1

>  <LogSw>
-5.549000000000000e+000

>  <Group>
2

>  <Core>
150

$$$$
7845540
 OpenBabel07160817572D

 27 29  0  0  0  0  0  0  0  0999 V2000
   -2.3083    3.1083    0.0000 C   0  0  0  0  0
   -1.6250    3.4083    0.0000 N   0  0  0  0  0
   -1.7083    4.1500    0.0000 N   0  0  0  0  0
   -2.9208    2.6625    0.0000 C   0  0  0  0  0
   -2.8125    3.6708    0.0000 C   0  0  0  0  0
   -2.4375    4.3042    0.0000 C   0  0  0  0  0
   -0.9750    3.0333    0.0000 C   0  0  0  0  0
    2.2667    3.4083    0.0000 C   0  0  0  0  0
    2.2667    4.1542    0.0000 C   0  0  0  0  0
    2.9875    3.1833    0.0000 O   0  0  0  0  0
    2.9875    4.3875    0.0000 O   0  0  0  0  0
   -1.9333    2.4583    0.0000 O   0  0  0  0  0
    3.4250    3.7833    0.0000 C   0  0  0  0  0
   -0.9750    2.2833    0.0000 O   0  0  0  0  0
    1.6250    3.0333    0.0000 C   0  0  0  0  0
   -0.3250    3.4083    0.0000 C   0  0  0  0  0
   -3.5000    3.1333    0.0000 F   0  0  0  0  0
   -3.4375    2.1250    0.0000 F   0  0  0  0  0
   -2.4250    2.0958    0.0000 F   0  0  0  0  0
    1.6250    4.5292    0.0000 C   0  0  0  0  0
   -2.7458    4.9917    0.0000 C   0  0  0  0  0
    0.9750    3.4083    0.0000 C   0  0  0  0  0
    0.3250    3.0333    0.0000 C   0  0  0  0  0
    0.9750    4.1542    0.0000 C   0  0  0  0  0
   -3.4875    5.0667    0.0000 C   0  0  0  0  0
   -3.7958    5.7542    0.0000 C   0  0  0  0  0
   -3.9333    4.4625    0.0000 C   0  0  0  0  0
  2  1  1  0  0  0
  4  1  1  0  0  0
  5  1  1  0  0  0
 12  1  1  0  0  0
  3  2  1  0  0  0
  7  2  1  0  0  0
  3  6  2  0  0  0
 17  4  1  0  0  0
 18  4  1  0  0  0
 19  4  1  0  0  0
  6  5  1  0  0  0
 21  6  1  0  0  0
 14  7  2  0  0  0
 16  7  1  0  0  0
  8 15  2  0  0  0
 10  8  1  0  0  0
  9  8  1  0  0  0
  9 20  2  0  0  0
 11  9  1  0  0  0
 13 10  1  0  0  0
 13 11  1  0  0  0
 15 22  1  0  0  0
 23 16  1  0  0  0
 20 24  1  0  0  0
 25 21  1  0  0  0
 22 23  1  0  0  0
 24 22  2  0  0  0
 26 25  1  0  0  0
 27 25  1  0  0  0
M  END
>  <ID>
7845540

>  <Supplier>
ChemBridge

>  <clogP>
4.576000000000001e+000

>  <RB>
4

>  <tPSA>
7.136000000000000e+001

>  <Hacc>
5

>  <Hdon>
1

>  <LogSw>
-5.925000000000000e+000

>  <Group>
1

>  <Core>
195

$$$$
9025824
 OpenBabel07160817572D

 25 27  0  0  0  0  0  0  0  0999 V2000
    1.7792   -3.2542    0.0000 C   0  0  0  0  0
    3.9417   -4.4917    0.0000 N   0  0  0  0  0
    9.6917   -4.4917    0.0000 C   0  0  0  0  0
    2.5042   -3.6667    0.0000 C   0  0  0  0  0
    9.6917   -3.6667    0.0000 C   0  0  0  0  0
    8.9750   -4.9125    0.0000 C   0  0  0  0  0
    1.7792   -2.4375    0.0000 O   0  0  0  0  0
    8.9750   -3.2542    0.0000 C   0  0  0  0  0
    3.2167   -3.2542    0.0000 C   0  0  0  0  0
    2.5042   -4.4917    0.0000 C   0  0  0  0  0
    3.2167   -4.9125    0.0000 C   0  0  0  0  0
    3.9417   -3.6667    0.0000 C   0  0  0  0  0
    8.2542   -4.4917    0.0000 C   0  0  0  0  0
    1.0625   -3.6667    0.0000 O   0  0  0  0  0
    8.2542   -3.6667    0.0000 C   0  0  0  0  0
    7.5292   -4.9125    0.0000 O   0  0  0  0  0
    4.6542   -4.9125    0.0000 C   0  0  0  0  0
   10.4792   -4.7542    0.0000 C   0  0  0  0  0
   10.9542   -4.0792    0.0000 C   0  0  0  0  0
   10.4792   -3.4167    0.0000 C   0  0  0  0  0
    0.3542   -3.2542    0.0000 C   0  0  0  0  0
    6.8167   -4.4917    0.0000 C   0  0  0  0  0
    5.3792   -4.4917    0.0000 C   0  0  0  0  0
    6.0917   -4.9125    0.0000 C   0  0  0  0  0
   -0.3625   -3.6667    0.0000 C   0  0  0  0  0
  4  1  1  0  0  0
  7  1  2  0  0  0
 14  1  1  0  0  0
  2 11  1  0  0  0
 17  2  1  0  0  0
  2 12  1  0  0  0
  3  6  2  0  0  0
 18  3  1  0  0  0
  3  5  1  0  0  0
  9  4  1  0  0  0
 10  4  1  0  0  0
  5  8  2  0  0  0
 20  5  1  0  0  0
  6 13  1  0  0  0
  8 15  1  0  0  0
 12  9  1  0  0  0
 11 10  1  0  0  0
 13 16  1  0  0  0
 15 13  2  0  0  0
 21 14  1  0  0  0
 16 22  1  0  0  0
 23 17  1  0  0  0
 19 18  1  0  0  0
 20 19  1  0  0  0
 25 21  1  0  0  0
 22 24  1  0  0  0
 24 23  1  0  0  0
M  END
>  <ID>
9025824

>  <Supplier>
ChemBridge

>  <clogP>
3.340000000000000e+000

>  <RB>
7

>  <tPSA>
3.877000000000000e+001

>  <Hacc>
4

>  <Hdon>
0

>  <LogSw>
-3.563000000000000e+000

>  <Group>
2

>  <Core>
105

$$$$
7158700
 OpenBabel07160817572D

 24 25  0  0  0  0  0  0  0  0999 V2000
    3.0000    1.1500    0.0000 C   0  0  0  0  0
    2.5167    0.3708    0.0000 S   0  0  0  0  0
    1.6042    0.6000    0.0000 C   0  0  0  0  0
    2.4375    1.8208    0.0000 N   0  0  0  0  0
    3.9292    1.2333    0.0000 C   0  0  0  0  0
    1.5792    1.4958    0.0000 N   0  0  0  0  0
    0.9042    0.0000    0.0000 N   0  0  0  0  0
    0.0000    0.0000    0.0000 C   0  0  0  0  0
   -2.8208    3.1333    0.0000 C   0  0  0  0  0
   -1.9833    3.4833    0.0000 C   0  0  0  0  0
   -3.5458    3.7083    0.0000 C   0  0  0  0  0
   -0.2333   -0.9042    0.0000 O   0  0  0  0  0
    4.0292    0.3333    0.0000 F   0  0  0  0  0
    3.8292    2.1833    0.0000 F   0  0  0  0  0
    4.8542    1.3458    0.0000 F   0  0  0  0  0
   -1.8458    4.3875    0.0000 C   0  0  0  0  0
   -3.4333    4.6042    0.0000 C   0  0  0  0  0
   -2.5958    4.9542    0.0000 C   0  0  0  0  0
   -4.1833    5.1542    0.0000 Cl  0  0  0  0  0
   -1.2625    2.9333    0.0000 O   0  0  0  0  0
   -0.7458    0.5625    0.0000 C   0  0  0  0  0
   -2.9625    2.2208    0.0000 C   0  0  0  0  0
   -1.3500    2.0458    0.0000 C   0  0  0  0  0
   -0.6333    1.4625    0.0000 C   0  0  0  0  0
  2  1  1  0  0  0
  4  1  2  0  0  0
  5  1  1  0  0  0
  3  2  1  0  0  0
  7  3  1  0  0  0
  3  6  2  0  0  0
  6  4  1  0  0  0
 13  5  1  0  0  0
 14  5  1  0  0  0
 15  5  1  0  0  0
  8  7  1  0  0  0
 12  8  2  0  0  0
 21  8  1  0  0  0
  9 10  1  0  0  0
 11  9  2  0  0  0
 22  9  1  0  0  0
 10 20  1  0  0  0
 16 10  2  0  0  0
 17 11  1  0  0  0
 18 16  1  0  0  0
 17 18  2  0  0  0
 19 17  1  0  0  0
 20 23  1  0  0  0
 24 21  1  0  0  0
 23 24  1  0  0  0
M  END
>  <ID>
7158700

>  <Supplier>
ChemBridge

>  <clogP>
4.090000000000000e+000

>  <RB>
6

>  <tPSA>
6.411000000000000e+001

>  <Hacc>
4

>  <Hdon>
1

>  <LogSw>
-5.462000000000000e+000

>  <Group>
3

>  <Core>
246

$$$$
7845547
 OpenBabel07160817572D

 34 38  0  0  0  0  0  0  0  0999 V2000
    5.4292    2.4083    0.0000 C   0  0  0  0  0
    6.0792    2.7833    0.0000 C   0  0  0  0  0
    6.3375    1.5958    0.0000 N   0  0  0  0  0
    6.6417    2.2833    0.0000 C   0  0  0  0  0
    4.7875    2.7833    0.0000 C   0  0  0  0  0
    5.5917    1.6708    0.0000 C   0  0  0  0  0
    6.0792    3.5333    0.0000 O   0  0  0  0  0
    4.7875    3.5333    0.0000 C   0  0  0  0  0
    3.5792   -0.5542    0.0000 N   0  3  0  0  0
    5.4292    3.9083    0.0000 C   0  0  0  0  0
    6.7125    0.9458    0.0000 C   0  0  0  0  0
    4.0875    0.0000    0.0000 C   0  0  0  0  0
    5.0875    1.1125    0.0000 C   0  0  0  0  0
    2.8500   -0.4042    0.0000 O   0  5  0  0  0
    7.3750    2.4333    0.0000 O   0  0  0  0  0
    4.1375    2.4083    0.0000 O   0  0  0  0  0
    4.1375    3.9083    0.0000 C   0  0  0  0  0
    3.8167   -1.2667    0.0000 O   0  0  0  0  0
    5.4292    4.6500    0.0000 C   0  0  0  0  0
    4.8167   -0.1542    0.0000 C   0  0  0  0  0
    3.8542    0.7125    0.0000 C   0  0  0  0  0
    5.3167    0.4000    0.0000 C   0  0  0  0  0
    4.3542    1.2708    0.0000 C   0  0  0  0  0
    4.1375    4.6500    0.0000 C   0  0  0  0  0
    7.4500    1.0750    0.0000 C   0  0  0  0  0
    8.9292    1.3333    0.0000 C   0  0  0  0  0
    4.7875    5.0250    0.0000 C   0  0  0  0  0
    3.4875    5.0250    0.0000 Br  0  0  0  0  0
    7.9292    0.5000    0.0000 C   0  0  0  0  0
    7.7042    1.7833    0.0000 C   0  0  0  0  0
    8.4417    1.9083    0.0000 C   0  0  0  0  0
    8.6667    0.6333    0.0000 C   0  0  0  0  0
    9.6667    1.4625    0.0000 O   0  0  0  0  0
   10.1417    0.8875    0.0000 C   0  0  0  0  0
  2  1  2  0  0  0
  5  1  1  0  0  0
  6  1  1  0  0  0
  4  2  1  0  0  0
  7  2  1  0  0  0
  3  6  1  0  0  0
 11  3  1  0  0  0
  3  4  1  0  0  0
 15  4  2  0  0  0
  8  5  1  0  0  0
 16  5  2  0  0  0
 13  6  1  0  0  0
  7 10  1  0  0  0
 10  8  2  0  0  0
 17  8  1  0  0  0
  9 12  1  0  0  0
 14  9  1  0  0  0
 18  9  2  0  0  0
 19 10  1  0  0  0
 25 11  1  0  0  0
 12 21  1  0  0  0
 12 20  2  0  0  0
 22 13  2  0  0  0
 23 13  1  0  0  0
 24 17  2  0  0  0
 19 27  2  0  0  0
 20 22  1  0  0  0
 21 23  2  0  0  0
 27 24  1  0  0  0
 28 24  1  0  0  0
 29 25  1  0  0  0
 30 25  2  0  0  0
 26 31  2  0  0  0
 33 26  1  0  0  0
 32 26  1  0  0  0
 32 29  2  0  0  0
 31 30  1  0  0  0
 34 33  1  0  0  0
M  END
>  <ID>
7845547

>  <Supplier>
ChemBridge

>  <clogP>
4.169000000000000e+000

>  <RB>
3

>  <tPSA>
1.028900000000000e+002

>  <Hacc>
6

>  <Hdon>
0

>  <LogSw>
-6.950000000000000e+000

>  <Group>
1

>  <Core>
082

$$$$
6429760
 OpenBabel07160817572D

 22 23  0  0  0  0  0  0  0  0999 V2000
    2.5042    0.3250    0.0000 C   0  0  0  0  0
    3.2250    0.7333    0.0000 N   0  0  0  0  0
    4.5250    1.4833    0.0000 N   0  0  0  0  0
    3.8667    0.3583    0.0000 C   0  0  0  0  0
    4.5167    0.7333    0.0000 C   0  0  0  0  0
    5.1792    1.8583    0.0000 C   0  0  0  0  0
    1.8542    0.7083    0.0000 C   0  0  0  0  0
    1.2042    0.3375    0.0000 O   0  0  0  0  0
    2.5000   -0.5000    0.0000 O   0  0  0  0  0
    5.1792    2.6083    0.0000 O   0  0  0  0  0
    0.5625    0.7208    0.0000 C   0  0  0  0  0
    3.8667   -0.3917    0.0000 C   0  0  0  0  0
    5.1667    0.3500    0.0000 C   0  0  0  0  0
    5.8292    1.4708    0.0000 C   0  0  0  0  0
    1.8667    1.4583    0.0000 C   0  0  0  0  0
    0.5667    1.4708    0.0000 C   0  0  0  0  0
   -0.0958    0.3583    0.0000 C   0  0  0  0  0
    4.5125   -0.7667    0.0000 C   0  0  0  0  0
    5.1667   -0.4000    0.0000 C   0  0  0  0  0
   -0.7375    0.7375    0.0000 C   0  0  0  0  0
   -0.0750    1.8583    0.0000 C   0  0  0  0  0
   -0.7333    1.4875    0.0000 C   0  0  0  0  0
  2  1  1  0  0  0
  7  1  1  0  0  0
  9  1  2  0  0  0
  4  2  1  0  0  0
  3  5  1  0  0  0
  6  3  1  0  0  0
  5  4  1  0  0  0
 12  4  2  0  0  0
 13  5  2  0  0  0
 10  6  2  0  0  0
 14  6  1  0  0  0
  8  7  1  0  0  0
 15  7  1  0  0  0
 11  8  1  0  0  0
 16 11  1  0  0  0
 17 11  2  0  0  0
 18 12  1  0  0  0
 19 13  1  0  0  0
 21 16  2  0  0  0
 20 17  1  0  0  0
 19 18  2  0  0  0
 22 20  2  0  0  0
 22 21  1  0  0  0
M  END
>  <ID>
6429760

>  <Supplier>
ChemBridge

>  <clogP>
1.790000000000000e+000

>  <RB>
5

>  <tPSA>
6.743000000000001e+001

>  <Hacc>
3

>  <Hdon>
2

>  <LogSw>
-2.905000000000000e+000

>  <Group>
3

>  <Core>
155

$$$$
5321259
 OpenBabel07160817572D

 22 24  0  0  0  0  0  0  0  0999 V2000
   -2.0458   -0.1042    0.0000 C   0  0  0  0  0
   -2.4625    0.4958    0.0000 C   0  0  0  0  0
   -2.4625   -0.7292    0.0000 S   0  0  0  0  0
   -3.1833    0.2708    0.0000 C   0  0  0  0  0
   -1.2833   -0.1042    0.0000 N   0  0  0  0  0
   -3.1833   -0.4875    0.0000 C   0  0  0  0  0
   -0.9000   -0.7667    0.0000 C   0  0  0  0  0
   -2.2208    1.2125    0.0000 C   0  0  0  0  0
   -0.1208   -0.7667    0.0000 C   0  0  0  0  0
   -1.2833   -1.4292    0.0000 O   0  0  0  0  0
   -2.7208    1.7958    0.0000 O   0  0  0  0  0
    0.2542   -0.1042    0.0000 C   0  0  0  0  0
    0.2542   -1.4292    0.0000 C   0  0  0  0  0
   -1.4833    1.3708    0.0000 N   0  0  0  0  0
    1.4000   -0.7667    0.0000 C   0  0  0  0  0
   -3.8458    0.6500    0.0000 C   0  0  0  0  0
    1.0167   -0.1042    0.0000 C   0  0  0  0  0
    1.0167   -1.4500    0.0000 C   0  0  0  0  0
   -3.8458   -0.8667    0.0000 C   0  0  0  0  0
    2.1542   -0.7500    0.0000 F   0  0  0  0  0
   -4.5000    0.2708    0.0000 C   0  0  0  0  0
   -4.5000   -0.4875    0.0000 C   0  0  0  0  0
  2  1  2  0  0  0
  3  1  1  0  0  0
  5  1  1  0  0  0
  4  2  1  0  0  0
  8  2  1  0  0  0
  6  3  1  0  0  0
 16  4  1  0  0  0
  6  4  2  0  0  0
  7  5  1  0  0  0
 19  6  1  0  0  0
  9  7  1  0  0  0
 10  7  2  0  0  0
 11  8  2  0  0  0
 14  8  1  0  0  0
 12  9  2  0  0  0
 13  9  1  0  0  0
 17 12  1  0  0  0
 18 13  2  0  0  0
 15 18  1  0  0  0
 20 15  1  0  0  0
 17 15  2  0  0  0
 21 16  1  0  0  0
 22 19  1  0  0  0
 22 21  1  0  0  0
M  END
>  <ID>
5321259

>  <Supplier>
ChemBridge

>  <clogP>
3.330000000000000e+000

>  <RB>
3

>  <tPSA>
7.219000000000000e+001

>  <Hacc>
2

>  <Hdon>
2

>  <LogSw>
-4.366000000000000e+000

>  <Group>
3

>  <Core>
097

$$$$
6429765
 OpenBabel07160817572D

 21 22  0  0  0  0  0  0  0  0999 V2000
   -2.8833   -1.2167    0.0000 C   0  0  0  0  0
   -3.3708   -2.0042    0.0000 C   0  0  0  0  0
   -3.3125   -0.4000    0.0000 N   0  0  0  0  0
   -2.8208    0.3958    0.0000 C   0  0  0  0  0
   -1.9708   -1.2500    0.0000 C   0  0  0  0  0
   -4.2958   -1.9875    0.0000 C   0  0  0  0  0
   -4.8333   -2.7167    0.0000 O   0  0  0  0  0
   -1.8833    0.3708    0.0000 O   0  0  0  0  0
   -3.2708    1.2000    0.0000 C   0  0  0  0  0
   -4.7833   -1.2375    0.0000 C   0  0  0  0  0
   -1.5458   -2.0542    0.0000 O   0  0  0  0  0
   -5.7208   -2.4000    0.0000 C   0  0  0  0  0
   -5.6958   -1.4875    0.0000 C   0  0  0  0  0
   -1.4625   -0.4667    0.0000 O   0  0  0  0  0
   -2.7958    2.0208    0.0000 C   0  0  0  0  0
   -4.2083    1.2000    0.0000 C   0  0  0  0  0
   -0.5500   -0.5042    0.0000 C   0  0  0  0  0
   -0.0625    0.2708    0.0000 C   0  0  0  0  0
   -4.6708    2.0208    0.0000 C   0  0  0  0  0
   -3.2625    2.8208    0.0000 C   0  0  0  0  0
   -4.1958    2.8208    0.0000 C   0  0  0  0  0
  2  1  2  0  0  0
  3  1  1  0  0  0
  5  1  1  0  0  0
  6  2  1  0  0  0
  4  3  1  0  0  0
  8  4  2  0  0  0
  9  4  1  0  0  0
 11  5  2  0  0  0
 14  5  1  0  0  0
  7  6  1  0  0  0
 10  6  2  0  0  0
 12  7  1  0  0  0
 15  9  2  0  0  0
 16  9  1  0  0  0
 13 10  1  0  0  0
 13 12  2  0  0  0
 17 14  1  0  0  0
 20 15  1  0  0  0
 19 16  2  0  0  0
 18 17  1  0  0  0
 21 19  1  0  0  0
 20 21  2  0  0  0
M  END
>  <ID>
6429765

>  <Supplier>
ChemBridge

>  <clogP>
2.840000000000000e+000

>  <RB>
4

>  <tPSA>
6.854000000000001e+001

>  <Hacc>
4

>  <Hdon>
1

>  <LogSw>
-3.706000000000000e+000

>  <Group>
1

>  <Core>
008

$$$$
7677608
 OpenBabel07160817572D

 36 39  0  0  0  0  0  0  0  0999 V2000
    2.1250    0.0083    0.0000 N   0  0  0  0  0
    2.8417   -0.1875    0.0000 C   0  0  0  0  0
    3.1875    1.0583    0.0000 C   0  0  0  0  0
   -2.3750    0.0333    0.0000 N   0  0  0  0  0
    2.4667    1.2625    0.0000 C   0  0  0  0  0
    3.7250    1.5833    0.0000 C   0  0  0  0  0
   -1.6333   -0.4042    0.0000 C   0  0  0  0  0
    3.3875    0.3458    0.0000 C   0  0  0  0  0
    1.3750   -0.4167    0.0000 C   0  0  0  0  0
    4.4417    1.3833    0.0000 N   0  0  0  0  0
    3.0292   -0.9167    0.0000 O   0  0  0  0  0
   -3.1208   -0.4042    0.0000 C   0  0  0  0  0
   -2.3708    0.8958    0.0000 C   0  0  0  0  0
   -1.6333   -1.2667    0.0000 C   0  0  0  0  0
    3.5375    2.3083    0.0000 O   0  0  0  0  0
   -0.8875    0.0250    0.0000 O   0  0  0  0  0
    1.3667   -1.2875    0.0000 C   0  0  0  0  0
    0.6292    0.0208    0.0000 C   0  0  0  0  0
   -0.8833   -1.7042    0.0000 O   0  0  0  0  0
    4.6292    0.6583    0.0000 C   0  0  0  0  0
   -0.1208   -1.2750    0.0000 C   0  0  0  0  0
    5.3542    0.4583    0.0000 C   0  0  0  0  0
    6.8000    0.0500    0.0000 C   0  0  0  0  0
   -0.1125   -0.4042    0.0000 C   0  0  0  0  0
    0.6167   -1.7042    0.0000 C   0  0  0  0  0
    5.5417   -0.2750    0.0000 C   0  0  0  0  0
    5.8875    0.9833    0.0000 C   0  0  0  0  0
    6.6125    0.7833    0.0000 C   0  0  0  0  0
    6.2625   -0.4750    0.0000 C   0  0  0  0  0
    7.5250   -0.1500    0.0000 O   0  0  0  0  0
   -3.8583    0.8958    0.0000 C   0  0  0  0  0
   -3.1125    1.3208    0.0000 C   0  0  0  0  0
   -3.8625    0.0333    0.0000 C   0  0  0  0  0
   -3.1208   -1.2667    0.0000 C   0  0  0  0  0
   -1.6250    1.3208    0.0000 C   0  0  0  0  0
    7.7125   -0.8792    0.0000 C   0  0  0  0  0
  2  1  1  0  0  0
  5  1  1  0  0  0
  9  1  1  0  0  0
  8  2  1  0  0  0
 11  2  2  0  0  0
  3  5  1  0  0  0
  6  3  1  0  0  0
  8  3  1  0  0  0
  4  7  1  0  0  0
 12  4  1  0  0  0
 13  4  1  0  0  0
 10  6  1  0  0  0
 15  6  2  0  0  0
  7 14  1  0  0  0
 16  7  2  0  0  0
 17  9  1  0  0  0
 18  9  2  0  0  0
 20 10  1  0  0  0
 33 12  1  0  0  0
 34 12  1  0  0  0
 32 13  1  0  0  0
 35 13  1  0  0  0
 14 19  1  0  0  0
 25 17  2  0  0  0
 24 18  1  0  0  0
 19 21  1  0  0  0
 22 20  1  0  0  0
 21 24  2  0  0  0
 21 25  1  0  0  0
 26 22  2  0  0  0
 27 22  1  0  0  0
 23 28  1  0  0  0
 30 23  1  0  0  0
 23 29  2  0  0  0
 29 26  1  0  0  0
 28 27  2  0  0  0
 36 30  1  0  0  0
 31 32  1  0  0  0
 33 31  1  0  0  0
M  END
>  <ID>
7677608

>  <Supplier>
ChemBridge

>  <clogP>
4.474000000000000e+000

>  <RB>
7

>  <tPSA>
8.818000000000001e+001

>  <Hacc>
5

>  <Hdon>
1

>  <LogSw>
-4.891000000000000e+000

>  <Group>
1

>  <Core>
124

$$$$
6039965
 OpenBabel07160817572D

 26 26  0  0  0  0  0  0  0  0999 V2000
    0.9292    0.9000    0.0000 N   0  0  0  0  0
    2.0000    0.9625    0.0000 N   0  0  0  0  0
    1.4375    1.3708    0.0000 C   0  0  0  0  0
    1.7542    0.3708    0.0000 C   0  0  0  0  0
    1.2292    0.3708    0.0000 C   0  0  0  0  0
    2.0167    0.0000    0.0000 N   0  0  0  0  0
    0.9000   -0.0167    0.0000 N   0  0  0  0  0
    0.3667    0.0000    0.0000 C   0  0  0  0  0
    2.5792    0.0625    0.0000 C   0  0  0  0  0
    0.0292   -0.4292    0.0000 N   0  0  0  0  0
    2.9375   -0.3292    0.0000 N   0  0  0  0  0
    1.4375    1.7458    0.0000 O   0  0  0  0  0
    0.2292    0.4500    0.0000 O   0  0  0  0  0
    2.7375    0.4958    0.0000 O   0  0  0  0  0
   -0.4625   -0.3875    0.0000 C   0  0  0  0  0
    3.4500   -0.3042    0.0000 C   0  0  0  0  0
    0.2042    1.1958    0.0000 C   0  0  0  0  0
    2.6292    1.3500    0.0000 C   0  0  0  0  0
   -0.8458    0.4500    0.0000 O   0  0  0  0  0
    3.9167    0.3708    0.0000 O   0  0  0  0  0
   -0.4625    0.0833    0.0000 C   0  0  0  0  0
    3.4500    0.1208    0.0000 C   0  0  0  0  0
   -0.4625   -0.9792    0.0000 C   0  0  0  0  0
    3.4500   -0.8000    0.0000 C   0  0  0  0  0
    3.9500   -0.2875    0.0000 C   0  0  0  0  0
   -1.0625   -0.3875    0.0000 C   0  0  0  0  0
  3  1  1  0  0  0
  5  1  1  0  0  0
 17  1  1  0  0  0
  2  3  1  0  0  0
 18  2  1  0  0  0
  2  4  1  0  0  0
 12  3  2  0  0  0
  4  5  1  0  0  0
  6  4  1  0  0  0
  7  5  1  0  0  0
  9  6  1  0  0  0
  8  7  1  0  0  0
 10  8  1  0  0  0
 13  8  2  0  0  0
 11  9  1  0  0  0
 14  9  2  0  0  0
 15 10  1  0  0  0
 16 11  1  0  0  0
 21 15  1  0  0  0
 23 15  1  0  0  0
 26 15  1  0  0  0
 22 16  1  0  0  0
 24 16  1  0  0  0
 25 16  1  0  0  0
 19 21  1  0  0  0
 20 22  1  0  0  0
M  END
>  <ID>
6039965

>  <Supplier>
ChemBridge

>  <clogP>
-9.800000000000004e+000

>  <RB>
6

>  <tPSA>
1.462700000000000e+002

>  <Hacc>
5

>  <Hdon>
6

>  <LogSw>
4.270000000000002e-001

>  <Group>
3

$$$$
7677606
 OpenBabel07160817572D

 23 24  0  0  0  0  0  0  0  0999 V2000
    2.3417   -5.5667    0.0000 S   0  0  0  0  0
    3.7667   -3.9167    0.0000 C   0  0  0  0  0
    4.4875   -4.3292    0.0000 C   0  0  0  0  0
    3.0542   -5.1542    0.0000 N   0  0  0  0  0
    3.0542   -4.3292    0.0000 C   0  0  0  0  0
    5.2000   -3.9125    0.0000 N   0  0  0  0  0
    2.7500   -6.2792    0.0000 O   0  0  0  0  0
    1.9250   -6.2792    0.0000 O   0  0  0  0  0
    7.3417   -4.3292    0.0000 C   0  0  0  0  0
    5.9167   -4.3292    0.0000 C   0  0  0  0  0
    4.4875   -5.1542    0.0000 O   0  0  0  0  0
    6.6250   -3.9125    0.0000 C   0  0  0  0  0
    7.3375   -5.1625    0.0000 C   0  0  0  0  0
    6.6167   -5.5667    0.0000 C   0  0  0  0  0
    1.6250   -5.1542    0.0000 C   0  0  0  0  0
    5.9125   -5.1542    0.0000 C   0  0  0  0  0
    3.7667   -3.0875    0.0000 C   0  0  0  0  0
    3.7667   -5.5667    0.0000 C   0  0  0  0  0
    2.3417   -3.9167    0.0000 C   0  0  0  0  0
    8.0625   -3.9167    0.0000 C   0  0  0  0  0
    8.0542   -5.5750    0.0000 C   0  0  0  0  0
    3.0542   -2.6750    0.0000 C   0  0  0  0  0
    2.3417   -3.0875    0.0000 C   0  0  0  0  0
  4  1  1  0  0  0
  7  1  2  0  0  0
  8  1  2  0  0  0
 15  1  1  0  0  0
  2  5  2  0  0  0
  3  2  1  0  0  0
 17  2  1  0  0  0
  6  3  1  0  0  0
 11  3  2  0  0  0
  5  4  1  0  0  0
 18  4  1  0  0  0
 19  5  1  0  0  0
 10  6  1  0  0  0
  9 12  2  0  0  0
 20  9  1  0  0  0
  9 13  1  0  0  0
 12 10  1  0  0  0
 16 10  2  0  0  0
 13 14  2  0  0  0
 21 13  1  0  0  0
 14 16  1  0  0  0
 22 17  2  0  0  0
 23 19  2  0  0  0
 22 23  1  0  0  0
M  END
>  <ID>
7677606

>  <Supplier>
ChemBridge

>  <clogP>
1.308000000000000e+000

>  <RB>
3

>  <tPSA>
6.647999999999998e+001

>  <Hacc>
3

>  <Hdon>
1

>  <LogSw>
-4.645000000000000e+000

>  <Group>
2

>  <Core>
142

$$$$
5321252
 OpenBabel07160817572D

 20 21  0  0  0  0  0  0  0  0999 V2000
   -2.0458    0.2125    0.0000 C   0  0  0  0  0
    2.0375   -0.2667    0.0000 C   0  0  0  0  0
    1.2375    0.2125    0.0000 C   0  0  0  0  0
   -0.3958    0.2333    0.0000 N   0  0  0  0  0
    2.8667    0.1958    0.0000 C   0  0  0  0  0
   -2.8500   -0.2667    0.0000 N   0  0  0  0  0
   -1.2208   -0.2542    0.0000 N   0  0  0  0  0
   -2.0458    1.1500    0.0000 O   0  0  0  0  0
    0.4292   -0.2500    0.0000 C   0  0  0  0  0
    1.2542    1.1625    0.0000 C   0  0  0  0  0
    2.9000    1.1125    0.0000 C   0  0  0  0  0
    2.0375   -1.2042    0.0000 Cl  0  0  0  0  0
   -3.6708    0.2000    0.0000 C   0  0  0  0  0
    2.0875    1.6125    0.0000 C   0  0  0  0  0
    3.7375    1.5500    0.0000 Cl  0  0  0  0  0
   -4.4458   -0.2667    0.0000 C   0  0  0  0  0
   -3.6708    1.1333    0.0000 C   0  0  0  0  0
   -5.2708    0.1833    0.0000 C   0  0  0  0  0
   -4.4708    1.5833    0.0000 C   0  0  0  0  0
   -5.2708    1.1125    0.0000 C   0  0  0  0  0
  6  1  1  0  0  0
  7  1  1  0  0  0
  8  1  2  0  0  0
  2  3  1  0  0  0
  5  2  2  0  0  0
 12  2  1  0  0  0
  3  9  1  0  0  0
 10  3  2  0  0  0
  4  7  1  0  0  0
  9  4  2  0  0  0
 11  5  1  0  0  0
 13  6  1  0  0  0
 14 10  1  0  0  0
 11 14  2  0  0  0
 15 11  1  0  0  0
 16 13  1  0  0  0
 17 13  2  0  0  0
 18 16  2  0  0  0
 19 17  1  0  0  0
 18 20  1  0  0  0
 20 19  2  0  0  0
M  END
>  <ID>
5321252

>  <Supplier>
ChemBridge

>  <clogP>
4.760000000000000e+000

>  <RB>
3

>  <tPSA>
5.349000000000000e+001

>  <Hacc>
2

>  <Hdon>
2

>  <LogSw>
-5.513000000000000e+000

>  <Group>
1

$$$$
7677604
 OpenBabel07160817572D

 32 36  0  0  0  0  0  0  0  0999 V2000
   -3.1208   -1.1417    0.0000 N   0  0  0  0  0
   -2.6458   -0.3167    0.0000 C   0  0  0  0  0
   -3.2458   -1.7167    0.0000 C   0  0  0  0  0
   -3.2208   -0.2000    0.0000 C   0  0  0  0  0
   -3.5125   -0.7000    0.0000 C   0  0  0  0  0
   -2.5833   -0.9042    0.0000 C   0  0  0  0  0
   -2.2583    0.1125    0.0000 C   0  0  0  0  0
   -2.8583   -2.1542    0.0000 N   0  0  0  0  0
   -3.4083    0.3500    0.0000 O   0  0  0  0  0
   -3.7875   -1.9542    0.0000 S   0  0  0  0  0
   -2.4458    0.6708    0.0000 C   0  0  0  0  0
   -3.1500   -2.6625    0.0000 C   0  0  0  0  0
   -3.7250   -2.5375    0.0000 C   0  0  0  0  0
   -2.0750   -1.1917    0.0000 C   0  0  0  0  0
   -3.0125    0.7875    0.0000 C   0  0  0  0  0
   -4.1000   -0.7542    0.0000 O   0  0  0  0  0
   -1.6833   -0.0042    0.0000 O   0  0  0  0  0
   -1.5708   -0.9000    0.0000 C   0  0  0  0  0
   -0.0375   -1.7667    0.0000 C   0  0  0  0  0
    0.4667   -2.0625    0.0000 C   0  0  0  0  0
   -1.0583   -1.1917    0.0000 C   0  0  0  0  0
   -2.0750   -1.7792    0.0000 C   0  0  0  0  0
   -2.0583    1.1000    0.0000 C   0  0  0  0  0
   -2.9125   -3.2000    0.0000 C   0  0  0  0  0
   -4.1625   -2.9292    0.0000 C   0  0  0  0  0
   -0.5583   -0.8917    0.0000 O   0  0  0  0  0
   -3.1958    1.3375    0.0000 C   0  0  0  0  0
   -1.5708   -2.0750    0.0000 C   0  0  0  0  0
   -0.0458   -1.1792    0.0000 C   0  0  0  0  0
   -1.0583   -1.7792    0.0000 C   0  0  0  0  0
   -2.2375    1.6583    0.0000 C   0  0  0  0  0
   -2.8083    1.7708    0.0000 C   0  0  0  0  0
  3  1  1  0  0  0
  5  1  1  0  0  0
  6  1  1  0  0  0
  2  6  1  0  0  0
  7  2  1  0  0  0
  4  2  2  0  0  0
  8  3  2  0  0  0
 10  3  1  0  0  0
  4  5  1  0  0  0
  9  4  1  0  0  0
 16  5  2  0  0  0
 14  6  1  0  0  0
 11  7  1  0  0  0
 17  7  2  0  0  0
 12  8  1  0  0  0
 15  9  1  0  0  0
 13 10  1  0  0  0
 23 11  1  0  0  0
 15 11  2  0  0  0
 24 12  1  0  0  0
 13 12  2  0  0  0
 25 13  1  0  0  0
 18 14  1  0  0  0
 22 14  2  0  0  0
 27 15  1  0  0  0
 21 18  2  0  0  0
 19 29  1  0  0  0
 20 19  2  0  0  0
 26 21  1  0  0  0
 30 21  1  0  0  0
 28 22  1  0  0  0
 31 23  2  0  0  0
 29 26  1  0  0  0
 32 27  2  0  0  0
 30 28  2  0  0  0
 31 32  1  0  0  0
M  END
>  <ID>
7677604

>  <Supplier>
ChemBridge

>  <clogP>
4.454000000000000e+000

>  <RB>
5

>  <tPSA>
7.263999999999999e+001

>  <Hacc>
5

>  <Hdon>
0

>  <LogSw>
-7.533000000000000e+000

>  <Group>
1

>  <Core>
082

$$$$
7572975
 OpenBabel07160817572D

 23 25  0  0  0  0  0  0  0  0999 V2000
   -0.3500    0.0000    0.0000 C   0  0  0  0  0
    2.0500   -0.1542    0.0000 C   0  0  0  0  0
    1.2000    0.1958    0.0000 C   0  0  0  0  0
    0.4500   -0.3500    0.0000 N   0  0  0  0  0
   -1.2458   -0.3542    0.0000 N   0  0  0  0  0
   -1.1708    1.5125    0.0000 C   0  0  0  0  0
    2.1500   -1.0542    0.0000 C   0  0  0  0  0
   -1.9833    0.1000    0.0000 C   0  0  0  0  0
   -0.7333    2.3458    0.0000 C   0  0  0  0  0
   -0.2958    1.4500    0.0000 C   0  0  0  0  0
   -1.9833    1.0458    0.0000 C   0  0  0  0  0
   -0.3500    0.5708    0.0000 S   0  0  0  0  0
    2.9792   -1.4292    0.0000 O   0  0  0  0  0
    1.4500   -1.6292    0.0000 O   0  0  0  0  0
    2.8000    0.3833    0.0000 C   0  0  0  0  0
    1.0792    1.1125    0.0000 C   0  0  0  0  0
   -2.7958   -0.3542    0.0000 C   0  0  0  0  0
   -2.7958    1.5125    0.0000 C   0  0  0  0  0
    1.7667   -2.3292    0.0000 C   0  0  0  0  0
    2.6792    1.3125    0.0000 C   0  0  0  0  0
    1.8167    1.6708    0.0000 C   0  0  0  0  0
   -3.6000    0.1000    0.0000 C   0  0  0  0  0
   -3.6000    1.0458    0.0000 C   0  0  0  0  0
  4  1  1  0  0  0
  5  1  1  0  0  0
 12  1  2  0  0  0
  2  3  2  0  0  0
  7  2  1  0  0  0
 15  2  1  0  0  0
  3  4  1  0  0  0
 16  3  1  0  0  0
  8  5  1  0  0  0
  6 11  1  0  0  0
  9  6  1  0  0  0
 10  6  1  0  0  0
 13  7  2  0  0  0
 14  7  1  0  0  0
 11  8  2  0  0  0
 17  8  1  0  0  0
 10  9  1  0  0  0
 18 11  1  0  0  0
 19 14  1  0  0  0
 20 15  2  0  0  0
 21 16  2  0  0  0
 22 17  2  0  0  0
 23 18  2  0  0  0
 20 21  1  0  0  0
 23 22  1  0  0  0
M  END
>  <ID>
7572975

>  <Supplier>
ChemBridge

>  <clogP>
2.823000000000000e+000

>  <RB>
4

>  <tPSA>
5.036000000000001e+001

>  <Hacc>
2

>  <Hdon>
2

>  <LogSw>
-5.331000000000000e+000

>  <Group>
3

>  <Core>
515

$$$$
7572972
 OpenBabel07160817572D

 25 27  0  0  0  0  0  0  0  0999 V2000
    5.4042   -2.5792    0.0000 N   0  0  0  0  0
    4.7292   -2.1000    0.0000 C   0  0  0  0  0
    5.4000   -3.4042    0.0000 C   0  0  0  0  0
    4.9917   -1.3125    0.0000 C   0  0  0  0  0
    6.0667   -2.1000    0.0000 C   0  0  0  0  0
    3.9500   -2.3542    0.0000 C   0  0  0  0  0
    5.8167   -1.3125    0.0000 C   0  0  0  0  0
    6.8292   -5.0417    0.0000 C   0  0  0  0  0
    6.1125   -3.8167    0.0000 C   0  0  0  0  0
    3.6917   -3.1375    0.0000 S   0  0  0  0  0
    6.1167   -4.6375    0.0000 C   0  0  0  0  0
    8.2542   -2.0542    0.0000 C   0  0  0  0  0
    3.2792   -1.8667    0.0000 C   0  0  0  0  0
    2.8667   -3.1417    0.0000 C   0  0  0  0  0
    7.5417   -4.6292    0.0000 O   0  0  0  0  0
    6.8542   -2.3542    0.0000 C   0  0  0  0  0
    2.6167   -2.3542    0.0000 C   0  0  0  0  0
    8.4250   -2.8667    0.0000 O   0  0  0  0  0
    7.4667   -1.8042    0.0000 C   0  0  0  0  0
    6.8375   -5.8667    0.0000 O   0  0  0  0  0
    8.8667   -1.5042    0.0000 O   0  0  0  0  0
    4.6792   -3.8167    0.0000 C   0  0  0  0  0
    5.4000   -5.0542    0.0000 C   0  0  0  0  0
    4.6792   -4.6417    0.0000 C   0  0  0  0  0
    6.1167   -6.2875    0.0000 C   0  0  0  0  0
  2  1  1  0  0  0
  3  1  1  0  0  0
  5  1  1  0  0  0
  4  2  2  0  0  0
  6  2  1  0  0  0
  9  3  1  0  0  0
 22  3  2  0  0  0
  7  4  1  0  0  0
  7  5  2  0  0  0
 16  5  1  0  0  0
 10  6  1  0  0  0
 13  6  2  0  0  0
  8 11  1  0  0  0
 15  8  2  0  0  0
 20  8  1  0  0  0
 11  9  2  0  0  0
 14 10  1  0  0  0
 23 11  1  0  0  0
 12 19  1  0  0  0
 18 12  2  0  0  0
 21 12  1  0  0  0
 17 13  1  0  0  0
 17 14  2  0  0  0
 19 16  1  0  0  0
 25 20  1  0  0  0
 24 22  1  0  0  0
 23 24  2  0  0  0
M  END
>  <ID>
7572972

>  <Supplier>
ChemBridge

>  <clogP>
4.891000000000000e+000

>  <RB>
6

>  <tPSA>
6.853000000000000e+001

>  <Hacc>
5

>  <Hdon>
1

>  <LogSw>
-5.114999999999998e+000

>  <Group>
2

>  <Core>
365

$$$$
5416620
 OpenBabel07160817572D

 17 17  0  0  0  0  0  0  0  0999 V2000
   -1.2708    1.8125    0.0000 N   0  0  0  0  0
   -0.5958    2.2125    0.0000 C   0  0  0  0  0
   -1.9500    2.2083    0.0000 C   0  0  0  0  0
   -0.5958    2.9958    0.0000 C   0  0  0  0  0
    0.0875    1.8125    0.0000 C   0  0  0  0  0
   -3.3125    2.2125    0.0000 N   0  0  0  0  0
   -2.6333    1.8125    0.0000 C   0  0  0  0  0
    0.0875    3.3958    0.0000 C   0  0  0  0  0
    0.7667    2.2083    0.0000 C   0  0  0  0  0
    0.7667    2.9958    0.0000 C   0  0  0  0  0
   -1.2708    1.0208    0.0000 C   0  0  0  0  0
   -3.3125    3.0000    0.0000 C   0  0  0  0  0
   -3.9958    1.8125    0.0000 C   0  0  0  0  0
    1.4500    3.3958    0.0000 C   0  0  0  0  0
   -4.6708    2.1958    0.0000 C   0  0  0  0  0
   -4.0000    3.3958    0.0000 C   0  0  0  0  0
    2.1292    2.9958    0.0000 C   0  0  0  0  0
  2  1  1  0  0  0
  3  1  1  0  0  0
 11  1  1  0  0  0
  4  2  1  0  0  0
  5  2  1  0  0  0
  7  3  1  0  0  0
  8  4  1  0  0  0
  9  5  1  0  0  0
  6  7  1  0  0  0
 12  6  1  0  0  0
 13  6  1  0  0  0
 10  8  1  0  0  0
 10  9  1  0  0  0
 14 10  1  0  0  0
 16 12  1  0  0  0
 15 13  1  0  0  0
 17 14  1  0  0  0
M  END
>  <ID>
5416620

>  <Supplier>
ChemBridge

>  <clogP>
4.710000000000000e+000

>  <RB>
3

>  <tPSA>
6.480000000000000e+000

>  <Hacc>
2

>  <Hdon>
0

>  <LogSw>
-3.969000000000000e+000

>  <Group>
1

$$$$
7934671
 OpenBabel07160817572D

 20 21  0  0  0  0  0  0  0  0999 V2000
    4.2625    1.5083    0.0000 S   0  0  0  0  0
    4.0667    2.2333    0.0000 N   0  0  0  0  0
    5.0125    1.5083    0.0000 C   0  0  0  0  0
    3.3417    2.4250    0.0000 C   0  0  0  0  0
    3.5250    1.3750    0.0000 O   0  0  0  0  0
    4.3292    0.7583    0.0000 O   0  0  0  0  0
    3.1500    3.1500    0.0000 C   0  0  0  0  0
    2.4250    3.3458    0.0000 C   0  0  0  0  0
    2.8125    1.8958    0.0000 C   0  0  0  0  0
    5.3875    0.8583    0.0000 C   0  0  0  0  0
    5.3875    2.1583    0.0000 C   0  0  0  0  0
    1.8917    2.8125    0.0000 C   0  0  0  0  0
    6.5125    1.5083    0.0000 C   0  0  0  0  0
    7.2625    1.5083    0.0000 S   0  0  0  0  0
    2.0917    2.0875    0.0000 C   0  0  0  0  0
    6.1375    0.8583    0.0000 C   0  0  0  0  0
    6.1375    2.1583    0.0000 C   0  0  0  0  0
    1.1667    3.0083    0.0000 I   0  0  0  0  0
    3.6792    3.6833    0.0000 C   0  0  0  0  0
    7.6375    2.1583    0.0000 C   0  0  0  0  0
  2  1  1  0  0  0
  3  1  1  0  0  0
  5  1  2  0  0  0
  6  1  2  0  0  0
  4  2  1  0  0  0
 10  3  1  0  0  0
 11  3  2  0  0  0
  7  4  1  0  0  0
  9  4  2  0  0  0
  8  7  2  0  0  0
 19  7  1  0  0  0
 12  8  1  0  0  0
 15  9  1  0  0  0
 16 10  2  0  0  0
 17 11  1  0  0  0
 12 15  2  0  0  0
 18 12  1  0  0  0
 13 17  2  0  0  0
 14 13  1  0  0  0
 13 16  1  0  0  0
 20 14  1  0  0  0
M  END
>  <ID>
7934671

>  <Supplier>
ChemBridge

>  <clogP>
4.467000000000000e+000

>  <RB>
2

>  <tPSA>
4.616999999999997e+001

>  <Hacc>
2

>  <Hdon>
1

>  <LogSw>
-6.071000000000002e+000

>  <Group>
1

>  <Core>
516

$$$$
9037242
 OpenBabel07160817572D

 15 15  0  0  0  0  0  0  0  0999 V2000
    1.8042    1.3458    0.0000 C   0  0  0  0  0
    1.8042    0.5958    0.0000 C   0  0  0  0  0
    2.4542    1.7208    0.0000 C   0  0  0  0  0
    1.1625    1.7208    0.0000 C   0  0  0  0  0
    2.4542    0.2208    0.0000 C   0  0  0  0  0
    3.1042    1.3458    0.0000 C   0  0  0  0  0
    4.4042    0.5958    0.0000 N   0  0  0  0  0
    3.1042    0.5958    0.0000 C   0  0  0  0  0
    6.3542    0.2208    0.0000 O   0  0  0  0  0
    3.7542    0.2208    0.0000 C   0  0  0  0  0
    5.0542    0.2208    0.0000 C   0  0  0  0  0
    0.5125    1.3458    0.0000 C   0  0  0  0  0
    1.1625    2.4708    0.0000 C   0  0  0  0  0
    5.7042    0.5958    0.0000 C   0  0  0  0  0
    7.0042    0.5958    0.0000 C   0  0  0  0  0
  2  1  1  0  0  0
  3  1  2  0  0  0
  4  1  1  0  0  0
  5  2  2  0  0  0
  6  3  1  0  0  0
 12  4  1  0  0  0
 13  4  1  0  0  0
  5  8  1  0  0  0
  8  6  2  0  0  0
  7 10  1  0  0  0
 11  7  1  0  0  0
 10  8  1  0  0  0
  9 14  1  0  0  0
 15  9  1  0  0  0
 14 11  1  0  0  0
M  END
>  <ID>
9037242

>  <Supplier>
ChemBridge

>  <clogP>
3.920000000000000e+000

>  <RB>
4

>  <tPSA>
2.126000000000000e+001

>  <Hacc>
2

>  <Hdon>
1

>  <LogSw>
-2.025000000000000e+000

>  <Group>
2

$$$$
7958116
 OpenBabel07160817572D

 17 18  0  0  0  0  0  0  0  0999 V2000
    4.4250    1.2625    0.0000 C   0  0  0  0  0
    3.6750    1.2625    0.0000 N   0  0  0  0  0
    2.1750    1.2625    0.0000 N   0  0  0  0  0
    4.8000    1.9125    0.0000 N   0  0  0  0  0
    4.8000    0.6125    0.0000 O   0  0  0  0  0
    3.3000    0.6125    0.0000 C   0  0  0  0  0
    3.3000    1.9125    0.0000 C   0  0  0  0  0
    2.5500    1.9125    0.0000 C   0  0  0  0  0
    2.5500    0.6125    0.0000 C   0  0  0  0  0
    1.4250    1.2625    0.0000 C   0  0  0  0  0
    5.5500    1.9125    0.0000 C   0  0  0  0  0
    4.4250    2.5625    0.0000 C   0  0  0  0  0
    1.0500    1.9125    0.0000 C   0  0  0  0  0
    1.0500    0.6125    0.0000 C   0  0  0  0  0
    0.3000    0.6125    0.0000 C   0  0  0  0  0
    0.3000    1.9125    0.0000 C   0  0  0  0  0
   -0.0750    1.2625    0.0000 C   0  0  0  0  0
  2  1  1  0  0  0
  4  1  1  0  0  0
  5  1  2  0  0  0
  6  2  1  0  0  0
  7  2  1  0  0  0
  3  8  1  0  0  0
 10  3  1  0  0  0
  3  9  1  0  0  0
 11  4  1  0  0  0
 12  4  1  0  0  0
  9  6  1  0  0  0
  8  7  1  0  0  0
 13 10  2  0  0  0
 14 10  1  0  0  0
 16 13  1  0  0  0
 15 14  2  0  0  0
 17 15  1  0  0  0
 16 17  2  0  0  0
M  END
>  <ID>
7958116

>  <Supplier>
ChemBridge

>  <clogP>
1.393000000000000e+000

>  <RB>
1

>  <tPSA>
2.679000000000000e+001

>  <Hacc>
1

>  <Hdon>
0

>  <LogSw>
-2.092000000000000e+000

>  <Group>
3

>  <Core>
159

$$$$
6088068
 OpenBabel07160817572D

 15 16  0  0  0  0  0  0  0  0999 V2000
    2.2542    0.9333    0.0000 N   0  0  0  0  0
    2.2542    0.1000    0.0000 C   0  0  0  0  0
    2.9250    1.4125    0.0000 C   0  0  0  0  0
    1.5917    1.4208    0.0000 C   0  0  0  0  0
    2.9792   -0.3167    0.0000 C   0  0  0  0  0
    1.5417   -0.3167    0.0000 C   0  0  0  0  0
    2.6625    2.2125    0.0000 C   0  0  0  0  0
    1.8417    2.2083    0.0000 C   0  0  0  0  0
    2.9792   -1.1500    0.0000 C   0  0  0  0  0
    0.8000    1.1583    0.0000 O   0  0  0  0  0
    3.7125    1.1625    0.0000 O   0  0  0  0  0
    2.2542   -1.5625    0.0000 C   0  0  0  0  0
    1.5417   -1.1500    0.0000 C   0  0  0  0  0
    2.2542   -2.3792    0.0000 Br  0  0  0  0  0
    3.6917    0.0958    0.0000 C   0  0  0  0  0
  2  1  1  0  0  0
  3  1  1  0  0  0
  4  1  1  0  0  0
  5  2  2  0  0  0
  6  2  1  0  0  0
  7  3  1  0  0  0
 11  3  2  0  0  0
  8  4  1  0  0  0
 10  4  2  0  0  0
  9  5  1  0  0  0
 15  5  1  0  0  0
 13  6  2  0  0  0
  7  8  1  0  0  0
 12  9  2  0  0  0
 12 13  1  0  0  0
 14 12  1  0  0  0
M  END
>  <ID>
6088068

>  <Supplier>
ChemBridge

>  <clogP>
1.200000000000000e+000

>  <RB>
1

>  <tPSA>
3.738000000000000e+001

>  <Hacc>
2

>  <Hdon>
0

>  <LogSw>
-2.181000000000000e+000

>  <Group>
2

$$$$
9037247
 OpenBabel07160817572D

 24 26  0  0  0  0  0  0  0  0999 V2000
    3.7542    1.9583    0.0000 N   0  0  0  0  0
    3.3125    1.3458    0.0000 C   0  0  0  0  0
    4.4667    1.7208    0.0000 C   0  0  0  0  0
    3.7542    0.7458    0.0000 N   0  0  0  0  0
    6.3667    2.3000    0.0000 C   0  0  0  0  0
    4.4667    0.9708    0.0000 O   0  0  0  0  0
    5.7625    1.8583    0.0000 N   0  0  0  0  0
    5.0750    2.1625    0.0000 C   0  0  0  0  0
    2.5625    1.3458    0.0000 C   0  0  0  0  0
    7.0542    1.9958    0.0000 C   0  0  0  0  0
    6.2875    3.0458    0.0000 O   0  0  0  0  0
    2.1875    1.9958    0.0000 C   0  0  0  0  0
    2.1875    0.7000    0.0000 C   0  0  0  0  0
    1.0625    1.3458    0.0000 C   0  0  0  0  0
    1.4375    1.9958    0.0000 C   0  0  0  0  0
    1.4375    0.7000    0.0000 C   0  0  0  0  0
    0.3125    1.3458    0.0000 Cl  0  0  0  0  0
    7.6542    2.4333    0.0000 C   0  0  0  0  0
    5.8375    1.1125    0.0000 C   0  0  0  0  0
    8.3417    2.1333    0.0000 C   0  0  0  0  0
    7.5792    3.1833    0.0000 C   0  0  0  0  0
    8.9500    2.5708    0.0000 C   0  0  0  0  0
    8.1875    3.6208    0.0000 C   0  0  0  0  0
    8.8667    3.3208    0.0000 C   0  0  0  0  0
  2  1  1  0  0  0
  3  1  2  0  0  0
  4  2  2  0  0  0
  9  2  1  0  0  0
  6  3  1  0  0  0
  8  3  1  0  0  0
  4  6  1  0  0  0
  5  7  1  0  0  0
 10  5  1  0  0  0
 11  5  2  0  0  0
  7  8  1  0  0  0
 19  7  1  0  0  0
 12  9  1  0  0  0
 13  9  2  0  0  0
 18 10  1  0  0  0
 15 12  2  0  0  0
 16 13  1  0  0  0
 14 16  2  0  0  0
 17 14  1  0  0  0
 15 14  1  0  0  0
 20 18  1  0  0  0
 21 18  1  0  0  0
 22 20  1  0  0  0
 23 21  1  0  0  0
 24 22  1  0  0  0
 24 23  1  0  0  0
M  END
>  <ID>
9037247

>  <Supplier>
ChemBridge

>  <clogP>
3.783000000000000e+000

>  <RB>
5

>  <tPSA>
5.923000000000000e+001

>  <Hacc>
4

>  <Hdon>
0

>  <LogSw>
-4.967000000000000e+000

>  <Group>
3

>  <Core>
204

$$$$
9037245
 OpenBabel07160817572D

 25 27  0  0  0  0  0  0  0  0999 V2000
    2.7792    2.4333    0.0000 C   0  0  0  0  0
    2.4042    3.0833    0.0000 C   0  0  0  0  0
    2.4042    1.7833    0.0000 C   0  0  0  0  0
    1.6542    3.0833    0.0000 C   0  0  0  0  0
    3.5292    2.4333    0.0000 C   0  0  0  0  0
    2.7792    1.1333    0.0000 N   0  0  0  0  0
    1.2792    2.4333    0.0000 C   0  0  0  0  0
    3.5292    1.1333    0.0000 C   0  0  0  0  0
    1.2792    3.7333    0.0000 C   0  0  0  0  0
    1.6542    1.7833    0.0000 C   0  0  0  0  0
    3.9042    3.0833    0.0000 C   0  0  0  0  0
    3.9042    1.7833    0.0000 C   0  0  0  0  0
    2.7792    3.7333    0.0000 O   0  0  0  0  0
    4.6542    3.0833    0.0000 C   0  0  0  0  0
    3.9042    0.4833    0.0000 O   0  0  0  0  0
    1.6542    4.3792    0.0000 O   0  0  0  0  0
    0.5292    3.7333    0.0000 O   0  0  0  0  0
    5.0292    3.7333    0.0000 C   0  0  0  0  0
    0.5292    2.4333    0.0000 C   0  0  0  0  0
    3.5292    3.7333    0.0000 C   0  0  0  0  0
    5.7792    3.7333    0.0000 O   0  0  0  0  0
    3.9042    4.3792    0.0000 C   0  0  0  0  0
    4.6542    4.3792    0.0000 C   0  0  0  0  0
    0.1542    4.3792    0.0000 C   0  0  0  0  0
    6.1542    4.3792    0.0000 C   0  0  0  0  0
  2  1  1  0  0  0
  3  1  2  0  0  0
  5  1  1  0  0  0
  4  2  1  0  0  0
 13  2  2  0  0  0
  6  3  1  0  0  0
 10  3  1  0  0  0
  9  4  1  0  0  0
  4  7  1  0  0  0
 11  5  1  0  0  0
 12  5  1  0  0  0
  6  8  1  0  0  0
  7 10  1  0  0  0
 19  7  1  0  0  0
  8 12  1  0  0  0
 15  8  2  0  0  0
 16  9  2  0  0  0
 17  9  1  0  0  0
 14 11  2  0  0  0
 20 11  1  0  0  0
 18 14  1  0  0  0
 24 17  1  0  0  0
 21 18  1  0  0  0
 23 18  2  0  0  0
 22 20  2  0  0  0
 25 21  1  0  0  0
 23 22  1  0  0  0
M  END
>  <ID>
9037245

>  <Supplier>
ChemBridge

>  <clogP>
1.245000000000000e+000

>  <RB>
2

>  <tPSA>
8.170000000000000e+001

>  <Hacc>
5

>  <Hdon>
1

>  <LogSw>
-2.767000000000000e+000

>  <Group>
1

>  <Core>
284

$$$$
6088063
 OpenBabel07160817572D

 27 29  0  0  0  0  0  0  0  0999 V2000
   -2.2125   -0.6667    0.0000 S   0  0  0  0  0
   -1.4458   -0.6875    0.0000 N   0  0  0  0  0
    0.0792   -0.7042    0.0000 N   0  0  0  0  0
    0.8375   -0.7042    0.0000 C   0  0  0  0  0
    1.2500   -1.3500    0.0000 C   0  0  0  0  0
   -2.9500   -0.6667    0.0000 C   0  0  0  0  0
    2.3542   -0.6542    0.0000 C   0  0  0  0  0
   -2.2125    0.1000    0.0000 O   0  0  0  0  0
   -2.2125   -1.4167    0.0000 O   0  0  0  0  0
   -1.0833   -1.3500    0.0000 C   0  0  0  0  0
   -1.0708   -0.0292    0.0000 C   0  0  0  0  0
    2.0000   -1.3292    0.0000 C   0  0  0  0  0
    1.1875   -0.0292    0.0000 C   0  0  0  0  0
   -0.3000   -0.0292    0.0000 C   0  0  0  0  0
   -0.3125   -1.3500    0.0000 C   0  0  0  0  0
    3.1042   -0.6375    0.0000 C   0  0  0  0  0
    1.9500    0.0000    0.0000 C   0  0  0  0  0
    3.5000   -1.2792    0.0000 O   0  0  0  0  0
   -3.3708   -1.3292    0.0000 C   0  0  0  0  0
   -3.3333    0.0000    0.0000 C   0  0  0  0  0
    0.9042   -2.0292    0.0000 F   0  0  0  0  0
   -4.0958    0.0000    0.0000 C   0  0  0  0  0
   -4.1458   -1.3042    0.0000 C   0  0  0  0  0
   -4.5208   -0.6292    0.0000 C   0  0  0  0  0
    3.4792    0.0125    0.0000 C   0  0  0  0  0
   -5.2708   -0.6000    0.0000 C   0  0  0  0  0
    3.0875    0.6458    0.0000 C   0  0  0  0  0
  2  1  1  0  0  0
  6  1  1  0  0  0
  8  1  2  0  0  0
  9  1  2  0  0  0
 10  2  1  0  0  0
 11  2  1  0  0  0
  3 14  1  0  0  0
  4  3  1  0  0  0
  3 15  1  0  0  0
  5  4  2  0  0  0
 13  4  1  0  0  0
 12  5  1  0  0  0
 21  5  1  0  0  0
 19  6  2  0  0  0
 20  6  1  0  0  0
  7 17  1  0  0  0
 16  7  1  0  0  0
  7 12  2  0  0  0
 15 10  1  0  0  0
 14 11  1  0  0  0
 17 13  2  0  0  0
 18 16  2  0  0  0
 25 16  1  0  0  0
 23 19  1  0  0  0
 22 20  2  0  0  0
 24 22  1  0  0  0
 24 23  2  0  0  0
 26 24  1  0  0  0
 27 25  1  0  0  0
M  END
>  <ID>
6088063

>  <Supplier>
ChemBridge

>  <clogP>
3.220000000000000e+000

>  <RB>
3

>  <tPSA>
5.769000000000000e+001

>  <Hacc>
4

>  <Hdon>
0

>  <LogSw>
-4.797000000000000e+000

>  <Group>
3

>  <Core>
161

$$$$
6395322
 OpenBabel07160817572D

 28 29  0  0  0  0  0  0  0  0999 V2000
    6.1167   -4.8667    0.0000 S   0  0  0  0  0
    6.1167   -4.0417    0.0000 N   0  0  0  0  0
    6.8292   -3.6292    0.0000 C   0  0  0  0  0
    5.4000   -3.6292    0.0000 C   0  0  0  0  0
    7.5417   -4.0417    0.0000 C   0  0  0  0  0
    8.9667   -4.0375    0.0000 C   0  0  0  0  0
    4.6875   -4.0542    0.0000 C   0  0  0  0  0
    8.2542   -3.6292    0.0000 N   0  0  0  0  0
    3.9667   -3.6292    0.0000 C   0  0  0  0  0
    8.9625   -4.8542    0.0000 C   0  0  0  0  0
    6.9417   -4.8667    0.0000 O   0  0  0  0  0
    6.7000   -5.4500    0.0000 O   0  0  0  0  0
    9.6750   -3.6167    0.0000 C   0  0  0  0  0
    3.9667   -2.8000    0.0000 C   0  0  0  0  0
    5.4042   -2.8000    0.0000 C   0  0  0  0  0
    7.5417   -4.8667    0.0000 O   0  0  0  0  0
    4.6917   -2.3875    0.0000 C   0  0  0  0  0
   10.3875   -4.0375    0.0000 C   0  0  0  0  0
    9.6667   -5.2667    0.0000 C   0  0  0  0  0
    5.4000   -5.2750    0.0000 C   0  0  0  0  0
   10.3875   -4.8542    0.0000 C   0  0  0  0  0
    3.2417   -4.0292    0.0000 O   0  0  0  0  0
    9.6667   -6.0917    0.0000 Cl  0  0  0  0  0
    9.6667   -2.7917    0.0000 O   0  0  0  0  0
    3.2542   -2.3792    0.0000 O   0  0  0  0  0
    3.2417   -4.8542    0.0000 C   0  0  0  0  0
    3.2625   -1.5542    0.0000 C   0  0  0  0  0
    8.9500   -2.3792    0.0000 C   0  0  0  0  0
  2  1  1  0  0  0
 11  1  2  0  0  0
 12  1  2  0  0  0
 20  1  1  0  0  0
  3  2  1  0  0  0
  4  2  1  0  0  0
  5  3  1  0  0  0
  7  4  1  0  0  0
 15  4  2  0  0  0
  8  5  1  0  0  0
 16  5  2  0  0  0
  6  8  1  0  0  0
 10  6  2  0  0  0
 13  6  1  0  0  0
  9  7  2  0  0  0
 22  9  1  0  0  0
 14  9  1  0  0  0
 19 10  1  0  0  0
 18 13  2  0  0  0
 24 13  1  0  0  0
 14 17  2  0  0  0
 25 14  1  0  0  0
 17 15  1  0  0  0
 21 18  1  0  0  0
 23 19  1  0  0  0
 19 21  2  0  0  0
 26 22  1  0  0  0
 28 24  1  0  0  0
 27 25  1  0  0  0
M  END
>  <ID>
6395322

>  <Supplier>
ChemBridge

>  <clogP>
2.270000000000000e+000

>  <RB>
4

>  <tPSA>
9.417000000000000e+001

>  <Hacc>
6

>  <Hdon>
1

>  <LogSw>
-4.265000000000000e+000

>  <Group>
2

>  <Core>
084

$$$$
9037248
 OpenBabel07160817572D

 26 29  0  0  0  0  0  0  0  0999 V2000
    3.5542    2.7250    0.0000 N   0  0  0  0  0
    2.8667    3.0333    0.0000 C   0  0  0  0  0
    3.4750    1.9833    0.0000 C   0  0  0  0  0
    2.3667    2.4750    0.0000 C   0  0  0  0  0
    2.7417    1.8250    0.0000 C   0  0  0  0  0
    4.2042    3.1083    0.0000 C   0  0  0  0  0
    8.1000    3.1083    0.0000 C   0  0  0  0  0
    5.5000    3.1083    0.0000 C   0  0  0  0  0
    4.8500    2.7250    0.0000 C   0  0  0  0  0
    7.4500    2.7250    0.0000 C   0  0  0  0  0
    4.0292    1.4833    0.0000 O   0  0  0  0  0
    2.7125    3.7708    0.0000 O   0  0  0  0  0
    6.1500    2.7250    0.0000 N   0  0  0  0  0
    8.1000    3.8583    0.0000 C   0  0  0  0  0
    6.8000    3.1083    0.0000 C   0  0  0  0  0
    8.7500    2.7250    0.0000 O   0  0  0  0  0
    8.7500    4.2167    0.0000 O   0  0  0  0  0
    5.5000    3.8583    0.0000 O   0  0  0  0  0
    7.4500    4.2167    0.0000 C   0  0  0  0  0
    1.2417    1.8250    0.0000 C   0  0  0  0  0
    1.6167    1.1750    0.0000 C   0  0  0  0  0
    6.8000    3.8583    0.0000 C   0  0  0  0  0
    1.6167    2.4750    0.0000 C   0  0  0  0  0
    2.3667    1.1750    0.0000 C   0  0  0  0  0
    9.4000    3.1083    0.0000 C   0  0  0  0  0
    9.4000    3.8583    0.0000 C   0  0  0  0  0
  2  1  1  0  0  0
  3  1  1  0  0  0
  6  1  1  0  0  0
  4  2  1  0  0  0
 12  2  2  0  0  0
  5  3  1  0  0  0
 11  3  2  0  0  0
 23  4  1  0  0  0
  4  5  1  0  0  0
 24  5  1  0  0  0
  9  6  1  0  0  0
  7 10  2  0  0  0
 16  7  1  0  0  0
 14  7  1  0  0  0
  8  9  1  0  0  0
 13  8  1  0  0  0
 18  8  2  0  0  0
 10 15  1  0  0  0
 15 13  1  0  0  0
 14 19  2  0  0  0
 17 14  1  0  0  0
 22 15  2  0  0  0
 25 16  1  0  0  0
 26 17  1  0  0  0
 19 22  1  0  0  0
 20 23  1  0  0  0
 20 21  2  0  0  0
 21 24  1  0  0  0
 26 25  1  0  0  0
M  END
>  <ID>
9037248

>  <Supplier>
ChemBridge

>  <clogP>
1.488000000000000e+000

>  <RB>
4

>  <tPSA>
8.494000000000000e+001

>  <Hacc>
5

>  <Hdon>
1

>  <LogSw>
-3.069000000000000e+000

>  <Group>
2

>  <Core>
311

$$$$
9037249
 OpenBabel07160817572D

 21 23  0  0  0  0  0  0  0  0999 V2000
   -1.3458    0.9333    0.0000 N   0  0  0  0  0
   -0.9708    0.2875    0.0000 C   0  0  0  0  0
   -0.1583    1.1875    0.0000 C   0  0  0  0  0
    0.4917    1.5625    0.0000 C   0  0  0  0  0
    1.1417    1.1875    0.0000 N   0  0  0  0  0
   -0.8375    1.4958    0.0000 C   0  0  0  0  0
    1.7917    1.5625    0.0000 C   0  0  0  0  0
   -0.2333    0.4458    0.0000 C   0  0  0  0  0
    2.4417    1.1875    0.0000 N   0  0  0  0  0
    1.7917    2.3125    0.0000 N   0  0  0  0  0
   -2.0875    1.0125    0.0000 C   0  0  0  0  0
   -1.2708   -0.4000    0.0000 O   0  0  0  0  0
    0.4917    2.3125    0.0000 O   0  0  0  0  0
    3.0917    2.3125    0.0000 C   0  0  0  0  0
    2.4417    2.6875    0.0000 C   0  0  0  0  0
    3.0917    1.5625    0.0000 C   0  0  0  0  0
   -2.3958    1.7000    0.0000 C   0  0  0  0  0
   -2.5333    0.4083    0.0000 C   0  0  0  0  0
   -3.1375    1.7750    0.0000 C   0  0  0  0  0
   -3.2750    0.4833    0.0000 C   0  0  0  0  0
   -3.5833    1.1708    0.0000 C   0  0  0  0  0
  2  1  1  0  0  0
  6  1  1  0  0  0
 11  1  1  0  0  0
  8  2  1  0  0  0
 12  2  2  0  0  0
  3  6  1  0  0  0
  4  3  1  0  0  0
  8  3  1  0  0  0
  5  4  1  0  0  0
 13  4  2  0  0  0
  7  5  1  0  0  0
  9  7  1  0  0  0
 10  7  2  0  0  0
 16  9  2  0  0  0
 15 10  1  0  0  0
 17 11  2  0  0  0
 18 11  1  0  0  0
 14 15  2  0  0  0
 14 16  1  0  0  0
 19 17  1  0  0  0
 20 18  2  0  0  0
 21 19  2  0  0  0
 21 20  1  0  0  0
M  END
>  <ID>
9037249

>  <Supplier>
ChemBridge

>  <clogP>
1.342000000000000e+000

>  <RB>
3

>  <tPSA>
7.519000000000000e+001

>  <Hacc>
4

>  <Hdon>
1

>  <LogSw>
-2.405000000000000e+000

>  <Group>
3

>  <Core>
124

$$$$
7994129
 OpenBabel07160817572D

 16 18  0  0  0  0  0  0  0  0999 V2000
    1.9542    2.7958    0.0000 N   0  0  0  0  0
    1.9542    2.0458    0.0000 C   0  0  0  0  0
    3.1042    2.4208    0.0000 C   0  0  0  0  0
    2.6667    1.8125    0.0000 S   0  0  0  0  0
    2.6667    3.0250    0.0000 N   0  0  0  0  0
    1.2417    1.8125    0.0000 N   0  0  0  0  0
    3.8542    2.4208    0.0000 C   0  0  0  0  0
    0.8000    2.4208    0.0000 N   0  0  0  0  0
    1.2417    3.0250    0.0000 C   0  0  0  0  0
    4.2292    1.7708    0.0000 C   0  0  0  0  0
    4.2292    3.0708    0.0000 C   0  0  0  0  0
    3.8542    1.1208    0.0000 O   0  0  0  0  0
    4.9792    1.7708    0.0000 C   0  0  0  0  0
    4.2292    0.4708    0.0000 C   0  0  0  0  0
    4.9792    3.0708    0.0000 C   0  0  0  0  0
    5.3542    2.4208    0.0000 C   0  0  0  0  0
  2  1  1  0  0  0
  5  1  1  0  0  0
  9  1  1  0  0  0
  4  2  1  0  0  0
  6  2  2  0  0  0
  3  5  2  0  0  0
  7  3  1  0  0  0
  4  3  1  0  0  0
  6  8  1  0  0  0
 10  7  2  0  0  0
 11  7  1  0  0  0
  8  9  2  0  0  0
 12 10  1  0  0  0
 13 10  1  0  0  0
 15 11  2  0  0  0
 14 12  1  0  0  0
 13 16  2  0  0  0
 16 15  1  0  0  0
M  END
>  <ID>
7994129

>  <Supplier>
ChemBridge

>  <clogP>
1.120000000000000e+000

>  <RB>
1

>  <tPSA>
5.231000000000002e+001

>  <Hacc>
4

>  <Hdon>
0

>  <LogSw>
-1.851000000000000e+000

>  <Group>
2

>  <Core>
267

$$$$
7994128
 OpenBabel07160817572D

 25 27  0  0  0  0  0  0  0  0999 V2000
    4.3625    2.4125    0.0000 C   0  0  0  0  0
    3.9875    1.7625    0.0000 C   0  0  0  0  0
    4.3625    1.1125    0.0000 N   0  0  0  0  0
    5.4875    1.7625    0.0000 N   0  0  0  0  0
    3.8625    2.9708    0.0000 N   0  0  0  0  0
    5.1125    1.1125    0.0000 C   0  0  0  0  0
    5.1125    2.4125    0.0000 C   0  0  0  0  0
    3.2542    1.9208    0.0000 N   0  0  0  0  0
    3.1750    2.6708    0.0000 C   0  0  0  0  0
    2.5250    3.0458    0.0000 C   0  0  0  0  0
    1.8750    2.6708    0.0000 N   0  0  0  0  0
    4.0167    3.7083    0.0000 C   0  0  0  0  0
    5.4875    0.4708    0.0000 O   0  0  0  0  0
    0.5792    1.9208    0.0000 N   0  0  0  0  0
    5.4875    3.0625    0.0000 O   0  0  0  0  0
    3.9875    0.4708    0.0000 C   0  0  0  0  0
    6.2375    1.7625    0.0000 C   0  0  0  0  0
    3.4542    4.2042    0.0000 C   0  0  0  0  0
    3.6167    4.9375    0.0000 O   0  0  0  0  0
    1.8750    1.9208    0.0000 C   0  0  0  0  0
    1.2292    3.0458    0.0000 C   0  0  0  0  0
    0.5792    2.6708    0.0000 C   0  0  0  0  0
    1.2292    1.5458    0.0000 C   0  0  0  0  0
   -0.0708    1.5458    0.0000 C   0  0  0  0  0
    2.7417    3.9833    0.0000 C   0  0  0  0  0
  2  1  2  0  0  0
  5  1  1  0  0  0
  7  1  1  0  0  0
  3  2  1  0  0  0
  8  2  1  0  0  0
 16  3  1  0  0  0
  3  6  1  0  0  0
  4  7  1  0  0  0
  6  4  1  0  0  0
 17  4  1  0  0  0
  9  5  1  0  0  0
 12  5  1  0  0  0
 13  6  2  0  0  0
 15  7  2  0  0  0
  8  9  2  0  0  0
 10  9  1  0  0  0
 11 10  1  0  0  0
 20 11  1  0  0  0
 21 11  1  0  0  0
 18 12  1  0  0  0
 14 22  1  0  0  0
 24 14  1  0  0  0
 14 23  1  0  0  0
 19 18  2  0  0  0
 25 18  1  0  0  0
 23 20  1  0  0  0
 22 21  1  0  0  0
M  END
>  <ID>
7994128

>  <Supplier>
ChemBridge

>  <clogP>
-2.300000000000000e-001

>  <RB>
4

>  <tPSA>
8.537000000000001e+001

>  <Hacc>
6

>  <Hdon>
0

>  <LogSw>
-2.854000000000000e+000

>  <Group>
2

>  <Core>
249

$$$$
7173928
 OpenBabel07160817572D

 28 30  0  0  0  0  0  0  0  0999 V2000
    4.6625   -2.6750    0.0000 S   0  0  0  0  0
    4.6625   -3.5000    0.0000 N   0  0  0  0  0
    7.5125   -5.1500    0.0000 C   0  0  0  0  0
    8.2250   -4.7292    0.0000 N   0  0  0  0  0
    5.0750   -1.9625    0.0000 O   0  0  0  0  0
    5.4875   -2.6750    0.0000 O   0  0  0  0  0
    5.3750   -3.9125    0.0000 C   0  0  0  0  0
    6.8000   -4.7375    0.0000 C   0  0  0  0  0
    3.9500   -3.9125    0.0000 C   0  0  0  0  0
    7.5125   -5.9750    0.0000 O   0  0  0  0  0
    6.0875   -3.4917    0.0000 C   0  0  0  0  0
    5.3750   -4.7375    0.0000 C   0  0  0  0  0
    6.8000   -3.9125    0.0000 C   0  0  0  0  0
    6.0792   -5.1500    0.0000 C   0  0  0  0  0
    3.9500   -2.2625    0.0000 C   0  0  0  0  0
    8.4292   -3.9167    0.0000 C   0  0  0  0  0
    3.2375   -3.5000    0.0000 C   0  0  0  0  0
    2.5250   -3.9125    0.0000 C   0  0  0  0  0
    3.2375   -2.6750    0.0000 C   0  0  0  0  0
    7.7875   -3.3792    0.0000 C   0  0  0  0  0
    9.2375   -3.7542    0.0000 C   0  0  0  0  0
    2.5292   -2.2625    0.0000 C   0  0  0  0  0
    1.8125   -3.5000    0.0000 C   0  0  0  0  0
    7.8042   -2.5542    0.0000 C   0  0  0  0  0
    9.6167   -3.0167    0.0000 C   0  0  0  0  0
    9.2792   -2.2625    0.0000 C   0  0  0  0  0
    1.8125   -2.6750    0.0000 C   0  0  0  0  0
    8.4667   -2.0542    0.0000 C   0  0  0  0  0
  2  1  1  0  0  0
  5  1  2  0  0  0
  6  1  2  0  0  0
 15  1  1  0  0  0
  7  2  1  0  0  0
  9  2  1  0  0  0
  3  8  1  0  0  0
  4  3  1  0  0  0
 10  3  2  0  0  0
 16  4  1  0  0  0
 11  7  1  0  0  0
 12  7  2  0  0  0
  8 14  2  0  0  0
 13  8  1  0  0  0
 17  9  1  0  0  0
 13 11  2  0  0  0
 14 12  1  0  0  0
 20 16  1  0  0  0
 21 16  1  0  0  0
 18 17  1  0  0  0
 19 17  2  0  0  0
 23 18  2  0  0  0
 22 19  1  0  0  0
 24 20  1  0  0  0
 25 21  1  0  0  0
 27 22  2  0  0  0
 27 23  1  0  0  0
 28 24  1  0  0  0
 26 25  1  0  0  0
 26 28  1  0  0  0
M  END
>  <ID>
7173928

>  <Supplier>
ChemBridge

>  <clogP>
4.280000000000000e+000

>  <RB>
5

>  <tPSA>
6.647999999999998e+001

>  <Hacc>
3

>  <Hdon>
1

>  <LogSw>
-5.775000000000000e+000

>  <Group>
3

>  <Core>
154

$$$$
5334128
 OpenBabel07160817572D

 16 17  0  0  0  0  0  0  0  0999 V2000
    0.8000    0.7208    0.0000 C   0  0  0  0  0
    0.1167    1.1000    0.0000 C   0  0  0  0  0
    0.8000   -0.0542    0.0000 O   0  0  0  0  0
    1.4542   -0.4500    0.0000 C   0  0  0  0  0
    0.0167    1.8833    0.0000 S   0  0  0  0  0
    2.1542   -0.0542    0.0000 C   0  0  0  0  0
   -0.6000    0.7833    0.0000 C   0  0  0  0  0
    1.4792    1.1208    0.0000 O   0  0  0  0  0
   -0.7500    2.0458    0.0000 C   0  0  0  0  0
   -1.1333    1.3500    0.0000 C   0  0  0  0  0
    2.8167   -0.4500    0.0000 C   0  0  0  0  0
    1.4542   -1.2292    0.0000 C   0  0  0  0  0
    2.1292   -1.6042    0.0000 C   0  0  0  0  0
    2.1875    0.7125    0.0000 C   0  0  0  0  0
    2.8167   -1.2292    0.0000 C   0  0  0  0  0
    3.4792   -0.0542    0.0000 C   0  0  0  0  0
  2  1  1  0  0  0
  3  1  1  0  0  0
  8  1  2  0  0  0
  5  2  1  0  0  0
  7  2  2  0  0  0
  4  3  1  0  0  0
  6  4  1  0  0  0
 12  4  2  0  0  0
  9  5  1  0  0  0
 11  6  2  0  0  0
 14  6  1  0  0  0
 10  7  1  0  0  0
  9 10  2  0  0  0
 16 11  1  0  0  0
 15 11  1  0  0  0
 13 12  1  0  0  0
 15 13  2  0  0  0
M  END
>  <ID>
5334128

>  <Supplier>
ChemBridge

>  <clogP>
4.290000000000000e+000

>  <RB>
3

>  <tPSA>
2.630000000000000e+001

>  <Hacc>
2

>  <Hdon>
0

>  <LogSw>
-4.559000000000000e+000

>  <Group>
2

>  <Core>
266

$$$$
9069218
 OpenBabel07160817572D

 21 22  0  0  0  0  0  0  0  0999 V2000
    3.9750    2.5000    0.0000 S   0  0  0  0  0
    4.6250    2.1250    0.0000 C   0  0  0  0  0
    4.6250    1.3750    0.0000 C   0  0  0  0  0
    3.4417    1.9708    0.0000 N   0  0  0  0  0
    5.2750    2.5000    0.0000 C   0  0  0  0  0
    4.4042    3.1125    0.0000 O   0  0  0  0  0
    3.4000    2.9833    0.0000 O   0  0  0  0  0
    5.2750    1.0000    0.0000 C   0  0  0  0  0
    5.9250    2.1250    0.0000 C   0  0  0  0  0
    5.9250    1.3750    0.0000 C   0  0  0  0  0
    2.7167    2.1625    0.0000 C   0  0  0  0  0
    5.2750    3.2500    0.0000 O   0  0  0  0  0
    1.2667    2.5500    0.0000 C   0  0  0  0  0
    0.5417    2.7458    0.0000 F   0  0  0  0  0
    2.1917    1.6333    0.0000 C   0  0  0  0  0
    2.5250    2.8958    0.0000 C   0  0  0  0  0
    1.8042    3.0833    0.0000 C   0  0  0  0  0
    1.4667    1.8250    0.0000 C   0  0  0  0  0
    5.2750    0.2500    0.0000 C   0  0  0  0  0
    6.5750    1.0000    0.0000 C   0  0  0  0  0
    5.9250    3.6250    0.0000 C   0  0  0  0  0
  2  1  1  0  0  0
  4  1  1  0  0  0
  6  1  2  0  0  0
  7  1  2  0  0  0
  3  2  1  0  0  0
  5  2  2  0  0  0
  8  3  2  0  0  0
 11  4  1  0  0  0
  9  5  1  0  0  0
 12  5  1  0  0  0
 19  8  1  0  0  0
 10  8  1  0  0  0
 10  9  2  0  0  0
 20 10  1  0  0  0
 15 11  2  0  0  0
 16 11  1  0  0  0
 21 12  1  0  0  0
 13 17  1  0  0  0
 14 13  1  0  0  0
 13 18  2  0  0  0
 18 15  1  0  0  0
 17 16  2  0  0  0
M  END
>  <ID>
9069218

>  <Supplier>
ChemBridge

>  <clogP>
3.545000000000000e+000

>  <RB>
2

>  <tPSA>
5.540000000000000e+001

>  <Hacc>
3

>  <Hdon>
1

>  <LogSw>
-4.879000000000000e+000

>  <Group>
1

>  <Core>
516

$$$$
7926271
 OpenBabel07160817572D

 30 32  0  0  0  0  0  0  0  0999 V2000
   12.6500    3.0708    0.0000 N   0  0  0  0  0
   11.9625    2.7708    0.0000 C   0  0  0  0  0
   13.1500    2.5083    0.0000 C   0  0  0  0  0
   12.0417    2.0208    0.0000 N   0  0  0  0  0
   12.7750    1.8583    0.0000 N   0  0  0  0  0
   11.3125    3.1458    0.0000 C   0  0  0  0  0
   10.6625    2.7708    0.0000 C   0  0  0  0  0
   13.8917    2.5875    0.0000 S   0  0  0  0  0
   10.0167    3.1458    0.0000 N   0  0  0  0  0
   15.0792    2.0583    0.0000 C   0  0  0  0  0
   14.3375    1.9833    0.0000 C   0  0  0  0  0
    9.3667    2.7708    0.0000 C   0  0  0  0  0
   10.6625    2.0208    0.0000 O   0  0  0  0  0
    8.7167    3.1458    0.0000 C   0  0  0  0  0
   12.8042    3.8000    0.0000 C   0  0  0  0  0
   15.3875    2.7458    0.0000 O   0  0  0  0  0
   15.5250    1.4583    0.0000 C   0  0  0  0  0
   13.5167    4.0292    0.0000 C   0  0  0  0  0
   13.6750    4.7625    0.0000 C   0  0  0  0  0
    8.0667    2.7708    0.0000 C   0  0  0  0  0
    7.4167    3.1458    0.0000 O   0  0  0  0  0
    8.7167    1.6375    0.0000 C   0  0  0  0  0
    9.3667    2.0208    0.0000 C   0  0  0  0  0
   15.2167    0.7708    0.0000 C   0  0  0  0  0
   16.2667    1.5333    0.0000 C   0  0  0  0  0
    8.0667    2.0208    0.0000 C   0  0  0  0  0
    6.7667    2.7708    0.0000 C   0  0  0  0  0
   15.6542    0.1625    0.0000 C   0  0  0  0  0
   16.7125    0.9250    0.0000 C   0  0  0  0  0
   16.4042    0.2375    0.0000 C   0  0  0  0  0
  2  1  1  0  0  0
  3  1  1  0  0  0
 15  1  1  0  0  0
  4  2  2  0  0  0
  6  2  1  0  0  0
  5  3  2  0  0  0
  8  3  1  0  0  0
  5  4  1  0  0  0
  7  6  1  0  0  0
  9  7  1  0  0  0
 13  7  2  0  0  0
 11  8  1  0  0  0
 12  9  1  0  0  0
 10 11  1  0  0  0
 16 10  2  0  0  0
 17 10  1  0  0  0
 14 12  2  0  0  0
 23 12  1  0  0  0
 20 14  1  0  0  0
 18 15  1  0  0  0
 24 17  2  0  0  0
 25 17  1  0  0  0
 19 18  2  0  0  0
 21 20  1  0  0  0
 26 20  2  0  0  0
 27 21  1  0  0  0
 22 23  2  0  0  0
 26 22  1  0  0  0
 28 24  1  0  0  0
 29 25  2  0  0  0
 30 28  2  0  0  0
 30 29  1  0  0  0
M  END
>  <ID>
7926271

>  <Supplier>
ChemBridge

>  <clogP>
1.963000000000000e+000

>  <RB>
9

>  <tPSA>
8.611000000000001e+001

>  <Hacc>
5

>  <Hdon>
1

>  <LogSw>
-3.956000000000000e+000

>  <Group>
1

>  <Core>
027

$$$$
5334123
 OpenBabel07160817572D

 18 19  0  0  0  0  0  0  0  0999 V2000
    1.4292   -1.1292    0.0000 N   0  0  0  0  0
    0.7792   -0.7542    0.0000 C   0  0  0  0  0
   -2.4458   -1.4000    0.0000 C   0  0  0  0  0
   -2.3708   -2.1500    0.0000 C   0  0  0  0  0
    0.1292   -1.1292    0.0000 C   0  0  0  0  0
    0.7792   -0.0042    0.0000 O   0  0  0  0  0
   -1.8458   -0.9542    0.0000 C   0  0  0  0  0
   -0.5458   -0.8292    0.0000 O   0  0  0  0  0
   -1.6833   -2.4500    0.0000 C   0  0  0  0  0
   -1.1500   -1.2667    0.0000 C   0  0  0  0  0
   -2.9708   -2.5875    0.0000 Br  0  0  0  0  0
   -1.0708   -2.0042    0.0000 C   0  0  0  0  0
    2.0792   -0.7542    0.0000 C   0  0  0  0  0
    1.4292   -1.8792    0.0000 C   0  0  0  0  0
   -3.1333   -1.1000    0.0000 C   0  0  0  0  0
    2.7292   -1.1375    0.0000 C   0  0  0  0  0
    2.0792   -2.2542    0.0000 C   0  0  0  0  0
    2.7292   -1.8875    0.0000 C   0  0  0  0  0
  2  1  1  0  0  0
 13  1  1  0  0  0
 14  1  1  0  0  0
  5  2  1  0  0  0
  6  2  2  0  0  0
  3  7  2  0  0  0
 15  3  1  0  0  0
  3  4  1  0  0  0
  4  9  2  0  0  0
 11  4  1  0  0  0
  8  5  1  0  0  0
  7 10  1  0  0  0
 10  8  1  0  0  0
  9 12  1  0  0  0
 12 10  2  0  0  0
 16 13  1  0  0  0
 17 14  1  0  0  0
 18 16  1  0  0  0
 18 17  1  0  0  0
M  END
>  <ID>
5334123

>  <Supplier>
ChemBridge

>  <clogP>
3.660000000000000e+000

>  <RB>
3

>  <tPSA>
2.954000000000000e+001

>  <Hacc>
2

>  <Hdon>
0

>  <LogSw>
-4.603000000000000e+000

>  <Group>
3

>  <Core>
315

$$$$
7994120
 OpenBabel07160817572D

 23 24  0  0  0  0  0  0  0  0999 V2000
    2.6375    1.3583    0.0000 S   0  0  0  0  0
    6.0125    2.0083    0.0000 C   0  0  0  0  0
    5.6375    1.3583    0.0000 N   0  0  0  0  0
    6.7625    2.0083    0.0000 C   0  0  0  0  0
    3.3875    1.3583    0.0000 C   0  0  0  0  0
    1.8917    1.2250    0.0000 O   0  0  0  0  0
    2.7000    0.6083    0.0000 O   0  0  0  0  0
    2.4417    2.0833    0.0000 N   0  0  0  0  0
    5.6375    2.6583    0.0000 O   0  0  0  0  0
    7.1375    1.3583    0.0000 C   0  0  0  0  0
    3.7625    0.7083    0.0000 C   0  0  0  0  0
    3.7625    2.0083    0.0000 C   0  0  0  0  0
    4.8875    1.3583    0.0000 C   0  0  0  0  0
    1.5250    2.9958    0.0000 C   0  0  0  0  0
    0.8000    3.1958    0.0000 C   0  0  0  0  0
    4.5125    0.7083    0.0000 C   0  0  0  0  0
    4.5125    2.0083    0.0000 C   0  0  0  0  0
    1.7167    2.2750    0.0000 C   0  0  0  0  0
    7.1375    2.6583    0.0000 C   0  0  0  0  0
    6.7625    0.7083    0.0000 C   0  0  0  0  0
    7.8875    1.3583    0.0000 C   0  0  0  0  0
    7.8875    2.6583    0.0000 C   0  0  0  0  0
    8.2625    2.0083    0.0000 C   0  0  0  0  0
  5  1  1  0  0  0
  6  1  2  0  0  0
  7  1  2  0  0  0
  8  1  1  0  0  0
  2  3  1  0  0  0
  4  2  1  0  0  0
  9  2  2  0  0  0
  3 13  1  0  0  0
 10  4  2  0  0  0
 19  4  1  0  0  0
 11  5  2  0  0  0
 12  5  1  0  0  0
 18  8  1  0  0  0
 20 10  1  0  0  0
 21 10  1  0  0  0
 16 11  1  0  0  0
 17 12  2  0  0  0
 13 17  1  0  0  0
 16 13  2  0  0  0
 14 18  1  0  0  0
 15 14  2  0  0  0
 22 19  2  0  0  0
 21 23  2  0  0  0
 23 22  1  0  0  0
M  END
>  <ID>
7994120

>  <Supplier>
ChemBridge

>  <clogP>
2.680000000000000e+000

>  <RB>
5

>  <tPSA>
7.527000000000000e+001

>  <Hacc>
4

>  <Hdon>
2

>  <LogSw>
-3.898000000000000e+000

>  <Group>
2

>  <Core>
234

$$$$
7994123
 OpenBabel07160817572D

 22 24  0  0  0  0  0  0  0  0999 V2000
    5.8042   -2.6417    0.0000 C   0  0  0  0  0
    6.4750   -3.1292    0.0000 C   0  0  0  0  0
    3.6042   -2.6000    0.0000 C   0  0  0  0  0
    6.0625   -1.8542    0.0000 S   0  0  0  0  0
    2.9417   -2.1167    0.0000 N   0  0  0  0  0
    7.1500   -2.6417    0.0000 C   0  0  0  0  0
    5.0167   -2.9000    0.0000 N   0  0  0  0  0
    4.3917   -2.3417    0.0000 C   0  0  0  0  0
    6.8917   -1.8542    0.0000 C   0  0  0  0  0
    2.2667   -2.6000    0.0000 N   0  0  0  0  0
    2.5250   -3.3917    0.0000 C   0  0  0  0  0
    3.3542   -3.3917    0.0000 C   0  0  0  0  0
    6.4750   -3.9542    0.0000 C   0  0  0  0  0
    4.5667   -1.5375    0.0000 O   0  0  0  0  0
    2.0375   -4.0625    0.0000 O   0  0  0  0  0
    5.7542   -4.3750    0.0000 O   0  0  0  0  0
    7.1917   -4.3750    0.0000 O   0  0  0  0  0
    7.9792   -2.6417    0.0000 C   0  0  0  0  0
    2.9417   -1.2917    0.0000 C   0  0  0  0  0
    7.5625   -1.3750    0.0000 C   0  0  0  0  0
    8.2292   -1.8542    0.0000 C   0  0  0  0  0
    7.1917   -5.2042    0.0000 C   0  0  0  0  0
  2  1  2  0  0  0
  4  1  1  0  0  0
  7  1  1  0  0  0
  6  2  1  0  0  0
 13  2  1  0  0  0
  3  8  1  0  0  0
  5  3  1  0  0  0
 12  3  1  0  0  0
  9  4  1  0  0  0
 10  5  1  0  0  0
 19  5  1  0  0  0
 18  6  1  0  0  0
  9  6  2  0  0  0
  8  7  1  0  0  0
 14  8  2  0  0  0
 20  9  1  0  0  0
 11 10  1  0  0  0
 11 12  1  0  0  0
 15 11  2  0  0  0
 16 13  2  0  0  0
 17 13  1  0  0  0
 22 17  1  0  0  0
 21 18  1  0  0  0
 20 21  1  0  0  0
M  END
>  <ID>
7994123

>  <Supplier>
ChemBridge

>  <clogP>
-2.890000000000000e+000

>  <RB>
3

>  <tPSA>
1.250400000000000e+002

>  <Hacc>
6

>  <Hdon>
3

>  <LogSw>
-4.000000000000000e-001

>  <Group>
3

>  <Core>
098

$$$$
7994122
 OpenBabel07160817572D

 28 30  0  0  0  0  0  0  0  0999 V2000
   11.6750    0.6083    0.0000 C   0  0  0  0  0
   11.6750    1.3583    0.0000 C   0  0  0  0  0
   10.9542    0.3708    0.0000 N   0  0  0  0  0
   10.9542    1.5875    0.0000 O   0  0  0  0  0
   10.5167    0.9833    0.0000 C   0  0  0  0  0
   12.2792    0.1625    0.0000 C   0  0  0  0  0
   12.2792    1.7958    0.0000 N   0  0  0  0  0
   12.8875   -0.2792    0.0000 N   0  0  0  0  0
    9.7667    0.9833    0.0000 C   0  0  0  0  0
    7.5167    2.2833    0.0000 C   0  0  0  0  0
    9.3917    1.6333    0.0000 C   0  0  0  0  0
    7.1417    1.6333    0.0000 C   0  0  0  0  0
    8.2667    2.2833    0.0000 C   0  0  0  0  0
    8.6417    1.6333    0.0000 C   0  0  0  0  0
   12.9667    1.4958    0.0000 C   0  0  0  0  0
    7.5167    0.9833    0.0000 C   0  0  0  0  0
   14.3375    0.8833    0.0000 C   0  0  0  0  0
    8.2667    0.9833    0.0000 C   0  0  0  0  0
    7.1417    2.9333    0.0000 O   0  0  0  0  0
   13.5750    1.9333    0.0000 C   0  0  0  0  0
   13.0417    0.7458    0.0000 C   0  0  0  0  0
    6.3917    1.6333    0.0000 O   0  0  0  0  0
   14.2542    1.6250    0.0000 C   0  0  0  0  0
   13.7292    0.4375    0.0000 C   0  0  0  0  0
   15.0250    0.5750    0.0000 O   0  0  0  0  0
    7.5167    3.5833    0.0000 C   0  0  0  0  0
    6.0167    0.9833    0.0000 C   0  0  0  0  0
   15.1000   -0.1667    0.0000 C   0  0  0  0  0
  2  1  2  0  0  0
  3  1  1  0  0  0
  6  1  1  0  0  0
  4  2  1  0  0  0
  7  2  1  0  0  0
  5  3  2  0  0  0
  4  5  1  0  0  0
  9  5  1  0  0  0
  8  6  3  0  0  0
 15  7  1  0  0  0
 11  9  2  0  0  0
 10 13  2  0  0  0
 19 10  1  0  0  0
 10 12  1  0  0  0
 14 11  1  0  0  0
 12 16  2  0  0  0
 22 12  1  0  0  0
 13 14  1  0  0  0
 18 14  2  0  0  0
 20 15  1  0  0  0
 21 15  2  0  0  0
 16 18  1  0  0  0
 17 24  2  0  0  0
 25 17  1  0  0  0
 17 23  1  0  0  0
 26 19  1  0  0  0
 23 20  2  0  0  0
 24 21  1  0  0  0
 27 22  1  0  0  0
 28 25  1  0  0  0
M  END
>  <ID>
7994122

>  <Supplier>
ChemBridge

>  <clogP>
4.100000000000000e+000

>  <RB>
4

>  <tPSA>
8.954000000000002e+001

>  <Hacc>
6

>  <Hdon>
1

>  <LogSw>
-5.718000000000000e+000

>  <Group>
2

>  <Core>
261

$$$$
9069212
 OpenBabel07160817572D

 23 25  0  0  0  0  0  0  0  0999 V2000
    6.0167    1.8958    0.0000 S   0  0  0  0  0
    5.2667    1.8958    0.0000 C   0  0  0  0  0
    6.2125    1.1708    0.0000 N   0  0  0  0  0
    2.6417    1.2458    0.0000 C   0  0  0  0  0
    3.0167    1.8958    0.0000 N   0  0  0  0  0
    4.8917    2.5458    0.0000 C   0  0  0  0  0
    3.7667    1.8958    0.0000 C   0  0  0  0  0
    4.1417    2.5458    0.0000 C   0  0  0  0  0
    6.9292    0.9833    0.0000 C   0  0  0  0  0
    6.7542    2.0333    0.0000 O   0  0  0  0  0
    5.9500    2.6458    0.0000 O   0  0  0  0  0
    7.4667    0.4500    0.0000 C   0  0  0  0  0
    7.6542    1.1708    0.0000 C   0  0  0  0  0
    3.0167    0.6000    0.0000 O   0  0  0  0  0
    1.8917    1.2458    0.0000 C   0  0  0  0  0
    4.8917    1.2458    0.0000 C   0  0  0  0  0
    4.1417    1.2458    0.0000 C   0  0  0  0  0
    3.7667    3.1958    0.0000 F   0  0  0  0  0
    1.5167    1.8958    0.0000 C   0  0  0  0  0
    1.5167    0.6000    0.0000 C   0  0  0  0  0
    0.7667    0.6000    0.0000 C   0  0  0  0  0
    0.7667    1.8958    0.0000 C   0  0  0  0  0
    0.3917    1.2458    0.0000 C   0  0  0  0  0
  2  1  1  0  0  0
  3  1  1  0  0  0
 10  1  2  0  0  0
 11  1  2  0  0  0
  6  2  1  0  0  0
 16  2  2  0  0  0
  9  3  1  0  0  0
  4  5  1  0  0  0
 14  4  2  0  0  0
 15  4  1  0  0  0
  5  7  1  0  0  0
  8  6  2  0  0  0
  7 17  2  0  0  0
  7  8  1  0  0  0
 18  8  1  0  0  0
 12  9  1  0  0  0
 13  9  1  0  0  0
 12 13  1  0  0  0
 19 15  1  0  0  0
 20 15  2  0  0  0
 17 16  1  0  0  0
 22 19  2  0  0  0
 21 20  1  0  0  0
 23 21  2  0  0  0
 23 22  1  0  0  0
M  END
>  <ID>
9069212

>  <Supplier>
ChemBridge

>  <clogP>
1.977000000000000e+000

>  <RB>
4

>  <tPSA>
7.527000000000000e+001

>  <Hacc>
4

>  <Hdon>
2

>  <LogSw>
-3.924000000000000e+000

>  <Group>
2

>  <Core>
234

$$$$
5334125
 OpenBabel07160817572D

 17 17  0  0  0  0  0  0  0  0999 V2000
    2.5042   -1.1500    0.0000 C   0  0  0  0  0
    3.1542   -1.5167    0.0000 N   0  0  0  0  0
    4.4542   -1.5167    0.0000 C   0  0  0  0  0
    3.8042   -1.1500    0.0000 C   0  0  0  0  0
    2.5042   -0.4000    0.0000 O   0  0  0  0  0
    5.1042   -1.1500    0.0000 C   0  0  0  0  0
    1.8542   -1.5167    0.0000 C   0  0  0  0  0
    5.1042   -0.4000    0.0000 O   0  0  0  0  0
    4.4542   -2.2667    0.0000 C   0  0  0  0  0
    5.7542   -1.5167    0.0000 C   0  0  0  0  0
    1.2042   -1.1500    0.0000 C   0  0  0  0  0
    1.8542   -2.2667    0.0000 C   0  0  0  0  0
    5.7542   -0.0167    0.0000 C   0  0  0  0  0
    0.5542   -1.5167    0.0000 C   0  0  0  0  0
    1.2042   -2.6500    0.0000 C   0  0  0  0  0
    5.1042   -2.6500    0.0000 C   0  0  0  0  0
    5.7542   -2.2667    0.0000 C   0  0  0  0  0
  2  1  1  0  0  0
  5  1  2  0  0  0
  7  1  1  0  0  0
  4  2  1  0  0  0
  3  4  1  0  0  0
  6  3  2  0  0  0
  9  3  1  0  0  0
  8  6  1  0  0  0
 10  6  1  0  0  0
 11  7  1  0  0  0
 12  7  1  0  0  0
 13  8  1  0  0  0
 16  9  2  0  0  0
 17 10  2  0  0  0
 14 11  1  0  0  0
 15 12  1  0  0  0
 17 16  1  0  0  0
M  END
>  <ID>
5334125

>  <Supplier>
ChemBridge

>  <clogP>
2.760000000000000e+000

>  <RB>
3

>  <tPSA>
3.833000000000000e+001

>  <Hacc>
2

>  <Hdon>
1

>  <LogSw>
-3.274000000000000e+000

>  <Group>
3

$$$$
6416115
 OpenBabel07160817572D

 25 27  0  0  0  0  0  0  0  0999 V2000
   -1.0083    0.1958    0.0000 S   0  0  0  0  0
   -0.1833    0.1958    0.0000 N   0  0  0  0  0
   -1.8333    0.2083    0.0000 C   0  0  0  0  0
    1.4625    0.1958    0.0000 N   0  0  0  0  0
    2.2875    0.1958    0.0000 C   0  0  0  0  0
   -2.2458   -0.5000    0.0000 C   0  0  0  0  0
   -1.4125   -0.5167    0.0000 O   0  0  0  0  0
   -1.4208    0.9083    0.0000 O   0  0  0  0  0
    0.2292   -0.5167    0.0000 C   0  0  0  0  0
    0.2250    0.9083    0.0000 C   0  0  0  0  0
   -3.0708   -0.4917    0.0000 C   0  0  0  0  0
    1.0500    0.9083    0.0000 C   0  0  0  0  0
    1.0500   -0.5167    0.0000 C   0  0  0  0  0
   -3.4750    0.2250    0.0000 C   0  0  0  0  0
   -2.2333    0.9250    0.0000 C   0  0  0  0  0
    2.7000   -0.5167    0.0000 C   0  0  0  0  0
   -3.0583    0.9375    0.0000 C   0  0  0  0  0
   -4.3000    0.2458    0.0000 Cl  0  0  0  0  0
    2.2792   -1.2292    0.0000 O   0  0  0  0  0
    2.7000    0.9083    0.0000 C   0  0  0  0  0
   -3.4875   -1.2042    0.0000 C   0  0  0  0  0
    3.5167   -0.5167    0.0000 C   0  0  0  0  0
    2.6917   -1.9500    0.0000 C   0  0  0  0  0
    3.5167    0.9083    0.0000 C   0  0  0  0  0
    3.9375    0.1958    0.0000 C   0  0  0  0  0
  2  1  1  0  0  0
  3  1  1  0  0  0
  7  1  2  0  0  0
  8  1  2  0  0  0
  9  2  1  0  0  0
 10  2  1  0  0  0
  6  3  1  0  0  0
 15  3  2  0  0  0
  4 12  1  0  0  0
  5  4  1  0  0  0
 13  4  1  0  0  0
 16  5  2  0  0  0
 20  5  1  0  0  0
 11  6  2  0  0  0
 13  9  1  0  0  0
 12 10  1  0  0  0
 21 11  1  0  0  0
 14 11  1  0  0  0
 14 17  2  0  0  0
 18 14  1  0  0  0
 17 15  1  0  0  0
 19 16  1  0  0  0
 22 16  1  0  0  0
 23 19  1  0  0  0
 24 20  2  0  0  0
 25 22  2  0  0  0
 25 24  1  0  0  0
M  END
>  <ID>
6416115

>  <Supplier>
ChemBridge

>  <clogP>
3.910000000000000e+000

>  <RB>
2

>  <tPSA>
4.985000000000000e+001

>  <Hacc>
4

>  <Hdon>
0

>  <LogSw>
-5.316000000000000e+000

>  <Group>
3

>  <Core>
161

$$$$
5114344
 OpenBabel07160817572D

 25 27  0  0  0  0  0  0  0  0999 V2000
   -1.5333   -0.6875    0.0000 C   0  0  0  0  0
   -1.5500   -0.0292    0.0000 N   0  0  0  0  0
   -0.8625   -1.0667    0.0000 C   0  0  0  0  0
   -2.1458    0.3000    0.0000 C   0  0  0  0  0
   -0.9958    0.3458    0.0000 C   0  0  0  0  0
   -2.1000   -1.0375    0.0000 O   0  0  0  0  0
   -0.8625   -1.7167    0.0000 C   0  0  0  0  0
   -0.3000   -0.7375    0.0000 C   0  0  0  0  0
   -2.1625    0.9708    0.0000 C   0  0  0  0  0
   -2.7125   -0.0542    0.0000 C   0  0  0  0  0
   -1.0125    1.0000    0.0000 C   0  0  0  0  0
    0.2792   -1.7167    0.0000 C   0  0  0  0  0
   -1.0333    2.3208    0.0000 C   0  0  0  0  0
    0.2792   -1.0667    0.0000 C   0  0  0  0  0
   -0.2125   -2.0500    0.0000 C   0  0  0  0  0
   -3.2708    0.2708    0.0000 C   0  0  0  0  0
   -2.7500    1.2833    0.0000 C   0  0  0  0  0
   -3.3125    0.9458    0.0000 C   0  0  0  0  0
   -1.0333    3.0000    0.0000 F   0  0  0  0  0
    1.0875   -2.1667    0.0000 F   0  0  0  0  0
   -1.5833    1.3125    0.0000 C   0  0  0  0  0
   -0.4333    1.3458    0.0000 C   0  0  0  0  0
   -1.6000    1.9708    0.0000 C   0  0  0  0  0
   -0.4500    2.0000    0.0000 C   0  0  0  0  0
   -3.9958    1.2708    0.0000 C   0  0  0  0  0
  2  1  1  0  0  0
  3  1  1  0  0  0
  6  1  2  0  0  0
  4  2  1  0  0  0
  5  2  1  0  0  0
  7  3  1  0  0  0
  8  3  2  0  0  0
  9  4  2  0  0  0
 10  4  1  0  0  0
 11  5  1  0  0  0
 15  7  2  0  0  0
 14  8  1  0  0  0
 17  9  1  0  0  0
 16 10  2  0  0  0
 21 11  2  0  0  0
 22 11  1  0  0  0
 12 14  2  0  0  0
 20 12  1  0  0  0
 15 12  1  0  0  0
 13 24  1  0  0  0
 19 13  1  0  0  0
 13 23  2  0  0  0
 18 16  1  0  0  0
 18 17  2  0  0  0
 25 18  1  0  0  0
 23 21  1  0  0  0
 24 22  2  0  0  0
M  END
>  <ID>
5114344

>  <Supplier>
ChemBridge

>  <clogP>
5.890000000000000e+000

>  <RB>
4

>  <tPSA>
2.031000000000000e+001

>  <Hacc>
1

>  <Hdon>
0

>  <LogSw>
-6.690000000000000e+000

>  <Group>
1

>  <Core>
511

$$$$
5114341
 OpenBabel07160817572D

 30 33  0  0  0  0  0  0  0  0999 V2000
   -1.5500   -0.0292    0.0000 N   0  0  0  0  0
   -1.5333   -0.6875    0.0000 C   0  0  0  0  0
   -2.1458    0.3000    0.0000 C   0  0  0  0  0
   -0.9958    0.3458    0.0000 C   0  0  0  0  0
    1.8000   -1.2292    0.0000 C   0  0  0  0  0
   -0.8833   -1.0667    0.0000 C   0  0  0  0  0
   -2.1000   -1.0375    0.0000 O   0  0  0  0  0
    1.2167   -0.9000    0.0000 C   0  0  0  0  0
    1.8000   -1.8875    0.0000 C   0  0  0  0  0
   -2.1625    0.9708    0.0000 C   0  0  0  0  0
   -2.7125   -0.0542    0.0000 C   0  0  0  0  0
   -0.1458   -0.7375    0.0000 O   0  0  0  0  0
    1.3042   -2.2042    0.0000 C   0  0  0  0  0
    0.6542   -1.2292    0.0000 C   0  0  0  0  0
   -1.0125    1.0000    0.0000 C   0  0  0  0  0
   -1.0333    2.3208    0.0000 C   0  0  0  0  0
    0.6542   -1.8875    0.0000 C   0  0  0  0  0
   -2.7500    1.2833    0.0000 C   0  0  0  0  0
   -3.2708    0.2708    0.0000 C   0  0  0  0  0
   -3.3125    0.9458    0.0000 C   0  0  0  0  0
   -1.0333    3.0000    0.0000 F   0  0  0  0  0
   -1.5833    1.3125    0.0000 C   0  0  0  0  0
   -0.4333    1.3458    0.0000 C   0  0  0  0  0
   -1.6000    1.9708    0.0000 C   0  0  0  0  0
   -0.4500    2.0000    0.0000 C   0  0  0  0  0
    2.3792   -0.8667    0.0000 C   0  0  0  0  0
    2.3792   -2.2500    0.0000 C   0  0  0  0  0
   -3.9958    1.2708    0.0000 C   0  0  0  0  0
    2.9792   -1.2042    0.0000 C   0  0  0  0  0
    2.9792   -1.9000    0.0000 C   0  0  0  0  0
  2  1  1  0  0  0
  3  1  1  0  0  0
  4  1  1  0  0  0
  6  2  1  0  0  0
  7  2  2  0  0  0
 10  3  2  0  0  0
 11  3  1  0  0  0
 15  4  1  0  0  0
  5  8  1  0  0  0
 26  5  1  0  0  0
  9  5  2  0  0  0
 12  6  1  0  0  0
  8 14  2  0  0  0
  9 13  1  0  0  0
 27  9  1  0  0  0
 18 10  1  0  0  0
 19 11  2  0  0  0
 14 12  1  0  0  0
 13 17  2  0  0  0
 17 14  1  0  0  0
 22 15  2  0  0  0
 23 15  1  0  0  0
 16 25  1  0  0  0
 21 16  1  0  0  0
 24 16  2  0  0  0
 20 18  2  0  0  0
 20 19  1  0  0  0
 28 20  1  0  0  0
 24 22  1  0  0  0
 25 23  2  0  0  0
 29 26  2  0  0  0
 30 27  2  0  0  0
 30 29  1  0  0  0
M  END
>  <ID>
5114341

>  <Supplier>
ChemBridge

>  <clogP>
6.400000000000000e+000

>  <RB>
6

>  <tPSA>
2.954000000000000e+001

>  <Hacc>
2

>  <Hdon>
0

>  <LogSw>
-7.578000000000000e+000

>  <Group>
3

>  <Core>
315

$$$$
5553422
 OpenBabel07160817572D

 22 23  0  0  0  0  0  0  0  0999 V2000
   -0.0125    0.0625    0.0000 C   0  0  0  0  0
    2.7792   -1.5542    0.0000 C   0  0  0  0  0
   -1.4208    0.8708    0.0000 N   0  0  0  0  0
    3.7167   -1.5542    0.0000 C   0  0  0  0  0
   -2.8208    0.0625    0.0000 C   0  0  0  0  0
    2.3042   -0.7500    0.0000 C   0  0  0  0  0
   -0.4833    0.8708    0.0000 N   0  0  0  0  0
    1.3792   -0.7500    0.0000 O   0  0  0  0  0
   -0.4833   -0.7500    0.0000 O   0  0  0  0  0
   -3.2958   -0.7500    0.0000 C   0  0  0  0  0
   -1.8958    0.0625    0.0000 C   0  0  0  0  0
    0.9167    0.0625    0.0000 C   0  0  0  0  0
    2.7792    0.0625    0.0000 C   0  0  0  0  0
    4.1875   -0.7500    0.0000 C   0  0  0  0  0
    2.3042   -2.3667    0.0000 Cl  0  0  0  0  0
   -2.8208   -1.5542    0.0000 Br  0  0  0  0  0
    3.7167    0.0625    0.0000 C   0  0  0  0  0
    5.1167   -0.7500    0.0000 Cl  0  0  0  0  0
   -3.2958    0.8708    0.0000 C   0  0  0  0  0
   -4.2333   -0.7500    0.0000 C   0  0  0  0  0
   -4.2333    0.8708    0.0000 C   0  0  0  0  0
   -4.7083    0.0625    0.0000 C   0  0  0  0  0
  7  1  1  0  0  0
  9  1  2  0  0  0
 12  1  1  0  0  0
  2  6  2  0  0  0
  4  2  1  0  0  0
 15  2  1  0  0  0
  3  7  1  0  0  0
 11  3  2  0  0  0
 14  4  2  0  0  0
  5 11  1  0  0  0
 10  5  1  0  0  0
 19  5  2  0  0  0
  6  8  1  0  0  0
 13  6  1  0  0  0
  8 12  1  0  0  0
 16 10  1  0  0  0
 20 10  2  0  0  0
 17 13  2  0  0  0
 14 17  1  0  0  0
 18 14  1  0  0  0
 21 19  1  0  0  0
 22 20  1  0  0  0
 22 21  2  0  0  0
M  END
>  <ID>
5553422

>  <Supplier>
ChemBridge

>  <clogP>
4.920000000000000e+000

>  <RB>
5

>  <tPSA>
5.069000000000000e+001

>  <Hacc>
3

>  <Hdon>
1

>  <LogSw>
-6.333000000000000e+000

>  <Group>
1

>  <Core>
315

$$$$
6646330
 OpenBabel07160817572D

 19 21  0  0  0  0  0  0  0  0999 V2000
   -2.1333    0.2833    0.0000 C   0  0  0  0  0
   -2.6125    0.8208    0.0000 N   0  0  0  0  0
   -2.4958   -0.3375    0.0000 S   0  0  0  0  0
   -1.4125    0.2833    0.0000 C   0  0  0  0  0
   -1.0500   -0.3375    0.0000 N   0  0  0  0  0
   -3.2500    0.5458    0.0000 C   0  0  0  0  0
   -3.1958   -0.1792    0.0000 C   0  0  0  0  0
   -0.3333   -0.3375    0.0000 C   0  0  0  0  0
   -1.0500    0.9208    0.0000 S   0  0  0  0  0
    0.0500   -0.9542    0.0000 C   0  0  0  0  0
   -0.2833   -1.5875    0.0000 Cl  0  0  0  0  0
   -3.9000    0.8458    0.0000 C   0  0  0  0  0
   -3.7833   -0.5875    0.0000 C   0  0  0  0  0
    0.0500    0.3000    0.0000 C   0  0  0  0  0
    0.7667   -0.9375    0.0000 C   0  0  0  0  0
   -4.4958    0.4458    0.0000 C   0  0  0  0  0
   -4.4333   -0.2792    0.0000 C   0  0  0  0  0
    0.7667    0.3000    0.0000 C   0  0  0  0  0
    1.1292   -0.3167    0.0000 C   0  0  0  0  0
  2  1  2  0  0  0
  3  1  1  0  0  0
  4  1  1  0  0  0
  6  2  1  0  0  0
  7  3  1  0  0  0
  5  4  1  0  0  0
  9  4  2  0  0  0
  8  5  1  0  0  0
 12  6  1  0  0  0
  7  6  2  0  0  0
 13  7  1  0  0  0
 10  8  2  0  0  0
 14  8  1  0  0  0
 11 10  1  0  0  0
 15 10  1  0  0  0
 16 12  2  0  0  0
 17 13  2  0  0  0
 18 14  2  0  0  0
 15 19  2  0  0  0
 17 16  1  0  0  0
 19 18  1  0  0  0
M  END
>  <ID>
6646330

>  <Supplier>
ChemBridge

>  <clogP>
4.280000000000000e+000

>  <RB>
2

>  <tPSA>
2.492000000000000e+001

>  <Hacc>
1

>  <Hdon>
1

>  <LogSw>
-5.078000000000000e+000

>  <Group>
3

$$$$
9133495
 OpenBabel07160817572D

 26 27  0  0  0  0  0  0  0  0999 V2000
    6.1750    3.5208    0.0000 C   0  0  0  0  0
    6.8542    3.2125    0.0000 C   0  0  0  0  0
    6.2542    4.2542    0.0000 S   0  0  0  0  0
    7.3625    3.7708    0.0000 C   0  0  0  0  0
    2.2792    3.5208    0.0000 N   0  0  0  0  0
    2.9250    3.1458    0.0000 C   0  0  0  0  0
    6.9875    4.4042    0.0000 C   0  0  0  0  0
    2.9250    2.3958    0.0000 N   0  0  0  0  0
    1.6292    3.1458    0.0000 C   0  0  0  0  0
    5.5250    3.1458    0.0000 N   0  0  0  0  0
    1.6292    2.3958    0.0000 C   0  0  0  0  0
    7.0167    2.4833    0.0000 C   0  0  0  0  0
    2.2792    2.0208    0.0000 C   0  0  0  0  0
    4.8750    3.5208    0.0000 C   0  0  0  0  0
    3.5750    3.5208    0.0000 S   0  0  0  0  0
    0.9792    3.5208    0.0000 O   0  0  0  0  0
    6.4542    1.9750    0.0000 O   0  0  0  0  0
    4.8750    4.2625    0.0000 O   0  0  0  0  0
    4.2250    3.1458    0.0000 C   0  0  0  0  0
    7.7292    2.2458    0.0000 O   0  0  0  0  0
    8.1042    3.6958    0.0000 C   0  0  0  0  0
    7.2917    5.0917    0.0000 C   0  0  0  0  0
    2.2792    1.2708    0.0000 C   0  0  0  0  0
    7.8792    1.5125    0.0000 C   0  0  0  0  0
    1.6292    0.8958    0.0000 C   0  0  0  0  0
    8.6000    1.2833    0.0000 C   0  0  0  0  0
  2  1  2  0  0  0
  3  1  1  0  0  0
 10  1  1  0  0  0
  4  2  1  0  0  0
 12  2  1  0  0  0
  7  3  1  0  0  0
 21  4  1  0  0  0
  7  4  2  0  0  0
  5  6  1  0  0  0
  9  5  1  0  0  0
  6 15  1  0  0  0
  8  6  2  0  0  0
 22  7  1  0  0  0
 13  8  1  0  0  0
 16  9  2  0  0  0
 11  9  1  0  0  0
 14 10  1  0  0  0
 11 13  2  0  0  0
 17 12  2  0  0  0
 20 12  1  0  0  0
 23 13  1  0  0  0
 18 14  2  0  0  0
 19 14  1  0  0  0
 15 19  1  0  0  0
 24 20  1  0  0  0
 25 23  1  0  0  0
 26 24  1  0  0  0
M  END
>  <ID>
9133495

>  <Supplier>
ChemBridge

>  <clogP>
3.100000000000000e+000

>  <RB>
5

>  <tPSA>
1.011500000000000e+002

>  <Hacc>
5

>  <Hdon>
2

>  <LogSw>
-4.731000000000003e+000

>  <Group>
2

$$$$
9133496
 OpenBabel07160817572D

 21 23  0  0  0  0  0  0  0  0999 V2000
    4.4500    1.6708    0.0000 N   0  0  0  0  0
    5.1292    1.9750    0.0000 N   0  0  0  0  0
    5.0542    2.7250    0.0000 C   0  0  0  0  0
    4.3167    2.8833    0.0000 C   0  0  0  0  0
    3.9417    2.2333    0.0000 C   0  0  0  0  0
    5.7792    1.6000    0.0000 C   0  0  0  0  0
    3.2000    2.1500    0.0000 C   0  0  0  0  0
    2.7542    2.7583    0.0000 C   0  0  0  0  0
    5.6125    3.2333    0.0000 O   0  0  0  0  0
    5.7792    0.8500    0.0000 C   0  0  0  0  0
    6.4292    1.9750    0.0000 C   0  0  0  0  0
    7.0792    0.8500    0.0000 C   0  0  0  0  0
    2.0042    2.6833    0.0000 C   0  0  0  0  0
    6.4292    0.4750    0.0000 C   0  0  0  0  0
    7.0792    1.6000    0.0000 C   0  0  0  0  0
    7.7292    0.4750    0.0000 F   0  0  0  0  0
    1.5750    3.2958    0.0000 O   0  0  0  0  0
    2.8917    1.4708    0.0000 C   0  0  0  0  0
    2.1500    1.3875    0.0000 C   0  0  0  0  0
    1.7042    1.9958    0.0000 C   0  0  0  0  0
    0.8292    3.2083    0.0000 C   0  0  0  0  0
  2  1  1  0  0  0
  5  1  2  0  0  0
  3  2  1  0  0  0
  6  2  1  0  0  0
  9  3  1  0  0  0
  4  3  2  0  0  0
  4  5  1  0  0  0
  7  5  1  0  0  0
 10  6  2  0  0  0
 11  6  1  0  0  0
  8  7  1  0  0  0
 18  7  2  0  0  0
 13  8  2  0  0  0
 14 10  1  0  0  0
 15 11  2  0  0  0
 12 15  1  0  0  0
 16 12  1  0  0  0
 12 14  2  0  0  0
 17 13  1  0  0  0
 20 13  1  0  0  0
 21 17  1  0  0  0
 19 18  1  0  0  0
 20 19  2  0  0  0
M  END
>  <ID>
9133496

>  <Supplier>
ChemBridge

>  <clogP>
4.359000000000000e+000

>  <RB>
2

>  <tPSA>
4.728000000000000e+001

>  <Hacc>
3

>  <Hdon>
1

>  <LogSw>
-4.996000000000000e+000

>  <Group>
2

$$$$
7933378
 OpenBabel07160817572D

 20 21  0  0  0  0  0  0  0  0999 V2000
    5.2292    2.9833    0.0000 C   0  0  0  0  0
    2.6042    2.3333    0.0000 C   0  0  0  0  0
    2.9792    1.6750    0.0000 N   0  0  0  0  0
    3.7292    1.6750    0.0000 C   0  0  0  0  0
    4.8542    2.3333    0.0000 C   0  0  0  0  0
    4.1042    2.3333    0.0000 C   0  0  0  0  0
    4.1042    1.0250    0.0000 C   0  0  0  0  0
    2.9792    2.9833    0.0000 O   0  0  0  0  0
    5.2292    1.6750    0.0000 C   0  0  0  0  0
    1.8542    2.3333    0.0000 C   0  0  0  0  0
    4.8542    1.0250    0.0000 C   0  0  0  0  0
    5.9500    2.7833    0.0000 F   0  0  0  0  0
    5.4792    3.6833    0.0000 F   0  0  0  0  0
    4.5417    3.2958    0.0000 F   0  0  0  0  0
    3.7292    0.3750    0.0000 F   0  0  0  0  0
    1.4792    2.9833    0.0000 C   0  0  0  0  0
    1.4792    1.6750    0.0000 C   0  0  0  0  0
    0.7292    1.6750    0.0000 C   0  0  0  0  0
    0.7292    2.9833    0.0000 C   0  0  0  0  0
    0.3542    2.3333    0.0000 C   0  0  0  0  0
  5  1  1  0  0  0
 12  1  1  0  0  0
 13  1  1  0  0  0
 14  1  1  0  0  0
  2  3  1  0  0  0
  8  2  2  0  0  0
 10  2  1  0  0  0
  3  4  1  0  0  0
  4  6  1  0  0  0
  7  4  2  0  0  0
  6  5  2  0  0  0
  9  5  1  0  0  0
  7 11  1  0  0  0
 15  7  1  0  0  0
 11  9  2  0  0  0
 16 10  1  0  0  0
 17 10  1  0  0  0
 19 16  1  0  0  0
 18 17  1  0  0  0
 20 18  1  0  0  0
 19 20  1  0  0  0
M  END
>  <ID>
7933378

>  <Supplier>
ChemBridge

>  <clogP>
4.159000000000000e+000

>  <RB>
2

>  <tPSA>
2.910000000000000e+001

>  <Hacc>
1

>  <Hdon>
1

>  <LogSw>
-4.861999999999998e+000

>  <Group>
1

$$$$
6056515
 OpenBabel07160817572D

 16 17  0  0  0  0  0  0  0  0999 V2000
    4.2875   -0.9000    0.0000 N   0  0  0  0  0
    3.7292   -1.5250    0.0000 C   0  0  0  0  0
    3.0667   -0.3667    0.0000 C   0  0  0  0  0
    3.8750   -0.1917    0.0000 C   0  0  0  0  0
    2.9750   -1.1917    0.0000 S   0  0  0  0  0
    2.4417    0.1833    0.0000 C   0  0  0  0  0
    1.6667   -0.0667    0.0000 C   0  0  0  0  0
    0.3250   -0.0667    0.0000 C   0  0  0  0  0
    1.0000    0.4125    0.0000 O   0  0  0  0  0
    3.9042   -2.3375    0.0000 N   0  0  0  0  0
    0.5792   -0.8625    0.0000 C   0  0  0  0  0
    1.4125   -0.8625    0.0000 C   0  0  0  0  0
    4.2042    0.5625    0.0000 O   0  0  0  0  0
    5.1042   -0.9792    0.0000 C   0  0  0  0  0
   -0.4583    0.1833    0.0000 I   0  0  0  0  0
    3.2875   -2.8917    0.0000 C   0  0  0  0  0
  2  1  1  0  0  0
  4  1  1  0  0  0
 14  1  1  0  0  0
  5  2  1  0  0  0
 10  2  2  0  0  0
  3  4  1  0  0  0
  6  3  2  0  0  0
  5  3  1  0  0  0
 13  4  2  0  0  0
  7  6  1  0  0  0
  9  7  1  0  0  0
 12  7  2  0  0  0
  8  9  1  0  0  0
 15  8  1  0  0  0
 11  8  2  0  0  0
 16 10  1  0  0  0
 11 12  1  0  0  0
M  END
>  <ID>
6056515

>  <Supplier>
ChemBridge

>  <clogP>
2.800000000000000e+000

>  <RB>
1

>  <tPSA>
4.581000000000000e+001

>  <Hacc>
3

>  <Hdon>
0

>  <LogSw>
-4.130000000000000e+000

>  <Group>
3

>  <Core>
241

$$$$
7933371
 OpenBabel07160817572D

 35 39  0  0  0  0  0  0  0  0999 V2000
   11.2125   -0.0917    0.0000 C   0  0  0  0  0
    6.0167    2.1583    0.0000 N   0  3  0  0  0
    6.6625    1.7833    0.0000 C   0  0  0  0  0
    6.6625    1.0333    0.0000 C   0  0  0  0  0
   10.5625   -0.4667    0.0000 C   0  0  0  0  0
   11.8917   -0.4000    0.0000 O   0  0  0  0  0
   11.2875    0.6500    0.0000 C   0  0  0  0  0
    9.9125   -0.0917    0.0000 N   0  0  0  0  0
    8.6125    0.6583    0.0000 N   0  0  0  0  0
    6.0167    0.6583    0.0000 N   0  0  0  0  0
    7.3125    0.6583    0.0000 C   0  0  0  0  0
    7.9625    1.0333    0.0000 C   0  0  0  0  0
   12.4000    0.1583    0.0000 C   0  0  0  0  0
   12.0250    0.8083    0.0000 C   0  0  0  0  0
    7.3125    2.1583    0.0000 C   0  0  0  0  0
    6.0167    2.9083    0.0000 O   0  5  0  0  0
    5.5542    1.8958    0.0000 O   0  0  0  0  0
    6.1417   -0.0792    0.0000 C   0  0  0  0  0
    9.2625   -0.4667    0.0000 C   0  0  0  0  0
    9.9125    0.6583    0.0000 C   0  0  0  0  0
   10.5625   -1.2167    0.0000 O   0  0  0  0  0
    9.2625    1.0333    0.0000 C   0  0  0  0  0
    8.6125   -0.0917    0.0000 C   0  0  0  0  0
    7.9625    1.7833    0.0000 C   0  0  0  0  0
    5.5667   -0.5667    0.0000 C   0  0  0  0  0
   13.1500    0.1583    0.0000 C   0  0  0  0  0
   12.4000    1.4583    0.0000 C   0  0  0  0  0
    6.8500   -0.3417    0.0000 C   0  0  0  0  0
    5.7000   -1.3042    0.0000 C   0  0  0  0  0
    4.8667   -0.3042    0.0000 C   0  0  0  0  0
   13.5250    0.8083    0.0000 C   0  0  0  0  0
   13.1500    1.4583    0.0000 C   0  0  0  0  0
    4.2917   -0.7917    0.0000 C   0  0  0  0  0
    5.1250   -1.7875    0.0000 C   0  0  0  0  0
    4.4167   -1.5292    0.0000 C   0  0  0  0  0
  5  1  1  0  0  0
  6  1  1  0  0  0
  7  1  2  0  0  0
  2  3  1  0  0  0
 16  2  1  0  0  0
 17  2  2  0  0  0
  3 15  1  0  0  0
  4  3  2  0  0  0
  4 11  1  0  0  0
 10  4  1  0  0  0
  8  5  1  0  0  0
 21  5  2  0  0  0
 13  6  1  0  0  0
 14  7  1  0  0  0
 19  8  1  0  0  0
 20  8  1  0  0  0
  9 22  1  0  0  0
 12  9  1  0  0  0
 23  9  1  0  0  0
 18 10  1  0  0  0
 11 12  2  0  0  0
 24 12  1  0  0  0
 26 13  1  0  0  0
 14 13  2  0  0  0
 27 14  1  0  0  0
 15 24  2  0  0  0
 25 18  1  0  0  0
 28 18  1  0  0  0
 23 19  1  0  0  0
 22 20  1  0  0  0
 29 25  2  0  0  0
 30 25  1  0  0  0
 31 26  2  0  0  0
 32 27  2  0  0  0
 34 29  1  0  0  0
 33 30  2  0  0  0
 31 32  1  0  0  0
 35 33  1  0  0  0
 34 35  2  0  0  0
M  END
>  <ID>
7933371

>  <Supplier>
ChemBridge

>  <clogP>
4.413000000000000e+000

>  <RB>
5

>  <tPSA>
9.186000000000000e+001

>  <Hacc>
4

>  <Hdon>
1

>  <LogSw>
-6.398000000000000e+000

>  <Group>
1

>  <Core>
158

$$$$
9133498
 OpenBabel07160817572D

 17 18  0  0  0  0  0  0  0  0999 V2000
    2.5917    1.9333    0.0000 C   0  0  0  0  0
    1.9417    1.5583    0.0000 N   0  0  0  0  0
    5.1917    0.4333    0.0000 C   0  0  0  0  0
    3.2417    1.5583    0.0000 C   0  0  0  0  0
    4.5417    0.8083    0.0000 C   0  0  0  0  0
    2.5917    2.6833    0.0000 O   0  0  0  0  0
    5.1917   -0.3167    0.0000 O   0  0  0  0  0
    3.8917    1.9333    0.0000 C   0  0  0  0  0
    3.2417    0.8083    0.0000 C   0  0  0  0  0
    3.8917    0.4333    0.0000 C   0  0  0  0  0
    4.5417    1.5583    0.0000 C   0  0  0  0  0
    5.8417    0.8083    0.0000 O   0  0  0  0  0
    1.2625    1.8625    0.0000 C   0  0  0  0  0
    1.8667    0.8125    0.0000 C   0  0  0  0  0
    6.4917    0.4333    0.0000 C   0  0  0  0  0
    1.1292    0.6583    0.0000 C   0  0  0  0  0
    0.7542    1.3083    0.0000 C   0  0  0  0  0
  2  1  1  0  0  0
  4  1  1  0  0  0
  6  1  2  0  0  0
 13  2  1  0  0  0
 14  2  1  0  0  0
  3  5  1  0  0  0
  7  3  2  0  0  0
 12  3  1  0  0  0
  8  4  1  0  0  0
  9  4  2  0  0  0
  5 10  2  0  0  0
 11  5  1  0  0  0
 11  8  2  0  0  0
 10  9  1  0  0  0
 15 12  1  0  0  0
 17 13  1  0  0  0
 16 14  1  0  0  0
 16 17  1  0  0  0
M  END
>  <ID>
9133498

>  <Supplier>
ChemBridge

>  <clogP>
1.348000000000000e+000

>  <RB>
2

>  <tPSA>
4.661000000000000e+001

>  <Hacc>
3

>  <Hdon>
0

>  <LogSw>
-2.053000000000000e+000

>  <Group>
2

$$$$
9133499
 OpenBabel07160817572D

 23 24  0  0  0  0  0  0  0  0999 V2000
    1.3167    1.9750    0.0000 S   0  0  0  0  0
    5.8667    0.8500    0.0000 N   0  0  0  0  0
    5.2167    0.4750    0.0000 C   0  0  0  0  0
    1.9667    1.6000    0.0000 C   0  0  0  0  0
    1.5125    2.7083    0.0000 N   0  0  0  0  0
    0.6167    2.2333    0.0000 O   0  0  0  0  0
    1.0042    1.2958    0.0000 O   0  0  0  0  0
    5.2167   -0.2750    0.0000 O   0  0  0  0  0
    4.5667    0.8500    0.0000 C   0  0  0  0  0
    1.9667    0.8500    0.0000 C   0  0  0  0  0
    2.6167    1.9750    0.0000 C   0  0  0  0  0
    3.2667    0.8500    0.0000 C   0  0  0  0  0
    3.9167    0.4750    0.0000 C   0  0  0  0  0
    2.6167    0.4750    0.0000 C   0  0  0  0  0
    3.2667    1.6000    0.0000 C   0  0  0  0  0
    6.4875    0.4250    0.0000 C   0  0  0  0  0
    5.8125    1.5958    0.0000 C   0  0  0  0  0
    0.9792    3.2333    0.0000 C   0  0  0  0  0
    2.2375    2.8958    0.0000 C   0  0  0  0  0
    6.3625    2.1083    0.0000 C   0  0  0  0  0
    7.2042    0.6500    0.0000 C   0  0  0  0  0
    7.4792    1.3458    0.0000 C   0  0  0  0  0
    7.1042    1.9958    0.0000 C   0  0  0  0  0
  4  1  1  0  0  0
  5  1  1  0  0  0
  6  1  2  0  0  0
  7  1  2  0  0  0
  2  3  1  0  0  0
 16  2  1  0  0  0
 17  2  1  0  0  0
  3  9  1  0  0  0
  8  3  2  0  0  0
 10  4  2  0  0  0
 11  4  1  0  0  0
 18  5  1  0  0  0
 19  5  1  0  0  0
  9 13  1  0  0  0
 14 10  1  0  0  0
 15 11  2  0  0  0
 12 15  1  0  0  0
 13 12  1  0  0  0
 14 12  2  0  0  0
 21 16  1  0  0  0
 20 17  1  0  0  0
 23 20  1  0  0  0
 22 21  1  0  0  0
 22 23  1  0  0  0
M  END
>  <ID>
9133499

>  <Supplier>
ChemBridge

>  <clogP>
1.832000000000000e+000

>  <RB>
4

>  <tPSA>
5.769000000000000e+001

>  <Hacc>
4

>  <Hdon>
0

>  <LogSw>
-3.233000000000000e+000

>  <Group>
2

>  <Core>
484

$$$$
7933375
 OpenBabel07160817572D

 27 31  0  0  0  0  0  0  0  0999 V2000
    1.6000    1.2250    0.0000 C   0  0  0  0  0
    1.9750    1.8750    0.0000 C   0  0  0  0  0
    2.7042    1.7208    0.0000 C   0  0  0  0  0
    2.7875    0.9750    0.0000 C   0  0  0  0  0
    3.4667    0.6708    0.0000 N   0  0  0  0  0
    2.1000    0.6708    0.0000 S   0  0  0  0  0
    4.0792    1.1083    0.0000 C   0  0  0  0  0
    4.0000    1.8583    0.0000 C   0  0  0  0  0
    3.3167    2.1625    0.0000 C   0  0  0  0  0
    0.8500    1.2250    0.0000 C   0  0  0  0  0
    1.6000    2.5250    0.0000 N   0  0  0  0  0
    4.7625    0.8083    0.0000 N   0  0  0  0  0
    0.4750    1.8750    0.0000 N   0  0  0  0  0
    4.6042    2.2958    0.0000 C   0  0  0  0  0
    0.8500    2.5250    0.0000 C   0  0  0  0  0
    4.5292    3.0458    0.0000 O   0  0  0  0  0
    3.2375    2.9083    0.0000 C   0  0  0  0  0
    3.8417    3.3458    0.0000 C   0  0  0  0  0
    0.4750    0.5750    0.0000 O   0  0  0  0  0
    6.1292    0.1958    0.0000 O   0  0  0  0  0
    5.3667    1.2458    0.0000 C   0  0  0  0  0
    4.8417    0.0583    0.0000 C   0  0  0  0  0
    4.2625    3.9708    0.0000 C   0  0  0  0  0
    3.3042    3.8708    0.0000 C   0  0  0  0  0
    5.5292   -0.2417    0.0000 C   0  0  0  0  0
    6.0542    0.9458    0.0000 C   0  0  0  0  0
    3.9292    4.6375    0.0000 C   0  0  0  0  0
  2  1  2  0  0  0
  6  1  1  0  0  0
 10  1  1  0  0  0
  3  2  1  0  0  0
 11  2  1  0  0  0
  9  3  1  0  0  0
  4  3  2  0  0  0
  4  6  1  0  0  0
  5  4  1  0  0  0
  7  5  2  0  0  0
 12  7  1  0  0  0
  7  8  1  0  0  0
  8  9  2  0  0  0
 14  8  1  0  0  0
 17  9  1  0  0  0
 13 10  1  0  0  0
 19 10  2  0  0  0
 11 15  2  0  0  0
 21 12  1  0  0  0
 22 12  1  0  0  0
 15 13  1  0  0  0
 14 16  1  0  0  0
 16 18  1  0  0  0
 18 17  1  0  0  0
 23 18  1  0  0  0
 24 18  1  0  0  0
 20 25  1  0  0  0
 20 26  1  0  0  0
 26 21  1  0  0  0
 25 22  1  0  0  0
 27 23  1  0  0  0
M  END
>  <ID>
7933375

>  <Supplier>
ChemBridge

>  <clogP>
1.638000000000000e+000

>  <RB>
1

>  <tPSA>
8.034000000000000e+001

>  <Hacc>
5

>  <Hdon>
1

>  <LogSw>
-3.416000000000000e+000

>  <Group>
2

$$$$
7933374
 OpenBabel07160817572D

 27 28  0  0  0  0  0  0  0  0999 V2000
    6.5167    3.1833    0.0000 S   0  0  0  0  0
    6.1417    2.5333    0.0000 N   0  0  0  0  0
    5.3917    2.5333    0.0000 C   0  0  0  0  0
    5.0167    1.8833    0.0000 C   0  0  0  0  0
    2.7667    1.8833    0.0000 N   0  0  0  0  0
    4.2667    1.8833    0.0000 N   0  0  0  0  0
    2.0167    1.8833    0.0000 C   0  0  0  0  0
    6.5167    1.8833    0.0000 C   0  0  0  0  0
    6.1417    1.2333    0.0000 C   0  0  0  0  0
    5.9875    3.7125    0.0000 O   0  0  0  0  0
    7.1292    2.7583    0.0000 O   0  0  0  0  0
    6.5167    0.5833    0.0000 C   0  0  0  0  0
    3.1417    1.2333    0.0000 C   0  0  0  0  0
    3.1417    2.5333    0.0000 C   0  0  0  0  0
    3.8917    1.2333    0.0000 C   0  0  0  0  0
    3.8917    2.5333    0.0000 C   0  0  0  0  0
    7.2667    0.5833    0.0000 C   0  0  0  0  0
    1.6417    1.2333    0.0000 O   0  0  0  0  0
    5.3917    1.2333    0.0000 O   0  0  0  0  0
    7.2667    1.8833    0.0000 C   0  0  0  0  0
    7.6417    1.2333    0.0000 C   0  0  0  0  0
    7.0000    3.7583    0.0000 C   0  0  0  0  0
    1.6417    2.5333    0.0000 O   0  0  0  0  0
    7.6417   -0.0667    0.0000 Br  0  0  0  0  0
    6.1417   -0.0667    0.0000 C   0  0  0  0  0
    0.8917    2.5333    0.0000 C   0  0  0  0  0
    0.5167    3.1833    0.0000 C   0  0  0  0  0
  2  1  1  0  0  0
 10  1  2  0  0  0
 11  1  2  0  0  0
 22  1  1  0  0  0
  3  2  1  0  0  0
  8  2  1  0  0  0
  4  3  1  0  0  0
  6  4  1  0  0  0
 19  4  2  0  0  0
  5 14  1  0  0  0
  7  5  1  0  0  0
 13  5  1  0  0  0
 15  6  1  0  0  0
 16  6  1  0  0  0
 18  7  2  0  0  0
 23  7  1  0  0  0
  9  8  2  0  0  0
 20  8  1  0  0  0
 12  9  1  0  0  0
 25 12  1  0  0  0
 12 17  2  0  0  0
 13 15  1  0  0  0
 14 16  1  0  0  0
 17 21  1  0  0  0
 24 17  1  0  0  0
 21 20  2  0  0  0
 26 23  1  0  0  0
 27 26  1  0  0  0
M  END
>  <ID>
7933374

>  <Supplier>
ChemBridge

>  <clogP>
3.702000000000000e+000

>  <RB>
3

>  <tPSA>
8.723000000000000e+001

>  <Hacc>
5

>  <Hdon>
0

>  <LogSw>
-5.732000000000000e+000

>  <Group>
1

>  <Core>
084

$$$$
7917843
 OpenBabel07160817572D

 32 35  0  0  0  0  0  0  0  0999 V2000
    6.9000    2.0958    0.0000 C   0  0  0  0  0
    7.3667    2.6833    0.0000 N   0  0  0  0  0
    7.0917    1.3708    0.0000 S   0  0  0  0  0
    6.2000    2.3625    0.0000 C   0  0  0  0  0
    6.9625    3.3083    0.0000 C   0  0  0  0  0
    6.2375    3.1125    0.0000 O   0  0  0  0  0
    7.2292    4.0042    0.0000 C   0  0  0  0  0
    7.9542    4.1917    0.0000 S   0  0  0  0  0
    6.3542    1.2458    0.0000 O   0  0  0  0  0
    7.1542    0.6250    0.0000 O   0  0  0  0  0
    7.8417    1.3708    0.0000 C   0  0  0  0  0
    2.9000    3.3208    0.0000 C   0  0  0  0  0
    5.5667    1.9583    0.0000 N   0  0  0  0  0
    6.8250    4.6292    0.0000 C   0  0  0  0  0
    2.2667    2.9083    0.0000 C   0  0  0  0  0
    7.9917    4.9417    0.0000 C   0  0  0  0  0
    3.5667    2.9833    0.0000 C   0  0  0  0  0
    7.2917    5.2167    0.0000 C   0  0  0  0  0
    2.3042    2.1583    0.0000 C   0  0  0  0  0
    3.6042    2.2333    0.0000 C   0  0  0  0  0
    2.9750    1.8208    0.0000 C   0  0  0  0  0
    2.8542    4.0625    0.0000 O   0  0  0  0  0
    4.9042    2.2958    0.0000 C   0  0  0  0  0
    1.6000    3.2500    0.0000 O   0  0  0  0  0
    8.2167    0.7208    0.0000 C   0  0  0  0  0
    8.2167    2.0208    0.0000 C   0  0  0  0  0
    4.2750    1.8958    0.0000 C   0  0  0  0  0
    3.4875    4.4667    0.0000 C   0  0  0  0  0
    0.9667    2.8458    0.0000 C   0  0  0  0  0
    8.9667    0.7208    0.0000 C   0  0  0  0  0
    8.9667    2.0208    0.0000 C   0  0  0  0  0
    9.3417    1.3708    0.0000 C   0  0  0  0  0
  2  1  1  0  0  0
  3  1  1  0  0  0
  4  1  2  0  0  0
  5  2  2  0  0  0
  9  3  2  0  0  0
 10  3  2  0  0  0
 11  3  1  0  0  0
  6  4  1  0  0  0
 13  4  1  0  0  0
  7  5  1  0  0  0
  5  6  1  0  0  0
  8  7  1  0  0  0
 14  7  2  0  0  0
 16  8  1  0  0  0
 25 11  2  0  0  0
 26 11  1  0  0  0
 12 17  1  0  0  0
 22 12  1  0  0  0
 12 15  2  0  0  0
 23 13  1  0  0  0
 18 14  1  0  0  0
 15 19  1  0  0  0
 24 15  1  0  0  0
 18 16  2  0  0  0
 17 20  2  0  0  0
 19 21  2  0  0  0
 20 27  1  0  0  0
 21 20  1  0  0  0
 28 22  1  0  0  0
 27 23  1  0  0  0
 29 24  1  0  0  0
 30 25  1  0  0  0
 31 26  2  0  0  0
 32 30  2  0  0  0
 32 31  1  0  0  0
M  END
>  <ID>
7917843

>  <Supplier>
ChemBridge

>  <clogP>
5.870000000000000e+000

>  <RB>
7

>  <tPSA>
9.066000000000004e+001

>  <Hacc>
6

>  <Hdon>
1

>  <LogSw>
-7.643000000000000e+000

>  <Group>
1

>  <Core>
260

$$$$
6461862
 OpenBabel07160817572D

 25 26  0  0  0  0  0  0  0  0999 V2000
    3.0292    1.4833    0.0000 C   0  0  0  0  0
    2.1792    1.2000    0.0000 C   0  0  0  0  0
    3.7042    0.8958    0.0000 C   0  0  0  0  0
   -3.0833    0.8208    0.0000 C   0  0  0  0  0
    3.9500   -0.3542    0.0000 C   0  0  0  0  0
   -3.0833    1.4958    0.0000 C   0  0  0  0  0
    1.9875    0.3333    0.0000 C   0  0  0  0  0
    3.9292   -1.1292    0.0000 C   0  0  0  0  0
    3.5042    0.0208    0.0000 C   0  0  0  0  0
   -2.5458    0.5708    0.0000 I   0  0  0  0  0
    2.6542   -0.2542    0.0000 C   0  0  0  0  0
    3.1042    2.0458    0.0000 O   0  0  0  0  0
    1.8292    1.5500    0.0000 O   0  0  0  0  0
   -2.3625    1.8708    0.0000 O   0  0  0  0  0
   -0.2125    1.3708    0.0000 O   0  0  0  0  0
    4.4292   -1.6167    0.0000 C   0  0  0  0  0
   -3.6625    0.4833    0.0000 C   0  0  0  0  0
   -3.6625    1.8333    0.0000 C   0  0  0  0  0
    1.1042    1.3500    0.0000 C   0  0  0  0  0
   -1.6625    1.4458    0.0000 C   0  0  0  0  0
   -0.8625    1.8958    0.0000 C   0  0  0  0  0
    0.5500    1.8958    0.0000 C   0  0  0  0  0
    3.6292    2.1958    0.0000 C   0  0  0  0  0
   -4.2333    1.4958    0.0000 C   0  0  0  0  0
   -4.2333    0.8208    0.0000 C   0  0  0  0  0
  2  1  2  0  0  0
  3  1  1  0  0  0
 12  1  1  0  0  0
  7  2  1  0  0  0
 13  2  1  0  0  0
  9  3  2  0  0  0
  4  6  2  0  0  0
 10  4  1  0  0  0
 17  4  1  0  0  0
  5  9  1  0  0  0
  8  5  2  0  0  0
  6 14  1  0  0  0
 18  6  1  0  0  0
 11  7  2  0  0  0
 16  8  1  0  0  0
 11  9  1  0  0  0
 23 12  1  0  0  0
 19 13  1  0  0  0
 14 20  1  0  0  0
 15 22  1  0  0  0
 21 15  1  0  0  0
 17 25  2  0  0  0
 24 18  2  0  0  0
 22 19  1  0  0  0
 20 21  1  0  0  0
 25 24  1  0  0  0
M  END
>  <ID>
6461862

>  <Supplier>
ChemBridge

>  <clogP>
5.780000000000000e+000

>  <RB>
9

>  <tPSA>
3.692000000000000e+001

>  <Hacc>
4

>  <Hdon>
0

>  <LogSw>
-7.447000000000000e+000

>  <Group>
1

>  <Core>
317

$$$$
6461861
 OpenBabel07160817572D

 20 20  0  0  0  0  0  0  0  0999 V2000
    7.8167   -3.7792    0.0000 N   0  0  0  0  0
    8.5292   -4.1875    0.0000 C   0  0  0  0  0
    7.1042   -4.1917    0.0000 C   0  0  0  0  0
    7.1042   -5.0167    0.0000 O   0  0  0  0  0
    5.6750   -4.1917    0.0000 O   0  0  0  0  0
    6.3875   -3.7792    0.0000 C   0  0  0  0  0
    8.5292   -5.0125    0.0000 C   0  0  0  0  0
    9.2417   -3.7750    0.0000 C   0  0  0  0  0
    4.9542   -3.7792    0.0000 C   0  0  0  0  0
    3.5292   -2.9542    0.0000 C   0  0  0  0  0
    4.9625   -2.9542    0.0000 C   0  0  0  0  0
    4.2500   -4.1917    0.0000 C   0  0  0  0  0
    3.5375   -3.7792    0.0000 C   0  0  0  0  0
    4.2500   -2.5417    0.0000 C   0  0  0  0  0
    2.8167   -2.5417    0.0000 O   0  0  0  0  0
    9.9542   -4.1875    0.0000 C   0  0  0  0  0
    9.2417   -2.9500    0.0000 C   0  0  0  0  0
    7.8167   -5.4292    0.0000 C   0  0  0  0  0
    9.2417   -5.4250    0.0000 C   0  0  0  0  0
    2.1000   -2.9500    0.0000 C   0  0  0  0  0
  2  1  1  0  0  0
  3  1  1  0  0  0
  7  2  1  0  0  0
  8  2  1  0  0  0
  4  3  2  0  0  0
  6  3  1  0  0  0
  5  6  1  0  0  0
  9  5  1  0  0  0
 18  7  1  0  0  0
 19  7  1  0  0  0
 16  8  1  0  0  0
 17  8  1  0  0  0
 11  9  2  0  0  0
 12  9  1  0  0  0
 10 13  1  0  0  0
 15 10  1  0  0  0
 10 14  2  0  0  0
 14 11  1  0  0  0
 13 12  2  0  0  0
 20 15  1  0  0  0
M  END
>  <ID>
6461861

>  <Supplier>
ChemBridge

>  <clogP>
3.600000000000000e+000

>  <RB>
4

>  <tPSA>
4.756000000000000e+001

>  <Hacc>
3

>  <Hdon>
1

>  <LogSw>
-4.311999999999999e+000

>  <Group>
2

>  <Core>
315

$$$$
5201083
 OpenBabel07160817572D

 32 35  0  0  0  0  0  0  0  0999 V2000
    2.6292   -4.3292    0.0000 N   0  0  0  0  0
    3.5292   -3.8000    0.0000 C   0  0  0  0  0
    1.6667   -3.8000    0.0000 N   0  0  0  0  0
    3.5292   -2.6542    0.0000 C   0  0  0  0  0
    1.6667   -2.6542    0.0000 C   0  0  0  0  0
    4.4542   -4.3292    0.0000 N   0  0  0  0  0
    7.3792   -2.7000    0.0000 C   0  0  0  0  0
    2.6292   -5.4000    0.0000 C   0  0  0  0  0
    5.4667   -2.7000    0.0000 N   0  0  0  0  0
    4.5167   -2.1542    0.0000 C   0  0  0  0  0
    9.2667   -2.7000    0.0000 N   0  0  0  0  0
    6.4292   -2.1542    0.0000 N   0  0  0  0  0
   10.2292   -2.1542    0.0000 C   0  0  0  0  0
    7.3792   -3.8000    0.0000 O   0  0  0  0  0
    8.3375   -2.1542    0.0000 C   0  0  0  0  0
   11.1792   -2.7000    0.0000 C   0  0  0  0  0
    0.7667   -2.1542    0.0000 C   0  0  0  0  0
    5.3875   -3.7542    0.0000 C   0  0  0  0  0
    4.4542   -5.3542    0.0000 C   0  0  0  0  0
    3.5042   -5.9542    0.0000 C   0  0  0  0  0
    1.6500   -5.9292    0.0000 C   0  0  0  0  0
   10.2292   -1.0292    0.0000 C   0  0  0  0  0
   11.1875   -3.7792    0.0000 C   0  0  0  0  0
   12.1375   -2.1542    0.0000 C   0  0  0  0  0
    6.2667   -4.2542    0.0000 C   0  0  0  0  0
    5.3667   -5.9292    0.0000 C   0  0  0  0  0
    1.6500   -7.0000    0.0000 C   0  0  0  0  0
   11.1792   -0.5000    0.0000 C   0  0  0  0  0
   12.1375   -1.0292    0.0000 C   0  0  0  0  0
    3.5042   -7.0000    0.0000 C   0  0  0  0  0
    6.2667   -5.4000    0.0000 C   0  0  0  0  0
    2.5500   -7.5542    0.0000 C   0  0  0  0  0
  2  1  1  0  0  0
  3  1  1  0  0  0
  8  1  1  0  0  0
  4  2  2  0  0  0
  6  2  1  0  0  0
  5  3  2  0  0  0
 10  4  1  0  0  0
  5  4  1  0  0  0
 17  5  1  0  0  0
 18  6  1  0  0  0
 19  6  1  0  0  0
  7 12  1  0  0  0
 14  7  2  0  0  0
 15  7  1  0  0  0
 20  8  2  0  0  0
 21  8  1  0  0  0
  9 10  2  0  0  0
 12  9  1  0  0  0
 11 15  1  0  0  0
 13 11  1  0  0  0
 16 13  1  0  0  0
 22 13  2  0  0  0
 23 16  1  0  0  0
 24 16  2  0  0  0
 25 18  1  0  0  0
 26 19  1  0  0  0
 30 20  1  0  0  0
 27 21  2  0  0  0
 28 22  1  0  0  0
 29 24  1  0  0  0
 31 25  1  0  0  0
 31 26  1  0  0  0
 32 27  1  0  0  0
 29 28  2  0  0  0
 32 30  2  0  0  0
M  END
>  <ID>
5201083

>  <Supplier>
ChemBridge

>  <clogP>
4.790000000000000e+000

>  <RB>
7

>  <tPSA>
7.455000000000000e+001

>  <Hacc>
4

>  <Hdon>
2

>  <LogSw>
-6.429000000000000e+000

>  <Group>
3

>  <Core>
216

$$$$
7960885
 OpenBabel07160817572D

 27 28  0  0  0  0  0  0  0  0999 V2000
    7.3792    4.0917    0.0000 S   0  0  0  0  0
    2.8292    2.2333    0.0000 C   0  0  0  0  0
    4.7792    1.8583    0.0000 C   0  0  0  0  0
    4.1292    2.2333    0.0000 N   0  0  0  0  0
    3.4792    1.8583    0.0000 C   0  0  0  0  0
    2.8292    2.9833    0.0000 C   0  0  0  0  0
    7.3792    3.3583    0.0000 N   0  0  0  0  0
    8.1042    4.2917    0.0000 O   0  0  0  0  0
    7.2500    4.8375    0.0000 O   0  0  0  0  0
    5.4292    2.2333    0.0000 C   0  0  0  0  0
    4.7792    1.1083    0.0000 O   0  0  0  0  0
    3.4792    3.3583    0.0000 O   0  0  0  0  0
    2.1792    3.3583    0.0000 N   0  0  0  0  0
    6.0792    1.8583    0.0000 C   0  0  0  0  0
    5.4292    2.9833    0.0000 C   0  0  0  0  0
    6.7292    2.9833    0.0000 C   0  0  0  0  0
    6.6292    4.0292    0.0000 C   0  0  0  0  0
    6.7292    2.2333    0.0000 C   0  0  0  0  0
    6.0792    3.3583    0.0000 C   0  0  0  0  0
    2.1792    1.8583    0.0000 C   0  0  0  0  0
    3.4792    1.1083    0.0000 C   0  0  0  0  0
    1.5292    5.2167    0.0000 O   0  0  0  0  0
    2.1792    4.0917    0.0000 C   0  0  0  0  0
    1.5292    4.4667    0.0000 C   0  0  0  0  0
    0.8792    5.5917    0.0000 C   0  0  0  0  0
    2.1792    1.1083    0.0000 C   0  0  0  0  0
    2.8292    0.7333    0.0000 C   0  0  0  0  0
  7  1  1  0  0  0
  8  1  2  0  0  0
  9  1  2  0  0  0
 17  1  1  0  0  0
  2  5  1  0  0  0
  6  2  1  0  0  0
 20  2  2  0  0  0
  3 10  1  0  0  0
  4  3  1  0  0  0
 11  3  2  0  0  0
  5  4  1  0  0  0
 21  5  2  0  0  0
 12  6  2  0  0  0
 13  6  1  0  0  0
 16  7  1  0  0  0
 10 15  1  0  0  0
 14 10  2  0  0  0
 23 13  1  0  0  0
 14 18  1  0  0  0
 15 19  2  0  0  0
 18 16  2  0  0  0
 19 16  1  0  0  0
 26 20  1  0  0  0
 27 21  1  0  0  0
 22 24  1  0  0  0
 25 22  1  0  0  0
 24 23  1  0  0  0
 26 27  2  0  0  0
M  END
>  <ID>
7960885

>  <Supplier>
ChemBridge

>  <clogP>
1.058000000000000e+000

>  <RB>
6

>  <tPSA>
1.136000000000000e+002

>  <Hacc>
5

>  <Hdon>
3

>  <LogSw>
-2.957000000000000e+000

>  <Group>
1

>  <Core>
141

$$$$
7921727
 OpenBabel07160817572D

 28 31  0  0  0  0  0  0  0  0999 V2000
    5.4542    3.6958    0.0000 C   0  0  0  0  0
    6.7542    2.9458    0.0000 N   0  0  0  0  0
    6.1042    4.0625    0.0000 C   0  0  0  0  0
    6.1042    2.5708    0.0000 C   0  0  0  0  0
    5.4542    2.9458    0.0000 C   0  0  0  0  0
    6.7542    3.6958    0.0000 C   0  0  0  0  0
    4.8042    4.0625    0.0000 C   0  0  0  0  0
    0.3750    3.4458    0.0000 N   0  0  0  0  0
    1.5542    3.6958    0.0000 N   0  0  0  0  0
    0.8750    4.0000    0.0000 C   0  0  0  0  0
    6.1042    4.8125    0.0000 C   0  0  0  0  0
    0.7500    2.7958    0.0000 C   0  0  0  0  0
    1.4792    2.9458    0.0000 C   0  0  0  0  0
    4.8042    4.8125    0.0000 O   0  0  0  0  0
    6.1042    1.8208    0.0000 C   0  0  0  0  0
    6.1042    0.3208    0.0000 N   0  0  0  0  0
    7.4042    4.0625    0.0000 C   0  0  0  0  0
    4.1542    3.6958    0.0000 N   0  0  0  0  0
    6.7542    5.1875    0.0000 C   0  0  0  0  0
    7.4042    4.8125    0.0000 C   0  0  0  0  0
    6.7542    5.9375    0.0000 Br  0  0  0  0  0
    2.2042    4.0625    0.0000 C   0  0  0  0  0
    2.8542    3.6958    0.0000 C   0  0  0  0  0
    6.7542    0.6958    0.0000 C   0  0  0  0  0
    5.4542    0.6958    0.0000 C   0  0  0  0  0
    3.5042    4.0625    0.0000 C   0  0  0  0  0
    6.7542    1.4458    0.0000 C   0  0  0  0  0
    5.4542    1.4458    0.0000 C   0  0  0  0  0
  3  1  1  0  0  0
  5  1  2  0  0  0
  7  1  1  0  0  0
  2  4  2  0  0  0
  2  6  1  0  0  0
  6  3  2  0  0  0
 11  3  1  0  0  0
  4  5  1  0  0  0
 15  4  1  0  0  0
 17  6  1  0  0  0
 14  7  2  0  0  0
 18  7  1  0  0  0
  8 10  2  0  0  0
  8 12  1  0  0  0
  9 22  1  0  0  0
 10  9  1  0  0  0
 13  9  1  0  0  0
 19 11  2  0  0  0
 12 13  2  0  0  0
 27 15  1  0  0  0
 28 15  2  0  0  0
 16 25  2  0  0  0
 16 24  1  0  0  0
 17 20  2  0  0  0
 26 18  1  0  0  0
 20 19  1  0  0  0
 21 19  1  0  0  0
 22 23  1  0  0  0
 23 26  1  0  0  0
 24 27  2  0  0  0
 25 28  1  0  0  0
M  END
>  <ID>
7921727

>  <Supplier>
ChemBridge

>  <clogP>
3.350000000000000e+000

>  <RB>
6

>  <tPSA>
7.270000000000000e+001

>  <Hacc>
4

>  <Hdon>
1

>  <LogSw>
-5.241000000000001e+000

>  <Group>
1

>  <Core>
120

$$$$
7917847
 OpenBabel07160817572D

 28 31  0  0  0  0  0  0  0  0999 V2000
    4.2250    2.5208    0.0000 C   0  0  0  0  0
    4.9375    2.7458    0.0000 N   0  0  0  0  0
    3.7792    3.1208    0.0000 C   0  0  0  0  0
    3.9917    1.8000    0.0000 S   0  0  0  0  0
    4.2250    3.7333    0.0000 O   0  0  0  0  0
    4.9375    3.4958    0.0000 C   0  0  0  0  0
    3.0292    3.1208    0.0000 N   0  0  0  0  0
    5.5417    3.9375    0.0000 C   0  0  0  0  0
    0.7792    3.1208    0.0000 C   0  0  0  0  0
    6.2542    3.7083    0.0000 S   0  0  0  0  0
    3.3042    2.0958    0.0000 O   0  0  0  0  0
    3.6417    1.1375    0.0000 O   0  0  0  0  0
    4.6167    1.3958    0.0000 C   0  0  0  0  0
    2.6542    3.7708    0.0000 C   0  0  0  0  0
    2.6542    2.4708    0.0000 C   0  0  0  0  0
    1.5292    3.1208    0.0000 C   0  0  0  0  0
    5.5417    4.6792    0.0000 C   0  0  0  0  0
    6.7000    4.3042    0.0000 C   0  0  0  0  0
    0.4042    2.4708    0.0000 O   0  0  0  0  0
    6.2542    4.9042    0.0000 C   0  0  0  0  0
    1.9042    3.7708    0.0000 C   0  0  0  0  0
    1.9042    2.4708    0.0000 C   0  0  0  0  0
    0.4042    3.7708    0.0000 N   0  0  0  0  0
    4.5792    0.6458    0.0000 C   0  0  0  0  0
    5.2917    1.7333    0.0000 C   0  0  0  0  0
    5.9167    1.3250    0.0000 C   0  0  0  0  0
    5.2125    0.2333    0.0000 C   0  0  0  0  0
    5.8792    0.5750    0.0000 C   0  0  0  0  0
  2  1  1  0  0  0
  3  1  2  0  0  0
  4  1  1  0  0  0
  6  2  2  0  0  0
  5  3  1  0  0  0
  7  3  1  0  0  0
 11  4  2  0  0  0
 12  4  2  0  0  0
 13  4  1  0  0  0
  6  5  1  0  0  0
  8  6  1  0  0  0
 14  7  1  0  0  0
 15  7  1  0  0  0
 10  8  1  0  0  0
 17  8  2  0  0  0
  9 16  1  0  0  0
 19  9  2  0  0  0
 23  9  1  0  0  0
 18 10  1  0  0  0
 24 13  1  0  0  0
 25 13  2  0  0  0
 21 14  1  0  0  0
 22 15  1  0  0  0
 16 22  1  0  0  0
 16 21  1  0  0  0
 20 17  1  0  0  0
 20 18  2  0  0  0
 27 24  2  0  0  0
 26 25  1  0  0  0
 28 26  2  0  0  0
 28 27  1  0  0  0
M  END
>  <ID>
7917847

>  <Supplier>
ChemBridge

>  <clogP>
2.990000000000000e+000

>  <RB>
5

>  <tPSA>
1.065000000000000e+002

>  <Hacc>
5

>  <Hdon>
1

>  <LogSw>
-4.797000000000000e+000

>  <Group>
3

>  <Core>
260

$$$$
7921724
 OpenBabel07160817572D

 35 39  0  0  0  0  0  0  0  0999 V2000
    4.5042    2.4458    0.0000 C   0  0  0  0  0
    3.3500    2.8208    0.0000 N   0  0  0  0  0
    3.3500    2.0708    0.0000 N   0  0  0  0  0
    4.0625    3.0500    0.0000 C   0  0  0  0  0
    4.0625    1.8375    0.0000 C   0  0  0  0  0
    7.8792    3.0958    0.0000 N   0  0  0  0  0
    5.2542    2.4458    0.0000 N   0  0  0  0  0
    5.6292    3.0958    0.0000 C   0  0  0  0  0
    6.3792    3.0958    0.0000 C   0  0  0  0  0
    7.5042    3.7458    0.0000 C   0  0  0  0  0
    7.5042    2.4458    0.0000 C   0  0  0  0  0
    6.7542    3.7458    0.0000 C   0  0  0  0  0
    6.7542    2.4458    0.0000 C   0  0  0  0  0
    2.7417    3.2583    0.0000 C   0  0  0  0  0
    5.2542    3.7458    0.0000 O   0  0  0  0  0
    7.8792    4.3875    0.0000 C   0  0  0  0  0
    7.8792    1.7958    0.0000 C   0  0  0  0  0
    8.6292    0.4958    0.0000 N   0  0  0  0  0
    2.0542    2.9583    0.0000 C   0  0  0  0  0
    4.2917    3.7708    0.0000 C   0  0  0  0  0
    0.6875    2.3458    0.0000 C   0  0  0  0  0
    8.6292    4.3875    0.0000 Cl  0  0  0  0  0
    4.2917    1.1208    0.0000 C   0  0  0  0  0
    0.0042    2.0375    0.0000 F   0  0  0  0  0
    6.3792    4.3875    0.0000 C   0  0  0  0  0
    1.9792    2.2083    0.0000 C   0  0  0  0  0
    1.4500    3.3958    0.0000 C   0  0  0  0  0
    1.2917    1.9083    0.0000 C   0  0  0  0  0
    0.7667    3.0875    0.0000 C   0  0  0  0  0
    6.7542    5.0292    0.0000 C   0  0  0  0  0
    9.0042    1.1458    0.0000 C   0  0  0  0  0
    7.8792    0.4958    0.0000 C   0  0  0  0  0
    7.5042    5.0292    0.0000 C   0  0  0  0  0
    8.6292    1.7958    0.0000 C   0  0  0  0  0
    7.5042    1.1458    0.0000 C   0  0  0  0  0
  4  1  2  0  0  0
  5  1  1  0  0  0
  7  1  1  0  0  0
  2  4  1  0  0  0
 14  2  1  0  0  0
  2  3  1  0  0  0
  3  5  2  0  0  0
 20  4  1  0  0  0
 23  5  1  0  0  0
  6 11  1  0  0  0
  6 10  2  0  0  0
  8  7  1  0  0  0
  9  8  1  0  0  0
 15  8  2  0  0  0
 12  9  2  0  0  0
 13  9  1  0  0  0
 10 12  1  0  0  0
 16 10  1  0  0  0
 11 13  2  0  0  0
 17 11  1  0  0  0
 25 12  1  0  0  0
 19 14  1  0  0  0
 22 16  1  0  0  0
 16 33  2  0  0  0
 34 17  1  0  0  0
 35 17  2  0  0  0
 18 32  2  0  0  0
 31 18  1  0  0  0
 26 19  1  0  0  0
 27 19  2  0  0  0
 21 29  2  0  0  0
 24 21  1  0  0  0
 21 28  1  0  0  0
 30 25  2  0  0  0
 28 26  2  0  0  0
 29 27  1  0  0  0
 33 30  1  0  0  0
 31 34  2  0  0  0
 32 35  1  0  0  0
M  END
>  <ID>
7921724

>  <Supplier>
ChemBridge

>  <clogP>
4.080000000000000e+000

>  <RB>
5

>  <tPSA>
7.270000000000000e+001

>  <Hacc>
4

>  <Hdon>
1

>  <LogSw>
-6.226000000000000e+000

>  <Group>
2

>  <Core>
120

$$$$
7921723
 OpenBabel07160817572D

 35 39  0  0  0  0  0  0  0  0999 V2000
    2.1750    0.5583    0.0000 S   0  0  0  0  0
    7.3667    2.8083    0.0000 N   0  0  0  0  0
    6.0667    2.0583    0.0000 C   0  0  0  0  0
    5.4167    1.6833    0.0000 C   0  0  0  0  0
    1.6417    1.0875    0.0000 N   0  0  0  0  0
    6.7167    3.1833    0.0000 C   0  0  0  0  0
    7.3667    2.0583    0.0000 C   0  0  0  0  0
    6.0667    2.8083    0.0000 C   0  0  0  0  0
    6.7167    1.6833    0.0000 C   0  0  0  0  0
    2.8167    0.9333    0.0000 C   0  0  0  0  0
    4.7667    2.0583    0.0000 N   0  0  0  0  0
    1.6000    0.0750    0.0000 O   0  0  0  0  0
    2.6042   -0.0542    0.0000 O   0  0  0  0  0
    5.4167    0.9333    0.0000 O   0  0  0  0  0
    6.7167    3.9333    0.0000 C   0  0  0  0  0
    8.0167    1.6833    0.0000 C   0  0  0  0  0
    9.3167    0.9333    0.0000 N   0  0  0  0  0
    0.5792    2.1500    0.0000 O   0  0  0  0  0
    3.4667    0.5583    0.0000 C   0  0  0  0  0
    2.8167    1.6833    0.0000 C   0  0  0  0  0
    4.1167    1.6833    0.0000 C   0  0  0  0  0
    0.9167    0.8958    0.0000 C   0  0  0  0  0
    1.8375    1.8125    0.0000 C   0  0  0  0  0
    7.3667    4.3042    0.0000 Cl  0  0  0  0  0
    3.4667    2.0583    0.0000 C   0  0  0  0  0
    4.1167    0.9333    0.0000 C   0  0  0  0  0
    5.4167    3.1833    0.0000 C   0  0  0  0  0
    0.3875    1.4250    0.0000 C   0  0  0  0  0
    1.3042    2.3458    0.0000 C   0  0  0  0  0
    5.4167    3.9333    0.0000 C   0  0  0  0  0
    9.3167    1.6833    0.0000 C   0  0  0  0  0
    8.6667    0.5583    0.0000 C   0  0  0  0  0
    6.0667    4.3042    0.0000 C   0  0  0  0  0
    8.6667    2.0583    0.0000 C   0  0  0  0  0
    8.0167    0.9333    0.0000 C   0  0  0  0  0
  5  1  1  0  0  0
 10  1  1  0  0  0
 12  1  2  0  0  0
 13  1  2  0  0  0
  2  7  1  0  0  0
  2  6  2  0  0  0
  3  4  1  0  0  0
  8  3  2  0  0  0
  9  3  1  0  0  0
  4 11  1  0  0  0
 14  4  2  0  0  0
 22  5  1  0  0  0
 23  5  1  0  0  0
  6  8  1  0  0  0
 15  6  1  0  0  0
  7  9  2  0  0  0
 16  7  1  0  0  0
 27  8  1  0  0  0
 19 10  2  0  0  0
 20 10  1  0  0  0
 11 21  1  0  0  0
 24 15  1  0  0  0
 15 33  2  0  0  0
 34 16  1  0  0  0
 35 16  2  0  0  0
 17 32  2  0  0  0
 31 17  1  0  0  0
 18 29  1  0  0  0
 18 28  1  0  0  0
 26 19  1  0  0  0
 25 20  2  0  0  0
 21 25  1  0  0  0
 21 26  2  0  0  0
 28 22  1  0  0  0
 29 23  1  0  0  0
 30 27  2  0  0  0
 33 30  1  0  0  0
 31 34  2  0  0  0
 32 35  1  0  0  0
M  END
>  <ID>
7921723

>  <Supplier>
ChemBridge

>  <clogP>
3.990000000000000e+000

>  <RB>
4

>  <tPSA>
1.014900000000000e+002

>  <Hacc>
6

>  <Hdon>
1

>  <LogSw>
-6.316999999999998e+000

>  <Group>
2

>  <Core>
120

$$$$
6911346
 OpenBabel07160817572D

 28 30  0  0  0  0  0  0  0  0999 V2000
   -9.9000    3.6833    0.0000 C   0  0  0  0  0
   -7.0292    3.6833    0.0000 C   0  0  0  0  0
   11.6792   -3.7375    0.0000 N   0  0  0  0  0
   10.2792   -1.2667    0.0000 C   0  0  0  0  0
   -5.5833    1.2000    0.0000 N   0  0  0  0  0
  -11.3542    1.2000    0.0000 C   0  0  0  0  0
  -11.3542    6.1500    0.0000 C   0  0  0  0  0
   -5.5833    6.1500    0.0000 O   0  0  0  0  0
    7.3542   -1.2667    0.0000 C   0  0  0  0  0
   11.6792    1.2000    0.0000 O   0  0  0  0  0
   14.6000   -8.6875    0.0000 O   0  0  0  0  0
  -14.2167    1.2000    0.0000 C   0  0  0  0  0
   -2.7333    1.2000    0.0000 C   0  0  0  0  0
    5.9542    1.2000    0.0000 O   0  0  0  0  0
  -14.2167    6.1500    0.0000 C   0  0  0  0  0
    3.0375    1.2000    0.0000 C   0  0  0  0  0
  -15.6792    3.6833    0.0000 C   0  0  0  0  0
  -15.7375    8.7292    0.0000 Cl  0  0  0  0  0
   -9.8375   -1.2667    0.0000 O   0  0  0  0  0
   -1.2708    3.6833    0.0000 C   0  0  0  0  0
   -1.2708   -1.2667    0.0000 C   0  0  0  0  0
    1.6500   -1.2667    0.0000 C   0  0  0  0  0
    1.6500    3.6833    0.0000 C   0  0  0  0  0
   10.2792   -6.2167    0.0000 C   0  0  0  0  0
   14.6000   -3.7375    0.0000 C   0  0  0  0  0
   11.6792   -8.6875    0.0000 C   0  0  0  0  0
   16.0000   -6.2167    0.0000 C   0  0  0  0  0
   -6.9167   -1.2667    0.0000 C   0  0  0  0  0
  2  1  1  0  0  0
  6  1  2  0  0  0
  7  1  1  0  0  0
  5  2  1  0  0  0
  8  2  2  0  0  0
  3  4  1  0  0  0
 24  3  1  0  0  0
 25  3  1  0  0  0
  4  9  1  0  0  0
 10  4  2  0  0  0
 13  5  1  0  0  0
 12  6  1  0  0  0
 19  6  1  0  0  0
 15  7  2  0  0  0
  9 14  1  0  0  0
 11 27  1  0  0  0
 11 26  1  0  0  0
 17 12  2  0  0  0
 20 13  2  0  0  0
 21 13  1  0  0  0
 14 16  1  0  0  0
 17 15  1  0  0  0
 18 15  1  0  0  0
 16 22  1  0  0  0
 23 16  2  0  0  0
 28 19  1  0  0  0
 23 20  1  0  0  0
 22 21  2  0  0  0
 26 24  1  0  0  0
 27 25  1  0  0  0
M  END
>  <ID>
6911346

>  <Supplier>
ChemBridge

>  <clogP>
2.880000000000000e+000

>  <RB>
5

>  <tPSA>
7.709999999999999e+001

>  <Hacc>
5

>  <Hdon>
1

>  <LogSw>
-4.611000000000000e+000

>  <Group>
1

>  <Core>
315

$$$$
6541502
 OpenBabel07160817572D

 22 24  0  0  0  0  0  0  0  0999 V2000
    5.2875    0.4458    0.0000 S   0  0  0  0  0
    4.6375    0.8208    0.0000 N   0  0  0  0  0
    3.3375    1.5708    0.0000 N   0  0  0  0  0
    5.8167    0.9708    0.0000 C   0  0  0  0  0
    4.8542   -0.1750    0.0000 O   0  0  0  0  0
    5.8625   -0.0417    0.0000 O   0  0  0  0  0
    3.9875    0.4458    0.0000 C   0  0  0  0  0
    4.6375    1.5708    0.0000 C   0  0  0  0  0
    3.9875    1.9458    0.0000 C   0  0  0  0  0
    3.3375    0.8208    0.0000 C   0  0  0  0  0
    2.6875    1.9458    0.0000 C   0  0  0  0  0
    6.5417    0.7750    0.0000 C   0  0  0  0  0
    5.6167    1.6958    0.0000 C   0  0  0  0  0
    6.8750    2.0333    0.0000 C   0  0  0  0  0
    6.1542    2.2250    0.0000 C   0  0  0  0  0
    7.0667    1.3083    0.0000 C   0  0  0  0  0
    7.4042    2.5625    0.0000 F   0  0  0  0  0
    2.6875    2.6958    0.0000 C   0  0  0  0  0
    2.0375    1.5708    0.0000 C   0  0  0  0  0
    1.3875    1.9458    0.0000 C   0  0  0  0  0
    2.0375    3.0708    0.0000 C   0  0  0  0  0
    1.3875    2.6958    0.0000 C   0  0  0  0  0
  2  1  1  0  0  0
  4  1  1  0  0  0
  5  1  2  0  0  0
  6  1  2  0  0  0
  7  2  1  0  0  0
  8  2  1  0  0  0
  3  9  1  0  0  0
 11  3  1  0  0  0
 10  3  1  0  0  0
 12  4  1  0  0  0
 13  4  2  0  0  0
 10  7  1  0  0  0
  9  8  1  0  0  0
 18 11  1  0  0  0
 19 11  1  0  0  0
 16 12  2  0  0  0
 15 13  1  0  0  0
 14 15  2  0  0  0
 17 14  1  0  0  0
 14 16  1  0  0  0
 21 18  1  0  0  0
 20 19  1  0  0  0
 22 20  1  0  0  0
 21 22  1  0  0  0
M  END
>  <ID>
6541502

>  <Supplier>
ChemBridge

>  <clogP>
5.100000000000000e-001

>  <RB>
2

>  <tPSA>
1.152200000000000e+002

>  <Hacc>
8

>  <Hdon>
2

>  <LogSw>
-1.008000000000000e+000

>  <Group>
3

>  <Core>
167

$$$$
7917846
 OpenBabel07160817572D

 28 31  0  0  0  0  0  0  0  0999 V2000
    5.6000    1.9833    0.0000 C   0  0  0  0  0
    6.0750    2.5708    0.0000 N   0  0  0  0  0
    5.7917    1.2625    0.0000 S   0  0  0  0  0
    4.9000    2.2583    0.0000 C   0  0  0  0  0
    5.6625    3.1958    0.0000 C   0  0  0  0  0
    4.9417    3.0083    0.0000 O   0  0  0  0  0
    5.9292    3.8958    0.0000 C   0  0  0  0  0
    0.5042    1.3958    0.0000 N   0  0  0  0  0
    1.6792    1.7083    0.0000 N   0  0  0  0  0
    6.6542    4.0875    0.0000 S   0  0  0  0  0
    5.0542    1.1333    0.0000 O   0  0  0  0  0
    5.8625    0.5125    0.0000 O   0  0  0  0  0
    0.9750    1.9833    0.0000 C   0  0  0  0  0
    6.5417    1.2625    0.0000 C   0  0  0  0  0
    0.9125    0.7708    0.0000 C   0  0  0  0  0
    4.2667    1.8458    0.0000 N   0  0  0  0  0
    1.6375    0.9625    0.0000 C   0  0  0  0  0
    5.5250    4.5167    0.0000 C   0  0  0  0  0
    6.6917    4.8375    0.0000 C   0  0  0  0  0
    5.9917    5.1042    0.0000 C   0  0  0  0  0
    2.3042    2.1208    0.0000 C   0  0  0  0  0
    2.9750    1.7833    0.0000 C   0  0  0  0  0
    3.6042    2.1875    0.0000 C   0  0  0  0  0
    6.9167    0.6125    0.0000 C   0  0  0  0  0
    6.9167    1.9125    0.0000 C   0  0  0  0  0
    7.6667    1.9125    0.0000 C   0  0  0  0  0
    7.6667    0.6125    0.0000 C   0  0  0  0  0
    8.0417    1.2625    0.0000 C   0  0  0  0  0
  2  1  1  0  0  0
  3  1  1  0  0  0
  4  1  2  0  0  0
  5  2  2  0  0  0
 11  3  2  0  0  0
 12  3  2  0  0  0
 14  3  1  0  0  0
  6  4  1  0  0  0
 16  4  1  0  0  0
  7  5  1  0  0  0
  5  6  1  0  0  0
 10  7  1  0  0  0
 18  7  2  0  0  0
  8 13  2  0  0  0
 15  8  1  0  0  0
  9 21  1  0  0  0
 13  9  1  0  0  0
 17  9  1  0  0  0
 19 10  1  0  0  0
 24 14  1  0  0  0
 25 14  2  0  0  0
 15 17  2  0  0  0
 23 16  1  0  0  0
 20 18  1  0  0  0
 20 19  2  0  0  0
 21 22  1  0  0  0
 22 23  1  0  0  0
 27 24  2  0  0  0
 26 25  1  0  0  0
 28 26  2  0  0  0
 28 27  1  0  0  0
M  END
>  <ID>
7917846

>  <Supplier>
ChemBridge

>  <clogP>
4.250000000000000e+000

>  <RB>
8

>  <tPSA>
9.002000000000002e+001

>  <Hacc>
5

>  <Hdon>
1

>  <LogSw>
-5.851000000000000e+000

>  <Group>
3

>  <Core>
260

$$$$
5230736
 OpenBabel07160817572D

 26 28  0  0  0  0  0  0  0  0999 V2000
    1.2667   -0.3500    0.0000 C   0  0  0  0  0
   -1.2958   -0.3500    0.0000 C   0  0  0  0  0
   -1.9333   -0.7042    0.0000 N   0  0  0  0  0
    1.9042   -0.7042    0.0000 N   0  0  0  0  0
    0.6167   -0.7042    0.0000 C   0  0  0  0  0
   -0.6625   -0.7042    0.0000 C   0  0  0  0  0
   -0.0208   -0.3500    0.0000 C   0  0  0  0  0
    1.2875    0.3708    0.0000 O   0  0  0  0  0
   -1.2958    0.3708    0.0000 O   0  0  0  0  0
   -2.5833   -0.3292    0.0000 C   0  0  0  0  0
    2.5542   -0.3500    0.0000 C   0  0  0  0  0
    3.8500    0.3958    0.0000 C   0  0  0  0  0
   -3.8708    0.4125    0.0000 C   0  0  0  0  0
   -4.5000    0.7708    0.0000 N   0  0  0  0  0
    4.4792    0.7500    0.0000 N   0  0  0  0  0
    2.5542    0.3958    0.0000 C   0  0  0  0  0
   -2.5833    0.3958    0.0000 C   0  0  0  0  0
    3.2000   -0.7042    0.0000 C   0  0  0  0  0
   -3.2208   -0.6875    0.0000 C   0  0  0  0  0
    3.8500   -0.3500    0.0000 C   0  0  0  0  0
   -3.8708   -0.3292    0.0000 C   0  0  0  0  0
   -3.2208    0.7708    0.0000 C   0  0  0  0  0
    3.2000    0.7500    0.0000 C   0  0  0  0  0
   -0.6625   -1.4542    0.0000 C   0  0  0  0  0
    0.6167   -1.4542    0.0000 C   0  0  0  0  0
   -0.0208   -1.8167    0.0000 C   0  0  0  0  0
  4  1  1  0  0  0
  5  1  1  0  0  0
  8  1  2  0  0  0
  2  6  1  0  0  0
  3  2  1  0  0  0
  9  2  2  0  0  0
 10  3  1  0  0  0
 11  4  1  0  0  0
  7  5  1  0  0  0
 25  5  2  0  0  0
  6  7  2  0  0  0
 24  6  1  0  0  0
 17 10  2  0  0  0
 19 10  1  0  0  0
 16 11  2  0  0  0
 18 11  1  0  0  0
 12 20  1  0  0  0
 15 12  1  0  0  0
 23 12  2  0  0  0
 13 21  1  0  0  0
 14 13  1  0  0  0
 22 13  2  0  0  0
 23 16  1  0  0  0
 22 17  1  0  0  0
 20 18  2  0  0  0
 21 19  2  0  0  0
 24 26  2  0  0  0
 26 25  1  0  0  0
M  END
>  <ID>
5230736

>  <Supplier>
ChemBridge

>  <clogP>
1.160000000000000e+000

>  <RB>
4

>  <tPSA>
1.102400000000000e+002

>  <Hacc>
2

>  <Hdon>
4

>  <LogSw>
-2.716000000000000e+000

>  <Group>
3

>  <Core>
511

$$$$
6421175
 OpenBabel07160817572D

 16 17  0  0  0  0  0  0  0  0999 V2000
    3.5292   -4.1917    0.0000 N   0  3  0  0  0
    4.2500   -3.7792    0.0000 C   0  0  0  0  0
    6.3875   -4.1917    0.0000 C   0  0  0  0  0
    4.9625   -4.1917    0.0000 C   0  0  0  0  0
    5.6667   -3.7792    0.0000 C   0  0  0  0  0
    7.1000   -3.7792    0.0000 N   0  0  0  0  0
    7.8042   -4.1875    0.0000 C   0  0  0  0  0
    4.2417   -2.9542    0.0000 C   0  0  0  0  0
    2.8167   -3.7917    0.0000 O   0  5  0  0  0
    3.5375   -5.0250    0.0000 O   0  0  0  0  0
    8.6292   -4.1792    0.0000 C   0  0  0  0  0
    8.2167   -4.8917    0.0000 C   0  0  0  0  0
    6.3875   -5.0167    0.0000 O   0  0  0  0  0
    5.6750   -2.9542    0.0000 C   0  0  0  0  0
    4.9625   -2.5417    0.0000 C   0  0  0  0  0
    3.5292   -2.5417    0.0000 Cl  0  0  0  0  0
  2  1  1  0  0  0
  9  1  1  0  0  0
 10  1  2  0  0  0
  4  2  2  0  0  0
  8  2  1  0  0  0
  3  5  1  0  0  0
  6  3  1  0  0  0
 13  3  2  0  0  0
  5  4  1  0  0  0
  5 14  2  0  0  0
  7  6  1  0  0  0
 11  7  1  0  0  0
 12  7  1  0  0  0
 15  8  2  0  0  0
 16  8  1  0  0  0
 11 12  1  0  0  0
 14 15  1  0  0  0
M  END
>  <ID>
6421175

>  <Supplier>
ChemBridge

>  <clogP>
1.960000000000000e+000

>  <RB>
2

>  <tPSA>
7.224000000000000e+001

>  <Hacc>
3

>  <Hdon>
1

>  <LogSw>
-3.020000000000000e+000

>  <Group>
2

$$$$
5629903
 OpenBabel07160817572D

 30 33  0  0  0  0  0  0  0  0999 V2000
    0.0292    0.4500    0.0000 C   0  0  0  0  0
    1.0167    1.6958    0.0000 C   0  0  0  0  0
   -0.6458   -0.8792    0.0000 N   0  0  0  0  0
    0.1542    1.3625    0.0000 C   0  0  0  0  0
   -0.7708    0.0500    0.0000 C   0  0  0  0  0
    0.2542   -1.0500    0.0000 N   0  0  0  0  0
    0.7000   -0.1792    0.0000 C   0  0  0  0  0
    1.1542    2.6000    0.0000 C   0  0  0  0  0
   -0.4000    2.8458    0.0000 C   0  0  0  0  0
    0.4500    3.1833    0.0000 N   0  0  0  0  0
   -0.5500    1.9208    0.0000 N   0  0  0  0  0
    1.7292    1.1125    0.0000 C   0  0  0  0  0
   -1.1125    3.4208    0.0000 S   0  0  0  0  0
    0.6500   -1.8542    0.0000 C   0  0  0  0  0
   -1.5708    0.5208    0.0000 C   0  0  0  0  0
    2.6000    1.4333    0.0000 O   0  0  0  0  0
    1.5792    0.2125    0.0000 O   0  0  0  0  0
    2.0167    2.9458    0.0000 C   0  0  0  0  0
    0.1042   -2.6167    0.0000 C   0  0  0  0  0
    1.5792   -1.9500    0.0000 C   0  0  0  0  0
   -1.5708    1.4625    0.0000 C   0  0  0  0  0
   -2.3833    0.0500    0.0000 C   0  0  0  0  0
    2.3000   -0.3542    0.0000 C   0  0  0  0  0
    3.1500   -0.0500    0.0000 C   0  0  0  0  0
   -2.3833    1.9125    0.0000 C   0  0  0  0  0
    0.5042   -3.4667    0.0000 C   0  0  0  0  0
    1.9792   -2.8000    0.0000 C   0  0  0  0  0
   -3.1833    0.5208    0.0000 C   0  0  0  0  0
    1.4292   -3.5542    0.0000 C   0  0  0  0  0
   -3.1833    1.4625    0.0000 C   0  0  0  0  0
  4  1  1  0  0  0
  5  1  1  0  0  0
  7  1  2  0  0  0
  2  4  1  0  0  0
  8  2  2  0  0  0
 12  2  1  0  0  0
  3  5  2  0  0  0
  3  6  1  0  0  0
 11  4  1  0  0  0
 15  5  1  0  0  0
  6  7  1  0  0  0
 14  6  1  0  0  0
 18  8  1  0  0  0
  8 10  1  0  0  0
  9 11  1  0  0  0
 10  9  1  0  0  0
 13  9  2  0  0  0
 16 12  2  0  0  0
 17 12  1  0  0  0
 19 14  2  0  0  0
 20 14  1  0  0  0
 21 15  2  0  0  0
 22 15  1  0  0  0
 23 17  1  0  0  0
 26 19  1  0  0  0
 27 20  2  0  0  0
 25 21  1  0  0  0
 28 22  2  0  0  0
 24 23  1  0  0  0
 25 30  2  0  0  0
 26 29  2  0  0  0
 29 27  1  0  0  0
 30 28  1  0  0  0
M  END
>  <ID>
5629903

>  <Supplier>
ChemBridge

>  <clogP>
5.790000000000000e+000

>  <RB>
4

>  <tPSA>
6.818000000000001e+001

>  <Hacc>
4

>  <Hdon>
2

>  <LogSw>
-6.186999999999999e+000

>  <Group>
3

>  <Core>
072

$$$$
6421170
 OpenBabel07160817572D

 20 21  0  0  0  0  0  0  0  0999 V2000
   -3.2333   -2.2792    0.0000 N   0  3  0  0  0
   -0.1125    0.3958    0.0000 C   0  0  0  0  0
   -2.4333   -1.8542    0.0000 C   0  0  0  0  0
   -3.9958   -1.8292    0.0000 O   0  5  0  0  0
   -0.1125   -0.5042    0.0000 N   0  0  0  0  0
   -3.2708   -3.1792    0.0000 O   0  0  0  0  0
    0.6667    0.8458    0.0000 S   0  0  0  0  0
   -0.8708    0.8458    0.0000 N   0  0  0  0  0
   -3.9583    1.7125    0.0000 N   0  0  0  0  0
   -2.4333   -0.9542    0.0000 C   0  0  0  0  0
   -1.6708   -2.3042    0.0000 C   0  0  0  0  0
   -0.8958   -0.9542    0.0000 C   0  0  0  0  0
   -1.6500    0.3958    0.0000 C   0  0  0  0  0
   -0.8958   -1.8542    0.0000 C   0  0  0  0  0
   -1.6500   -0.5375    0.0000 C   0  0  0  0  0
   -2.4125    0.8125    0.0000 C   0  0  0  0  0
   -3.1958    2.1625    0.0000 C   0  0  0  0  0
   -3.9583    0.8458    0.0000 C   0  0  0  0  0
   -2.4125    1.7125    0.0000 C   0  0  0  0  0
   -3.1708    0.3958    0.0000 C   0  0  0  0  0
  3  1  1  0  0  0
  4  1  1  0  0  0
  6  1  2  0  0  0
  2  5  1  0  0  0
  7  2  2  0  0  0
  8  2  1  0  0  0
 10  3  1  0  0  0
 11  3  2  0  0  0
  5 12  1  0  0  0
 13  8  1  0  0  0
  9 18  2  0  0  0
  9 17  1  0  0  0
 15 10  2  0  0  0
 14 11  1  0  0  0
 12 14  2  0  0  0
 12 15  1  0  0  0
 16 13  1  0  0  0
 19 16  1  0  0  0
 20 16  2  0  0  0
 17 19  2  0  0  0
 18 20  1  0  0  0
M  END
>  <ID>
6421170

>  <Supplier>
ChemBridge

>  <clogP>
1.540000000000000e+000

>  <RB>
3

>  <tPSA>
8.009000000000000e+001

>  <Hacc>
3

>  <Hdon>
2

>  <LogSw>
-7.000000000000000e-001

>  <Group>
3

$$$$
5781468
 OpenBabel07160817572D

 29 32  0  0  0  0  0  0  0  0999 V2000
    0.1750   -3.1167    0.0000 C   0  0  0  0  0
    0.0125   -3.8792    0.0000 N   0  0  0  0  0
   -0.5083   -2.7250    0.0000 C   0  0  0  0  0
   -3.0958   -3.7167    0.0000 N   0  3  0  0  0
   -1.0833   -3.2500    0.0000 C   0  0  0  0  0
   -0.7708   -3.9667    0.0000 C   0  0  0  0  0
   -1.8583   -3.1667    0.0000 C   0  0  0  0  0
   -2.3208   -3.7917    0.0000 C   0  0  0  0  0
    0.8500   -2.7167    0.0000 C   0  0  0  0  0
    1.5292   -3.1125    0.0000 N   0  0  0  0  0
   -3.4125   -3.0042    0.0000 O   0  5  0  0  0
   -3.5583   -4.3500    0.0000 O   0  0  0  0  0
   -1.2250   -4.5917    0.0000 C   0  0  0  0  0
   -2.0000   -4.5042    0.0000 C   0  0  0  0  0
   -0.5083   -1.9375    0.0000 C   0  0  0  0  0
    4.2792   -3.1000    0.0000 C   0  0  0  0  0
    5.6292   -3.9167    0.0000 C   0  0  0  0  0
    2.2417   -2.7000    0.0000 C   0  0  0  0  0
    3.6042   -2.7042    0.0000 C   0  0  0  0  0
    4.9667   -2.7042    0.0000 C   0  0  0  0  0
    4.2750   -3.9042    0.0000 C   0  0  0  0  0
    4.9542   -4.3042    0.0000 C   0  0  0  0  0
    5.6417   -3.1167    0.0000 C   0  0  0  0  0
    2.9250   -3.1000    0.0000 C   0  0  0  0  0
    0.8500   -1.9375    0.0000 C   0  0  0  0  0
    6.3042   -4.3292    0.0000 O   0  0  0  0  0
    0.1750   -1.5417    0.0000 C   0  0  0  0  0
    6.2792   -5.1000    0.0000 C   0  0  0  0  0
    2.2417   -1.9167    0.0000 C   0  0  0  0  0
  2  1  1  0  0  0
  3  1  2  0  0  0
  9  1  1  0  0  0
  6  2  1  0  0  0
  5  3  1  0  0  0
 15  3  1  0  0  0
  4  8  1  0  0  0
 11  4  1  0  0  0
 12  4  2  0  0  0
  7  5  1  0  0  0
  5  6  2  0  0  0
 13  6  1  0  0  0
  8  7  2  0  0  0
 14  8  1  0  0  0
 10  9  1  0  0  0
 25  9  1  0  0  0
 18 10  1  0  0  0
 14 13  2  0  0  0
 27 15  1  0  0  0
 16 19  1  0  0  0
 20 16  2  0  0  0
 21 16  1  0  0  0
 17 22  1  0  0  0
 26 17  1  0  0  0
 17 23  2  0  0  0
 24 18  1  0  0  0
 29 18  1  0  0  0
 19 24  1  0  0  0
 23 20  1  0  0  0
 22 21  2  0  0  0
 27 25  1  0  0  0
 28 26  1  0  0  0
M  END
>  <ID>
5781468

>  <Supplier>
ChemBridge

>  <clogP>
5.280000000000000e+000

>  <RB>
5

>  <tPSA>
8.019000000000000e+001

>  <Hacc>
4

>  <Hdon>
2

>  <LogSw>
-5.960000000000000e+000

>  <Group>
3

$$$$
5781469
 OpenBabel07160817572D

 24 28  0  0  0  0  0  0  0  0999 V2000
    0.1750   -3.1167    0.0000 C   0  0  0  0  0
    0.0125   -3.8792    0.0000 N   0  0  0  0  0
   -0.5083   -2.7250    0.0000 C   0  0  0  0  0
   -3.0958   -3.7167    0.0000 N   0  3  0  0  0
   -1.0833   -3.2500    0.0000 C   0  0  0  0  0
   -0.7708   -3.9667    0.0000 C   0  0  0  0  0
    0.8500   -2.7167    0.0000 C   0  0  0  0  0
   -1.8583   -3.1667    0.0000 C   0  0  0  0  0
    1.5292   -3.1125    0.0000 N   0  0  0  0  0
   -2.3208   -3.7917    0.0000 C   0  0  0  0  0
    2.2417   -2.7000    0.0000 C   0  0  0  0  0
    2.9250   -3.1000    0.0000 C   0  0  0  0  0
   -3.4125   -3.0042    0.0000 O   0  5  0  0  0
   -3.5583   -4.3500    0.0000 O   0  0  0  0  0
    2.2417   -1.9167    0.0000 C   0  0  0  0  0
   -1.2250   -4.5917    0.0000 C   0  0  0  0  0
    3.2750   -2.3042    0.0000 C   0  0  0  0  0
   -2.0000   -4.5042    0.0000 C   0  0  0  0  0
    2.9250   -1.5167    0.0000 C   0  0  0  0  0
    3.6042   -2.7042    0.0000 C   0  0  0  0  0
   -0.5083   -1.9375    0.0000 C   0  0  0  0  0
    3.6042   -1.9167    0.0000 C   0  0  0  0  0
    0.8500   -1.9375    0.0000 C   0  0  0  0  0
    0.1750   -1.5417    0.0000 C   0  0  0  0  0
  2  1  1  0  0  0
  3  1  2  0  0  0
  7  1  1  0  0  0
  6  2  1  0  0  0
  5  3  1  0  0  0
 21  3  1  0  0  0
  4 10  1  0  0  0
 13  4  1  0  0  0
 14  4  2  0  0  0
  8  5  1  0  0  0
  5  6  2  0  0  0
 16  6  1  0  0  0
  9  7  1  0  0  0
 23  7  1  0  0  0
 10  8  2  0  0  0
 11  9  1  0  0  0
 18 10  1  0  0  0
 12 11  1  0  0  0
 15 11  1  0  0  0
 17 12  1  0  0  0
 20 12  1  0  0  0
 19 15  1  0  0  0
 18 16  2  0  0  0
 19 17  1  0  0  0
 22 19  1  0  0  0
 20 22  1  0  0  0
 24 21  1  0  0  0
 24 23  1  0  0  0
M  END
>  <ID>
5781469

>  <Supplier>
ChemBridge

>  <clogP>
4.359999999999999e+000

>  <RB>
2

>  <tPSA>
7.095999999999998e+001

>  <Hacc>
3

>  <Hdon>
2

>  <LogSw>
-4.678000000000000e+000

>  <Group>
3

$$$$
5564102
 OpenBabel07160817572D

 19 21  0  0  0  0  0  0  0  0999 V2000
   -0.5333   -0.1792    0.0000 S   0  0  0  0  0
    0.2042   -0.4792    0.0000 N   0  0  0  0  0
    0.7292    0.1458    0.0000 C   0  0  0  0  0
    0.3042    0.8208    0.0000 C   0  0  0  0  0
   -0.4958    0.6208    0.0000 C   0  0  0  0  0
    1.5500    0.0833    0.0000 N   0  0  0  0  0
   -1.3500   -0.1375    0.0000 O   0  0  0  0  0
   -0.5958   -1.0000    0.0000 O   0  0  0  0  0
    1.9875    0.7458    0.0000 C   0  0  0  0  0
    2.7792    0.6833    0.0000 C   0  0  0  0  0
    3.2500    1.3333    0.0000 C   0  0  0  0  0
    0.5292    1.6000    0.0000 C   0  0  0  0  0
   -1.0500    1.2000    0.0000 C   0  0  0  0  0
    4.0500    1.2500    0.0000 O   0  0  0  0  0
    2.0875    2.1333    0.0000 C   0  0  0  0  0
    1.6500    1.4708    0.0000 C   0  0  0  0  0
    2.9000    2.0708    0.0000 C   0  0  0  0  0
   -0.0500    2.1833    0.0000 C   0  0  0  0  0
   -0.8333    1.9625    0.0000 C   0  0  0  0  0
  2  1  1  0  0  0
  5  1  1  0  0  0
  7  1  2  0  0  0
  8  1  2  0  0  0
  3  2  2  0  0  0
  6  3  1  0  0  0
  4  3  1  0  0  0
  4  5  2  0  0  0
 12  4  1  0  0  0
 13  5  1  0  0  0
  9  6  1  0  0  0
 10  9  1  0  0  0
 16  9  2  0  0  0
 11 10  2  0  0  0
 14 11  1  0  0  0
 11 17  1  0  0  0
 12 18  2  0  0  0
 19 13  2  0  0  0
 15 16  1  0  0  0
 17 15  2  0  0  0
 18 19  1  0  0  0
M  END
>  <ID>
5564102

>  <Supplier>
ChemBridge

>  <clogP>
2.930000000000000e+000

>  <RB>
2

>  <tPSA>
7.876000000000002e+001

>  <Hacc>
4

>  <Hdon>
2

>  <LogSw>
-3.123000000000000e+000

>  <Group>
3

>  <Core>
446

$$$$
5781467
 OpenBabel07160817572D

 24 27  0  0  0  0  0  0  0  0999 V2000
    0.1750   -3.1167    0.0000 C   0  0  0  0  0
    0.0125   -3.8792    0.0000 N   0  0  0  0  0
   -0.5083   -2.7250    0.0000 C   0  0  0  0  0
   -3.0958   -3.7167    0.0000 N   0  3  0  0  0
   -1.0833   -3.2500    0.0000 C   0  0  0  0  0
   -0.7708   -3.9667    0.0000 C   0  0  0  0  0
   -1.8583   -3.1667    0.0000 C   0  0  0  0  0
   -2.3208   -3.7917    0.0000 C   0  0  0  0  0
    0.8500   -2.7167    0.0000 C   0  0  0  0  0
    1.5292   -3.1125    0.0000 N   0  0  0  0  0
   -3.4125   -3.0042    0.0000 O   0  5  0  0  0
   -3.5583   -4.3500    0.0000 O   0  0  0  0  0
   -1.2250   -4.5917    0.0000 C   0  0  0  0  0
   -2.0000   -4.5042    0.0000 C   0  0  0  0  0
   -0.5083   -1.9375    0.0000 C   0  0  0  0  0
    2.2417   -2.7000    0.0000 C   0  0  0  0  0
    0.8500   -1.9375    0.0000 C   0  0  0  0  0
    0.1750   -1.5417    0.0000 C   0  0  0  0  0
    2.2417   -1.9167    0.0000 C   0  0  0  0  0
    2.8292   -3.2000    0.0000 C   0  0  0  0  0
    2.8792   -1.4500    0.0000 C   0  0  0  0  0
    3.5917   -3.0417    0.0000 C   0  0  0  0  0
    3.6167   -1.6167    0.0000 C   0  0  0  0  0
    3.9792   -2.3417    0.0000 C   0  0  0  0  0
  2  1  1  0  0  0
  3  1  2  0  0  0
  9  1  1  0  0  0
  6  2  1  0  0  0
  5  3  1  0  0  0
 15  3  1  0  0  0
  4  8  1  0  0  0
 11  4  1  0  0  0
 12  4  2  0  0  0
  7  5  1  0  0  0
  5  6  2  0  0  0
 13  6  1  0  0  0
  8  7  2  0  0  0
 14  8  1  0  0  0
 10  9  1  0  0  0
 17  9  1  0  0  0
 16 10  1  0  0  0
 14 13  2  0  0  0
 18 15  1  0  0  0
 19 16  1  0  0  0
 20 16  1  0  0  0
 18 17  1  0  0  0
 21 19  1  0  0  0
 22 20  1  0  0  0
 23 21  1  0  0  0
 24 22  1  0  0  0
 24 23  1  0  0  0
M  END
>  <ID>
5781467

>  <Supplier>
ChemBridge

>  <clogP>
5.159999999999998e+000

>  <RB>
2

>  <tPSA>
7.095999999999998e+001

>  <Hacc>
3

>  <Hdon>
2

>  <LogSw>
-5.376000000000000e+000

>  <Group>
1

$$$$
5781464
 OpenBabel07160817572D

 30 34  0  0  0  0  0  0  0  0999 V2000
    0.1750   -3.1167    0.0000 C   0  0  0  0  0
    0.0125   -3.8792    0.0000 N   0  0  0  0  0
   -0.5083   -2.7250    0.0000 C   0  0  0  0  0
   -3.0958   -3.7167    0.0000 N   0  3  0  0  0
   -1.0833   -3.2500    0.0000 C   0  0  0  0  0
   -0.7708   -3.9667    0.0000 C   0  0  0  0  0
   -1.8583   -3.1667    0.0000 C   0  0  0  0  0
   -2.3208   -3.7917    0.0000 C   0  0  0  0  0
    0.8500   -2.7167    0.0000 C   0  0  0  0  0
    3.6042   -1.9167    0.0000 N   0  0  0  0  0
    1.5292   -3.1125    0.0000 N   0  0  0  0  0
   -3.4125   -3.0042    0.0000 O   0  5  0  0  0
   -3.5583   -4.3500    0.0000 O   0  0  0  0  0
   -1.2250   -4.5917    0.0000 C   0  0  0  0  0
   -2.0000   -4.5042    0.0000 C   0  0  0  0  0
    2.2417   -2.7000    0.0000 C   0  0  0  0  0
    4.2792   -1.5167    0.0000 C   0  0  0  0  0
    2.9250   -3.1000    0.0000 C   0  0  0  0  0
    2.2417   -1.9167    0.0000 C   0  0  0  0  0
    2.9250   -1.5167    0.0000 C   0  0  0  0  0
    3.6042   -2.7042    0.0000 C   0  0  0  0  0
   -0.5083   -1.9375    0.0000 C   0  0  0  0  0
    4.9667   -1.9167    0.0000 C   0  0  0  0  0
    0.8500   -1.9375    0.0000 C   0  0  0  0  0
    0.1750   -1.5417    0.0000 C   0  0  0  0  0
    4.9667   -2.7042    0.0000 C   0  0  0  0  0
    5.6417   -1.5292    0.0000 C   0  0  0  0  0
    6.3250   -1.9167    0.0000 C   0  0  0  0  0
    5.6417   -3.1042    0.0000 C   0  0  0  0  0
    6.3250   -2.7042    0.0000 C   0  0  0  0  0
  2  1  1  0  0  0
  3  1  2  0  0  0
  9  1  1  0  0  0
  6  2  1  0  0  0
  5  3  1  0  0  0
 22  3  1  0  0  0
  4  8  1  0  0  0
 12  4  1  0  0  0
 13  4  2  0  0  0
  7  5  1  0  0  0
  5  6  2  0  0  0
 14  6  1  0  0  0
  8  7  2  0  0  0
 15  8  1  0  0  0
 11  9  1  0  0  0
 24  9  1  0  0  0
 10 20  1  0  0  0
 17 10  1  0  0  0
 10 21  1  0  0  0
 16 11  1  0  0  0
 15 14  2  0  0  0
 18 16  1  0  0  0
 19 16  1  0  0  0
 23 17  1  0  0  0
 21 18  1  0  0  0
 20 19  1  0  0  0
 25 22  1  0  0  0
 26 23  2  0  0  0
 27 23  1  0  0  0
 25 24  1  0  0  0
 29 26  1  0  0  0
 28 27  2  0  0  0
 30 28  1  0  0  0
 29 30  2  0  0  0
M  END
>  <ID>
5781464

>  <Supplier>
ChemBridge

>  <clogP>
4.420000000000000e+000

>  <RB>
4

>  <tPSA>
7.420000000000000e+001

>  <Hacc>
4

>  <Hdon>
2

>  <LogSw>
-5.306000000000000e+000

>  <Group>
3

$$$$
5781465
 OpenBabel07160817572D

 27 30  0  0  0  0  0  0  0  0999 V2000
    0.1750   -3.1167    0.0000 C   0  0  0  0  0
    0.0125   -3.8792    0.0000 N   0  0  0  0  0
   -0.5083   -2.7250    0.0000 C   0  0  0  0  0
   -3.0958   -3.7167    0.0000 N   0  3  0  0  0
   -1.0833   -3.2500    0.0000 C   0  0  0  0  0
   -0.7708   -3.9667    0.0000 C   0  0  0  0  0
   -1.8583   -3.1667    0.0000 C   0  0  0  0  0
   -2.3208   -3.7917    0.0000 C   0  0  0  0  0
    0.8500   -2.7167    0.0000 C   0  0  0  0  0
    1.5292   -3.1125    0.0000 N   0  0  0  0  0
   -3.4125   -3.0042    0.0000 O   0  5  0  0  0
   -3.5583   -4.3500    0.0000 O   0  0  0  0  0
    4.2792   -1.5292    0.0000 C   0  0  0  0  0
   -1.2250   -4.5917    0.0000 C   0  0  0  0  0
    3.6042   -1.9167    0.0000 C   0  0  0  0  0
   -2.0000   -4.5042    0.0000 C   0  0  0  0  0
    2.9250   -1.5167    0.0000 C   0  0  0  0  0
    3.6042   -2.7042    0.0000 C   0  0  0  0  0
    2.2417   -2.7000    0.0000 C   0  0  0  0  0
   -0.5083   -1.9375    0.0000 C   0  0  0  0  0
    2.2417   -1.9167    0.0000 C   0  0  0  0  0
    2.9250   -3.1000    0.0000 C   0  0  0  0  0
    0.8500   -1.9375    0.0000 C   0  0  0  0  0
    0.1750   -1.5417    0.0000 C   0  0  0  0  0
    4.6750   -2.2042    0.0000 C   0  0  0  0  0
    4.9542   -1.1500    0.0000 C   0  0  0  0  0
    3.8917   -0.8500    0.0000 C   0  0  0  0  0
  2  1  1  0  0  0
  3  1  2  0  0  0
  9  1  1  0  0  0
  6  2  1  0  0  0
  5  3  1  0  0  0
 20  3  1  0  0  0
  4  8  1  0  0  0
 11  4  1  0  0  0
 12  4  2  0  0  0
  7  5  1  0  0  0
  5  6  2  0  0  0
 14  6  1  0  0  0
  8  7  2  0  0  0
 16  8  1  0  0  0
 10  9  1  0  0  0
 23  9  1  0  0  0
 19 10  1  0  0  0
 13 15  1  0  0  0
 25 13  1  0  0  0
 26 13  1  0  0  0
 27 13  1  0  0  0
 16 14  2  0  0  0
 15 18  1  0  0  0
 15 17  1  0  0  0
 17 21  1  0  0  0
 18 22  1  0  0  0
 21 19  1  0  0  0
 22 19  1  0  0  0
 24 20  1  0  0  0
 24 23  1  0  0  0
M  END
>  <ID>
5781465

>  <Supplier>
ChemBridge

>  <clogP>
6.450000000000000e+000

>  <RB>
3

>  <tPSA>
7.095999999999998e+001

>  <Hacc>
3

>  <Hdon>
2

>  <LogSw>
-6.784000000000000e+000

>  <Group>
1

$$$$
5564106
 OpenBabel07160817572D

 21 22  0  0  0  0  0  0  0  0999 V2000
    1.9042    0.6708    0.0000 C   0  0  0  0  0
    2.4417    0.0708    0.0000 S   0  0  0  0  0
    2.3042    1.3500    0.0000 N   0  0  0  0  0
    3.1667    0.4125    0.0000 C   0  0  0  0  0
    3.0875    1.1958    0.0000 N   0  0  0  0  0
    1.1042    0.6708    0.0000 N   0  0  0  0  0
    0.7042   -0.0292    0.0000 C   0  0  0  0  0
   -1.6958   -1.4042    0.0000 C   0  0  0  0  0
   -2.4958   -1.4042    0.0000 C   0  0  0  0  0
   -1.2958   -0.7292    0.0000 C   0  0  0  0  0
   -0.4958   -0.7292    0.0000 O   0  0  0  0  0
    1.1042   -0.7292    0.0000 O   0  0  0  0  0
    3.8875    0.0125    0.0000 S   0  0  0  0  0
   -1.6958   -0.0292    0.0000 C   0  0  0  0  0
   -2.8958   -0.7292    0.0000 C   0  0  0  0  0
   -0.0958   -0.0292    0.0000 C   0  0  0  0  0
   -1.2958   -2.1042    0.0000 Cl  0  0  0  0  0
   -2.4958   -0.0042    0.0000 C   0  0  0  0  0
   -3.6958   -0.7500    0.0000 Cl  0  0  0  0  0
    3.9042   -0.7875    0.0000 C   0  0  0  0  0
    4.6042   -1.1875    0.0000 C   0  0  0  0  0
  2  1  1  0  0  0
  3  1  2  0  0  0
  6  1  1  0  0  0
  4  2  1  0  0  0
  5  3  1  0  0  0
 13  4  1  0  0  0
  4  5  2  0  0  0
  7  6  1  0  0  0
 12  7  2  0  0  0
 16  7  1  0  0  0
  8 10  1  0  0  0
  9  8  2  0  0  0
 17  8  1  0  0  0
  9 15  1  0  0  0
 10 11  1  0  0  0
 14 10  2  0  0  0
 11 16  1  0  0  0
 20 13  1  0  0  0
 18 14  1  0  0  0
 15 18  2  0  0  0
 19 15  1  0  0  0
 21 20  1  0  0  0
M  END
>  <ID>
5564106

>  <Supplier>
ChemBridge

>  <clogP>
3.440000000000000e+000

>  <RB>
5

>  <tPSA>
6.411000000000000e+001

>  <Hacc>
4

>  <Hdon>
1

>  <LogSw>
-4.794000000000000e+000

>  <Group>
1

>  <Core>
034

$$$$
5781463
 OpenBabel07160817572D

 27 30  0  0  0  0  0  0  0  0999 V2000
    0.1750   -3.1167    0.0000 C   0  0  0  0  0
    0.0125   -3.8792    0.0000 N   0  0  0  0  0
   -0.5083   -2.7250    0.0000 C   0  0  0  0  0
   -3.0958   -3.7167    0.0000 N   0  3  0  0  0
   -1.0833   -3.2500    0.0000 C   0  0  0  0  0
   -0.7708   -3.9667    0.0000 C   0  0  0  0  0
   -1.8583   -3.1667    0.0000 C   0  0  0  0  0
   -2.3208   -3.7917    0.0000 C   0  0  0  0  0
    0.8500   -2.7167    0.0000 C   0  0  0  0  0
    1.5292   -3.1125    0.0000 N   0  0  0  0  0
   -3.4125   -3.0042    0.0000 O   0  5  0  0  0
   -3.5583   -4.3500    0.0000 O   0  0  0  0  0
   -1.2250   -4.5917    0.0000 C   0  0  0  0  0
   -2.0000   -4.5042    0.0000 C   0  0  0  0  0
   -0.5083   -1.9375    0.0000 C   0  0  0  0  0
    2.2417   -2.7000    0.0000 C   0  0  0  0  0
    3.6042   -2.7042    0.0000 C   0  0  0  0  0
    2.9250   -3.1000    0.0000 C   0  0  0  0  0
    4.2792   -3.1000    0.0000 C   0  0  0  0  0
    0.8500   -1.9375    0.0000 C   0  0  0  0  0
    0.1750   -1.5417    0.0000 C   0  0  0  0  0
    4.9667   -2.7042    0.0000 C   0  0  0  0  0
    4.2750   -3.9042    0.0000 C   0  0  0  0  0
    2.2417   -1.9167    0.0000 C   0  0  0  0  0
    4.9542   -4.3042    0.0000 C   0  0  0  0  0
    5.6417   -3.1167    0.0000 C   0  0  0  0  0
    5.6292   -3.9167    0.0000 C   0  0  0  0  0
  2  1  1  0  0  0
  3  1  2  0  0  0
  9  1  1  0  0  0
  6  2  1  0  0  0
  5  3  1  0  0  0
 15  3  1  0  0  0
  4  8  1  0  0  0
 11  4  1  0  0  0
 12  4  2  0  0  0
  7  5  1  0  0  0
  5  6  2  0  0  0
 13  6  1  0  0  0
  8  7  2  0  0  0
 14  8  1  0  0  0
 10  9  1  0  0  0
 20  9  1  0  0  0
 16 10  1  0  0  0
 14 13  2  0  0  0
 21 15  1  0  0  0
 18 16  1  0  0  0
 24 16  1  0  0  0
 17 18  1  0  0  0
 19 17  1  0  0  0
 22 19  2  0  0  0
 23 19  1  0  0  0
 21 20  1  0  0  0
 26 22  1  0  0  0
 25 23  2  0  0  0
 27 25  1  0  0  0
 26 27  2  0  0  0
M  END
>  <ID>
5781463

>  <Supplier>
ChemBridge

>  <clogP>
5.359999999999999e+000

>  <RB>
5

>  <tPSA>
7.095999999999998e+001

>  <Hacc>
3

>  <Hdon>
2

>  <LogSw>
-5.809000000000000e+000

>  <Group>
1

$$$$
5564104
 OpenBabel07160817572D

 31 34  0  0  0  0  0  0  0  0999 V2000
   -0.5333   -0.5542    0.0000 N   0  0  0  0  0
   -0.8958   -1.1292    0.0000 C   0  0  0  0  0
    0.4375   -1.1667    0.0000 C   0  0  0  0  0
   -0.9625   -0.0667    0.0000 C   0  0  0  0  0
   -0.5625   -1.7292    0.0000 N   0  0  0  0  0
    0.1292   -0.5875    0.0000 C   0  0  0  0  0
   -1.5833   -0.3292    0.0000 C   0  0  0  0  0
    0.0792   -1.7500    0.0000 C   0  0  0  0  0
   -1.5333   -0.9667    0.0000 S   0  0  0  0  0
   -2.1708    0.0125    0.0000 C   0  0  0  0  0
    1.1042   -1.1792    0.0000 C   0  0  0  0  0
   -2.7458   -0.3167    0.0000 C   0  0  0  0  0
    0.4792   -0.0292    0.0000 C   0  0  0  0  0
   -0.8208    0.5958    0.0000 O   0  0  0  0  0
    1.4500   -0.5875    0.0000 O   0  0  0  0  0
   -3.3125    0.0125    0.0000 C   0  0  0  0  0
    0.1792    0.5625    0.0000 C   0  0  0  0  0
    1.1375   -0.0667    0.0000 C   0  0  0  0  0
    1.4375   -1.7500    0.0000 O   0  0  0  0  0
    0.4000   -2.3500    0.0000 C   0  0  0  0  0
    1.2042    1.0833    0.0000 C   0  0  0  0  0
   -3.2958    0.6708    0.0000 F   0  0  0  0  0
    1.5042    0.4833    0.0000 C   0  0  0  0  0
    0.5375    1.1125    0.0000 C   0  0  0  0  0
    1.5667    1.6458    0.0000 Cl  0  0  0  0  0
   -2.7458   -0.9875    0.0000 C   0  0  0  0  0
   -3.9000   -0.3167    0.0000 C   0  0  0  0  0
    2.1000   -1.7375    0.0000 C   0  0  0  0  0
    2.4167   -1.1667    0.0000 C   0  0  0  0  0
   -3.3208   -1.3167    0.0000 C   0  0  0  0  0
   -3.9000   -0.9792    0.0000 C   0  0  0  0  0
  2  1  1  0  0  0
  4  1  1  0  0  0
  6  1  1  0  0  0
  5  2  2  0  0  0
  9  2  1  0  0  0
  3  6  1  0  0  0
  8  3  2  0  0  0
 11  3  1  0  0  0
  7  4  1  0  0  0
 14  4  2  0  0  0
  5  8  1  0  0  0
 13  6  1  0  0  0
 10  7  2  0  0  0
  9  7  1  0  0  0
 20  8  1  0  0  0
 12 10  1  0  0  0
 15 11  2  0  0  0
 19 11  1  0  0  0
 16 12  1  0  0  0
 26 12  2  0  0  0
 17 13  2  0  0  0
 18 13  1  0  0  0
 22 16  1  0  0  0
 27 16  2  0  0  0
 24 17  1  0  0  0
 23 18  2  0  0  0
 28 19  1  0  0  0
 21 23  1  0  0  0
 25 21  1  0  0  0
 21 24  2  0  0  0
 30 26  1  0  0  0
 27 31  1  0  0  0
 29 28  1  0  0  0
 31 30  2  0  0  0
M  END
>  <ID>
5564104

>  <Supplier>
ChemBridge

>  <clogP>
6.580000000000000e+000

>  <RB>
3

>  <tPSA>
6.066000000000000e+001

>  <Hacc>
4

>  <Hdon>
0

>  <LogSw>
-8.150000000000000e+000

>  <Group>
1

>  <Core>
096

$$$$
5564105
 OpenBabel07160817572D

 19 20  0  0  0  0  0  0  0  0999 V2000
    1.1000    0.4958    0.0000 C   0  0  0  0  0
    0.2792    0.8125    0.0000 N   0  0  0  0  0
   -0.3833    0.2500    0.0000 C   0  0  0  0  0
    1.2375   -0.3500    0.0000 C   0  0  0  0  0
    1.7375    1.0333    0.0000 C   0  0  0  0  0
   -0.2458   -0.5875    0.0000 O   0  0  0  0  0
    2.0375   -0.6500    0.0000 C   0  0  0  0  0
   -1.1625    0.5500    0.0000 C   0  0  0  0  0
    2.5542    0.7333    0.0000 C   0  0  0  0  0
    2.7000   -0.0875    0.0000 C   0  0  0  0  0
   -1.8208    0.0125    0.0000 C   0  0  0  0  0
   -2.6208    0.3125    0.0000 C   0  0  0  0  0
    0.5542   -0.9042    0.0000 C   0  0  0  0  0
    3.2167    1.2958    0.0000 C   0  0  0  0  0
   -3.2833   -0.2500    0.0000 C   0  0  0  0  0
   -2.7833    1.1333    0.0000 C   0  0  0  0  0
   -3.5625    1.4333    0.0000 C   0  0  0  0  0
   -4.0625    0.0500    0.0000 C   0  0  0  0  0
   -4.2208    0.8958    0.0000 C   0  0  0  0  0
  2  1  1  0  0  0
  4  1  1  0  0  0
  5  1  2  0  0  0
  3  2  1  0  0  0
  6  3  2  0  0  0
  8  3  1  0  0  0
  7  4  2  0  0  0
 13  4  1  0  0  0
  9  5  1  0  0  0
  7 10  1  0  0  0
 11  8  1  0  0  0
 10  9  2  0  0  0
 14  9  1  0  0  0
 12 11  1  0  0  0
 15 12  1  0  0  0
 16 12  2  0  0  0
 18 15  2  0  0  0
 17 16  1  0  0  0
 19 17  2  0  0  0
 19 18  1  0  0  0
M  END
>  <ID>
5564105

>  <Supplier>
ChemBridge

>  <clogP>
3.600000000000000e+000

>  <RB>
4

>  <tPSA>
2.910000000000000e+001

>  <Hacc>
1

>  <Hdon>
1

>  <LogSw>
-4.122999999999998e+000

>  <Group>
1

$$$$
7805906
 OpenBabel07160817572D

 33 36  0  0  0  0  0  0  0  0999 V2000
    4.7667   -4.4417    0.0000 C   0  0  0  0  0
    5.4792   -2.1792    0.0000 C   0  0  0  0  0
    5.4750   -4.0292    0.0000 C   0  0  0  0  0
    6.1917   -4.4417    0.0000 C   0  0  0  0  0
    4.0542   -4.0292    0.0000 C   0  0  0  0  0
    4.7667   -5.2667    0.0000 C   0  0  0  0  0
    6.1917   -5.2667    0.0000 C   0  0  0  0  0
    6.1917   -1.7667    0.0000 C   0  0  0  0  0
    3.3417   -4.4417    0.0000 C   0  0  0  0  0
    5.4750   -5.6792    0.0000 N   0  0  0  0  0
    4.7667   -1.7667    0.0000 C   0  0  0  0  0
    6.1917   -0.9417    0.0000 C   0  0  0  0  0
    3.3417   -5.2667    0.0000 C   0  0  0  0  0
    6.9167   -4.0292    0.0000 C   0  0  0  0  0
    4.7667   -0.9417    0.0000 O   0  0  0  0  0
    2.6292   -4.0292    0.0000 C   0  0  0  0  0
    4.0542   -5.6792    0.0000 C   0  0  0  0  0
    5.4875   -0.5292    0.0000 C   0  0  0  0  0
    4.0542   -3.2042    0.0000 O   0  0  0  0  0
    6.9125   -2.1792    0.0000 O   0  0  0  0  0
    6.9167   -3.2042    0.0000 O   0  0  0  0  0
    2.6292   -3.2042    0.0000 O   0  0  0  0  0
    7.6292   -4.4417    0.0000 O   0  0  0  0  0
    1.9167   -4.4417    0.0000 O   0  0  0  0  0
    6.9167   -5.6792    0.0000 C   0  0  0  0  0
    6.9042   -0.5417    0.0000 C   0  0  0  0  0
    2.6292   -5.6792    0.0000 C   0  0  0  0  0
    5.4875    0.2875    0.0000 C   0  0  0  0  0
    8.3417   -4.0167    0.0000 C   0  0  0  0  0
    1.2000   -4.0292    0.0000 C   0  0  0  0  0
    6.9125    0.2833    0.0000 C   0  0  0  0  0
    9.0542   -4.4292    0.0000 C   0  0  0  0  0
    6.2000    0.6958    0.0000 C   0  0  0  0  0
  3  1  1  0  0  0
  5  1  1  0  0  0
  6  1  2  0  0  0
  2  3  1  0  0  0
  8  2  1  0  0  0
 11  2  2  0  0  0
  4  3  1  0  0  0
 14  4  1  0  0  0
  7  4  2  0  0  0
  9  5  1  0  0  0
 19  5  2  0  0  0
 10  6  1  0  0  0
 17  6  1  0  0  0
  7 10  1  0  0  0
 25  7  1  0  0  0
 12  8  1  0  0  0
 20  8  2  0  0  0
 16  9  1  0  0  0
 13  9  1  0  0  0
 15 11  1  0  0  0
 26 12  1  0  0  0
 12 18  2  0  0  0
 13 17  1  0  0  0
 27 13  1  0  0  0
 21 14  2  0  0  0
 23 14  1  0  0  0
 18 15  1  0  0  0
 22 16  2  0  0  0
 24 16  1  0  0  0
 28 18  1  0  0  0
 29 23  1  0  0  0
 30 24  1  0  0  0
 31 26  2  0  0  0
 33 28  2  0  0  0
 32 29  1  0  0  0
 33 31  1  0  0  0
M  END
>  <ID>
7805906

>  <Supplier>
ChemBridge

>  <clogP>
2.690000000000000e+000

>  <RB>
3

>  <tPSA>
1.119100000000000e+002

>  <Hacc>
7

>  <Hdon>
1

>  <LogSw>
-3.780000000000000e+000

>  <Group>
1

>  <Core>
085

$$$$
5917767
 OpenBabel07160817572D

 22 24  0  0  0  0  0  0  0  0999 V2000
    3.1792   -1.8667    0.0000 C   0  0  0  0  0
    6.9292   -1.3917    0.0000 N   0  3  0  0  0
    2.3542   -1.9000    0.0000 C   0  0  0  0  0
    3.4667   -2.6292    0.0000 C   0  0  0  0  0
    3.6375   -1.1792    0.0000 C   0  0  0  0  0
    2.8250   -3.1417    0.0000 O   0  0  0  0  0
    2.1292   -2.6917    0.0000 C   0  0  0  0  0
    6.1042   -1.3375    0.0000 C   0  0  0  0  0
    7.2917   -2.1292    0.0000 O   0  5  0  0  0
    4.4625   -1.2292    0.0000 C   0  0  0  0  0
    7.3792   -0.7042    0.0000 O   0  0  0  0  0
    1.7750   -1.3167    0.0000 C   0  0  0  0  0
    3.2667   -0.4417    0.0000 O   0  0  0  0  0
    5.7292   -0.5917    0.0000 C   0  0  0  0  0
    5.6417   -2.0250    0.0000 C   0  0  0  0  0
    4.9125   -0.5417    0.0000 C   0  0  0  0  0
    4.8250   -1.9750    0.0000 C   0  0  0  0  0
    1.3500   -2.9042    0.0000 C   0  0  0  0  0
    0.9792   -1.5250    0.0000 C   0  0  0  0  0
    0.7667   -2.3167    0.0000 C   0  0  0  0  0
    0.4042   -0.9375    0.0000 O   0  0  0  0  0
    0.6292   -0.1417    0.0000 C   0  0  0  0  0
  3  1  1  0  0  0
  4  1  2  0  0  0
  5  1  1  0  0  0
  2  8  1  0  0  0
  9  2  1  0  0  0
 11  2  2  0  0  0
  7  3  2  0  0  0
 12  3  1  0  0  0
  6  4  1  0  0  0
 10  5  1  0  0  0
 13  5  2  0  0  0
  6  7  1  0  0  0
 18  7  1  0  0  0
  8 15  2  0  0  0
  8 14  1  0  0  0
 16 10  1  0  0  0
 17 10  2  0  0  0
 19 12  2  0  0  0
 14 16  2  0  0  0
 15 17  1  0  0  0
 20 18  2  0  0  0
 20 19  1  0  0  0
 21 19  1  0  0  0
 22 21  1  0  0  0
M  END
>  <ID>
5917767

>  <Supplier>
ChemBridge

>  <clogP>
3.760000000000000e+000

>  <RB>
2

>  <tPSA>
8.258000000000001e+001

>  <Hacc>
5

>  <Hdon>
0

>  <LogSw>
-4.969000000000000e+000

>  <Group>
3

$$$$
7960883
 OpenBabel07160817572D

 19 20  0  0  0  0  0  0  0  0999 V2000
    4.0792    1.4333    0.0000 C   0  0  0  0  0
    4.8292    1.4333    0.0000 N   0  0  0  0  0
    3.7042    0.7833    0.0000 N   0  0  0  0  0
    7.0792    1.4333    0.0000 C   0  0  0  0  0
    3.7042    2.0833    0.0000 O   0  0  0  0  0
    5.2042    0.7833    0.0000 C   0  0  0  0  0
    5.2042    2.0833    0.0000 C   0  0  0  0  0
    6.3292    1.4333    0.0000 C   0  0  0  0  0
    7.4542    0.7833    0.0000 O   0  0  0  0  0
    5.9542    2.0833    0.0000 C   0  0  0  0  0
    5.9542    0.7833    0.0000 C   0  0  0  0  0
    2.9542    0.7833    0.0000 C   0  0  0  0  0
    7.4542    2.0833    0.0000 N   0  0  0  0  0
    1.4542    0.7833    0.0000 C   0  0  0  0  0
    2.5792    0.1333    0.0000 C   0  0  0  0  0
    2.5792    1.4333    0.0000 C   0  0  0  0  0
    1.8292    1.4333    0.0000 C   0  0  0  0  0
    1.8292    0.1333    0.0000 C   0  0  0  0  0
    0.7042    0.7833    0.0000 C   0  0  0  0  0
  2  1  1  0  0  0
  3  1  1  0  0  0
  5  1  2  0  0  0
  6  2  1  0  0  0
  7  2  1  0  0  0
 12  3  1  0  0  0
  4  8  1  0  0  0
  9  4  2  0  0  0
 13  4  1  0  0  0
 11  6  1  0  0  0
 10  7  1  0  0  0
  8 10  1  0  0  0
  8 11  1  0  0  0
 15 12  1  0  0  0
 16 12  2  0  0  0
 14 17  2  0  0  0
 19 14  1  0  0  0
 18 14  1  0  0  0
 18 15  2  0  0  0
 17 16  1  0  0  0
M  END
>  <ID>
7960883

>  <Supplier>
ChemBridge

>  <clogP>
-8.800000000000002e-002

>  <RB>
2

>  <tPSA>
7.543000000000001e+001

>  <Hacc>
2

>  <Hdon>
2

>  <LogSw>
-2.341000000000000e+000

>  <Group>
2

>  <Core>
051

$$$$
6433795
 OpenBabel07160817572D

 27 29  0  0  0  0  0  0  0  0999 V2000
   11.0167    4.7292    0.0000 N   0  3  0  0  0
   -8.2500   -2.0375    0.0000 C   0  0  0  0  0
   -4.3500    0.1958    0.0000 C   0  0  0  0  0
  -12.1000    0.1958    0.0000 C   0  0  0  0  0
   11.0167    0.1958    0.0000 C   0  0  0  0  0
    7.1667   -1.8792    0.0000 C   0  0  0  0  0
    7.1667   -6.4000    0.0000 C   0  0  0  0  0
   14.8375    6.9667    0.0000 O   0  5  0  0  0
    3.3500   -8.6292    0.0000 C   0  0  0  0  0
   -0.4625   -1.8792    0.0000 O   0  0  0  0  0
    7.1667    6.9667    0.0000 O   0  0  0  0  0
   -4.3500    4.7292    0.0000 O   0  0  0  0  0
   -0.4625   -6.4000    0.0000 C   0  0  0  0  0
  -12.1000    4.6167    0.0000 C   0  0  0  0  0
    3.3500  -13.0292    0.0000 O   0  0  0  0  0
   -8.2500   -6.5042    0.0000 C   0  0  0  0  0
  -15.9167   -2.0375    0.0000 C   0  0  0  0  0
   14.8375   -1.8792    0.0000 C   0  0  0  0  0
   11.0167   -8.6292    0.0000 C   0  0  0  0  0
   14.8375   -6.4000    0.0000 C   0  0  0  0  0
  -15.9542    6.8167    0.0000 C   0  0  0  0  0
   -8.2792    6.8542    0.0000 C   0  0  0  0  0
  -15.9167   -6.5042    0.0000 C   0  0  0  0  0
  -12.1000   -8.6292    0.0000 C   0  0  0  0  0
   -8.3167   11.3292    0.0000 C   0  0  0  0  0
  -16.0000   11.2875    0.0000 C   0  0  0  0  0
  -12.1292   13.5667    0.0000 C   0  0  0  0  0
  5  1  1  0  0  0
  8  1  1  0  0  0
 11  1  2  0  0  0
  2  3  1  0  0  0
  4  2  2  0  0  0
 16  2  1  0  0  0
  3 10  1  0  0  0
 12  3  2  0  0  0
 14  4  1  0  0  0
 17  4  1  0  0  0
  6  5  1  0  0  0
 18  5  2  0  0  0
  7  6  2  0  0  0
  9  7  1  0  0  0
  7 19  1  0  0  0
 13  9  1  0  0  0
 15  9  2  0  0  0
 10 13  1  0  0  0
 21 14  2  0  0  0
 22 14  1  0  0  0
 24 16  2  0  0  0
 23 17  2  0  0  0
 20 18  1  0  0  0
 19 20  2  0  0  0
 26 21  1  0  0  0
 25 22  2  0  0  0
 23 24  1  0  0  0
 27 25  1  0  0  0
 27 26  2  0  0  0
M  END
>  <ID>
6433795

>  <Supplier>
ChemBridge

>  <clogP>
3.960000000000000e+000

>  <RB>
6

>  <tPSA>
8.651000000000002e+001

>  <Hacc>
5

>  <Hdon>
0

>  <LogSw>
-5.606999999999998e+000

>  <Group>
3

>  <Core>
217

$$$$
7805907
 OpenBabel07160817572D

 27 28  0  0  0  0  0  0  0  0999 V2000
    8.4292   -3.2667    0.0000 C   0  0  0  0  0
    9.2542   -3.2667    0.0000 C   0  0  0  0  0
   10.9042   -3.2750    0.0000 C   0  0  0  0  0
   10.4917   -3.9875    0.0000 C   0  0  0  0  0
   10.4917   -2.5542    0.0000 C   0  0  0  0  0
    8.0167   -2.5625    0.0000 N   0  0  0  0  0
    9.6667   -3.9875    0.0000 C   0  0  0  0  0
    9.6667   -2.5542    0.0000 C   0  0  0  0  0
    4.3125   -1.8250    0.0000 C   0  0  0  0  0
    4.7167   -2.5417    0.0000 N   0  0  0  0  0
    8.0250   -3.9792    0.0000 O   0  0  0  0  0
    3.4875   -1.8250    0.0000 O   0  0  0  0  0
    7.1917   -2.5542    0.0000 C   0  0  0  0  0
   10.9042   -1.8417    0.0000 Cl  0  0  0  0  0
   10.9042   -4.7042    0.0000 Cl  0  0  0  0  0
    5.5417   -2.5417    0.0000 C   0  0  0  0  0
   11.7292   -3.2750    0.0000 O   0  0  0  0  0
    6.7875   -1.8375    0.0000 C   0  0  0  0  0
    6.7792   -3.2667    0.0000 C   0  0  0  0  0
    5.9542   -3.2667    0.0000 C   0  0  0  0  0
    5.9625   -1.8292    0.0000 C   0  0  0  0  0
    4.7250   -1.1125    0.0000 C   0  0  0  0  0
   12.1417   -3.9875    0.0000 C   0  0  0  0  0
   12.9667   -3.9875    0.0000 C   0  0  0  0  0
   13.3792   -4.7042    0.0000 C   0  0  0  0  0
   14.2125   -4.7042    0.0000 C   0  0  0  0  0
    8.4292   -1.8417    0.0000 H   0  0  0  0  0
  2  1  1  0  0  0
  6  1  1  0  0  0
 11  1  2  0  0  0
  7  2  2  0  0  0
  8  2  1  0  0  0
  3  5  1  0  0  0
 17  3  1  0  0  0
  4  3  2  0  0  0
  4  7  1  0  0  0
 15  4  1  0  0  0
  5  8  2  0  0  0
 14  5  1  0  0  0
 13  6  1  0  0  0
 27  6  1  0  0  0
  9 10  1  0  0  0
 12  9  2  0  0  0
 22  9  1  0  0  0
 10 16  1  0  0  0
 18 13  2  0  0  0
 19 13  1  0  0  0
 16 20  1  0  0  0
 21 16  2  0  0  0
 23 17  1  0  0  0
 21 18  1  0  0  0
 20 19  2  0  0  0
 24 23  1  0  0  0
 25 24  1  0  0  0
 26 25  1  0  0  0
M  END
>  <ID>
7805907

>  <Supplier>
ChemBridge

>  <clogP>
4.609999999999999e+000

>  <RB>
5

>  <tPSA>
6.743000000000001e+001

>  <Hacc>
3

>  <Hdon>
2

>  <LogSw>
-6.019000000000000e+000

>  <Group>
1

>  <Core>
157

$$$$
7960882
 OpenBabel07160817572D

 29 32  0  0  0  0  0  0  0  0999 V2000
    7.3917    0.4750    0.0000 C   0  0  0  0  0
    6.7042    0.1708    0.0000 N   0  0  0  0  0
    5.4167    0.3083    0.0000 C   0  0  0  0  0
    6.1000    0.6083    0.0000 C   0  0  0  0  0
    8.0417    0.1000    0.0000 N   0  0  0  0  0
    7.5500    1.2083    0.0000 S   0  0  0  0  0
    4.7667    0.6833    0.0000 O   0  0  0  0  0
    8.2917    1.2875    0.0000 C   0  0  0  0  0
    5.2542   -0.4292    0.0000 C   0  0  0  0  0
    8.6000    0.6000    0.0000 C   0  0  0  0  0
    4.2042    0.1833    0.0000 C   0  0  0  0  0
    4.5125   -0.5042    0.0000 C   0  0  0  0  0
    9.4167    1.9375    0.0000 C   0  0  0  0  0
    8.6667    1.9375    0.0000 C   0  0  0  0  0
    6.1792    1.3583    0.0000 O   0  0  0  0  0
    9.7917    1.2875    0.0000 C   0  0  0  0  0
    2.9750   -0.2167    0.0000 S   0  0  0  0  0
    3.4750    0.3333    0.0000 C   0  0  0  0  0
    9.4167    0.6375    0.0000 Cl  0  0  0  0  0
    2.2417   -0.0667    0.0000 C   0  0  0  0  0
    9.7917    2.5833    0.0000 C   0  0  0  0  0
   10.5417    1.2875    0.0000 C   0  0  0  0  0
    2.0042    0.6458    0.0000 C   0  0  0  0  0
    1.7375   -0.6250    0.0000 C   0  0  0  0  0
   10.5417    2.5833    0.0000 C   0  0  0  0  0
   10.9167    1.9375    0.0000 C   0  0  0  0  0
    1.0042   -0.4667    0.0000 C   0  0  0  0  0
    1.2750    0.8000    0.0000 C   0  0  0  0  0
    0.7667    0.2458    0.0000 C   0  0  0  0  0
  2  1  1  0  0  0
  5  1  2  0  0  0
  6  1  1  0  0  0
  4  2  1  0  0  0
  3  4  1  0  0  0
  7  3  1  0  0  0
  9  3  2  0  0  0
 15  4  2  0  0  0
 10  5  1  0  0  0
  8  6  1  0  0  0
 11  7  1  0  0  0
 14  8  1  0  0  0
  8 10  2  0  0  0
 12  9  1  0  0  0
 18 11  1  0  0  0
 11 12  2  0  0  0
 13 14  1  0  0  0
 16 13  1  0  0  0
 21 13  2  0  0  0
 19 16  1  0  0  0
 22 16  2  0  0  0
 17 18  1  0  0  0
 20 17  1  0  0  0
 23 20  2  0  0  0
 24 20  1  0  0  0
 25 21  1  0  0  0
 26 22  1  0  0  0
 28 23  1  0  0  0
 27 24  2  0  0  0
 26 25  2  0  0  0
 29 27  1  0  0  0
 29 28  2  0  0  0
M  END
>  <ID>
7960882

>  <Supplier>
ChemBridge

>  <clogP>
5.969000000000000e+000

>  <RB>
7

>  <tPSA>
5.513000000000000e+001

>  <Hacc>
3

>  <Hdon>
1

>  <LogSw>
-7.512000000000000e+000

>  <Group>
1

>  <Core>
472

$$$$
7646361
 OpenBabel07160817572D

 33 36  0  0  0  0  0  0  0  0999 V2000
   -3.0333    5.7292    0.0000 N   0  0  0  0  0
   -3.3875    5.5292    0.0000 C   0  0  0  0  0
   -3.0333    6.1542    0.0000 C   0  0  0  0  0
   -3.7458    5.7292    0.0000 N   0  0  0  0  0
   -3.3958    6.3625    0.0000 C   0  0  0  0  0
   -3.7500    6.1542    0.0000 C   0  0  0  0  0
   -3.3875    5.1042    0.0000 S   0  0  0  0  0
   -2.6708    5.5292    0.0000 C   0  0  0  0  0
   -2.6708    4.2792    0.0000 N   0  0  0  0  0
   -2.6708    3.8625    0.0000 C   0  0  0  0  0
   -3.0333    3.6583    0.0000 C   0  0  0  0  0
   -3.0333    4.4792    0.0000 C   0  0  0  0  0
   -2.6625    6.3625    0.0000 O   0  0  0  0  0
   -3.0250    3.2375    0.0000 C   0  0  0  0  0
   -3.3958    4.2792    0.0000 O   0  0  0  0  0
   -2.3083    3.6583    0.0000 C   0  0  0  0  0
   -3.0333    4.9042    0.0000 C   0  0  0  0  0
   -2.6750    5.1042    0.0000 C   0  0  0  0  0
   -2.3125    5.7292    0.0000 C   0  0  0  0  0
   -2.6708    3.0333    0.0000 C   0  0  0  0  0
   -3.3958    6.7792    0.0000 C   0  0  0  0  0
   -2.3083    3.2375    0.0000 C   0  0  0  0  0
   -3.3958    3.8708    0.0000 O   0  0  0  0  0
   -2.3208    4.9042    0.0000 C   0  0  0  0  0
   -1.9500    5.5292    0.0000 C   0  0  0  0  0
   -1.9583    5.1042    0.0000 C   0  0  0  0  0
   -2.6708    2.6125    0.0000 O   0  0  0  0  0
   -4.1125    6.3625    0.0000 C   0  0  0  0  0
   -1.5958    4.9000    0.0000 C   0  0  0  0  0
   -3.7583    3.6583    0.0000 C   0  0  0  0  0
   -2.3083    2.4083    0.0000 C   0  0  0  0  0
   -3.7583    6.9875    0.0000 C   0  0  0  0  0
   -4.1125    6.7792    0.0000 C   0  0  0  0  0
  2  1  1  0  0  0
  3  1  1  0  0  0
  8  1  1  0  0  0
  4  2  2  0  0  0
  7  2  1  0  0  0
  5  3  1  0  0  0
 13  3  2  0  0  0
  6  4  1  0  0  0
  6  5  2  0  0  0
 21  5  1  0  0  0
 28  6  1  0  0  0
 17  7  1  0  0  0
 18  8  2  0  0  0
 19  8  1  0  0  0
  9 12  1  0  0  0
 10  9  1  0  0  0
 11 10  2  0  0  0
 16 10  1  0  0  0
 14 11  1  0  0  0
 23 11  1  0  0  0
 12 17  1  0  0  0
 15 12  2  0  0  0
 14 20  2  0  0  0
 22 16  2  0  0  0
 24 18  1  0  0  0
 25 19  2  0  0  0
 20 22  1  0  0  0
 27 20  1  0  0  0
 32 21  2  0  0  0
 30 23  1  0  0  0
 24 26  2  0  0  0
 26 25  1  0  0  0
 29 26  1  0  0  0
 31 27  1  0  0  0
 33 28  2  0  0  0
 33 32  1  0  0  0
M  END
>  <ID>
7646361

>  <Supplier>
ChemBridge

>  <clogP>
3.633000000000000e+000

>  <RB>
5

>  <tPSA>
8.244999999999999e+001

>  <Hacc>
5

>  <Hdon>
1

>  <LogSw>
-6.061000000000000e+000

>  <Group>
3

>  <Core>
018

$$$$
7214755
 OpenBabel07160817572D

 28 31  0  0  0  0  0  0  0  0999 V2000
    3.4292   -0.6125    0.0000 N   0  0  0  0  0
    3.4042   -1.4417    0.0000 C   0  0  0  0  0
    4.1125   -1.8667    0.0000 N   0  0  0  0  0
    2.6417   -0.3375    0.0000 C   0  0  0  0  0
    4.8542   -0.6417    0.0000 N   0  0  0  0  0
    4.1500   -0.2167    0.0000 C   0  0  0  0  0
    2.6167   -1.6750    0.0000 S   0  0  0  0  0
    2.1417   -0.9917    0.0000 C   0  0  0  0  0
    4.8375   -1.4750    0.0000 C   0  0  0  0  0
    5.5792   -0.2417    0.0000 C   0  0  0  0  0
    6.2792   -0.6792    0.0000 C   0  0  0  0  0
    6.9917   -0.2792    0.0000 C   0  0  0  0  0
    1.3167   -0.9750    0.0000 C   0  0  0  0  0
    2.4125    0.4583    0.0000 O   0  0  0  0  0
    0.9042   -1.6875    0.0000 C   0  0  0  0  0
    7.7042   -0.7042    0.0000 C   0  0  0  0  0
    0.0792   -1.7667    0.0000 C   0  0  0  0  0
    7.6875   -1.5292    0.0000 O   0  0  0  0  0
   -0.0958   -2.5750    0.0000 C   0  0  0  0  0
    5.5875    0.5750    0.0000 C   0  0  0  0  0
    7.0167    0.5458    0.0000 C   0  0  0  0  0
    6.3042    0.9708    0.0000 C   0  0  0  0  0
    8.4250   -0.3042    0.0000 C   0  0  0  0  0
    0.5167   -3.1250    0.0000 C   0  0  0  0  0
   -0.8833   -2.8167    0.0000 C   0  0  0  0  0
   -1.0583   -3.6250    0.0000 C   0  0  0  0  0
    0.3417   -3.9292    0.0000 C   0  0  0  0  0
   -0.4500   -4.1792    0.0000 C   0  0  0  0  0
  2  1  1  0  0  0
  4  1  1  0  0  0
  6  1  1  0  0  0
  3  2  2  0  0  0
  7  2  1  0  0  0
  9  3  1  0  0  0
  8  4  1  0  0  0
 14  4  2  0  0  0
  5  6  1  0  0  0
  9  5  1  0  0  0
 10  5  1  0  0  0
  7  8  1  0  0  0
 13  8  2  0  0  0
 11 10  2  0  0  0
 20 10  1  0  0  0
 12 11  1  0  0  0
 16 12  1  0  0  0
 21 12  2  0  0  0
 15 13  1  0  0  0
 17 15  2  0  0  0
 18 16  2  0  0  0
 23 16  1  0  0  0
 19 17  1  0  0  0
 24 19  1  0  0  0
 25 19  2  0  0  0
 22 20  2  0  0  0
 21 22  1  0  0  0
 27 24  2  0  0  0
 26 25  1  0  0  0
 28 26  2  0  0  0
 28 27  1  0  0  0
M  END
>  <ID>
7214755

>  <Supplier>
ChemBridge

>  <clogP>
4.850000000000000e+000

>  <RB>
4

>  <tPSA>
5.467000000000000e+001

>  <Hacc>
3

>  <Hdon>
0

>  <LogSw>
-6.181000000000000e+000

>  <Group>
2

$$$$
6290615
 OpenBabel07160817572D

 18 19  0  0  0  0  0  0  0  0999 V2000
   -2.4125   -3.5417    0.0000 C   0  0  0  0  0
   -2.3875   -2.9417    0.0000 C   0  0  0  0  0
   -2.9458   -3.8167    0.0000 N   0  0  0  0  0
   -3.4583   -4.1167    0.0000 C   0  0  0  0  0
   -3.4583   -4.7125    0.0000 C   0  0  0  0  0
   -1.8583   -2.6625    0.0000 C   0  0  0  0  0
   -1.9083   -3.8625    0.0000 O   0  0  0  0  0
   -3.9750   -5.0125    0.0000 C   0  0  0  0  0
   -3.9750   -3.8167    0.0000 C   0  0  0  0  0
   -4.4875   -4.7125    0.0000 C   0  0  0  0  0
   -1.3458   -2.9625    0.0000 F   0  0  0  0  0
   -4.4875   -4.1167    0.0000 C   0  0  0  0  0
   -5.0083   -5.0125    0.0000 I   0  0  0  0  0
   -2.9000   -2.6167    0.0000 C   0  0  0  0  0
   -2.9458   -5.0125    0.0000 C   0  0  0  0  0
   -1.8333   -2.0667    0.0000 C   0  0  0  0  0
   -2.8708   -2.0167    0.0000 C   0  0  0  0  0
   -2.3375   -1.7417    0.0000 C   0  0  0  0  0
  2  1  1  0  0  0
  3  1  1  0  0  0
  7  1  2  0  0  0
  6  2  2  0  0  0
 14  2  1  0  0  0
  4  3  1  0  0  0
  5  4  1  0  0  0
  9  4  2  0  0  0
  8  5  2  0  0  0
 15  5  1  0  0  0
 11  6  1  0  0  0
 16  6  1  0  0  0
  8 10  1  0  0  0
 12  9  1  0  0  0
 10 12  2  0  0  0
 13 10  1  0  0  0
 17 14  2  0  0  0
 18 16  2  0  0  0
 18 17  1  0  0  0
M  END
>  <ID>
6290615

>  <Supplier>
ChemBridge

>  <clogP>
3.670000000000000e+000

>  <RB>
2

>  <tPSA>
2.910000000000000e+001

>  <Hacc>
1

>  <Hdon>
1

>  <LogSw>
-4.924000000000000e+000

>  <Group>
3

>  <Core>
511

$$$$
6228354
 OpenBabel07160817572D

 26 27  0  0  0  0  0  0  0  0999 V2000
    6.2167   -4.4667    0.0000 S   0  0  0  0  0
    6.2167   -3.6417    0.0000 N   0  0  0  0  0
    6.9292   -3.2292    0.0000 C   0  0  0  0  0
    7.6417   -3.6417    0.0000 C   0  0  0  0  0
    8.3625   -3.2292    0.0000 N   0  0  0  0  0
    9.0750   -3.6417    0.0000 C   0  0  0  0  0
    9.7875   -3.2250    0.0000 C   0  0  0  0  0
    6.8042   -5.0500    0.0000 O   0  0  0  0  0
    7.0417   -4.4667    0.0000 O   0  0  0  0  0
    5.5042   -3.2292    0.0000 C   0  0  0  0  0
   10.5042   -3.6417    0.0000 C   0  0  0  0  0
    7.6417   -4.4667    0.0000 O   0  0  0  0  0
    9.0667   -4.4667    0.0000 C   0  0  0  0  0
    5.5042   -2.4000    0.0000 C   0  0  0  0  0
    4.7917   -3.6542    0.0000 C   0  0  0  0  0
   10.5000   -4.4792    0.0000 C   0  0  0  0  0
    5.5042   -4.8750    0.0000 C   0  0  0  0  0
    4.0667   -2.4000    0.0000 C   0  0  0  0  0
    9.7792   -4.8875    0.0000 C   0  0  0  0  0
    9.7917   -2.3917    0.0000 O   0  0  0  0  0
    4.0667   -3.2292    0.0000 C   0  0  0  0  0
    4.7917   -1.9875    0.0000 C   0  0  0  0  0
    3.3542   -1.9875    0.0000 Br  0  0  0  0  0
   11.2167   -4.8917    0.0000 O   0  0  0  0  0
   10.5125   -1.9792    0.0000 C   0  0  0  0  0
   11.2125   -5.7250    0.0000 C   0  0  0  0  0
  2  1  1  0  0  0
  8  1  2  0  0  0
  9  1  2  0  0  0
 17  1  1  0  0  0
  3  2  1  0  0  0
 10  2  1  0  0  0
  4  3  1  0  0  0
  5  4  1  0  0  0
 12  4  2  0  0  0
  6  5  1  0  0  0
  7  6  1  0  0  0
 13  6  2  0  0  0
 11  7  2  0  0  0
 20  7  1  0  0  0
 14 10  2  0  0  0
 15 10  1  0  0  0
 11 16  1  0  0  0
 19 13  1  0  0  0
 22 14  1  0  0  0
 21 15  2  0  0  0
 16 19  2  0  0  0
 24 16  1  0  0  0
 18 21  1  0  0  0
 23 18  1  0  0  0
 18 22  2  0  0  0
 25 20  1  0  0  0
 26 24  1  0  0  0
M  END
>  <ID>
6228354

>  <Supplier>
ChemBridge

>  <clogP>
2.740000000000000e+000

>  <RB>
4

>  <tPSA>
8.494000000000000e+001

>  <Hacc>
5

>  <Hdon>
1

>  <LogSw>
-4.771000000000003e+000

>  <Group>
2

>  <Core>
084

$$$$
5802267
 OpenBabel07160817572D

 30 34  0  0  0  0  0  0  0  0999 V2000
   -0.7125   -0.3542    0.0000 C   0  0  0  0  0
   -1.0333   -1.2167    0.0000 N   0  0  0  0  0
   -1.4333    0.2000    0.0000 C   0  0  0  0  0
   -1.9333   -1.1792    0.0000 N   0  0  0  0  0
   -2.1958   -0.3167    0.0000 C   0  0  0  0  0
   -0.4708   -1.9000    0.0000 C   0  0  0  0  0
   -1.4333    1.1208    0.0000 C   0  0  0  0  0
    0.1875   -0.2167    0.0000 N   0  0  0  0  0
    0.4292   -1.7542    0.0000 C   0  0  0  0  0
    0.7500   -0.9167    0.0000 C   0  0  0  0  0
   -0.6500    1.5625    0.0000 C   0  0  0  0  0
   -3.0500    0.0000    0.0000 C   0  0  0  0  0
   -0.7958   -2.7542    0.0000 O   0  0  0  0  0
   -0.6500    2.4833    0.0000 C   0  0  0  0  0
   -2.2125    1.5625    0.0000 C   0  0  0  0  0
   -3.7333   -0.6167    0.0000 C   0  0  0  0  0
    1.6500   -0.7792    0.0000 C   0  0  0  0  0
    0.1500    1.1208    0.0000 C   0  0  0  0  0
   -2.2125    2.4833    0.0000 C   0  0  0  0  0
   -1.4333    2.9208    0.0000 C   0  0  0  0  0
    0.1500    2.9208    0.0000 C   0  0  0  0  0
   -4.5958   -0.3167    0.0000 C   0  0  0  0  0
   -3.5708   -1.5000    0.0000 C   0  0  0  0  0
    1.9875    0.0833    0.0000 C   0  0  0  0  0
    0.9292    1.5625    0.0000 C   0  0  0  0  0
    2.8667    0.2208    0.0000 C   0  0  0  0  0
    0.9292    2.4833    0.0000 C   0  0  0  0  0
   -4.2500   -2.0792    0.0000 C   0  0  0  0  0
   -5.2708   -0.9000    0.0000 C   0  0  0  0  0
   -5.1125   -1.7542    0.0000 C   0  0  0  0  0
  2  1  1  0  0  0
  3  1  2  0  0  0
  8  1  1  0  0  0
  4  2  1  0  0  0
  6  2  1  0  0  0
  5  3  1  0  0  0
  7  3  1  0  0  0
  4  5  2  0  0  0
 12  5  1  0  0  0
 13  6  2  0  0  0
  6  9  1  0  0  0
 11  7  2  0  0  0
 15  7  1  0  0  0
 10  8  1  0  0  0
  9 10  2  0  0  0
 17 10  1  0  0  0
 14 11  1  0  0  0
 18 11  1  0  0  0
 16 12  1  0  0  0
 21 14  1  0  0  0
 20 14  2  0  0  0
 19 15  2  0  0  0
 22 16  2  0  0  0
 23 16  1  0  0  0
 24 17  1  0  0  0
 25 18  2  0  0  0
 20 19  1  0  0  0
 21 27  2  0  0  0
 29 22  1  0  0  0
 28 23  2  0  0  0
 26 24  1  0  0  0
 27 25  1  0  0  0
 30 28  1  0  0  0
 30 29  2  0  0  0
M  END
>  <ID>
5802267

>  <Supplier>
ChemBridge

>  <clogP>
5.370000000000000e+000

>  <RB>
3

>  <tPSA>
5.016000000000000e+001

>  <Hacc>
3

>  <Hdon>
1

>  <LogSw>
-6.654999999999998e+000

>  <Group>
1

>  <Core>
057

$$$$
5802261
 OpenBabel07160817572D

 22 24  0  0  0  0  0  0  0  0999 V2000
    2.7542   -0.7667    0.0000 N   0  0  0  0  0
    2.8167   -1.5167    0.0000 C   0  0  0  0  0
    3.9375   -1.0500    0.0000 C   0  0  0  0  0
    3.4500   -0.4792    0.0000 C   0  0  0  0  0
    3.5417   -1.6917    0.0000 S   0  0  0  0  0
    4.6792   -0.9917    0.0000 C   0  0  0  0  0
    2.2500   -2.0042    0.0000 N   0  0  0  0  0
    1.5417   -1.7542    0.0000 N   0  0  0  0  0
    3.6167    0.2458    0.0000 O   0  0  0  0  0
    0.9667   -2.2500    0.0000 C   0  0  0  0  0
    5.1125   -1.6042    0.0000 C   0  0  0  0  0
    0.2667   -2.0000    0.0000 C   0  0  0  0  0
    4.7917   -2.2792    0.0000 C   0  0  0  0  0
    5.8542   -1.5417    0.0000 C   0  0  0  0  0
   -0.3083   -2.4875    0.0000 C   0  0  0  0  0
    0.1250   -1.2625    0.0000 C   0  0  0  0  0
   -0.5833   -1.0167    0.0000 C   0  0  0  0  0
    5.2167   -2.9000    0.0000 C   0  0  0  0  0
    6.2875   -2.1625    0.0000 C   0  0  0  0  0
   -1.0125   -2.2417    0.0000 C   0  0  0  0  0
   -1.1500   -1.5042    0.0000 C   0  0  0  0  0
    5.9667   -2.8417    0.0000 C   0  0  0  0  0
  2  1  1  0  0  0
  4  1  1  0  0  0
  5  2  1  0  0  0
  7  2  2  0  0  0
  3  4  1  0  0  0
  6  3  2  0  0  0
  3  5  1  0  0  0
  9  4  2  0  0  0
 11  6  1  0  0  0
  8  7  1  0  0  0
 10  8  2  0  0  0
 12 10  1  0  0  0
 13 11  1  0  0  0
 14 11  2  0  0  0
 15 12  2  0  0  0
 16 12  1  0  0  0
 18 13  2  0  0  0
 19 14  1  0  0  0
 20 15  1  0  0  0
 17 16  2  0  0  0
 21 17  1  0  0  0
 22 18  1  0  0  0
 22 19  2  0  0  0
 20 21  2  0  0  0
M  END
>  <ID>
5802261

>  <Supplier>
ChemBridge

>  <clogP>
4.010000000000000e+000

>  <RB>
3

>  <tPSA>
5.381999999999999e+001

>  <Hacc>
3

>  <Hdon>
1

>  <LogSw>
-4.866000000000000e+000

>  <Group>
1

>  <Core>
004

$$$$
6682789
 OpenBabel07160817572D

 25 28  0  0  0  0  0  0  0  0999 V2000
    5.1042   -1.7375    0.0000 N   0  0  0  0  0
    4.7667   -2.4917    0.0000 C   0  0  0  0  0
    3.7792   -1.5917    0.0000 C   0  0  0  0  0
    4.4917   -1.1792    0.0000 C   0  0  0  0  0
    3.9417   -2.4000    0.0000 S   0  0  0  0  0
    3.0292   -1.2542    0.0000 C   0  0  0  0  0
    2.3542   -1.7417    0.0000 C   0  0  0  0  0
    0.9292   -1.8792    0.0000 C   0  0  0  0  0
    1.0042   -2.7042    0.0000 C   0  0  0  0  0
    5.9125   -1.5667    0.0000 C   0  0  0  0  0
    1.7625   -3.0500    0.0000 C   0  0  0  0  0
    1.6000   -1.3917    0.0000 C   0  0  0  0  0
    2.4375   -2.5625    0.0000 C   0  0  0  0  0
    5.1750   -3.2042    0.0000 O   0  0  0  0  0
    0.4500   -3.3250    0.0000 O   0  0  0  0  0
    1.6750   -3.8750    0.0000 O   0  0  0  0  0
    4.5875   -0.3625    0.0000 O   0  0  0  0  0
    0.8667   -4.0417    0.0000 C   0  0  0  0  0
    6.4625   -2.1917    0.0000 C   0  0  0  0  0
    6.1667   -0.7917    0.0000 C   0  0  0  0  0
    1.5167   -0.5792    0.0000 Cl  0  0  0  0  0
    7.5292   -1.2417    0.0000 C   0  0  0  0  0
    6.9792   -0.6250    0.0000 C   0  0  0  0  0
    7.2667   -2.0250    0.0000 C   0  0  0  0  0
    8.3375   -1.0792    0.0000 Cl  0  0  0  0  0
  2  1  1  0  0  0
  4  1  1  0  0  0
 10  1  1  0  0  0
  5  2  1  0  0  0
 14  2  2  0  0  0
  3  4  1  0  0  0
  6  3  2  0  0  0
  5  3  1  0  0  0
 17  4  2  0  0  0
  7  6  1  0  0  0
 12  7  2  0  0  0
 13  7  1  0  0  0
  8 12  1  0  0  0
  9  8  2  0  0  0
  9 11  1  0  0  0
 15  9  1  0  0  0
 19 10  2  0  0  0
 20 10  1  0  0  0
 11 13  2  0  0  0
 16 11  1  0  0  0
 21 12  1  0  0  0
 18 15  1  0  0  0
 18 16  1  0  0  0
 24 19  1  0  0  0
 23 20  2  0  0  0
 22 23  1  0  0  0
 25 22  1  0  0  0
 22 24  2  0  0  0
M  END
>  <ID>
6682789

>  <Supplier>
ChemBridge

>  <clogP>
5.070000000000000e+000

>  <RB>
2

>  <tPSA>
5.584000000000000e+001

>  <Hacc>
4

>  <Hdon>
0

>  <LogSw>
-6.404000000000000e+000

>  <Group>
2

>  <Core>
002

$$$$
7960889
 OpenBabel07160817572D

 32 34  0  0  0  0  0  0  0  0999 V2000
    7.2417    3.1083    0.0000 C   0  0  0  0  0
    6.0292    3.1083    0.0000 N   0  0  0  0  0
    6.6292    3.5458    0.0000 C   0  0  0  0  0
    7.9542    3.3375    0.0000 C   0  0  0  0  0
    7.0042    2.3958    0.0000 C   0  0  0  0  0
    8.1042    4.0667    0.0000 C   0  0  0  0  0
    6.2542    2.3958    0.0000 C   0  0  0  0  0
    1.5000    2.5250    0.0000 C   0  0  0  0  0
    4.7542    2.8333    0.0000 C   0  0  0  0  0
    5.3125    3.3375    0.0000 C   0  0  0  0  0
    2.2167    2.2958    0.0000 C   0  0  0  0  0
    8.8250    4.2917    0.0000 N   0  0  0  0  0
    4.0417    3.0708    0.0000 N   0  0  0  0  0
    7.5542    4.5667    0.0000 O   0  0  0  0  0
    8.5125    2.8333    0.0000 O   0  0  0  0  0
    2.7667    2.7958    0.0000 C   0  0  0  0  0
    3.4875    2.5625    0.0000 C   0  0  0  0  0
    4.9125    2.1000    0.0000 O   0  0  0  0  0
    1.0917    1.8958    0.0000 F   0  0  0  0  0
    1.7917    3.2208    0.0000 F   0  0  0  0  0
    0.8417    2.8833    0.0000 F   0  0  0  0  0
    7.3792    1.7458    0.0000 C   0  0  0  0  0
    5.8792    1.7458    0.0000 C   0  0  0  0  0
    2.3667    1.5583    0.0000 C   0  0  0  0  0
    3.0792    1.3333    0.0000 C   0  0  0  0  0
    8.9792    5.0292    0.0000 C   0  0  0  0  0
    9.3792    3.8000    0.0000 C   0  0  0  0  0
    3.6417    1.8333    0.0000 C   0  0  0  0  0
    9.6917    5.2625    0.0000 C   0  0  0  0  0
   10.0917    4.0250    0.0000 C   0  0  0  0  0
    7.0042    1.0958    0.0000 C   0  0  0  0  0
    6.2542    1.0958    0.0000 C   0  0  0  0  0
  3  1  2  0  0  0
  4  1  1  0  0  0
  5  1  1  0  0  0
  2  3  1  0  0  0
 10  2  1  0  0  0
  7  2  1  0  0  0
  6  4  1  0  0  0
 15  4  2  0  0  0
  7  5  2  0  0  0
 22  5  1  0  0  0
 12  6  1  0  0  0
 14  6  2  0  0  0
 23  7  1  0  0  0
  8 11  1  0  0  0
 19  8  1  0  0  0
 20  8  1  0  0  0
 21  8  1  0  0  0
  9 10  1  0  0  0
 13  9  1  0  0  0
 18  9  2  0  0  0
 11 16  1  0  0  0
 11 24  2  0  0  0
 26 12  1  0  0  0
 27 12  1  0  0  0
 17 13  1  0  0  0
 16 17  2  0  0  0
 28 17  1  0  0  0
 31 22  2  0  0  0
 23 32  2  0  0  0
 24 25  1  0  0  0
 25 28  2  0  0  0
 29 26  1  0  0  0
 30 27  1  0  0  0
 32 31  1  0  0  0
M  END
>  <ID>
7960889

>  <Supplier>
ChemBridge

>  <clogP>
3.908000000000000e+000

>  <RB>
5

>  <tPSA>
7.141000000000000e+001

>  <Hacc>
3

>  <Hdon>
1

>  <LogSw>
-5.784000000000000e+000

>  <Group>
1

>  <Core>
503

$$$$
7575215
 OpenBabel07160817572D

 30 33  0  0  0  0  0  0  0  0999 V2000
   -0.9708    1.3708    0.0000 C   0  0  0  0  0
   -0.4708    1.2125    0.0000 C   0  0  0  0  0
   -0.4708    0.6708    0.0000 C   0  0  0  0  0
   -0.9958    0.5125    0.0000 N   0  0  0  0  0
   -1.2958    0.9500    0.0000 C   0  0  0  0  0
   -0.9333   -1.2292    0.0000 C   0  0  0  0  0
   -1.4333   -1.0667    0.0000 C   0  0  0  0  0
   -1.7333   -1.4875    0.0000 C   0  0  0  0  0
   -0.9333   -1.7667    0.0000 C   0  0  0  0  0
   -1.4333   -1.9292    0.0000 S   0  0  0  0  0
   -0.4708   -0.9667    0.0000 C   0  0  0  0  0
   -1.1500    1.8958    0.0000 C   0  0  0  0  0
   -0.0125    0.3958    0.0000 C   0  0  0  0  0
   -0.4708   -2.0500    0.0000 N   0  0  0  0  0
    0.0042   -1.2292    0.0000 N   0  0  0  0  0
   -0.4708   -0.4292    0.0000 S   0  0  0  0  0
    0.0042   -1.7875    0.0000 C   0  0  0  0  0
   -0.0125   -0.1500    0.0000 C   0  0  0  0  0
   -1.6333   -0.5875    0.0000 C   0  0  0  0  0
   -0.7958    2.2958    0.0000 O   0  0  0  0  0
    0.4667    0.6500    0.0000 O   0  0  0  0  0
   -0.0125    1.5333    0.0000 C   0  0  0  0  0
   -1.6958    1.9958    0.0000 O   0  0  0  0  0
   -1.8333    0.9500    0.0000 C   0  0  0  0  0
   -2.1500   -0.5292    0.0000 C   0  0  0  0  0
   -1.2958   -0.1667    0.0000 C   0  0  0  0  0
   -2.0500    1.5958    0.0000 C   0  0  0  0  0
   -2.3500   -0.0292    0.0000 C   0  0  0  0  0
   -1.4958    0.3333    0.0000 C   0  0  0  0  0
   -2.0333    0.4125    0.0000 C   0  0  0  0  0
  2  1  1  0  0  0
  5  1  2  0  0  0
 12  1  1  0  0  0
  3  2  2  0  0  0
 22  2  1  0  0  0
 13  3  1  0  0  0
  4  3  1  0  0  0
  4  5  1  0  0  0
 24  5  1  0  0  0
  6 11  1  0  0  0
  7  6  1  0  0  0
  9  6  2  0  0  0
  8  7  2  0  0  0
 19  7  1  0  0  0
  8 10  1  0  0  0
 10  9  1  0  0  0
 14  9  1  0  0  0
 11 16  1  0  0  0
 15 11  2  0  0  0
 20 12  2  0  0  0
 23 12  1  0  0  0
 18 13  1  0  0  0
 21 13  2  0  0  0
 14 17  2  0  0  0
 17 15  1  0  0  0
 16 18  1  0  0  0
 25 19  2  0  0  0
 26 19  1  0  0  0
 27 23  1  0  0  0
 28 25  1  0  0  0
 29 26  2  0  0  0
 30 28  2  0  0  0
 30 29  1  0  0  0
M  END
>  <ID>
7575215

>  <Supplier>
ChemBridge

>  <clogP>
5.103000000000000e+000

>  <RB>
6

>  <tPSA>
8.494000000000000e+001

>  <Hacc>
5

>  <Hdon>
1

>  <LogSw>
-6.158000000000000e+000

>  <Group>
2

>  <Core>
024

$$$$
6682786
 OpenBabel07160817572D

 22 23  0  0  0  0  0  0  0  0999 V2000
   -0.2208    0.5708    0.0000 S   0  0  0  0  0
   -0.6625    0.3333    0.0000 C   0  0  0  0  0
   -0.6625   -0.1667    0.0000 C   0  0  0  0  0
    0.2167    0.8125    0.0000 N   0  0  0  0  0
   -1.0833   -0.4042    0.0000 C   0  0  0  0  0
   -1.0833   -0.9042    0.0000 C   0  0  0  0  0
   -0.4625    1.0125    0.0000 O   0  0  0  0  0
    0.0167    0.1500    0.0000 O   0  0  0  0  0
   -1.0833    0.5708    0.0000 C   0  0  0  0  0
   -1.5000   -1.1500    0.0000 O   0  0  0  0  0
   -1.5000   -0.1667    0.0000 C   0  0  0  0  0
   -1.5000    0.3125    0.0000 C   0  0  0  0  0
    0.2167    1.3125    0.0000 C   0  0  0  0  0
   -0.6625   -1.1500    0.0000 O   0  0  0  0  0
    0.2167    2.2708    0.0000 C   0  0  0  0  0
    0.2167    2.7708    0.0000 Cl  0  0  0  0  0
   -1.0833    1.0500    0.0000 O   0  0  0  0  0
   -0.2000    1.5500    0.0000 C   0  0  0  0  0
    0.6375    1.5500    0.0000 C   0  0  0  0  0
   -0.2000    2.0333    0.0000 C   0  0  0  0  0
    0.6375    2.0333    0.0000 C   0  0  0  0  0
   -1.5000    1.2958    0.0000 C   0  0  0  0  0
  2  1  1  0  0  0
  4  1  1  0  0  0
  7  1  2  0  0  0
  8  1  2  0  0  0
  3  2  2  0  0  0
  9  2  1  0  0  0
  5  3  1  0  0  0
 13  4  1  0  0  0
  6  5  1  0  0  0
  5 11  2  0  0  0
 10  6  2  0  0  0
 14  6  1  0  0  0
 12  9  2  0  0  0
 17  9  1  0  0  0
 11 12  1  0  0  0
 18 13  1  0  0  0
 19 13  2  0  0  0
 15 21  2  0  0  0
 16 15  1  0  0  0
 15 20  1  0  0  0
 22 17  1  0  0  0
 20 18  2  0  0  0
 21 19  1  0  0  0
M  END
>  <ID>
6682786

>  <Supplier>
ChemBridge

>  <clogP>
3.120000000000000e+000

>  <RB>
3

>  <tPSA>
9.270000000000002e+001

>  <Hacc>
5

>  <Hdon>
2

>  <LogSw>
-4.356999999999998e+000

>  <Group>
1

>  <Core>
272

$$$$
9081957
 OpenBabel07160817572D

 22 24  0  0  0  0  0  0  0  0999 V2000
    3.3292    2.3333    0.0000 N   0  0  0  0  0
    2.5917    2.1708    0.0000 C   0  0  0  0  0
    3.8875    1.8208    0.0000 C   0  0  0  0  0
    2.2167    2.8208    0.0000 C   0  0  0  0  0
    5.8667    1.7833    0.0000 C   0  0  0  0  0
    6.4292    1.2833    0.0000 C   0  0  0  0  0
    3.4042    3.0708    0.0000 C   0  0  0  0  0
    6.2750    0.5458    0.0000 C   0  0  0  0  0
    6.1167   -0.1875    0.0000 N   0  0  0  0  0
    5.1542    1.5500    0.0000 S   0  0  0  0  0
    2.2167    1.5208    0.0000 C   0  0  0  0  0
    6.0292    2.5208    0.0000 N   0  0  0  0  0
    4.6000    2.0583    0.0000 C   0  0  0  0  0
    2.7250    3.3750    0.0000 C   0  0  0  0  0
    1.4667    2.8208    0.0000 C   0  0  0  0  0
    3.7292    1.0875    0.0000 O   0  0  0  0  0
    1.0917    2.1708    0.0000 C   0  0  0  0  0
    1.4667    1.5208    0.0000 C   0  0  0  0  0
    0.3417    2.1708    0.0000 Br  0  0  0  0  0
    7.1417    1.5125    0.0000 C   0  0  0  0  0
    6.7417    2.7500    0.0000 C   0  0  0  0  0
    7.3000    2.2458    0.0000 C   0  0  0  0  0
  2  1  1  0  0  0
  3  1  1  0  0  0
  7  1  1  0  0  0
  4  2  2  0  0  0
 11  2  1  0  0  0
 13  3  1  0  0  0
 16  3  2  0  0  0
 15  4  1  0  0  0
 14  4  1  0  0  0
  5 10  1  0  0  0
  6  5  1  0  0  0
 12  5  2  0  0  0
  8  6  1  0  0  0
 20  6  2  0  0  0
 14  7  1  0  0  0
  9  8  3  0  0  0
 10 13  1  0  0  0
 18 11  2  0  0  0
 21 12  1  0  0  0
 15 17  2  0  0  0
 17 18  1  0  0  0
 19 17  1  0  0  0
 22 20  1  0  0  0
 22 21  2  0  0  0
M  END
>  <ID>
9081957

>  <Supplier>
ChemBridge

>  <clogP>
3.300000000000000e+000

>  <RB>
3

>  <tPSA>
5.699000000000000e+001

>  <Hacc>
3

>  <Hdon>
0

>  <LogSw>
-5.012000000000000e+000

>  <Group>
3

>  <Core>
022

$$$$
5311775
 OpenBabel07160817572D

 21 22  0  0  0  0  0  0  0  0999 V2000
   -1.8500    0.5458    0.0000 P   0  0  0  0  0
   -1.1708    0.1458    0.0000 C   0  0  0  0  0
   -0.4958    0.5208    0.0000 C   0  0  0  0  0
   -1.4500    1.2208    0.0000 O   0  0  0  0  0
   -2.5500    0.9458    0.0000 C   0  0  0  0  0
   -2.2500   -0.1542    0.0000 C   0  0  0  0  0
   -0.4708    1.3000    0.0000 O   0  0  0  0  0
    0.1875    0.1458    0.0000 O   0  0  0  0  0
   -1.1708   -0.6375    0.0000 C   0  0  0  0  0
   -1.8708   -0.8375    0.0000 C   0  0  0  0  0
   -2.5500    1.7208    0.0000 C   0  0  0  0  0
   -3.2125    0.5458    0.0000 C   0  0  0  0  0
   -3.0500   -0.1542    0.0000 C   0  0  0  0  0
    0.8542    0.5458    0.0000 C   0  0  0  0  0
    1.5500    0.1625    0.0000 C   0  0  0  0  0
   -2.2500   -1.5167    0.0000 C   0  0  0  0  0
   -3.8958    0.9208    0.0000 C   0  0  0  0  0
   -3.4333   -0.8375    0.0000 C   0  0  0  0  0
   -3.2125    2.1000    0.0000 C   0  0  0  0  0
   -3.9125    1.7000    0.0000 C   0  0  0  0  0
   -3.0500   -1.5167    0.0000 C   0  0  0  0  0
  2  1  1  0  0  0
  4  1  2  0  0  0
  5  1  1  0  0  0
  6  1  1  0  0  0
  3  2  1  0  0  0
  9  2  1  0  0  0
  7  3  2  0  0  0
  8  3  1  0  0  0
 11  5  2  0  0  0
 12  5  1  0  0  0
 10  6  1  0  0  0
 13  6  2  0  0  0
 14  8  1  0  0  0
 16 10  2  0  0  0
 19 11  1  0  0  0
 17 12  2  0  0  0
 18 13  1  0  0  0
 15 14  1  0  0  0
 16 21  1  0  0  0
 20 17  1  0  0  0
 21 18  2  0  0  0
 20 19  2  0  0  0
M  END
>  <ID>
5311775

>  <Supplier>
ChemBridge

>  <clogP>
4.540000000000000e+000

>  <RB>
4

>  <tPSA>
4.337000000000000e+001

>  <Hacc>
3

>  <Hdon>
0

>  <LogSw>
-5.282000000000000e+000

>  <Group>
1

$$$$
9081953
 OpenBabel07160817572D

 17 18  0  0  0  0  0  0  0  0999 V2000
    2.9792    1.0125    0.0000 S   0  0  0  0  0
    1.8542    1.6625    0.0000 C   0  0  0  0  0
    2.6042    1.6625    0.0000 C   0  0  0  0  0
    3.7042    1.2083    0.0000 N   0  0  0  0  0
    2.3042    0.6958    0.0000 O   0  0  0  0  0
    3.2375    0.3083    0.0000 O   0  0  0  0  0
    1.4792    2.3125    0.0000 C   0  0  0  0  0
    1.4792    1.0125    0.0000 C   0  0  0  0  0
    1.8542    0.3625    0.0000 F   0  0  0  0  0
    1.8542    2.9625    0.0000 Cl  0  0  0  0  0
    4.2875    0.7333    0.0000 C   0  0  0  0  0
    3.9750    1.9083    0.0000 C   0  0  0  0  0
    0.3542    1.6625    0.0000 C   0  0  0  0  0
    0.7292    2.3125    0.0000 C   0  0  0  0  0
    0.7292    1.0125    0.0000 C   0  0  0  0  0
    4.7250    1.8708    0.0000 C   0  0  0  0  0
    4.9167    1.1458    0.0000 C   0  0  0  0  0
  3  1  1  0  0  0
  4  1  1  0  0  0
  5  1  2  0  0  0
  6  1  2  0  0  0
  2  3  1  0  0  0
  7  2  2  0  0  0
  8  2  1  0  0  0
 11  4  1  0  0  0
 12  4  1  0  0  0
 10  7  1  0  0  0
 14  7  1  0  0  0
  9  8  1  0  0  0
 15  8  2  0  0  0
 17 11  1  0  0  0
 16 12  1  0  0  0
 13 15  1  0  0  0
 14 13  2  0  0  0
 17 16  1  0  0  0
M  END
>  <ID>
9081953

>  <Supplier>
ChemBridge

>  <clogP>
2.686000000000000e+000

>  <RB>
2

>  <tPSA>
3.738000000000000e+001

>  <Hacc>
3

>  <Hdon>
0

>  <LogSw>
-3.520000000000000e+000

>  <Group>
2

$$$$
5766600
 OpenBabel07160817572D

 21 23  0  0  0  0  0  0  0  0999 V2000
    4.3542   -4.2792    0.0000 N   0  0  0  0  0
    4.6167   -5.0542    0.0000 C   0  0  0  0  0
    3.2875   -5.0667    0.0000 C   0  0  0  0  0
    3.5375   -4.2875    0.0000 C   0  0  0  0  0
    3.9542   -5.5542    0.0000 S   0  0  0  0  0
    2.5000   -5.3375    0.0000 C   0  0  0  0  0
    2.3500   -6.1500    0.0000 C   0  0  0  0  0
    1.6875   -7.3042    0.0000 C   0  0  0  0  0
    1.6000   -6.4875    0.0000 O   0  0  0  0  0
    4.8500   -3.6042    0.0000 C   0  0  0  0  0
    5.4042   -5.3042    0.0000 S   0  0  0  0  0
    2.5000   -7.4667    0.0000 C   0  0  0  0  0
    2.9000   -6.7500    0.0000 C   0  0  0  0  0
    3.0500   -3.6167    0.0000 O   0  0  0  0  0
    5.6542   -3.7000    0.0000 C   0  0  0  0  0
    4.5000   -2.8542    0.0000 C   0  0  0  0  0
    1.0792   -7.8542    0.0000 I   0  0  0  0  0
    5.8000   -2.2667    0.0000 C   0  0  0  0  0
    6.1375   -3.0167    0.0000 C   0  0  0  0  0
    4.9667   -2.2000    0.0000 C   0  0  0  0  0
    6.2667   -1.6000    0.0000 Cl  0  0  0  0  0
  2  1  1  0  0  0
  4  1  1  0  0  0
 10  1  1  0  0  0
  5  2  1  0  0  0
 11  2  2  0  0  0
  3  4  1  0  0  0
  6  3  2  0  0  0
  3  5  1  0  0  0
 14  4  2  0  0  0
  7  6  1  0  0  0
  9  7  1  0  0  0
 13  7  2  0  0  0
  8  9  1  0  0  0
 17  8  1  0  0  0
  8 12  2  0  0  0
 15 10  2  0  0  0
 16 10  1  0  0  0
 12 13  1  0  0  0
 19 15  1  0  0  0
 20 16  2  0  0  0
 18 20  1  0  0  0
 21 18  1  0  0  0
 19 18  2  0  0  0
M  END
>  <ID>
5766600

>  <Supplier>
ChemBridge

>  <clogP>
5.020000000000000e+000

>  <RB>
2

>  <tPSA>
3.345000000000000e+001

>  <Hacc>
2

>  <Hdon>
0

>  <LogSw>
-6.750000000000000e+000

>  <Group>
1

>  <Core>
001

$$$$
7998049
 OpenBabel07160817572D

 19 20  0  0  0  0  0  0  0  0999 V2000
    6.9167    3.6458    0.0000 S   0  0  0  0  0
    6.4750    3.0333    0.0000 C   0  0  0  0  0
    7.6292    3.4083    0.0000 C   0  0  0  0  0
    4.6000    2.3833    0.0000 C   0  0  0  0  0
    6.9167    2.4250    0.0000 C   0  0  0  0  0
    7.6292    2.6583    0.0000 C   0  0  0  0  0
    4.2250    1.7333    0.0000 N   0  0  0  0  0
    2.3500    2.3833    0.0000 C   0  0  0  0  0
    3.4750    1.7333    0.0000 C   0  0  0  0  0
    3.1000    2.3833    0.0000 C   0  0  0  0  0
    1.9750    1.7333    0.0000 C   0  0  0  0  0
    4.2250    3.0333    0.0000 O   0  0  0  0  0
    2.3500    1.0833    0.0000 C   0  0  0  0  0
    5.7250    3.0333    0.0000 C   0  0  0  0  0
    5.3500    2.3833    0.0000 C   0  0  0  0  0
    3.1000    1.0833    0.0000 C   0  0  0  0  0
    8.2375    3.8583    0.0000 C   0  0  0  0  0
    1.9750    3.0333    0.0000 C   0  0  0  0  0
    1.2250    1.7333    0.0000 C   0  0  0  0  0
  2  1  1  0  0  0
  3  1  1  0  0  0
  5  2  2  0  0  0
 14  2  1  0  0  0
  6  3  2  0  0  0
 17  3  1  0  0  0
  4 15  1  0  0  0
  7  4  1  0  0  0
 12  4  2  0  0  0
  5  6  1  0  0  0
  9  7  1  0  0  0
  8 10  1  0  0  0
 18  8  1  0  0  0
  8 11  2  0  0  0
 10  9  2  0  0  0
 16  9  1  0  0  0
 11 13  1  0  0  0
 19 11  1  0  0  0
 13 16  2  0  0  0
 15 14  1  0  0  0
M  END
>  <ID>
7998049

>  <Supplier>
ChemBridge

>  <clogP>
4.350000000000000e+000

>  <RB>
4

>  <tPSA>
2.910000000000000e+001

>  <Hacc>
1

>  <Hdon>
1

>  <LogSw>
-4.909000000000002e+000

>  <Group>
3

$$$$
9022545
 OpenBabel07160817572D

 19 20  0  0  0  0  0  0  0  0999 V2000
    4.3000    2.3208    0.0000 C   0  0  0  0  0
    3.9250    1.6708    0.0000 N   0  0  0  0  0
    5.0500    2.3208    0.0000 C   0  0  0  0  0
    3.1750    1.6708    0.0000 C   0  0  0  0  0
    1.6750    2.9708    0.0000 C   0  0  0  0  0
    2.0500    2.3208    0.0000 C   0  0  0  0  0
    2.8000    2.3208    0.0000 C   0  0  0  0  0
    5.4917    1.7125    0.0000 S   0  0  0  0  0
    2.8000    1.0208    0.0000 C   0  0  0  0  0
    5.4917    2.9250    0.0000 C   0  0  0  0  0
    3.9250    2.9708    0.0000 O   0  0  0  0  0
    6.2042    1.9458    0.0000 C   0  0  0  0  0
    2.0500    3.6208    0.0000 O   0  0  0  0  0
    1.6750    1.6708    0.0000 C   0  0  0  0  0
    6.2042    2.6958    0.0000 C   0  0  0  0  0
    2.0500    1.0208    0.0000 C   0  0  0  0  0
    0.9250    2.9708    0.0000 O   0  0  0  0  0
    3.1750    0.3708    0.0000 Cl  0  0  0  0  0
    0.5500    3.6208    0.0000 C   0  0  0  0  0
  2  1  1  0  0  0
  3  1  1  0  0  0
 11  1  2  0  0  0
  4  2  1  0  0  0
  8  3  1  0  0  0
 10  3  2  0  0  0
  7  4  1  0  0  0
  9  4  2  0  0  0
  5  6  1  0  0  0
 13  5  2  0  0  0
 17  5  1  0  0  0
  6  7  2  0  0  0
  6 14  1  0  0  0
 12  8  1  0  0  0
 16  9  1  0  0  0
 18  9  1  0  0  0
 15 10  1  0  0  0
 15 12  2  0  0  0
 14 16  2  0  0  0
 19 17  1  0  0  0
M  END
>  <ID>
9022545

>  <Supplier>
ChemBridge

>  <clogP>
2.753000000000000e+000

>  <RB>
3

>  <tPSA>
5.540000000000000e+001

>  <Hacc>
3

>  <Hdon>
1

>  <LogSw>
-3.708000000000000e+000

>  <Group>
2

>  <Core>
148

$$$$
9022543
 OpenBabel07160817572D

 20 22  0  0  0  0  0  0  0  0999 V2000
    2.3542    2.0875    0.0000 C   0  0  0  0  0
    1.9792    1.4375    0.0000 C   0  0  0  0  0
    3.1667    1.1833    0.0000 C   0  0  0  0  0
    3.0917    1.9333    0.0000 N   0  0  0  0  0
    2.4792    0.8833    0.0000 N   0  0  0  0  0
    1.2292    1.4375    0.0000 N   0  0  0  0  0
    1.2292    2.7375    0.0000 N   0  0  0  0  0
    0.8542    2.0875    0.0000 C   0  0  0  0  0
    1.9792    2.7375    0.0000 C   0  0  0  0  0
    3.9042    1.0333    0.0000 N   0  0  0  0  0
    3.7750    2.2375    0.0000 C   0  0  0  0  0
    4.2792    1.6833    0.0000 C   0  0  0  0  0
    0.1042    2.0875    0.0000 O   0  0  0  0  0
    2.3542    3.3958    0.0000 O   0  0  0  0  0
    0.8542    0.7875    0.0000 C   0  0  0  0  0
    0.8542    3.3958    0.0000 C   0  0  0  0  0
    4.2042    0.3458    0.0000 C   0  0  0  0  0
    3.9292    2.9708    0.0000 C   0  0  0  0  0
    5.0250    1.7583    0.0000 C   0  0  0  0  0
    4.9542    0.2708    0.0000 C   0  0  0  0  0
  2  1  2  0  0  0
  4  1  1  0  0  0
  9  1  1  0  0  0
  5  2  1  0  0  0
  6  2  1  0  0  0
  3  4  1  0  0  0
 10  3  1  0  0  0
  5  3  2  0  0  0
 11  4  1  0  0  0
 15  6  1  0  0  0
  6  8  1  0  0  0
  7  9  1  0  0  0
  8  7  1  0  0  0
 16  7  1  0  0  0
 13  8  2  0  0  0
 14  9  2  0  0  0
 17 10  1  0  0  0
 12 10  1  0  0  0
 12 11  2  0  0  0
 18 11  1  0  0  0
 19 12  1  0  0  0
 20 17  1  0  0  0
M  END
>  <ID>
9022543

>  <Supplier>
ChemBridge

>  <clogP>
1.374000000000000e+000

>  <RB>
0

>  <tPSA>
6.622999999999995e+001

>  <Hacc>
3

>  <Hdon>
0

>  <LogSw>
-2.374000000000000e+000

>  <Group>
2

>  <Core>
131

$$$$
9022542
 OpenBabel07160817572D

 21 22  0  0  0  0  0  0  0  0999 V2000
    1.2000    1.3583    0.0000 C   0  0  0  0  0
    1.8500    0.9833    0.0000 N   0  0  0  0  0
    2.5000    1.3583    0.0000 C   0  0  0  0  0
    3.1417    0.9833    0.0000 N   0  0  0  0  0
    0.5500    0.9833    0.0000 C   0  0  0  0  0
   -2.0500    0.9833    0.0000 C   0  0  0  0  0
   -1.4000    1.3583    0.0000 N   0  0  0  0  0
    1.2000    2.1083    0.0000 O   0  0  0  0  0
   -0.1000    1.3583    0.0000 C   0  0  0  0  0
   -0.7500    0.9833    0.0000 C   0  0  0  0  0
   -2.0500    0.2333    0.0000 O   0  0  0  0  0
    3.7917    1.3583    0.0000 C   0  0  0  0  0
    3.7917    2.1083    0.0000 C   0  0  0  0  0
    2.5000    2.1083    0.0000 C   0  0  0  0  0
    4.4417    2.4833    0.0000 Cl  0  0  0  0  0
    3.1417    2.4833    0.0000 C   0  0  0  0  0
    0.5500    0.2333    0.0000 C   0  0  0  0  0
   -0.1000   -0.1417    0.0000 C   0  0  0  0  0
   -2.7000    1.3583    0.0000 C   0  0  0  0  0
   -0.7500    0.2333    0.0000 C   0  0  0  0  0
   -3.3458    0.9833    0.0000 C   0  0  0  0  0
  2  1  1  0  0  0
  5  1  1  0  0  0
  8  1  2  0  0  0
  3  2  1  0  0  0
  4  3  1  0  0  0
 14  3  2  0  0  0
 12  4  2  0  0  0
  9  5  2  0  0  0
 17  5  1  0  0  0
  6  7  1  0  0  0
 11  6  2  0  0  0
 19  6  1  0  0  0
  7 10  1  0  0  0
 10  9  1  0  0  0
 10 20  2  0  0  0
 12 13  1  0  0  0
 13 16  2  0  0  0
 15 13  1  0  0  0
 16 14  1  0  0  0
 18 17  2  0  0  0
 20 18  1  0  0  0
 21 19  1  0  0  0
M  END
>  <ID>
9022542

>  <Supplier>
ChemBridge

>  <clogP>
2.652000000000000e+000

>  <RB>
3

>  <tPSA>
7.109000000000000e+001

>  <Hacc>
3

>  <Hdon>
2

>  <LogSw>
-3.680000000000000e+000

>  <Group>
2

>  <Core>
146

$$$$
5311779
 OpenBabel07160817572D

 15 15  0  0  0  0  0  0  0  0999 V2000
   -4.0000   -0.1292    0.0000 N   0  3  0  0  0
   -3.1833   -0.1292    0.0000 C   0  0  0  0  0
   -1.9333    0.5958    0.0000 N   0  0  0  0  0
   -2.7708    0.5958    0.0000 C   0  0  0  0  0
   -0.6958    1.3000    0.0000 N   0  0  0  0  0
   -1.5208    1.3000    0.0000 C   0  0  0  0  0
   -4.4833    0.5500    0.0000 O   0  5  0  0  0
   -4.4583   -0.8042    0.0000 O   0  0  0  0  0
   -2.7708   -0.8500    0.0000 C   0  0  0  0  0
   -3.1833   -1.5667    0.0000 O   0  0  0  0  0
   -0.2833    2.0208    0.0000 C   0  0  0  0  0
   -0.7000    2.7458    0.0000 C   0  0  0  0  0
   -1.9333    2.0208    0.0000 C   0  0  0  0  0
   -0.3000    3.4625    0.0000 Cl  0  0  0  0  0
   -1.5333    2.7458    0.0000 C   0  0  0  0  0
  2  1  1  0  0  0
  7  1  1  0  0  0
  8  1  2  0  0  0
  4  2  1  0  0  0
  9  2  1  0  0  0
  3  4  2  0  0  0
  6  3  1  0  0  0
  5  6  2  0  0  0
 11  5  1  0  0  0
 13  6  1  0  0  0
 10  9  2  0  0  0
 12 11  2  0  0  0
 12 15  1  0  0  0
 14 12  1  0  0  0
 15 13  2  0  0  0
M  END
>  <ID>
5311779

>  <Supplier>
ChemBridge

>  <clogP>
-4.300000000000000e-001

>  <RB>
3

>  <tPSA>
8.546000000000001e+001

>  <Hacc>
5

>  <Hdon>
0

>  <LogSw>
-8.840000000000000e-001

>  <Group>
1

>  <Core>
464

$$$$
5311778
 OpenBabel07160817572D

 29 32  0  0  0  0  0  0  0  0999 V2000
    0.6792    1.3333    0.0000 N   0  0  0  0  0
    0.1375    1.5708    0.0000 C   0  0  0  0  0
   -1.6625   -0.2875    0.0000 C   0  0  0  0  0
   -1.9833   -0.8042    0.0000 N   0  3  0  0  0
   -0.4000    1.2708    0.0000 C   0  0  0  0  0
    1.0792    1.7708    0.0000 C   0  0  0  0  0
    0.2000    2.1708    0.0000 S   0  0  0  0  0
   -1.0625   -0.2292    0.0000 O   0  0  0  0  0
   -0.4208    0.6708    0.0000 C   0  0  0  0  0
   -0.9458    0.3708    0.0000 C   0  0  0  0  0
    0.7792    2.2958    0.0000 C   0  0  0  0  0
   -1.9083    0.2708    0.0000 C   0  0  0  0  0
   -0.9208    1.5708    0.0000 C   0  0  0  0  0
   -1.4625    1.8958    0.0000 N   0  0  0  0  0
   -1.4625    0.6708    0.0000 C   0  0  0  0  0
   -2.5833   -0.7875    0.0000 O   0  5  0  0  0
    1.6792    1.7708    0.0000 C   0  0  0  0  0
   -1.7000   -1.3500    0.0000 O   0  0  0  0  0
    2.8792    1.7708    0.0000 C   0  0  0  0  0
    1.9792    1.2500    0.0000 C   0  0  0  0  0
    1.9792    2.2958    0.0000 C   0  0  0  0  0
    2.5792    1.2500    0.0000 C   0  0  0  0  0
    2.5792    2.2958    0.0000 C   0  0  0  0  0
    3.4792    1.7708    0.0000 C   0  0  0  0  0
    3.7875    2.2958    0.0000 C   0  0  0  0  0
    3.7875    1.2500    0.0000 C   0  0  0  0  0
    4.3875    1.2500    0.0000 C   0  0  0  0  0
    4.3875    2.2958    0.0000 C   0  0  0  0  0
    4.7000    1.7708    0.0000 C   0  0  0  0  0
  2  1  2  0  0  0
  6  1  1  0  0  0
  5  2  1  0  0  0
  7  2  1  0  0  0
  3  8  1  0  0  0
  4  3  1  0  0  0
 12  3  2  0  0  0
 16  4  1  0  0  0
 18  4  2  0  0  0
  9  5  2  0  0  0
 13  5  1  0  0  0
 11  6  2  0  0  0
 17  6  1  0  0  0
 11  7  1  0  0  0
  8 10  1  0  0  0
 10  9  1  0  0  0
 15 10  2  0  0  0
 12 15  1  0  0  0
 14 13  3  0  0  0
 20 17  1  0  0  0
 21 17  2  0  0  0
 19 23  2  0  0  0
 24 19  1  0  0  0
 19 22  1  0  0  0
 22 20  2  0  0  0
 23 21  1  0  0  0
 25 24  2  0  0  0
 26 24  1  0  0  0
 28 25  1  0  0  0
 27 26  2  0  0  0
 29 27  1  0  0  0
 29 28  2  0  0  0
M  END
>  <ID>
5311778

>  <Supplier>
ChemBridge

>  <clogP>
4.700000000000000e+000

>  <RB>
4

>  <tPSA>
9.296000000000001e+001

>  <Hacc>
5

>  <Hdon>
0

>  <LogSw>
-6.781000000000002e+000

>  <Group>
2

>  <Core>
111

$$$$
6095955
 OpenBabel07160817572D

 22 23  0  0  0  0  0  0  0  0999 V2000
   -1.0958    0.8000    0.0000 C   0  0  0  0  0
   -1.5458    0.0000    0.0000 C   0  0  0  0  0
   -0.1708    0.8125    0.0000 C   0  0  0  0  0
    2.6042    0.8833    0.0000 C   0  0  0  0  0
    1.7000    0.8333    0.0000 C   0  0  0  0  0
    0.2792    1.6125    0.0000 N   0  0  0  0  0
   -2.4708    0.0000    0.0000 C   0  0  0  0  0
    1.2000    1.6208    0.0000 C   0  0  0  0  0
    3.0292    1.7000    0.0000 C   0  0  0  0  0
   -1.0708   -0.8000    0.0000 O   0  0  0  0  0
    2.5500    2.4708    0.0000 C   0  0  0  0  0
   -2.9458    0.8125    0.0000 C   0  0  0  0  0
   -2.9500   -0.8042    0.0000 C   0  0  0  0  0
    3.1000    0.1125    0.0000 Cl  0  0  0  0  0
    1.6042    2.4208    0.0000 C   0  0  0  0  0
    3.9500    1.7500    0.0000 Br  0  0  0  0  0
   -4.3500    0.0000    0.0000 C   0  0  0  0  0
   -3.8708    0.8125    0.0000 C   0  0  0  0  0
   -3.8833   -0.8042    0.0000 C   0  0  0  0  0
   -5.2708    0.0000    0.0000 O   0  0  0  0  0
    0.3000    0.0208    0.0000 C   0  0  0  0  0
   -5.7208    0.7833    0.0000 C   0  0  0  0  0
  2  1  1  0  0  0
  3  1  2  0  0  0
  7  2  1  0  0  0
 10  2  2  0  0  0
  6  3  1  0  0  0
 21  3  1  0  0  0
  4  5  1  0  0  0
 14  4  1  0  0  0
  9  4  2  0  0  0
  5  8  2  0  0  0
  8  6  1  0  0  0
 12  7  1  0  0  0
 13  7  2  0  0  0
 15  8  1  0  0  0
  9 11  1  0  0  0
 16  9  1  0  0  0
 11 15  2  0  0  0
 18 12  2  0  0  0
 19 13  1  0  0  0
 17 19  2  0  0  0
 20 17  1  0  0  0
 18 17  1  0  0  0
 22 20  1  0  0  0
M  END
>  <ID>
6095955

>  <Supplier>
ChemBridge

>  <clogP>
5.870000000000000e+000

>  <RB>
4

>  <tPSA>
3.833000000000000e+001

>  <Hacc>
2

>  <Hdon>
1

>  <LogSw>
-6.988000000000000e+000

>  <Group>
1

>  <Core>
208

$$$$
7995441
 OpenBabel07160817572D

 16 17  0  0  0  0  0  0  0  0999 V2000
    3.0667    1.8250    0.0000 N   0  0  0  0  0
    3.4417    1.1750    0.0000 C   0  0  0  0  0
    4.1917    1.1750    0.0000 C   0  0  0  0  0
    3.4417    2.4750    0.0000 N   0  0  0  0  0
    4.5667    1.8250    0.0000 C   0  0  0  0  0
    4.1917    2.4750    0.0000 C   0  0  0  0  0
    2.3167    1.8250    0.0000 C   0  0  0  0  0
    3.0667    0.5250    0.0000 O   0  0  0  0  0
    4.5667    0.5250    0.0000 Cl  0  0  0  0  0
    1.9417    2.4750    0.0000 C   0  0  0  0  0
    5.3167    1.8250    0.0000 Cl  0  0  0  0  0
    1.9417    1.1750    0.0000 C   0  0  0  0  0
    2.3167    3.1250    0.0000 C   0  0  0  0  0
    1.1917    2.4750    0.0000 C   0  0  0  0  0
    1.1917    1.1750    0.0000 C   0  0  0  0  0
    0.8167    1.8250    0.0000 C   0  0  0  0  0
  2  1  1  0  0  0
  4  1  1  0  0  0
  7  1  1  0  0  0
  3  2  1  0  0  0
  8  2  2  0  0  0
  9  3  1  0  0  0
  3  5  2  0  0  0
  6  4  2  0  0  0
  5  6  1  0  0  0
 11  5  1  0  0  0
 10  7  2  0  0  0
 12  7  1  0  0  0
 13 10  1  0  0  0
 14 10  1  0  0  0
 15 12  2  0  0  0
 14 16  2  0  0  0
 16 15  1  0  0  0
M  END
>  <ID>
7995441

>  <Supplier>
ChemBridge

>  <clogP>
2.550000000000000e+000

>  <RB>
1

>  <tPSA>
3.489000000000000e+001

>  <Hacc>
2

>  <Hdon>
0

>  <LogSw>
-3.239000000000000e+000

>  <Group>
2

>  <Core>
179

$$$$
7386195
 OpenBabel07160817572D

 31 34  0  0  0  0  0  0  0  0999 V2000
    2.6667   -3.3042    0.0000 C   0  0  0  0  0
    1.2625   -3.1625    0.0000 N   0  0  0  0  0
    1.1792   -3.9750    0.0000 C   0  0  0  0  0
    2.0042   -2.8167    0.0000 C   0  0  0  0  0
    1.8417   -4.4417    0.0000 N   0  0  0  0  0
    2.5875   -4.1167    0.0000 C   0  0  0  0  0
    4.0917   -3.4542    0.0000 C   0  0  0  0  0
    5.3917   -3.8625    0.0000 N   0  0  0  0  0
    3.4125   -2.9667    0.0000 C   0  0  0  0  0
    4.8917   -4.5417    0.0000 C   0  0  0  0  0
    4.8875   -3.1875    0.0000 C   0  0  0  0  0
    4.1042   -4.2917    0.0000 C   0  0  0  0  0
    8.7292   -3.8292    0.0000 N   0  0  0  0  0
    0.4375   -4.3125    0.0000 S   0  0  0  0  0
    6.2292   -3.8542    0.0000 C   0  0  0  0  0
    2.0917   -2.0042    0.0000 O   0  0  0  0  0
    7.9000   -3.8417    0.0000 C   0  0  0  0  0
    3.2417   -4.5917    0.0000 O   0  0  0  0  0
    6.6292   -3.1250    0.0000 C   0  0  0  0  0
    6.6500   -4.5792    0.0000 C   0  0  0  0  0
    7.4875   -4.5667    0.0000 C   0  0  0  0  0
    7.4667   -3.1167    0.0000 C   0  0  0  0  0
    0.5917   -2.6875    0.0000 C   0  0  0  0  0
   10.3792   -3.8167    0.0000 O   0  0  0  0  0
    5.1667   -5.3375    0.0000 C   0  0  0  0  0
    5.1417   -2.3875    0.0000 C   0  0  0  0  0
    9.1417   -4.5500    0.0000 C   0  0  0  0  0
    9.1292   -3.1042    0.0000 C   0  0  0  0  0
    9.9625   -3.1042    0.0000 C   0  0  0  0  0
    9.9667   -4.5417    0.0000 C   0  0  0  0  0
   -0.1583   -3.0292    0.0000 C   0  0  0  0  0
  4  1  1  0  0  0
  6  1  1  0  0  0
  9  1  2  0  0  0
  2  4  1  0  0  0
 23  2  1  0  0  0
  3  2  1  0  0  0
  3  5  1  0  0  0
 14  3  2  0  0  0
 16  4  2  0  0  0
  5  6  1  0  0  0
 18  6  2  0  0  0
  7  9  1  0  0  0
 11  7  2  0  0  0
 12  7  1  0  0  0
  8 11  1  0  0  0
 15  8  1  0  0  0
  8 10  1  0  0  0
 10 12  2  0  0  0
 25 10  1  0  0  0
 26 11  1  0  0  0
 13 17  1  0  0  0
 27 13  1  0  0  0
 28 13  1  0  0  0
 19 15  1  0  0  0
 20 15  2  0  0  0
 17 21  2  0  0  0
 17 22  1  0  0  0
 22 19  2  0  0  0
 21 20  1  0  0  0
 31 23  1  0  0  0
 24 29  1  0  0  0
 24 30  1  0  0  0
 30 27  1  0  0  0
 29 28  1  0  0  0
M  END
>  <ID>
7386195

>  <Supplier>
ChemBridge

>  <clogP>
3.889000000000000e+000

>  <RB>
3

>  <tPSA>
6.681000000000000e+001

>  <Hacc>
4

>  <Hdon>
1

>  <LogSw>
-5.726000000000000e+000

>  <Group>
2

>  <Core>
007

$$$$
7213955
 OpenBabel07160817572D

 23 24  0  0  0  0  0  0  0  0999 V2000
    8.7792   -1.4917    0.0000 N   0  3  0  0  0
    6.6167   -6.8417    0.0000 C   0  0  0  0  0
    6.6167   -7.6750    0.0000 C   0  0  0  0  0
    7.3375   -6.4375    0.0000 N   0  0  0  0  0
    5.9125   -6.4375    0.0000 C   0  0  0  0  0
    8.7792   -2.3167    0.0000 C   0  0  0  0  0
    8.0500   -6.0167    0.0000 C   0  0  0  0  0
    9.5042   -1.0792    0.0000 O   0  5  0  0  0
    8.0667   -1.0750    0.0000 O   0  0  0  0  0
    5.9042   -8.0792    0.0000 C   0  0  0  0  0
    5.2000   -6.8417    0.0000 C   0  0  0  0  0
    5.1917   -7.6667    0.0000 C   0  0  0  0  0
    8.7542   -6.4292    0.0000 O   0  0  0  0  0
    8.0625   -2.7250    0.0000 C   0  0  0  0  0
    9.4917   -2.7375    0.0000 C   0  0  0  0  0
    7.3292   -8.0875    0.0000 Cl  0  0  0  0  0
    8.7625   -4.7917    0.0000 O   0  0  0  0  0
    8.0417   -5.2000    0.0000 C   0  0  0  0  0
    8.7667   -3.9667    0.0000 C   0  0  0  0  0
    9.4875   -3.5625    0.0000 C   0  0  0  0  0
    8.0542   -3.5542    0.0000 C   0  0  0  0  0
    5.9125   -5.6125    0.0000 C   0  0  0  0  0
    4.4792   -8.0750    0.0000 C   0  0  0  0  0
  6  1  1  0  0  0
  8  1  1  0  0  0
  9  1  2  0  0  0
  2  4  1  0  0  0
  3  2  1  0  0  0
  5  2  2  0  0  0
 10  3  2  0  0  0
 16  3  1  0  0  0
  4  7  1  0  0  0
 11  5  1  0  0  0
 22  5  1  0  0  0
 14  6  2  0  0  0
 15  6  1  0  0  0
  7 18  1  0  0  0
 13  7  2  0  0  0
 10 12  1  0  0  0
 12 11  2  0  0  0
 23 12  1  0  0  0
 21 14  1  0  0  0
 20 15  2  0  0  0
 17 19  1  0  0  0
 18 17  1  0  0  0
 19 20  1  0  0  0
 19 21  2  0  0  0
M  END
>  <ID>
7213955

>  <Supplier>
ChemBridge

>  <clogP>
3.180000000000000e+000

>  <RB>
4

>  <tPSA>
8.147000000000000e+001

>  <Hacc>
4

>  <Hdon>
1

>  <LogSw>
-4.747000000000000e+000

>  <Group>
1

>  <Core>
315

$$$$
7585003
 OpenBabel07160817572D

 31 33  0  0  0  0  0  0  0  0999 V2000
    2.8917   -0.5875    0.0000 S   0  0  0  0  0
    6.5917   -1.8542    0.0000 S   0  0  0  0  0
    2.1417   -0.1542    0.0000 C   0  0  0  0  0
    2.1500    0.7083    0.0000 C   0  0  0  0  0
    1.4042    1.1333    0.0000 C   0  0  0  0  0
    3.6292   -0.1542    0.0000 N   0  0  0  0  0
    7.3250   -1.4167    0.0000 N   0  0  0  0  0
    5.8500   -1.4292    0.0000 C   0  0  0  0  0
    1.4042   -0.5792    0.0000 C   0  0  0  0  0
    3.3000   -1.3000    0.0000 O   0  0  0  0  0
    2.4750   -1.3000    0.0000 O   0  0  0  0  0
    7.0125   -2.5917    0.0000 O   0  0  0  0  0
    6.1542   -2.5917    0.0000 O   0  0  0  0  0
    0.6625    0.7083    0.0000 C   0  0  0  0  0
    0.6667   -0.1542    0.0000 C   0  0  0  0  0
    2.8625    1.1208    0.0000 Cl  0  0  0  0  0
    1.4042    1.9583    0.0000 Cl  0  0  0  0  0
    4.3667   -0.5792    0.0000 C   0  0  0  0  0
    5.1042   -1.8625    0.0000 C   0  0  0  0  0
    5.8417   -0.5750    0.0000 C   0  0  0  0  0
    8.0667   -1.8417    0.0000 C   0  0  0  0  0
    9.5417   -2.7000    0.0000 C   0  0  0  0  0
    4.3667   -1.4375    0.0000 C   0  0  0  0  0
    5.1042   -0.1542    0.0000 C   0  0  0  0  0
   10.2792   -3.1250    0.0000 F   0  0  0  0  0
   -0.0583    1.1208    0.0000 O   0  0  0  0  0
    8.8000   -1.4167    0.0000 C   0  0  0  0  0
    8.0625   -2.7000    0.0000 C   0  0  0  0  0
    8.8042   -3.1292    0.0000 C   0  0  0  0  0
    9.5375   -1.8417    0.0000 C   0  0  0  0  0
   -0.7708    0.7083    0.0000 C   0  0  0  0  0
  3  1  1  0  0  0
  6  1  1  0  0  0
 10  1  2  0  0  0
 11  1  2  0  0  0
  2  8  1  0  0  0
  7  2  1  0  0  0
 12  2  2  0  0  0
 13  2  2  0  0  0
  4  3  2  0  0  0
  9  3  1  0  0  0
  5  4  1  0  0  0
 16  4  1  0  0  0
 17  5  1  0  0  0
 14  5  2  0  0  0
 18  6  1  0  0  0
 21  7  1  0  0  0
  8 20  1  0  0  0
  8 19  2  0  0  0
 15  9  2  0  0  0
 14 15  1  0  0  0
 26 14  1  0  0  0
 23 18  2  0  0  0
 24 18  1  0  0  0
 19 23  1  0  0  0
 20 24  2  0  0  0
 27 21  1  0  0  0
 28 21  2  0  0  0
 22 29  2  0  0  0
 25 22  1  0  0  0
 22 30  1  0  0  0
 31 26  1  0  0  0
 30 27  2  0  0  0
 29 28  1  0  0  0
M  END
>  <ID>
7585003

>  <Supplier>
ChemBridge

>  <clogP>
4.693000000000000e+000

>  <RB>
4

>  <tPSA>
1.015700000000000e+002

>  <Hacc>
5

>  <Hdon>
2

>  <LogSw>
-7.018000000000000e+000

>  <Group>
1

>  <Core>
235

$$$$
6147281
 OpenBabel07160817572D

 27 29  0  0  0  0  0  0  0  0999 V2000
    3.8417    0.2625    0.0000 N   0  0  0  0  0
   -0.1000    1.4333    0.0000 C   0  0  0  0  0
    3.4875   -0.4292    0.0000 C   0  0  0  0  0
    4.6250    0.3000    0.0000 C   0  0  0  0  0
    0.3375    2.0833    0.0000 C   0  0  0  0  0
    5.0542   -0.3667    0.0000 C   0  0  0  0  0
    0.2875    0.8125    0.0000 N   0  0  0  0  0
    2.7042   -0.4667    0.0000 N   0  0  0  0  0
    3.9125   -1.0792    0.0000 S   0  0  0  0  0
    5.8292   -0.4250    0.0000 O   0  0  0  0  0
   -0.0125    2.8000    0.0000 C   0  0  0  0  0
   -0.9458    1.3958    0.0000 O   0  0  0  0  0
    1.0667    0.8500    0.0000 C   0  0  0  0  0
    4.9917    0.9875    0.0000 O   0  0  0  0  0
    4.7667   -1.1000    0.0000 C   0  0  0  0  0
    1.4875    0.1958    0.0000 C   0  0  0  0  0
    2.2667    0.2333    0.0000 C   0  0  0  0  0
    6.0125   -1.1792    0.0000 C   0  0  0  0  0
    5.3667   -1.5875    0.0000 C   0  0  0  0  0
   -0.8458    2.8000    0.0000 Cl  0  0  0  0  0
    1.1375    2.0333    0.0000 C   0  0  0  0  0
    2.2042    1.5958    0.0000 C   0  0  0  0  0
    1.4292    1.5500    0.0000 C   0  0  0  0  0
    2.6292    0.9333    0.0000 C   0  0  0  0  0
    0.4292    3.4625    0.0000 C   0  0  0  0  0
    1.6000    2.6958    0.0000 C   0  0  0  0  0
    1.2292    3.4208    0.0000 C   0  0  0  0  0
  3  1  1  0  0  0
  4  1  1  0  0  0
  2  7  1  0  0  0
  5  2  1  0  0  0
 12  2  2  0  0  0
  8  3  1  0  0  0
  9  3  2  0  0  0
  6  4  1  0  0  0
 14  4  2  0  0  0
 11  5  1  0  0  0
 21  5  2  0  0  0
 10  6  1  0  0  0
 15  6  2  0  0  0
  7 13  1  0  0  0
 17  8  1  0  0  0
 18 10  1  0  0  0
 20 11  1  0  0  0
 25 11  2  0  0  0
 13 16  1  0  0  0
 23 13  2  0  0  0
 19 15  1  0  0  0
 16 17  2  0  0  0
 24 17  1  0  0  0
 19 18  2  0  0  0
 26 21  1  0  0  0
 22 24  2  0  0  0
 23 22  1  0  0  0
 27 25  1  0  0  0
 27 26  2  0  0  0
M  END
>  <ID>
6147281

>  <Supplier>
ChemBridge

>  <clogP>
2.320000000000000e+000

>  <RB>
4

>  <tPSA>
8.337000000000002e+001

>  <Hacc>
3

>  <Hdon>
3

>  <LogSw>
-4.096000000000000e+000

>  <Group>
2

>  <Core>
572

$$$$
6095958
 OpenBabel07160817572D

 24 26  0  0  0  0  0  0  0  0999 V2000
    5.2917    1.5958    0.0000 C   0  0  0  0  0
    4.2000    0.2708    0.0000 N   0  0  0  0  0
    4.2667    1.3250    0.0000 C   0  0  0  0  0
    5.8625    0.6958    0.0000 C   0  0  0  0  0
    5.1875   -0.1250    0.0000 C   0  0  0  0  0
    3.4792   -0.1375    0.0000 C   0  0  0  0  0
    5.5917    2.3708    0.0000 C   0  0  0  0  0
    2.8292    0.2375    0.0000 C   0  0  0  0  0
    3.4750   -0.9625    0.0000 O   0  0  0  0  0
    5.0750    3.0208    0.0000 O   0  0  0  0  0
    2.1792   -0.1375    0.0000 O   0  0  0  0  0
    1.5292    0.2375    0.0000 C   0  0  0  0  0
    6.4167    2.4958    0.0000 O   0  0  0  0  0
    0.2292    0.9875    0.0000 C   0  0  0  0  0
    6.9042    0.5125    0.0000 C   0  0  0  0  0
    5.5542   -1.1167    0.0000 C   0  0  0  0  0
    0.8792   -0.1375    0.0000 C   0  0  0  0  0
    1.5292    0.9875    0.0000 C   0  0  0  0  0
    0.8792    1.3625    0.0000 C   0  0  0  0  0
    0.2292    0.2375    0.0000 C   0  0  0  0  0
   -0.4208    1.3625    0.0000 C   0  0  0  0  0
    6.7167    3.2708    0.0000 C   0  0  0  0  0
    6.6042   -1.3000    0.0000 C   0  0  0  0  0
    7.2792   -0.4792    0.0000 C   0  0  0  0  0
  3  1  2  0  0  0
  4  1  1  0  0  0
  7  1  1  0  0  0
  2  3  1  0  0  0
  6  2  1  0  0  0
  5  2  1  0  0  0
  5  4  2  0  0  0
 15  4  1  0  0  0
 16  5  1  0  0  0
  8  6  1  0  0  0
  9  6  2  0  0  0
 10  7  2  0  0  0
 13  7  1  0  0  0
 11  8  1  0  0  0
 12 11  1  0  0  0
 17 12  2  0  0  0
 18 12  1  0  0  0
 22 13  1  0  0  0
 14 19  1  0  0  0
 21 14  1  0  0  0
 14 20  2  0  0  0
 24 15  2  0  0  0
 16 23  2  0  0  0
 20 17  1  0  0  0
 19 18  2  0  0  0
 23 24  1  0  0  0
M  END
>  <ID>
6095958

>  <Supplier>
ChemBridge

>  <clogP>
4.300000000000000e+000

>  <RB>
4

>  <tPSA>
5.753000000000000e+001

>  <Hacc>
5

>  <Hdon>
0

>  <LogSw>
-5.230000000000000e+000

>  <Group>
3

>  <Core>
315

$$$$
7317984
 OpenBabel07160817572D

 19 19  0  0  0  0  0  0  0  0999 V2000
    1.0542    1.5583    0.0000 C   0  0  0  0  0
    1.0542    0.8083    0.0000 C   0  0  0  0  0
    1.7042    1.9333    0.0000 C   0  0  0  0  0
    1.7042    0.4333    0.0000 C   0  0  0  0  0
    2.3500    1.5583    0.0000 C   0  0  0  0  0
    0.4042    0.4333    0.0000 Cl  0  0  0  0  0
    2.3500    0.8083    0.0000 C   0  0  0  0  0
    6.2500    1.5583    0.0000 N   0  0  0  0  0
    3.0000    1.9333    0.0000 O   0  0  0  0  0
    0.4042    1.9333    0.0000 C   0  0  0  0  0
    6.9000    1.9333    0.0000 C   0  0  0  0  0
    5.6000    1.9333    0.0000 C   0  0  0  0  0
    3.6500    1.5583    0.0000 C   0  0  0  0  0
    7.5500    1.5583    0.0000 C   0  0  0  0  0
    4.9500    1.5583    0.0000 C   0  0  0  0  0
    4.3000    1.9333    0.0000 C   0  0  0  0  0
    6.9000    2.6833    0.0000 C   0  0  0  0  0
    0.4042    2.6833    0.0000 C   0  0  0  0  0
    8.1917    1.9333    0.0000 C   0  0  0  0  0
  2  1  1  0  0  0
  3  1  2  0  0  0
 10  1  1  0  0  0
  4  2  2  0  0  0
  6  2  1  0  0  0
  5  3  1  0  0  0
  7  4  1  0  0  0
  7  5  2  0  0  0
  9  5  1  0  0  0
  8 12  1  0  0  0
 11  8  1  0  0  0
 13  9  1  0  0  0
 18 10  1  0  0  0
 14 11  1  0  0  0
 17 11  1  0  0  0
 12 15  1  0  0  0
 16 13  1  0  0  0
 19 14  1  0  0  0
 15 16  1  0  0  0
M  END
>  <ID>
7317984

>  <Supplier>
ChemBridge

>  <clogP>
2.050000000000000e+000

>  <RB>
1

>  <tPSA>
9.586000000000000e+001

>  <Hacc>
6

>  <Hdon>
3

>  <LogSw>
-2.013000000000000e+000

>  <Group>
1

>  <Core>
105

$$$$
9049360
 OpenBabel07160817572D

 20 21  0  0  0  0  0  0  0  0999 V2000
    5.4042    1.5000    0.0000 C   0  0  0  0  0
    6.0542    1.8750    0.0000 N   0  0  0  0  0
    4.7542    1.8750    0.0000 N   0  0  0  0  0
    5.4042    0.7500    0.0000 O   0  0  0  0  0
    4.1042    1.5000    0.0000 C   0  0  0  0  0
    2.8042    0.7500    0.0000 C   0  0  0  0  0
    4.1042    0.7500    0.0000 C   0  0  0  0  0
    3.4542    1.8750    0.0000 C   0  0  0  0  0
    3.4542    0.3750    0.0000 C   0  0  0  0  0
    2.8042    1.5000    0.0000 C   0  0  0  0  0
    6.6750    1.4583    0.0000 C   0  0  0  0  0
    6.0000    2.6250    0.0000 C   0  0  0  0  0
    2.1542    0.3750    0.0000 C   0  0  0  0  0
    1.5042    0.7500    0.0000 C   0  0  0  0  0
    0.8542    0.3750    0.0000 C   0  0  0  0  0
    6.5500    3.1333    0.0000 C   0  0  0  0  0
    7.3917    1.6750    0.0000 C   0  0  0  0  0
    0.2042    0.7500    0.0000 C   0  0  0  0  0
    7.2875    3.0208    0.0000 C   0  0  0  0  0
    7.6625    2.3708    0.0000 C   0  0  0  0  0
  2  1  1  0  0  0
  3  1  1  0  0  0
  4  1  2  0  0  0
 11  2  1  0  0  0
 12  2  1  0  0  0
  5  3  1  0  0  0
  7  5  2  0  0  0
  8  5  1  0  0  0
  6 10  1  0  0  0
 13  6  1  0  0  0
  9  6  2  0  0  0
  9  7  1  0  0  0
 10  8  2  0  0  0
 17 11  1  0  0  0
 16 12  1  0  0  0
 14 13  1  0  0  0
 15 14  1  0  0  0
 18 15  1  0  0  0
 19 16  1  0  0  0
 20 17  1  0  0  0
 19 20  1  0  0  0
M  END
>  <ID>
9049360

>  <Supplier>
ChemBridge

>  <clogP>
4.495000000000000e+000

>  <RB>
2

>  <tPSA>
3.234000000000000e+001

>  <Hacc>
1

>  <Hdon>
1

>  <LogSw>
-5.690000000000000e+000

>  <Group>
3

$$$$
7317987
 OpenBabel07160817572D

 33 35  0  0  0  0  0  0  0  0999 V2000
   10.2167   -4.0917    0.0000 C   0  0  0  0  0
   10.2250   -3.2750    0.0000 C   0  0  0  0  0
   10.9167   -4.4917    0.0000 C   0  0  0  0  0
    5.9417   -5.7500    0.0000 C   0  0  0  0  0
    6.6542   -5.3375    0.0000 C   0  0  0  0  0
    7.3667   -5.7542    0.0000 N   0  0  0  0  0
    9.5125   -2.8667    0.0000 O   0  0  0  0  0
   10.9167   -5.3167    0.0000 C   0  0  0  0  0
    8.0875   -5.3417    0.0000 C   0  0  0  0  0
    8.8042   -3.2792    0.0000 C   0  0  0  0  0
   11.6250   -5.7167    0.0000 C   0  0  0  0  0
    5.2250   -5.3292    0.0000 C   0  0  0  0  0
    9.5042   -4.4917    0.0000 O   0  0  0  0  0
   12.3292   -5.3167    0.0000 C   0  0  0  0  0
   11.6292   -4.0792    0.0000 C   0  0  0  0  0
   10.9292   -2.8667    0.0000 C   0  0  0  0  0
    8.8042   -5.7542    0.0000 O   0  0  0  0  0
    8.0875   -2.8667    0.0000 O   0  0  0  0  0
   12.3292   -4.5042    0.0000 C   0  0  0  0  0
    5.9417   -6.5750    0.0000 Cl  0  0  0  0  0
    8.0875   -4.5167    0.0000 C   0  0  0  0  0
    8.8000   -4.1042    0.0000 C   0  0  0  0  0
    4.5125   -5.7417    0.0000 Cl  0  0  0  0  0
    6.6625   -4.5042    0.0000 C   0  0  0  0  0
    5.9417   -4.0917    0.0000 C   0  0  0  0  0
   11.6125   -6.5417    0.0000 C   0  0  0  0  0
    5.2292   -4.5042    0.0000 C   0  0  0  0  0
   13.0292   -5.7375    0.0000 C   0  0  0  0  0
   10.9167   -2.0542    0.0000 C   0  0  0  0  0
   11.6167   -3.2750    0.0000 C   0  0  0  0  0
   12.3292   -2.8750    0.0000 C   0  0  0  0  0
   11.6167   -1.6500    0.0000 C   0  0  0  0  0
   12.3375   -2.0542    0.0000 C   0  0  0  0  0
  2  1  1  0  0  0
  3  1  1  0  0  0
 13  1  2  0  0  0
  7  2  1  0  0  0
 16  2  1  0  0  0
  8  3  2  0  0  0
 15  3  1  0  0  0
  4  5  1  0  0  0
 12  4  2  0  0  0
 20  4  1  0  0  0
  5  6  1  0  0  0
 24  5  2  0  0  0
  6  9  1  0  0  0
 10  7  1  0  0  0
 11  8  1  0  0  0
  9 21  1  0  0  0
 17  9  2  0  0  0
 18 10  2  0  0  0
 22 10  1  0  0  0
 26 11  1  0  0  0
 11 14  2  0  0  0
 23 12  1  0  0  0
 12 27  1  0  0  0
 14 19  1  0  0  0
 28 14  1  0  0  0
 19 15  2  0  0  0
 29 16  1  0  0  0
 30 16  2  0  0  0
 21 22  1  0  0  0
 25 24  1  0  0  0
 27 25  2  0  0  0
 32 29  2  0  0  0
 31 30  1  0  0  0
 33 31  2  0  0  0
 33 32  1  0  0  0
M  END
>  <ID>
7317987

>  <Supplier>
ChemBridge

>  <clogP>
5.913000000000000e+000

>  <RB>
9

>  <tPSA>
7.247000000000000e+001

>  <Hacc>
4

>  <Hdon>
1

>  <LogSw>
-7.780000000000000e+000

>  <Group>
1

>  <Core>
217

$$$$
6607668
 OpenBabel07160817572D

 21 24  0  0  0  0  0  0  0  0999 V2000
    8.6000    2.2083    0.0000 C   0  0  0  0  0
    8.6000    3.6083    0.0000 C   0  0  0  0  0
    6.1000    3.6083    0.0000 C   0  0  0  0  0
    6.1000    2.2083    0.0000 C   0  0  0  0  0
    7.3000    1.4000    0.0000 S   0  0  0  0  0
    9.8000    1.4000    0.0000 C   0  0  0  0  0
    9.8000    4.2917    0.0000 N   0  0  0  0  0
    4.9000    1.4000    0.0000 N   0  0  0  0  0
   11.0000    2.2083    0.0000 O   0  0  0  0  0
   11.0000    3.6083    0.0000 C   0  0  0  0  0
    3.7000    2.2083    0.0000 C   0  0  0  0  0
    4.9000    4.2917    0.0000 C   0  0  0  0  0
    3.7000    3.6083    0.0000 C   0  0  0  0  0
    2.5000    1.4000    0.0000 C   0  0  0  0  0
    1.3000    3.6083    0.0000 O   0  0  0  0  0
    1.3000    2.2083    0.0000 C   0  0  0  0  0
    9.8000    0.0000    0.0000 O   0  0  0  0  0
    2.5000    4.2917    0.0000 C   0  0  0  0  0
   12.2000    4.2917    0.0000 C   0  0  0  0  0
    0.0000    2.9000    0.0000 C   0  0  0  0  0
    1.3000    0.7000    0.0000 C   0  0  0  0  0
  2  1  2  0  0  0
  5  1  1  0  0  0
  6  1  1  0  0  0
  3  2  1  0  0  0
  7  2  1  0  0  0
 12  3  2  0  0  0
  3  4  1  0  0  0
  4  5  1  0  0  0
  8  4  2  0  0  0
  9  6  1  0  0  0
 17  6  2  0  0  0
  7 10  2  0  0  0
 11  8  1  0  0  0
 10  9  1  0  0  0
 19 10  1  0  0  0
 14 11  1  0  0  0
 13 11  2  0  0  0
 13 12  1  0  0  0
 18 13  1  0  0  0
 16 14  1  0  0  0
 15 18  1  0  0  0
 16 15  1  0  0  0
 20 16  1  0  0  0
 21 16  1  0  0  0
M  END
>  <ID>
6607668

>  <Supplier>
ChemBridge

>  <clogP>
1.030000000000000e+000

>  <RB>
0

>  <tPSA>
6.522000000000000e+001

>  <Hacc>
5

>  <Hdon>
0

>  <LogSw>
-2.285000000000000e+000

>  <Group>
3

$$$$
5606772
 OpenBabel07160817572D

 29 32  0  0  0  0  0  0  0  0999 V2000
    2.6042   -3.6292    0.0000 C   0  0  0  0  0
    1.9542   -3.2542    0.0000 C   0  0  0  0  0
    1.3167   -3.6292    0.0000 C   0  0  0  0  0
    2.6042   -4.3792    0.0000 C   0  0  0  0  0
    1.3167   -4.3792    0.0000 C   0  0  0  0  0
    1.9542   -1.7167    0.0000 C   0  0  0  0  0
    1.9542   -4.7542    0.0000 N   0  0  0  0  0
    1.3042   -1.3500    0.0000 C   0  0  0  0  0
    3.2667   -3.2500    0.0000 C   0  0  0  0  0
    2.6042   -1.3500    0.0000 C   0  0  0  0  0
    1.3042   -0.6000    0.0000 C   0  0  0  0  0
    2.6042   -0.6000    0.0000 C   0  0  0  0  0
    1.9542   -0.2167    0.0000 C   0  0  0  0  0
    0.6667   -3.2542    0.0000 C   0  0  0  0  0
    3.1667   -0.0875    0.0000 O   0  0  0  0  0
    2.1042    0.5000    0.0000 O   0  0  0  0  0
    2.8542    0.5833    0.0000 C   0  0  0  0  0
    3.2667   -2.5000    0.0000 O   0  0  0  0  0
    0.6667   -2.5042    0.0000 O   0  0  0  0  0
    0.6542   -1.7167    0.0000 Br  0  0  0  0  0
    0.6667   -4.7542    0.0000 C   0  0  0  0  0
    3.9167   -3.6167    0.0000 O   0  0  0  0  0
    3.2667   -4.7542    0.0000 C   0  0  0  0  0
    0.0167   -3.6292    0.0000 C   0  0  0  0  0
    0.0167   -4.3792    0.0000 C   0  0  0  0  0
    5.8667   -3.2375    0.0000 O   0  0  0  0  0
    4.5667   -3.2500    0.0000 C   0  0  0  0  0
    5.2167   -3.6167    0.0000 C   0  0  0  0  0
    6.5167   -3.6167    0.0000 C   0  0  0  0  0
  2  1  1  0  0  0
  4  1  2  0  0  0
  9  1  1  0  0  0
  3  2  1  0  0  0
  6  2  1  0  0  0
 14  3  1  0  0  0
  3  5  2  0  0  0
  7  4  1  0  0  0
 23  4  1  0  0  0
  5  7  1  0  0  0
 21  5  1  0  0  0
  8  6  1  0  0  0
 10  6  2  0  0  0
 11  8  2  0  0  0
 20  8  1  0  0  0
 18  9  2  0  0  0
 22  9  1  0  0  0
 12 10  1  0  0  0
 13 11  1  0  0  0
 13 12  2  0  0  0
 15 12  1  0  0  0
 16 13  1  0  0  0
 19 14  2  0  0  0
 24 14  1  0  0  0
 17 15  1  0  0  0
 16 17  1  0  0  0
 25 21  1  0  0  0
 27 22  1  0  0  0
 25 24  1  0  0  0
 26 28  1  0  0  0
 29 26  1  0  0  0
 28 27  1  0  0  0
M  END
>  <ID>
5606772

>  <Supplier>
ChemBridge

>  <clogP>
2.840000000000000e+000

>  <RB>
5

>  <tPSA>
8.309000000000000e+001

>  <Hacc>
6

>  <Hdon>
1

>  <LogSw>
-4.002000000000000e+000

>  <Group>
1

>  <Core>
085

$$$$
7885274
 OpenBabel07160817572D

 16 18  0  0  0  0  0  0  0  0999 V2000
    2.3542    1.5083    0.0000 C   0  0  0  0  0
    2.3542    0.7583    0.0000 C   0  0  0  0  0
    1.0542    1.5083    0.0000 N   0  0  0  0  0
    1.7042    1.8833    0.0000 C   0  0  0  0  0
    1.7042    0.3833    0.0000 N   0  0  0  0  0
    1.0542    0.7583    0.0000 C   0  0  0  0  0
    3.0667    0.5250    0.0000 S   0  0  0  0  0
    3.0667    1.7375    0.0000 C   0  0  0  0  0
    3.5125    1.1333    0.0000 C   0  0  0  0  0
    1.7042    2.6333    0.0000 N   0  0  0  0  0
    0.4042    0.3833    0.0000 O   0  0  0  0  0
    0.4042    1.8833    0.0000 N   0  0  0  0  0
    3.3750    2.4208    0.0000 C   0  0  0  0  0
    4.2542    1.2083    0.0000 C   0  0  0  0  0
    4.1167    2.5000    0.0000 C   0  0  0  0  0
    4.5625    1.8958    0.0000 C   0  0  0  0  0
  2  1  2  0  0  0
  4  1  1  0  0  0
  8  1  1  0  0  0
  5  2  1  0  0  0
  7  2  1  0  0  0
  3  4  1  0  0  0
  6  3  1  0  0  0
 12  3  1  0  0  0
 10  4  2  0  0  0
  6  5  1  0  0  0
 11  6  2  0  0  0
  7  9  1  0  0  0
  9  8  2  0  0  0
 13  8  1  0  0  0
 14  9  1  0  0  0
 15 13  1  0  0  0
 16 14  1  0  0  0
 16 15  1  0  0  0
M  END
>  <ID>
7885274

>  <Supplier>
ChemBridge

>  <clogP>
4.600000000000000e-001

>  <RB>
0

>  <tPSA>
8.766000000000000e+001

>  <Hacc>
2

>  <Hdon>
3

>  <LogSw>
-1.317000000000000e+000

>  <Group>
2

$$$$
5606778
 OpenBabel07160817572D

 26 28  0  0  0  0  0  0  0  0999 V2000
   -5.6958    2.0333    0.0000 C   0  0  0  0  0
   -6.5292    3.4458    0.0000 C   0  0  0  0  0
   -6.5292    0.6625    0.0000 C   0  0  0  0  0
   -6.5292    9.0667    0.0000 N   0  3  0  0  0
   -8.9042    2.0333    0.0000 C   0  0  0  0  0
   -8.1167    0.6625    0.0000 N   0  0  0  0  0
   -8.1542    3.4458    0.0000 N   0  0  0  0  0
   -4.0625    2.0333    0.0000 C   0  0  0  0  0
   -5.7458    4.8375    0.0000 C   0  0  0  0  0
   -5.7458    7.6542    0.0000 C   0  0  0  0  0
   -6.5792    6.2500    0.0000 C   0  0  0  0  0
   -5.6958   10.4375    0.0000 O   0  5  0  0  0
   -8.1292    9.0667    0.0000 O   0  0  0  0  0
   -3.2458    0.6208    0.0000 O   0  0  0  0  0
  -10.5375    2.0333    0.0000 O   0  0  0  0  0
   -3.2458    3.4583    0.0000 O   0  0  0  0  0
   -1.4500   -2.3042    0.0000 O   0  0  0  0  0
   -5.6958   -0.7375    0.0000 C   0  0  0  0  0
   -1.6208    0.6208    0.0000 C   0  0  0  0  0
   -0.8125   -0.7792    0.0000 C   0  0  0  0  0
   -4.1125    4.8375    0.0000 C   0  0  0  0  0
   -4.1125    7.6542    0.0000 C   0  0  0  0  0
   -3.3208    6.2042    0.0000 C   0  0  0  0  0
   -0.2208   -3.3875    0.0000 C   0  0  0  0  0
    0.8000   -0.9042    0.0000 C   0  0  0  0  0
    1.1875   -2.5375    0.0000 C   0  0  0  0  0
  2  1  1  0  0  0
  3  1  2  0  0  0
  8  1  1  0  0  0
  7  2  1  0  0  0
  9  2  1  0  0  0
  6  3  1  0  0  0
 18  3  1  0  0  0
  4 10  1  0  0  0
 12  4  1  0  0  0
 13  4  2  0  0  0
  5  6  1  0  0  0
 15  5  2  0  0  0
  7  5  1  0  0  0
 14  8  1  0  0  0
 16  8  2  0  0  0
 11  9  1  0  0  0
 21  9  2  0  0  0
 10 11  2  0  0  0
 22 10  1  0  0  0
 19 14  1  0  0  0
 17 20  1  0  0  0
 24 17  1  0  0  0
 20 19  1  0  0  0
 25 20  1  0  0  0
 23 21  1  0  0  0
 22 23  2  0  0  0
 24 26  1  0  0  0
 26 25  1  0  0  0
M  END
>  <ID>
5606778

>  <Supplier>
ChemBridge

>  <clogP>
3.570000000000000e+000

>  <RB>
5

>  <tPSA>
1.198000000000000e+002

>  <Hacc>
6

>  <Hdon>
2

>  <LogSw>
-5.273000000000002e+000

>  <Group>
1

>  <Core>
072

$$$$
5606779
 OpenBabel07160817572D

 23 25  0  0  0  0  0  0  0  0999 V2000
   -5.6958    2.0333    0.0000 C   0  0  0  0  0
   -6.5292    3.4458    0.0000 C   0  0  0  0  0
   -6.5292    0.6625    0.0000 C   0  0  0  0  0
   -4.0625    2.0333    0.0000 C   0  0  0  0  0
   -8.9042    2.0333    0.0000 C   0  0  0  0  0
   -8.1167    0.6625    0.0000 N   0  0  0  0  0
   -8.1542    3.4458    0.0000 N   0  0  0  0  0
   -5.7458    4.8375    0.0000 C   0  0  0  0  0
   -3.2458    0.6208    0.0000 O   0  0  0  0  0
   -3.2458    3.4583    0.0000 O   0  0  0  0  0
  -10.5375    2.0333    0.0000 O   0  0  0  0  0
   -6.5792    6.2500    0.0000 C   0  0  0  0  0
   -5.7458    7.6542    0.0000 C   0  0  0  0  0
   -5.6958   -0.7375    0.0000 C   0  0  0  0  0
   -6.5292    9.0667    0.0000 Cl  0  0  0  0  0
   -1.6125    0.6208    0.0000 C   0  0  0  0  0
   -4.1125    4.8375    0.0000 C   0  0  0  0  0
   -3.3208    6.2042    0.0000 C   0  0  0  0  0
   -4.1125    7.6542    0.0000 C   0  0  0  0  0
   -0.6958    1.9458    0.0000 C   0  0  0  0  0
   -0.6208   -0.7000    0.0000 C   0  0  0  0  0
    0.9292   -0.1500    0.0000 C   0  0  0  0  0
    0.8875    1.4458    0.0000 C   0  0  0  0  0
  2  1  1  0  0  0
  3  1  2  0  0  0
  4  1  1  0  0  0
  7  2  1  0  0  0
  8  2  1  0  0  0
  6  3  1  0  0  0
 14  3  1  0  0  0
  9  4  1  0  0  0
 10  4  2  0  0  0
  5  6  1  0  0  0
 11  5  2  0  0  0
  7  5  1  0  0  0
 12  8  1  0  0  0
 17  8  2  0  0  0
 16  9  1  0  0  0
 13 12  2  0  0  0
 15 13  1  0  0  0
 19 13  1  0  0  0
 20 16  1  0  0  0
 21 16  1  0  0  0
 18 17  1  0  0  0
 19 18  2  0  0  0
 23 20  1  0  0  0
 22 21  1  0  0  0
 23 22  1  0  0  0
M  END
>  <ID>
5606779

>  <Supplier>
ChemBridge

>  <clogP>
5.590000000000000e+000

>  <RB>
4

>  <tPSA>
6.743000000000001e+001

>  <Hacc>
3

>  <Hdon>
2

>  <LogSw>
-6.415000000000000e+000

>  <Group>
1

>  <Core>
072

$$$$
9049363
 OpenBabel07160817572D

 18 19  0  0  0  0  0  0  0  0999 V2000
    1.5875    1.7000    0.0000 C   0  0  0  0  0
    0.8667    1.4708    0.0000 C   0  0  0  0  0
   -0.3958    1.7458    0.0000 C   0  0  0  0  0
   -1.0083    2.1833    0.0000 S   0  0  0  0  0
    0.3167    1.9708    0.0000 N   0  0  0  0  0
    2.8000    1.7000    0.0000 N   0  0  0  0  0
    2.1917    1.2625    0.0000 N   0  0  0  0  0
   -0.6333    1.0250    0.0000 N   0  0  0  0  0
   -1.6125    1.7458    0.0000 C   0  0  0  0  0
   -1.3833    1.0250    0.0000 N   0  0  0  0  0
    1.8167    2.4208    0.0000 C   0  0  0  0  0
    2.5667    2.4208    0.0000 C   0  0  0  0  0
    0.7167    0.7375    0.0000 O   0  0  0  0  0
   -2.3250    1.9708    0.0000 S   0  0  0  0  0
    1.3750    3.0208    0.0000 Cl  0  0  0  0  0
    2.1917    0.5125    0.0000 C   0  0  0  0  0
   -2.8833    1.4708    0.0000 C   0  0  0  0  0
   -3.5958    1.7000    0.0000 C   0  0  0  0  0
  2  1  1  0  0  0
  7  1  1  0  0  0
 11  1  2  0  0  0
  5  2  1  0  0  0
 13  2  2  0  0  0
  3  5  1  0  0  0
  4  3  1  0  0  0
  8  3  2  0  0  0
  9  4  1  0  0  0
  6  7  1  0  0  0
  6 12  2  0  0  0
 16  7  1  0  0  0
 10  8  1  0  0  0
 14  9  1  0  0  0
 10  9  2  0  0  0
 12 11  1  0  0  0
 15 11  1  0  0  0
 17 14  1  0  0  0
 18 17  1  0  0  0
M  END
>  <ID>
9049363

>  <Supplier>
ChemBridge

>  <clogP>
6.550000000000000e-001

>  <RB>
3

>  <tPSA>
7.270000000000000e+001

>  <Hacc>
4

>  <Hdon>
1

>  <LogSw>
-3.377000000000000e+000

>  <Group>
2

>  <Core>
034

$$$$
7799774
 OpenBabel07160817572D

 24 27  0  0  0  0  0  0  0  0999 V2000
    4.9500    0.0000    0.0000 N   0  0  0  0  0
    4.5042   -0.6042    0.0000 C   0  0  0  0  0
    4.5042    0.6083    0.0000 C   0  0  0  0  0
    3.7917   -0.3667    0.0000 C   0  0  0  0  0
    3.7917    0.3833    0.0000 C   0  0  0  0  0
    1.1917   -0.3667    0.0000 C   0  0  0  0  0
    1.8417   -0.7417    0.0000 N   0  0  0  0  0
    0.5417   -0.7417    0.0000 C   0  0  0  0  0
   -0.7583   -0.7417    0.0000 C   0  0  0  0  0
    3.1417    0.7583    0.0000 C   0  0  0  0  0
   -0.1083   -0.3667    0.0000 C   0  0  0  0  0
    3.1417   -0.7417    0.0000 C   0  0  0  0  0
    4.7375   -1.3167    0.0000 O   0  0  0  0  0
    4.7417    1.3208    0.0000 O   0  0  0  0  0
   -0.7583   -1.5000    0.0000 C   0  0  0  0  0
   -1.4750   -0.5125    0.0000 O   0  0  0  0  0
   -1.4750   -1.7292    0.0000 O   0  0  0  0  0
    2.4917   -0.3667    0.0000 C   0  0  0  0  0
   -1.9208   -1.1167    0.0000 C   0  0  0  0  0
    1.1917    0.3833    0.0000 O   0  0  0  0  0
    0.5417   -1.5000    0.0000 C   0  0  0  0  0
   -0.1083   -1.8750    0.0000 C   0  0  0  0  0
    5.7000    0.0000    0.0000 C   0  0  0  0  0
    2.4917    0.3833    0.0000 C   0  0  0  0  0
  2  1  1  0  0  0
  3  1  1  0  0  0
 23  1  1  0  0  0
  4  2  1  0  0  0
 13  2  2  0  0  0
  5  3  1  0  0  0
 14  3  2  0  0  0
 12  4  2  0  0  0
  4  5  1  0  0  0
 10  5  2  0  0  0
  6  7  1  0  0  0
  8  6  1  0  0  0
 20  6  2  0  0  0
  7 18  1  0  0  0
 11  8  1  0  0  0
 21  8  2  0  0  0
  9 11  2  0  0  0
 16  9  1  0  0  0
 15  9  1  0  0  0
 24 10  1  0  0  0
 18 12  1  0  0  0
 15 22  2  0  0  0
 17 15  1  0  0  0
 19 16  1  0  0  0
 17 19  1  0  0  0
 24 18  2  0  0  0
 22 21  1  0  0  0
M  END
>  <ID>
7799774

>  <Supplier>
ChemBridge

>  <clogP>
2.170000000000000e+000

>  <RB>
2

>  <tPSA>
8.494000000000000e+001

>  <Hacc>
5

>  <Hdon>
1

>  <LogSw>
-3.418000000000000e+000

>  <Group>
2

>  <Core>
128

$$$$
7030881
 OpenBabel07160817572D

 30 32  0  0  0  0  0  0  0  0999 V2000
    6.0917   -2.0792    0.0000 S   0  0  0  0  0
    6.0917   -2.9042    0.0000 N   0  0  0  0  0
    6.8167   -3.3167    0.0000 C   0  0  0  0  0
    7.5292   -2.9042    0.0000 C   0  0  0  0  0
    5.3792   -1.6625    0.0000 C   0  0  0  0  0
    8.2500   -3.3167    0.0000 N   0  0  0  0  0
    8.2417   -4.1500    0.0000 C   0  0  0  0  0
    6.8125   -1.6542    0.0000 O   0  0  0  0  0
    5.3917   -2.5125    0.0000 O   0  0  0  0  0
    8.9667   -4.5667    0.0000 C   0  0  0  0  0
    5.3792   -3.3250    0.0000 C   0  0  0  0  0
    7.5292   -2.0750    0.0000 O   0  0  0  0  0
    8.9667   -5.3917    0.0000 C   0  0  0  0  0
    7.5250   -4.5667    0.0000 C   0  0  0  0  0
    5.3792   -0.8292    0.0000 C   0  0  0  0  0
    4.6542   -2.0792    0.0000 C   0  0  0  0  0
    8.2417   -5.8125    0.0000 C   0  0  0  0  0
    3.9417   -0.8292    0.0000 C   0  0  0  0  0
    5.3917   -4.1500    0.0000 C   0  0  0  0  0
    7.5250   -5.3917    0.0000 C   0  0  0  0  0
    3.9417   -1.6625    0.0000 C   0  0  0  0  0
    4.6542   -0.4167    0.0000 C   0  0  0  0  0
    8.2417   -6.6417    0.0000 Cl  0  0  0  0  0
    3.2292   -0.4167    0.0000 F   0  0  0  0  0
    9.6875   -4.1417    0.0000 C   0  0  0  0  0
    4.6792   -4.5625    0.0000 C   0  0  0  0  0
    6.1042   -4.5500    0.0000 C   0  0  0  0  0
    6.1167   -5.3750    0.0000 C   0  0  0  0  0
    4.6875   -5.3875    0.0000 C   0  0  0  0  0
    5.4042   -5.8000    0.0000 C   0  0  0  0  0
  2  1  1  0  0  0
  5  1  1  0  0  0
  8  1  2  0  0  0
  9  1  2  0  0  0
  3  2  1  0  0  0
 11  2  1  0  0  0
  4  3  1  0  0  0
  6  4  1  0  0  0
 12  4  2  0  0  0
 15  5  1  0  0  0
 16  5  2  0  0  0
  7  6  1  0  0  0
 10  7  1  0  0  0
 14  7  2  0  0  0
 13 10  2  0  0  0
 25 10  1  0  0  0
 19 11  1  0  0  0
 17 13  1  0  0  0
 20 14  1  0  0  0
 22 15  2  0  0  0
 21 16  1  0  0  0
 17 20  2  0  0  0
 23 17  1  0  0  0
 18 21  2  0  0  0
 24 18  1  0  0  0
 22 18  1  0  0  0
 26 19  2  0  0  0
 27 19  1  0  0  0
 29 26  1  0  0  0
 28 27  2  0  0  0
 30 28  1  0  0  0
 29 30  2  0  0  0
M  END
>  <ID>
7030881

>  <Supplier>
ChemBridge

>  <clogP>
5.090000000000000e+000

>  <RB>
6

>  <tPSA>
6.647999999999998e+001

>  <Hacc>
4

>  <Hdon>
1

>  <LogSw>
-6.803999999999999e+000

>  <Group>
3

>  <Core>
084

$$$$
9109833
 OpenBabel07160817572D

 23 25  0  0  0  0  0  0  0  0999 V2000
    6.3667    0.6375    0.0000 C   0  0  0  0  0
    7.0542    0.3333    0.0000 N   0  0  0  0  0
    6.4417    1.3833    0.0000 S   0  0  0  0  0
    5.7167    0.2625    0.0000 N   0  0  0  0  0
    7.5542    0.8958    0.0000 C   0  0  0  0  0
    7.1792    1.5458    0.0000 C   0  0  0  0  0
    2.4667    1.3875    0.0000 N   0  0  0  0  0
    5.0667    0.6375    0.0000 C   0  0  0  0  0
    3.7667    0.6375    0.0000 N   0  0  0  0  0
    4.4167    0.2625    0.0000 C   0  0  0  0  0
    3.1167    1.7625    0.0000 C   0  0  0  0  0
    2.4667    0.6375    0.0000 C   0  0  0  0  0
    1.8167    1.7625    0.0000 C   0  0  0  0  0
    5.0667    1.3875    0.0000 O   0  0  0  0  0
    3.1167    0.2625    0.0000 C   0  0  0  0  0
    3.7667    1.3875    0.0000 C   0  0  0  0  0
    8.3000    0.8125    0.0000 C   0  0  0  0  0
    7.4792    2.2250    0.0000 C   0  0  0  0  0
    1.8167    2.5208    0.0000 C   0  0  0  0  0
    1.1667    1.3875    0.0000 C   0  0  0  0  0
    0.5167    1.7625    0.0000 C   0  0  0  0  0
    1.1667    2.8958    0.0000 C   0  0  0  0  0
    0.5167    2.5208    0.0000 C   0  0  0  0  0
  2  1  2  0  0  0
  3  1  1  0  0  0
  4  1  1  0  0  0
  5  2  1  0  0  0
  6  3  1  0  0  0
  8  4  1  0  0  0
 17  5  1  0  0  0
  6  5  2  0  0  0
 18  6  1  0  0  0
  7 11  1  0  0  0
 13  7  1  0  0  0
  7 12  1  0  0  0
 10  8  1  0  0  0
 14  8  2  0  0  0
  9 10  1  0  0  0
 15  9  1  0  0  0
 16  9  1  0  0  0
 11 16  1  0  0  0
 12 15  1  0  0  0
 19 13  1  0  0  0
 20 13  2  0  0  0
 22 19  2  0  0  0
 21 20  1  0  0  0
 23 21  2  0  0  0
 22 23  1  0  0  0
M  END
>  <ID>
9109833

>  <Supplier>
ChemBridge

>  <clogP>
2.837000000000000e+000

>  <RB>
4

>  <tPSA>
4.847000000000000e+001

>  <Hacc>
3

>  <Hdon>
1

>  <LogSw>
-4.032000000000000e+000

>  <Group>
2

>  <Core>
227

$$$$
6648983
 OpenBabel07160817572D

 29 32  0  0  0  0  0  0  0  0999 V2000
   -3.6708   -0.5000    0.0000 C   0  0  0  0  0
   -3.0333   -0.1042    0.0000 C   0  0  0  0  0
   -2.3958   -1.2167    0.0000 C   0  0  0  0  0
   -3.0333   -1.5792    0.0000 C   0  0  0  0  0
   -2.3958   -0.5000    0.0000 C   0  0  0  0  0
   -3.6708   -1.2167    0.0000 O   0  0  0  0  0
   -4.2208    0.0125    0.0000 N   0  0  0  0  0
   -3.9125    0.6708    0.0000 N   0  0  0  0  0
    0.8292    0.6125    0.0000 C   0  0  0  0  0
   -3.1958    0.5833    0.0000 C   0  0  0  0  0
   -1.7333   -1.5792    0.0000 C   0  0  0  0  0
    1.4667    0.9708    0.0000 C   0  0  0  0  0
   -1.0958   -1.9667    0.0000 N   0  0  0  0  0
   -1.7500   -0.1042    0.0000 C   0  0  0  0  0
    0.1875    0.9708    0.0000 O   0  0  0  0  0
    2.1667    0.7333    0.0000 O   0  0  0  0  0
    1.4667    1.6958    0.0000 C   0  0  0  0  0
    0.8292   -0.1375    0.0000 O   0  0  0  0  0
   -3.0333   -2.3292    0.0000 N   0  0  0  0  0
    2.5875    1.3625    0.0000 C   0  0  0  0  0
    2.1667    1.9333    0.0000 C   0  0  0  0  0
   -1.7500    0.6125    0.0000 C   0  0  0  0  0
   -1.1125   -0.5000    0.0000 C   0  0  0  0  0
   -0.4708    0.6125    0.0000 C   0  0  0  0  0
   -1.1125    0.9708    0.0000 C   0  0  0  0  0
   -0.4708   -0.1042    0.0000 C   0  0  0  0  0
   -2.6958    1.1500    0.0000 C   0  0  0  0  0
   -2.9500    1.8458    0.0000 C   0  0  0  0  0
   -2.4333    2.3958    0.0000 C   0  0  0  0  0
  2  1  2  0  0  0
  6  1  1  0  0  0
  7  1  1  0  0  0
  5  2  1  0  0  0
 10  2  1  0  0  0
  3  4  2  0  0  0
 11  3  1  0  0  0
  3  5  1  0  0  0
  4  6  1  0  0  0
 19  4  1  0  0  0
 14  5  1  0  0  0
  8  7  1  0  0  0
  8 10  2  0  0  0
  9 15  1  0  0  0
 12  9  1  0  0  0
 18  9  2  0  0  0
 27 10  1  0  0  0
 13 11  3  0  0  0
 16 12  1  0  0  0
 17 12  2  0  0  0
 22 14  2  0  0  0
 23 14  1  0  0  0
 15 24  1  0  0  0
 20 16  1  0  0  0
 21 17  1  0  0  0
 20 21  2  0  0  0
 25 22  1  0  0  0
 26 23  2  0  0  0
 24 26  1  0  0  0
 25 24  2  0  0  0
 28 27  1  0  0  0
 29 28  1  0  0  0
M  END
>  <ID>
6648983

>  <Supplier>
ChemBridge

>  <clogP>
3.640000000000000e+000

>  <RB>
4

>  <tPSA>
1.271600000000000e+002

>  <Hacc>
6

>  <Hdon>
2

>  <LogSw>
-4.412000000000000e+000

>  <Group>
2

>  <Core>
092

$$$$
6648980
 OpenBabel07160817572D

 18 19  0  0  0  0  0  0  0  0999 V2000
    1.8542    0.2833    0.0000 C   0  0  0  0  0
    2.5667    0.6958    0.0000 O   0  0  0  0  0
    1.8500   -0.5417    0.0000 O   0  0  0  0  0
    0.4292    0.2750    0.0000 O   0  0  0  0  0
    1.1417    0.6958    0.0000 C   0  0  0  0  0
   -0.2875    0.6875    0.0000 C   0  0  0  0  0
   -1.7208    1.5125    0.0000 C   0  0  0  0  0
    3.2792    0.2833    0.0000 C   0  0  0  0  0
   -2.4333    1.9250    0.0000 F   0  0  0  0  0
   -0.2875    1.5208    0.0000 C   0  0  0  0  0
   -1.0083    0.2750    0.0000 C   0  0  0  0  0
   -1.0083    1.9333    0.0000 C   0  0  0  0  0
   -1.7208    0.6875    0.0000 C   0  0  0  0  0
    3.2792   -0.5417    0.0000 C   0  0  0  0  0
    3.9917    0.6958    0.0000 C   0  0  0  0  0
    4.7042    0.2833    0.0000 C   0  0  0  0  0
    3.9917   -0.9542    0.0000 C   0  0  0  0  0
    4.7042   -0.5417    0.0000 C   0  0  0  0  0
  2  1  1  0  0  0
  3  1  2  0  0  0
  5  1  1  0  0  0
  8  2  1  0  0  0
  4  5  1  0  0  0
  6  4  1  0  0  0
 10  6  1  0  0  0
 11  6  2  0  0  0
  7 13  2  0  0  0
  9  7  1  0  0  0
  7 12  1  0  0  0
 14  8  2  0  0  0
 15  8  1  0  0  0
 12 10  2  0  0  0
 13 11  1  0  0  0
 17 14  1  0  0  0
 16 15  2  0  0  0
 18 16  1  0  0  0
 18 17  2  0  0  0
M  END
>  <ID>
6648980

>  <Supplier>
ChemBridge

>  <clogP>
3.210000000000000e+000

>  <RB>
5

>  <tPSA>
3.553000000000000e+001

>  <Hacc>
3

>  <Hdon>
0

>  <LogSw>
-3.738000000000000e+000

>  <Group>
2

>  <Core>
314

$$$$
9106787
 OpenBabel07160817572D

 25 28  0  0  0  0  0  0  0  0999 V2000
    2.6417    2.3583    0.0000 C   0  0  0  0  0
    2.6417    1.6083    0.0000 C   0  0  0  0  0
    3.8000    1.9833    0.0000 C   0  0  0  0  0
    3.3542    2.5875    0.0000 N   0  0  0  0  0
    3.3542    1.3750    0.0000 N   0  0  0  0  0
    1.9917    1.2333    0.0000 N   0  0  0  0  0
    1.3417    2.3583    0.0000 N   0  0  0  0  0
    1.3417    1.6083    0.0000 C   0  0  0  0  0
    1.9917    2.7333    0.0000 C   0  0  0  0  0
    4.5125    2.2125    0.0000 N   0  0  0  0  0
    3.8000    3.1958    0.0000 C   0  0  0  0  0
    4.5125    2.9625    0.0000 C   0  0  0  0  0
    5.1167    1.7708    0.0000 C   0  0  0  0  0
    0.6917    1.2333    0.0000 O   0  0  0  0  0
    1.9917    3.4833    0.0000 O   0  0  0  0  0
    0.6917    2.7333    0.0000 C   0  0  0  0  0
    1.9917    0.4833    0.0000 C   0  0  0  0  0
    5.0417    1.0250    0.0000 C   0  0  0  0  0
    5.8042    2.0833    0.0000 C   0  0  0  0  0
    5.1167    3.4083    0.0000 C   0  0  0  0  0
    6.3292    0.8958    0.0000 C   0  0  0  0  0
    6.4125    1.6375    0.0000 C   0  0  0  0  0
    5.6417    0.5833    0.0000 C   0  0  0  0  0
    6.9375    0.4500    0.0000 O   0  0  0  0  0
    0.6917    3.4833    0.0000 C   0  0  0  0  0
  2  1  2  0  0  0
  4  1  1  0  0  0
  9  1  1  0  0  0
  5  2  1  0  0  0
  6  2  1  0  0  0
  3  4  1  0  0  0
 10  3  1  0  0  0
  3  5  2  0  0  0
 11  4  1  0  0  0
 17  6  1  0  0  0
  8  6  1  0  0  0
  7  9  1  0  0  0
  8  7  1  0  0  0
 16  7  1  0  0  0
 14  8  2  0  0  0
 15  9  2  0  0  0
 13 10  1  0  0  0
 12 10  1  0  0  0
 12 11  2  0  0  0
 20 12  1  0  0  0
 18 13  2  0  0  0
 19 13  1  0  0  0
 25 16  1  0  0  0
 23 18  1  0  0  0
 22 19  2  0  0  0
 21 22  1  0  0  0
 24 21  1  0  0  0
 21 23  2  0  0  0
M  END
>  <ID>
9106787

>  <Supplier>
ChemBridge

>  <clogP>
2.676000000000000e+000

>  <RB>
1

>  <tPSA>
8.646000000000001e+001

>  <Hacc>
4

>  <Hdon>
1

>  <LogSw>
-3.371999999999999e+000

>  <Group>
2

>  <Core>
131

$$$$
9049366
 OpenBabel07160817572D

 23 25  0  0  0  0  0  0  0  0999 V2000
    3.0167    1.8583    0.0000 N   0  0  0  0  0
    2.5792    1.2500    0.0000 C   0  0  0  0  0
    3.0167    0.6458    0.0000 N   0  0  0  0  0
    3.7292    1.6250    0.0000 C   0  0  0  0  0
    3.7292    0.8750    0.0000 N   0  0  0  0  0
    4.3417    2.0708    0.0000 S   0  0  0  0  0
    1.8292    1.2500    0.0000 C   0  0  0  0  0
    5.6292    2.2083    0.0000 C   0  0  0  0  0
    6.3167    1.8958    0.0000 N   0  0  0  0  0
    1.4542    1.9000    0.0000 N   0  0  0  0  0
    5.5542    2.9458    0.0000 O   0  0  0  0  0
    5.0250    1.7583    0.0000 C   0  0  0  0  0
    2.7875    2.5708    0.0000 C   0  0  0  0  0
    6.9250    2.3375    0.0000 C   0  0  0  0  0
    0.7042    1.9000    0.0000 C   0  0  0  0  0
    1.4542    0.6000    0.0000 C   0  0  0  0  0
    7.6042    2.0333    0.0000 C   0  0  0  0  0
    6.8417    3.0833    0.0000 C   0  0  0  0  0
    0.3292    1.2500    0.0000 C   0  0  0  0  0
    0.7042    0.6000    0.0000 C   0  0  0  0  0
    7.4542    3.5250    0.0000 C   0  0  0  0  0
    8.2167    2.4708    0.0000 C   0  0  0  0  0
    8.1375    3.2208    0.0000 C   0  0  0  0  0
  2  1  1  0  0  0
  4  1  1  0  0  0
 13  1  1  0  0  0
  3  2  2  0  0  0
  7  2  1  0  0  0
  3  5  1  0  0  0
  5  4  2  0  0  0
  6  4  1  0  0  0
 12  6  1  0  0  0
 10  7  1  0  0  0
 16  7  2  0  0  0
  8 12  1  0  0  0
  9  8  1  0  0  0
 11  8  2  0  0  0
 14  9  1  0  0  0
 15 10  2  0  0  0
 17 14  1  0  0  0
 18 14  2  0  0  0
 15 19  1  0  0  0
 20 16  1  0  0  0
 22 17  2  0  0  0
 21 18  1  0  0  0
 19 20  2  0  0  0
 23 21  2  0  0  0
 22 23  1  0  0  0
M  END
>  <ID>
9049366

>  <Supplier>
ChemBridge

>  <clogP>
1.049000000000000e+000

>  <RB>
5

>  <tPSA>
7.270000000000000e+001

>  <Hacc>
4

>  <Hdon>
1

>  <LogSw>
-3.085000000000000e+000

>  <Group>
3

>  <Core>
009

$$$$
5813337
 OpenBabel07160817572D

 23 25  0  0  0  0  0  0  0  0999 V2000
    2.1042   -1.9542    0.0000 N   0  0  0  0  0
    1.4917   -1.5125    0.0000 C   0  0  0  0  0
    1.7292   -0.8000    0.0000 N   0  0  0  0  0
    2.7042   -1.5125    0.0000 C   0  0  0  0  0
    2.4792   -0.8000    0.0000 O   0  0  0  0  0
    0.7792   -1.7417    0.0000 C   0  0  0  0  0
    6.8292   -2.1792    0.0000 C   0  0  0  0  0
    6.1167   -1.9500    0.0000 C   0  0  0  0  0
   -0.4875   -1.4792    0.0000 N   0  0  0  0  0
    3.4167   -1.7417    0.0000 C   0  0  0  0  0
    5.5542   -2.4500    0.0000 C   0  0  0  0  0
    5.9625   -1.2167    0.0000 C   0  0  0  0  0
    3.9792   -1.2417    0.0000 O   0  0  0  0  0
    4.6917   -1.4792    0.0000 C   0  0  0  0  0
    0.2250   -1.2417    0.0000 C   0  0  0  0  0
    5.2500   -0.9792    0.0000 C   0  0  0  0  0
    4.8417   -2.2167    0.0000 C   0  0  0  0  0
    0.6250   -2.4792    0.0000 C   0  0  0  0  0
    7.3292   -2.7417    0.0000 C   0  0  0  0  0
    6.9792   -2.9167    0.0000 C   0  0  0  0  0
    7.3875   -1.6792    0.0000 C   0  0  0  0  0
   -0.6458   -2.2125    0.0000 C   0  0  0  0  0
   -0.0875   -2.7125    0.0000 C   0  0  0  0  0
  2  1  1  0  0  0
  4  1  2  0  0  0
  3  2  2  0  0  0
  6  2  1  0  0  0
  5  3  1  0  0  0
  5  4  1  0  0  0
 10  4  1  0  0  0
 15  6  1  0  0  0
 18  6  2  0  0  0
  7  8  1  0  0  0
 19  7  1  0  0  0
 20  7  1  0  0  0
 21  7  1  0  0  0
  8 11  1  0  0  0
 12  8  2  0  0  0
  9 15  2  0  0  0
 22  9  1  0  0  0
 13 10  1  0  0  0
 11 17  2  0  0  0
 12 16  1  0  0  0
 14 13  1  0  0  0
 16 14  2  0  0  0
 17 14  1  0  0  0
 23 18  1  0  0  0
 22 23  2  0  0  0
M  END
>  <ID>
5813337

>  <Supplier>
ChemBridge

>  <clogP>
3.660000000000000e+000

>  <RB>
5

>  <tPSA>
6.103999999999999e+001

>  <Hacc>
5

>  <Hdon>
0

>  <LogSw>
-4.582000000000000e+000

>  <Group>
3

>  <Core>
201

$$$$
6046587
 OpenBabel07160817572D

 21 21  0  0  0  0  0  0  0  0999 V2000
   -1.7333    0.0625    0.0000 C   0  0  0  0  0
   -2.6958    0.6000    0.0000 C   0  0  0  0  0
   -1.7333   -1.0792    0.0000 C   0  0  0  0  0
   -2.6958   -1.6500    0.0000 O   0  0  0  0  0
   -3.6708    0.0333    0.0000 O   0  0  0  0  0
   -3.6708   -1.0792    0.0000 C   0  0  0  0  0
   -0.7500    0.6333    0.0000 C   0  0  0  0  0
    0.2500    0.0625    0.0000 N   0  0  0  0  0
    1.2292    1.7458    0.0000 C   0  0  0  0  0
    4.1500    0.0958    0.0000 C   0  0  0  0  0
   -0.7500   -1.6792    0.0000 O   0  0  0  0  0
   -2.6958    1.7458    0.0000 O   0  0  0  0  0
    1.2292    0.6333    0.0000 C   0  0  0  0  0
    0.2500    2.3125    0.0000 O   0  0  0  0  0
    5.1292    0.6625    0.0000 O   0  0  0  0  0
    2.1875    0.0625    0.0000 C   0  0  0  0  0
    3.1667    0.6333    0.0000 C   0  0  0  0  0
    2.2042    2.3125    0.0000 O   0  0  0  0  0
    4.1500   -1.0500    0.0000 O   0  0  0  0  0
   -3.3958   -2.1542    0.0000 C   0  0  0  0  0
   -4.7958   -1.2542    0.0000 C   0  0  0  0  0
  2  1  1  0  0  0
  3  1  1  0  0  0
  7  1  2  0  0  0
  5  2  1  0  0  0
 12  2  2  0  0  0
  4  3  1  0  0  0
 11  3  2  0  0  0
  6  4  1  0  0  0
  5  6  1  0  0  0
 20  6  1  0  0  0
 21  6  1  0  0  0
  8  7  1  0  0  0
 13  8  1  0  0  0
  9 13  1  0  0  0
 14  9  2  0  0  0
 18  9  1  0  0  0
 10 17  1  0  0  0
 15 10  2  0  0  0
 19 10  1  0  0  0
 16 13  1  0  0  0
 17 16  1  0  0  0
M  END
>  <ID>
6046587

>  <Supplier>
ChemBridge

>  <clogP>
-3.050000000000000e+000

>  <RB>
6

>  <tPSA>
1.392300000000000e+002

>  <Hacc>
8

>  <Hdon>
3

>  <LogSw>
-8.620000000000001e-001

>  <Group>
3

>  <Core>
377

$$$$
7940186
 OpenBabel07160817572D

 31 33  0  0  0  0  0  0  0  0999 V2000
    8.6500    1.6750    0.0000 S   0  0  0  0  0
    7.9250    1.8708    0.0000 C   0  0  0  0  0
    7.3917    1.3375    0.0000 C   0  0  0  0  0
    7.7292    2.5958    0.0000 C   0  0  0  0  0
    7.5375    3.3208    0.0000 N   0  0  0  0  0
    9.0250    2.3333    0.0000 C   0  0  0  0  0
    8.3917    0.9708    0.0000 O   0  0  0  0  0
    9.3292    1.3583    0.0000 O   0  0  0  0  0
    5.7500    2.4583    0.0000 C   0  0  0  0  0
    5.2167    1.9208    0.0000 C   0  0  0  0  0
    6.6667    1.5333    0.0000 C   0  0  0  0  0
    6.4750    2.2583    0.0000 C   0  0  0  0  0
    4.4917    2.1208    0.0000 O   0  0  0  0  0
    9.7750    2.3333    0.0000 C   0  0  0  0  0
    8.6500    2.9833    0.0000 C   0  0  0  0  0
    5.4167    1.1958    0.0000 C   0  0  0  0  0
    6.1417    1.0083    0.0000 C   0  0  0  0  0
    3.9667    1.5875    0.0000 C   0  0  0  0  0
    1.7917    2.1708    0.0000 C   0  0  0  0  0
    3.2417    1.7833    0.0000 C   0  0  0  0  0
    5.5542    3.1750    0.0000 O   0  0  0  0  0
   10.1417    2.9833    0.0000 C   0  0  0  0  0
    9.0250    3.6250    0.0000 C   0  0  0  0  0
    9.7750    3.6250    0.0000 C   0  0  0  0  0
    1.0667    2.3625    0.0000 Cl  0  0  0  0  0
    1.9875    1.4458    0.0000 C   0  0  0  0  0
    2.3167    2.7083    0.0000 C   0  0  0  0  0
    2.7125    1.2500    0.0000 C   0  0  0  0  0
    3.0500    2.5083    0.0000 C   0  0  0  0  0
   10.1417    4.2667    0.0000 C   0  0  0  0  0
    6.0875    3.7083    0.0000 C   0  0  0  0  0
  2  1  1  0  0  0
  6  1  1  0  0  0
  7  1  2  0  0  0
  8  1  2  0  0  0
  3  2  2  0  0  0
  4  2  1  0  0  0
 11  3  1  0  0  0
  5  4  3  0  0  0
 14  6  1  0  0  0
 15  6  2  0  0  0
  9 12  1  0  0  0
 21  9  1  0  0  0
 10  9  2  0  0  0
 10 16  1  0  0  0
 13 10  1  0  0  0
 12 11  2  0  0  0
 17 11  1  0  0  0
 18 13  1  0  0  0
 22 14  2  0  0  0
 23 15  1  0  0  0
 16 17  2  0  0  0
 20 18  1  0  0  0
 19 27  2  0  0  0
 25 19  1  0  0  0
 26 19  1  0  0  0
 28 20  1  0  0  0
 29 20  2  0  0  0
 31 21  1  0  0  0
 22 24  1  0  0  0
 24 23  2  0  0  0
 30 24  1  0  0  0
 26 28  2  0  0  0
 27 29  1  0  0  0
M  END
>  <ID>
7940186

>  <Supplier>
ChemBridge

>  <clogP>
5.005000000000000e+000

>  <RB>
6

>  <tPSA>
7.639000000000000e+001

>  <Hacc>
5

>  <Hdon>
0

>  <LogSw>
-7.048000000000000e+000

>  <Group>
1

>  <Core>
383

$$$$
7940184
 OpenBabel07160817572D

 27 29  0  0  0  0  0  0  0  0999 V2000
    5.7542    3.1833    0.0000 S   0  0  0  0  0
    4.4625    4.6667    0.0000 C   0  0  0  0  0
    5.1042    3.5583    0.0000 N   0  0  0  0  0
    3.8125    5.7917    0.0000 N   0  0  0  0  0
    4.4625    5.4167    0.0000 C   0  0  0  0  0
    5.1042    4.2917    0.0000 C   0  0  0  0  0
    3.1625    5.4167    0.0000 C   0  0  0  0  0
    3.8125    4.2917    0.0000 C   0  0  0  0  0
    3.1625    4.6667    0.0000 C   0  0  0  0  0
    6.2917    3.7083    0.0000 O   0  0  0  0  0
    5.3292    2.5625    0.0000 O   0  0  0  0  0
    4.4625    3.1833    0.0000 C   0  0  0  0  0
    2.5042    5.7917    0.0000 C   0  0  0  0  0
    2.5042    4.2917    0.0000 C   0  0  0  0  0
    3.8125    3.5583    0.0000 C   0  0  0  0  0
    4.4625    2.4333    0.0000 C   0  0  0  0  0
    6.3292    2.6958    0.0000 C   0  0  0  0  0
    5.1042    5.7917    0.0000 O   0  0  0  0  0
    1.8625    5.4167    0.0000 C   0  0  0  0  0
    3.1625    2.4333    0.0000 C   0  0  0  0  0
    1.8625    4.6667    0.0000 C   0  0  0  0  0
    3.1625    3.1833    0.0000 C   0  0  0  0  0
    3.8125    2.0583    0.0000 C   0  0  0  0  0
    2.5042    2.0583    0.0000 O   0  0  0  0  0
    1.2125    5.7917    0.0000 C   0  0  0  0  0
    2.5042    1.3083    0.0000 C   0  0  0  0  0
    1.8625    0.9333    0.0000 C   0  0  0  0  0
  3  1  1  0  0  0
 10  1  2  0  0  0
 11  1  2  0  0  0
 17  1  1  0  0  0
  2  6  1  0  0  0
  5  2  1  0  0  0
  8  2  2  0  0  0
  6  3  1  0  0  0
 12  3  1  0  0  0
  4  5  2  0  0  0
  4  7  1  0  0  0
 18  5  1  0  0  0
  7  9  2  0  0  0
 13  7  1  0  0  0
  9  8  1  0  0  0
 14  9  1  0  0  0
 15 12  1  0  0  0
 16 12  2  0  0  0
 13 19  2  0  0  0
 21 14  2  0  0  0
 22 15  2  0  0  0
 23 16  1  0  0  0
 19 21  1  0  0  0
 25 19  1  0  0  0
 20 23  2  0  0  0
 24 20  1  0  0  0
 20 22  1  0  0  0
 26 24  1  0  0  0
 27 26  1  0  0  0
M  END
>  <ID>
7940184

>  <Supplier>
ChemBridge

>  <clogP>
3.960000000000000e+000

>  <RB>
3

>  <tPSA>
7.973000000000000e+001

>  <Hacc>
5

>  <Hdon>
1

>  <LogSw>
-5.399000000000000e+000

>  <Group>
2

$$$$
7131670
 OpenBabel07160817572D

 27 30  0  0  0  0  0  0  0  0999 V2000
   -0.7833    1.2958    0.0000 N   0  0  0  0  0
   -0.5333    0.5083    0.0000 C   0  0  0  0  0
   -0.1208    1.7750    0.0000 C   0  0  0  0  0
    0.5500    1.2958    0.0000 C   0  0  0  0  0
    0.2917    0.5083    0.0000 N   0  0  0  0  0
    1.3375    1.5458    0.0000 C   0  0  0  0  0
    1.5042    2.3500    0.0000 C   0  0  0  0  0
    2.4625    3.4083    0.0000 C   0  0  0  0  0
    1.8542    3.9625    0.0000 C   0  0  0  0  0
    1.0667    3.7083    0.0000 C   0  0  0  0  0
   -1.5708    1.5458    0.0000 C   0  0  0  0  0
    2.2917    2.6000    0.0000 C   0  0  0  0  0
    0.8917    2.9000    0.0000 C   0  0  0  0  0
   -1.0208   -0.1542    0.0000 O   0  0  0  0  0
    1.8500    4.7792    0.0000 O   0  0  0  0  0
    0.5792    4.3667    0.0000 O   0  0  0  0  0
   -0.1208    2.6000    0.0000 O   0  0  0  0  0
    1.0625    5.0292    0.0000 C   0  0  0  0  0
   -1.7458    2.3500    0.0000 C   0  0  0  0  0
   -2.0750    3.9708    0.0000 C   0  0  0  0  0
    2.9000    2.0500    0.0000 O   0  0  0  0  0
   -2.2500    4.7750    0.0000 F   0  0  0  0  0
   -1.1250    2.9083    0.0000 C   0  0  0  0  0
   -2.5208    2.6083    0.0000 C   0  0  0  0  0
   -1.2958    3.7125    0.0000 C   0  0  0  0  0
   -2.6958    3.4208    0.0000 C   0  0  0  0  0
    3.6875    2.3000    0.0000 C   0  0  0  0  0
  2  1  1  0  0  0
  3  1  1  0  0  0
 11  1  1  0  0  0
  5  2  1  0  0  0
 14  2  2  0  0  0
  4  3  1  0  0  0
 17  3  2  0  0  0
  6  4  2  0  0  0
  5  4  1  0  0  0
  7  6  1  0  0  0
 12  7  2  0  0  0
 13  7  1  0  0  0
  8 12  1  0  0  0
  8  9  2  0  0  0
  9 10  1  0  0  0
 15  9  1  0  0  0
 10 13  2  0  0  0
 16 10  1  0  0  0
 19 11  1  0  0  0
 21 12  1  0  0  0
 15 18  1  0  0  0
 18 16  1  0  0  0
 23 19  2  0  0  0
 24 19  1  0  0  0
 20 26  1  0  0  0
 22 20  1  0  0  0
 25 20  2  0  0  0
 27 21  1  0  0  0
 25 23  1  0  0  0
 26 24  2  0  0  0
M  END
>  <ID>
7131670

>  <Supplier>
ChemBridge

>  <clogP>
2.330000000000000e+000

>  <RB>
3

>  <tPSA>
7.709999999999999e+001

>  <Hacc>
5

>  <Hdon>
1

>  <LogSw>
-3.890000000000000e+000

>  <Group>
1

>  <Core>
003

$$$$
9062744
 OpenBabel07160817572D

 24 26  0  0  0  0  0  0  0  0999 V2000
    2.6125    1.1458    0.0000 C   0  0  0  0  0
    3.0542    0.5375    0.0000 N   0  0  0  0  0
    3.0542    1.7500    0.0000 N   0  0  0  0  0
    3.7667    0.7708    0.0000 N   0  0  0  0  0
    3.7667    1.5208    0.0000 N   0  0  0  0  0
    4.3750    0.3333    0.0000 C   0  0  0  0  0
    1.8625    1.1458    0.0000 C   0  0  0  0  0
    5.0625    0.6333    0.0000 C   0  0  0  0  0
    7.6417    0.3625    0.0000 C   0  0  0  0  0
    1.4875    1.7958    0.0000 C   0  0  0  0  0
    5.1375    1.3833    0.0000 O   0  0  0  0  0
    8.2500   -0.0792    0.0000 C   0  0  0  0  0
    5.6667    0.1958    0.0000 N   0  0  0  0  0
    6.3542    0.4958    0.0000 C   0  0  0  0  0
    6.9542    0.0583    0.0000 C   0  0  0  0  0
    1.4875    0.4958    0.0000 C   0  0  0  0  0
    7.7167    1.1083    0.0000 C   0  0  0  0  0
    1.8625    2.4458    0.0000 C   0  0  0  0  0
    0.7375    1.7958    0.0000 C   0  0  0  0  0
    8.9375    0.2250    0.0000 C   0  0  0  0  0
    0.7375    0.4958    0.0000 C   0  0  0  0  0
    8.4042    1.4125    0.0000 C   0  0  0  0  0
    9.0125    0.9708    0.0000 C   0  0  0  0  0
    0.3625    1.1458    0.0000 C   0  0  0  0  0
  2  1  2  0  0  0
  3  1  1  0  0  0
  7  1  1  0  0  0
  4  2  1  0  0  0
  5  3  2  0  0  0
  6  4  1  0  0  0
  5  4  1  0  0  0
  8  6  1  0  0  0
 10  7  2  0  0  0
 16  7  1  0  0  0
 11  8  2  0  0  0
 13  8  1  0  0  0
  9 15  1  0  0  0
 12  9  2  0  0  0
 17  9  1  0  0  0
 18 10  1  0  0  0
 19 10  1  0  0  0
 20 12  1  0  0  0
 14 13  1  0  0  0
 15 14  1  0  0  0
 21 16  2  0  0  0
 22 17  1  0  0  0
 24 19  2  0  0  0
 23 20  1  0  0  0
 24 21  1  0  0  0
 23 22  1  0  0  0
M  END
>  <ID>
9062744

>  <Supplier>
ChemBridge

>  <clogP>
3.669000000000000e+000

>  <RB>
6

>  <tPSA>
7.270000000000000e+001

>  <Hacc>
4

>  <Hdon>
1

>  <LogSw>
-4.592000000000000e+000

>  <Group>
1

>  <Core>
348

$$$$
7940180
 OpenBabel07160817572D

 35 40  0  0  0  0  0  0  0  0999 V2000
    2.5167    1.4375    0.0000 N   0  0  0  0  0
    2.8250    2.1250    0.0000 C   0  0  0  0  0
    1.7750    1.5208    0.0000 C   0  0  0  0  0
    1.6167    3.7500    0.0000 C   0  0  0  0  0
    0.9667    3.3750    0.0000 C   0  0  0  0  0
    2.8917    0.7958    0.0000 N   0  0  0  0  0
    2.2667    2.6250    0.0000 C   0  0  0  0  0
    1.6167    2.2500    0.0000 C   0  0  0  0  0
    1.6167    3.0000    0.0000 C   0  0  0  0  0
    0.9667    2.6250    0.0000 C   0  0  0  0  0
    0.9667    4.1167    0.0000 C   0  0  0  0  0
    2.5167    0.1458    0.0000 C   0  0  0  0  0
    3.6417    0.7958    0.0000 C   0  0  0  0  0
    0.3167    2.2500    0.0000 C   0  0  0  0  0
    0.5125    2.9833    0.0000 C   0  0  0  0  0
    4.0167    1.4375    0.0000 C   0  0  0  0  0
    1.2667    0.9625    0.0000 O   0  0  0  0  0
    3.5542    2.2833    0.0000 O   0  0  0  0  0
    2.8917   -0.5042    0.0000 C   0  0  0  0  0
    4.7667    1.4375    0.0000 C   0  0  0  0  0
    1.7667    0.1458    0.0000 O   0  0  0  0  0
    5.1417    2.0875    0.0000 C   0  0  0  0  0
    3.7542    1.8958    0.0000 O   0  0  0  0  0
    2.5167   -1.1542    0.0000 C   0  0  0  0  0
    3.6417   -0.5042    0.0000 C   0  0  0  0  0
    3.6417   -1.8042    0.0000 C   0  0  0  0  0
    5.8917    2.0875    0.0000 C   0  0  0  0  0
    2.8917   -1.8042    0.0000 C   0  0  0  0  0
    4.0167   -1.1542    0.0000 C   0  0  0  0  0
    4.0167   -2.4542    0.0000 Cl  0  0  0  0  0
    6.2667    2.7375    0.0000 O   0  0  0  0  0
    5.1417    0.7958    0.0000 C   0  0  0  0  0
    5.8917    0.7958    0.0000 C   0  0  0  0  0
    6.2667    1.4375    0.0000 C   0  0  0  0  0
    7.0167    2.7375    0.0000 C   0  0  0  0  0
  2  1  1  0  0  0
  3  1  1  0  0  0
  6  1  1  0  0  0
  7  2  1  0  0  0
 18  2  2  0  0  0
  8  3  1  0  0  0
 17  3  2  0  0  0
  4  9  1  0  0  0
  5  4  1  0  0  0
  4 11  1  0  0  0
  5 10  1  0  0  0
 11  5  1  0  0  0
 12  6  1  0  0  0
 13  6  1  0  0  0
  9  7  1  0  0  0
  7  8  1  0  0  0
 10  8  1  0  0  0
 15  9  1  0  0  0
 14 10  1  0  0  0
 19 12  1  0  0  0
 21 12  2  0  0  0
 16 13  1  0  0  0
 15 14  2  0  0  0
 20 16  1  0  0  0
 23 16  2  0  0  0
 24 19  2  0  0  0
 25 19  1  0  0  0
 22 20  1  0  0  0
 32 20  2  0  0  0
 27 22  2  0  0  0
 28 24  1  0  0  0
 29 25  2  0  0  0
 26 29  1  0  0  0
 30 26  1  0  0  0
 28 26  2  0  0  0
 31 27  1  0  0  0
 27 34  1  0  0  0
 35 31  1  0  0  0
 33 32  1  0  0  0
 34 33  2  0  0  0
M  END
>  <ID>
7940180

>  <Supplier>
ChemBridge

>  <clogP>
4.039000000000002e+000

>  <RB>
5

>  <tPSA>
8.399000000000002e+001

>  <Hacc>
5

>  <Hdon>
0

>  <LogSw>
-6.226999999999999e+000

>  <Group>
1

>  <Core>
311

$$$$
7940181
 OpenBabel07160817572D

 29 31  0  0  0  0  0  0  0  0999 V2000
    6.7042    1.7708    0.0000 S   0  0  0  0  0
    7.0792    2.4208    0.0000 C   0  0  0  0  0
    5.9792    1.9583    0.0000 N   0  0  0  0  0
    3.8125    2.5458    0.0000 C   0  0  0  0  0
    7.8292    2.4208    0.0000 C   0  0  0  0  0
    3.2792    2.0208    0.0000 N   0  0  0  0  0
    6.4500    1.0583    0.0000 O   0  0  0  0  0
    7.3875    1.4500    0.0000 O   0  0  0  0  0
    6.7042    3.0625    0.0000 C   0  0  0  0  0
    4.5292    2.3458    0.0000 C   0  0  0  0  0
    5.4542    1.4333    0.0000 C   0  0  0  0  0
    5.7917    2.6833    0.0000 C   0  0  0  0  0
    2.5542    2.2083    0.0000 C   0  0  0  0  0
    3.6167    3.2708    0.0000 O   0  0  0  0  0
    2.3625    2.9333    0.0000 C   0  0  0  0  0
    5.0667    2.8833    0.0000 C   0  0  0  0  0
    4.7292    1.6250    0.0000 C   0  0  0  0  0
    7.0792    3.7125    0.0000 C   0  0  0  0  0
    8.2042    3.0625    0.0000 C   0  0  0  0  0
    1.6375    3.1250    0.0000 C   0  0  0  0  0
    7.8292    3.7125    0.0000 C   0  0  0  0  0
    1.4417    3.8583    0.0000 F   0  0  0  0  0
    5.9542    3.0625    0.0000 O   0  0  0  0  0
    8.9542    3.0625    0.0000 O   0  0  0  0  0
    1.3000    1.8708    0.0000 C   0  0  0  0  0
    2.0250    1.6750    0.0000 C   0  0  0  0  0
    1.1042    2.5958    0.0000 C   0  0  0  0  0
    5.5792    3.7125    0.0000 C   0  0  0  0  0
    9.3292    3.7125    0.0000 C   0  0  0  0  0
  2  1  1  0  0  0
  3  1  1  0  0  0
  7  1  2  0  0  0
  8  1  2  0  0  0
  5  2  1  0  0  0
  9  2  2  0  0  0
 11  3  1  0  0  0
 12  3  1  0  0  0
  4 10  1  0  0  0
  6  4  1  0  0  0
 14  4  2  0  0  0
 19  5  2  0  0  0
 13  6  1  0  0  0
 18  9  1  0  0  0
 23  9  1  0  0  0
 10 16  1  0  0  0
 17 10  1  0  0  0
 17 11  1  0  0  0
 16 12  1  0  0  0
 15 13  2  0  0  0
 26 13  1  0  0  0
 20 15  1  0  0  0
 21 18  2  0  0  0
 24 19  1  0  0  0
 21 19  1  0  0  0
 22 20  1  0  0  0
 20 27  2  0  0  0
 28 23  1  0  0  0
 29 24  1  0  0  0
 25 26  2  0  0  0
 27 25  1  0  0  0
M  END
>  <ID>
7940181

>  <Supplier>
ChemBridge

>  <clogP>
2.511000000000000e+000

>  <RB>
3

>  <tPSA>
8.494000000000000e+001

>  <Hacc>
6

>  <Hdon>
1

>  <LogSw>
-4.424000000000000e+000

>  <Group>
3

>  <Core>
050

$$$$
6046585
 OpenBabel07160817572D

 25 28  0  0  0  0  0  0  0  0999 V2000
    1.5042   -2.7542    0.0000 C   0  0  0  0  0
    1.0292   -2.5000    0.0000 C   0  0  0  0  0
    1.0292   -1.9792    0.0000 C   0  0  0  0  0
    1.9667   -2.5000    0.0000 C   0  0  0  0  0
    1.9500   -1.9542    0.0000 C   0  0  0  0  0
    1.4875   -1.6792    0.0000 O   0  0  0  0  0
    0.5292   -1.7375    0.0000 C   0  0  0  0  0
    2.4667   -1.8000    0.0000 O   0  0  0  0  0
    2.4667   -2.6542    0.0000 O   0  0  0  0  0
    1.4042   -3.2792    0.0000 O   0  0  0  0  0
    0.6500   -2.8542    0.0000 O   0  0  0  0  0
    2.7667   -2.2167    0.0000 C   0  0  0  0  0
    0.8500   -3.3542    0.0000 C   0  0  0  0  0
    0.4875   -1.2000    0.0000 N   0  0  0  0  0
    0.0875   -2.0375    0.0000 O   0  0  0  0  0
    0.0042   -0.9667    0.0000 C   0  0  0  0  0
    3.2667   -2.0375    0.0000 C   0  0  0  0  0
    2.9667   -2.7167    0.0000 C   0  0  0  0  0
    0.3500   -3.5542    0.0000 C   0  0  0  0  0
    0.9500   -3.8792    0.0000 C   0  0  0  0  0
   -0.0208   -0.4375    0.0000 C   0  0  0  0  0
   -0.4333   -1.2667    0.0000 C   0  0  0  0  0
   -0.9208   -1.0292    0.0000 C   0  0  0  0  0
   -0.5125   -0.1875    0.0000 C   0  0  0  0  0
   -0.9625   -0.5000    0.0000 C   0  0  0  0  0
  2  1  1  0  0  0
  4  1  1  0  0  0
 10  1  1  0  0  0
  3  2  1  0  0  0
 11  2  1  0  0  0
  7  3  1  0  0  0
  3  6  1  0  0  0
  5  4  1  0  0  0
  9  4  1  0  0  0
  6  5  1  0  0  0
  8  5  1  0  0  0
 14  7  1  0  0  0
 15  7  2  0  0  0
 12  8  1  0  0  0
 12  9  1  0  0  0
 13 10  1  0  0  0
 13 11  1  0  0  0
 17 12  1  0  0  0
 18 12  1  0  0  0
 19 13  1  0  0  0
 20 13  1  0  0  0
 16 14  1  0  0  0
 21 16  2  0  0  0
 22 16  1  0  0  0
 24 21  1  0  0  0
 23 22  2  0  0  0
 25 23  1  0  0  0
 24 25  2  0  0  0
M  END
>  <ID>
6046585

>  <Supplier>
ChemBridge

>  <clogP>
2.150000000000000e+000

>  <RB>
2

>  <tPSA>
7.525000000000000e+001

>  <Hacc>
6

>  <Hdon>
1

>  <LogSw>
-3.584000000000000e+000

>  <Group>
3

$$$$
7963467
 OpenBabel07160817572D

 26 28  0  0  0  0  0  0  0  0999 V2000
    5.4792    2.7583    0.0000 C   0  0  0  0  0
    4.8000    3.0625    0.0000 N   0  0  0  0  0
    5.4042    2.0083    0.0000 N   0  0  0  0  0
    4.2917    2.5083    0.0000 C   0  0  0  0  0
    2.3625    2.0583    0.0000 C   0  0  0  0  0
    3.1042    1.9750    0.0000 N   0  0  0  0  0
    6.1292    3.1333    0.0000 C   0  0  0  0  0
    4.6667    1.8583    0.0000 O   0  0  0  0  0
    3.5500    2.5833    0.0000 C   0  0  0  0  0
    2.0542    2.7375    0.0000 C   0  0  0  0  0
    6.7792    2.7583    0.0000 C   0  0  0  0  0
    1.9250    1.4458    0.0000 O   0  0  0  0  0
    3.4167    1.2958    0.0000 C   0  0  0  0  0
    2.5000    3.3458    0.0000 C   0  0  0  0  0
    1.3125    2.8208    0.0000 C   0  0  0  0  0
    1.4500    4.1042    0.0000 C   0  0  0  0  0
    6.7792    2.0083    0.0000 Cl  0  0  0  0  0
    1.0042    3.5083    0.0000 C   0  0  0  0  0
    2.1917    4.0250    0.0000 C   0  0  0  0  0
    1.1417    4.7917    0.0000 Br  0  0  0  0  0
    6.1292    3.8833    0.0000 C   0  0  0  0  0
    7.4292    3.1333    0.0000 C   0  0  0  0  0
    4.1625    1.2125    0.0000 C   0  0  0  0  0
    2.9750    0.6833    0.0000 C   0  0  0  0  0
    6.7792    4.2500    0.0000 C   0  0  0  0  0
    7.4292    3.8833    0.0000 C   0  0  0  0  0
  2  1  1  0  0  0
  3  1  2  0  0  0
  7  1  1  0  0  0
  4  2  2  0  0  0
  8  3  1  0  0  0
  9  4  1  0  0  0
  8  4  1  0  0  0
  5  6  1  0  0  0
 10  5  1  0  0  0
 12  5  2  0  0  0
  6  9  1  0  0  0
 13  6  1  0  0  0
 11  7  2  0  0  0
 21  7  1  0  0  0
 14 10  1  0  0  0
 15 10  2  0  0  0
 17 11  1  0  0  0
 22 11  1  0  0  0
 23 13  1  0  0  0
 24 13  1  0  0  0
 19 14  2  0  0  0
 18 15  1  0  0  0
 16 18  2  0  0  0
 20 16  1  0  0  0
 16 19  1  0  0  0
 25 21  2  0  0  0
 26 22  2  0  0  0
 26 25  1  0  0  0
M  END
>  <ID>
7963467

>  <Supplier>
ChemBridge

>  <clogP>
4.489000000000003e+000

>  <RB>
4

>  <tPSA>
5.923000000000000e+001

>  <Hacc>
4

>  <Hdon>
0

>  <LogSw>
-6.202000000000000e+000

>  <Group>
1

>  <Core>
204

$$$$
6439791
 OpenBabel07160817572D

 34 37  0  0  0  0  0  0  0  0999 V2000
    6.0667   -6.7667    0.0000 N   0  0  0  0  0
    5.3125   -7.8292    0.0000 C   0  0  0  0  0
    4.1125   -7.4167    0.0000 C   0  0  0  0  0
    5.3125   -5.7250    0.0000 C   0  0  0  0  0
    4.1125   -6.1292    0.0000 C   0  0  0  0  0
    2.9792   -9.3792    0.0000 N   0  3  0  0  0
    2.9792   -8.0875    0.0000 C   0  0  0  0  0
    7.3500   -6.6667    0.0000 C   0  0  0  0  0
    9.7750   -4.1667    0.0000 C   0  0  0  0  0
   11.0500   -4.0292    0.0000 O   0  0  0  0  0
   13.0792   -4.9667    0.0000 C   0  0  0  0  0
    7.9125   -5.4917    0.0000 C   0  0  0  0  0
    9.2042   -5.3750    0.0000 C   0  0  0  0  0
   11.8042   -5.0667    0.0000 C   0  0  0  0  0
    5.7667   -9.1167    0.0000 O   0  0  0  0  0
    5.7667   -4.4750    0.0000 O   0  0  0  0  0
    1.8417  -10.0167    0.0000 O   0  5  0  0  0
    4.1125  -10.0167    0.0000 O   0  0  0  0  0
   13.8375   -6.0125    0.0000 C   0  0  0  0  0
    8.9750   -3.0792    0.0000 O   0  0  0  0  0
   13.6417   -3.8000    0.0000 O   0  0  0  0  0
   13.3167   -7.1917    0.0000 C   0  0  0  0  0
   15.1250   -5.9125    0.0000 C   0  0  0  0  0
    2.9792   -5.4917    0.0000 C   0  0  0  0  0
   15.8792   -6.9542    0.0000 C   0  0  0  0  0
   14.0667   -8.2792    0.0000 C   0  0  0  0  0
    8.1042   -7.7042    0.0000 C   0  0  0  0  0
   15.3167   -8.1750    0.0000 C   0  0  0  0  0
    1.8417   -7.4167    0.0000 C   0  0  0  0  0
    9.9542   -6.4375    0.0000 C   0  0  0  0  0
    1.8417   -6.1292    0.0000 C   0  0  0  0  0
    9.4250   -7.6125    0.0000 C   0  0  0  0  0
   11.1500   -6.1875    0.0000 C   0  0  0  0  0
   16.0000   -9.2667    0.0000 C   0  0  0  0  0
  2  1  1  0  0  0
  4  1  1  0  0  0
  8  1  1  0  0  0
  3  2  1  0  0  0
 15  2  2  0  0  0
  7  3  1  0  0  0
  5  3  2  0  0  0
  5  4  1  0  0  0
 16  4  2  0  0  0
 24  5  1  0  0  0
  6  7  1  0  0  0
 17  6  1  0  0  0
 18  6  2  0  0  0
 29  7  2  0  0  0
 12  8  2  0  0  0
 27  8  1  0  0  0
  9 13  1  0  0  0
 10  9  1  0  0  0
 20  9  2  0  0  0
 14 10  1  0  0  0
 11 14  1  0  0  0
 19 11  1  0  0  0
 21 11  2  0  0  0
 13 12  1  0  0  0
 13 30  2  0  0  0
 33 14  1  0  0  0
 22 19  1  0  0  0
 23 19  2  0  0  0
 26 22  2  0  0  0
 25 23  1  0  0  0
 31 24  2  0  0  0
 28 25  2  0  0  0
 28 26  1  0  0  0
 32 27  2  0  0  0
 34 28  1  0  0  0
 29 31  1  0  0  0
 30 32  1  0  0  0
M  END
>  <ID>
6439791

>  <Supplier>
ChemBridge

>  <clogP>
4.430000000000002e+000

>  <RB>
6

>  <tPSA>
1.238900000000000e+002

>  <Hacc>
7

>  <Hdon>
0

>  <LogSw>
-6.715000000000000e+000

>  <Group>
1

>  <Core>
217

$$$$
7580186
 OpenBabel07160817572D

 29 33  0  0  0  0  0  0  0  0999 V2000
    5.3417   -1.9125    0.0000 C   0  0  0  0  0
    4.6292   -1.5000    0.0000 C   0  0  0  0  0
    3.9167   -1.9125    0.0000 C   0  0  0  0  0
    5.3417   -2.7417    0.0000 C   0  0  0  0  0
    6.0542   -1.5042    0.0000 C   0  0  0  0  0
    3.9167   -2.7417    0.0000 C   0  0  0  0  0
    4.6292   -3.1500    0.0000 N   0  0  0  0  0
    4.6292   -0.6750    0.0000 C   0  0  0  0  0
    6.7667   -1.9250    0.0000 N   0  0  0  0  0
    3.2042   -1.5042    0.0000 C   0  0  0  0  0
    5.3417   -0.2625    0.0000 C   0  0  0  0  0
    5.3417    0.5708    0.0000 C   0  0  0  0  0
    4.6292    0.9833    0.0000 C   0  0  0  0  0
    5.9542    1.1208    0.0000 O   0  0  0  0  0
    6.0667   -0.6792    0.0000 O   0  0  0  0  0
    4.7917    1.7875    0.0000 O   0  0  0  0  0
    3.9167   -0.2625    0.0000 C   0  0  0  0  0
    5.6167    1.8708    0.0000 C   0  0  0  0  0
    3.2042   -0.6792    0.0000 O   0  0  0  0  0
    3.9167    0.5708    0.0000 C   0  0  0  0  0
    8.1917   -2.7625    0.0000 O   0  0  0  0  0
    3.2042   -3.1625    0.0000 C   0  0  0  0  0
    6.0542   -3.1542    0.0000 C   0  0  0  0  0
    7.4792   -1.5125    0.0000 C   0  0  0  0  0
    6.7625   -2.7500    0.0000 C   0  0  0  0  0
    2.4917   -1.9125    0.0000 C   0  0  0  0  0
    2.4917   -2.7417    0.0000 C   0  0  0  0  0
    7.4667   -3.1667    0.0000 C   0  0  0  0  0
    8.1917   -1.9292    0.0000 C   0  0  0  0  0
  2  1  1  0  0  0
  4  1  2  0  0  0
  5  1  1  0  0  0
  3  2  1  0  0  0
  8  2  1  0  0  0
 10  3  1  0  0  0
  6  3  2  0  0  0
  7  4  1  0  0  0
 23  4  1  0  0  0
  9  5  1  0  0  0
 15  5  2  0  0  0
  6  7  1  0  0  0
 22  6  1  0  0  0
 11  8  2  0  0  0
 17  8  1  0  0  0
 24  9  1  0  0  0
 25  9  1  0  0  0
 19 10  2  0  0  0
 26 10  1  0  0  0
 12 11  1  0  0  0
 14 12  1  0  0  0
 12 13  2  0  0  0
 13 20  1  0  0  0
 16 13  1  0  0  0
 18 14  1  0  0  0
 16 18  1  0  0  0
 20 17  2  0  0  0
 21 28  1  0  0  0
 21 29  1  0  0  0
 27 22  1  0  0  0
 29 24  1  0  0  0
 28 25  1  0  0  0
 27 26  1  0  0  0
M  END
>  <ID>
7580186

>  <Supplier>
ChemBridge

>  <clogP>
1.713000000000000e+000

>  <RB>
2

>  <tPSA>
7.709999999999999e+001

>  <Hacc>
5

>  <Hdon>
1

>  <LogSw>
-3.420000000000000e+000

>  <Group>
3

>  <Core>
086

$$$$
6991093
 OpenBabel07160817572D

 24 25  0  0  0  0  0  0  0  0999 V2000
   -1.1708    0.0500    0.0000 C   0  0  0  0  0
   -0.6708    0.3500    0.0000 C   0  0  0  0  0
   -0.6708    0.9500    0.0000 C   0  0  0  0  0
   -1.1708   -0.5500    0.0000 C   0  0  0  0  0
   -1.6958    0.3500    0.0000 C   0  0  0  0  0
   -2.2125    0.6708    0.0000 N   0  0  0  0  0
   -0.1333    1.8500    0.0000 C   0  0  0  0  0
   -0.1500    1.2500    0.0000 C   0  0  0  0  0
   -1.1708    1.2500    0.0000 C   0  0  0  0  0
   -1.1708    1.8500    0.0000 C   0  0  0  0  0
   -0.6708    2.1500    0.0000 C   0  0  0  0  0
   -1.6958   -0.8500    0.0000 S   0  0  0  0  0
    0.4042    2.1500    0.0000 C   0  0  0  0  0
    0.9292    1.8500    0.0000 O   0  0  0  0  0
   -0.6708   -0.8500    0.0000 N   0  0  0  0  0
    1.4292    2.1333    0.0000 C   0  0  0  0  0
    2.4667    2.7333    0.0000 C   0  0  0  0  0
    3.0042    3.0333    0.0000 Br  0  0  0  0  0
    1.4292    2.7333    0.0000 C   0  0  0  0  0
    1.9500    1.8333    0.0000 C   0  0  0  0  0
    1.9500    3.0333    0.0000 C   0  0  0  0  0
    2.4667    2.1333    0.0000 C   0  0  0  0  0
   -1.7125    0.9500    0.0000 C   0  0  0  0  0
   -0.6958    2.7500    0.0000 C   0  0  0  0  0
  2  1  2  0  0  0
  4  1  1  0  0  0
  5  1  1  0  0  0
  3  2  1  0  0  0
  8  3  2  0  0  0
  9  3  1  0  0  0
 12  4  2  0  0  0
 15  4  1  0  0  0
  6  5  3  0  0  0
  7  8  1  0  0  0
 13  7  1  0  0  0
  7 11  2  0  0  0
 10  9  2  0  0  0
 23  9  1  0  0  0
 11 10  1  0  0  0
 24 11  1  0  0  0
 14 13  1  0  0  0
 16 14  1  0  0  0
 19 16  2  0  0  0
 20 16  1  0  0  0
 17 22  1  0  0  0
 18 17  1  0  0  0
 17 21  2  0  0  0
 21 19  1  0  0  0
 22 20  2  0  0  0
M  END
>  <ID>
6991093

>  <Supplier>
ChemBridge

>  <clogP>
4.950000000000000e+000

>  <RB>
5

>  <tPSA>
5.904000000000000e+001

>  <Hacc>
2

>  <Hdon>
1

>  <LogSw>
-6.617999999999998e+000

>  <Group>
1

>  <Core>
109

$$$$
5424385
 OpenBabel07160817572D

 25 25  0  0  0  0  0  0  0  0999 V2000
    2.1292    3.0000    0.0000 C   0  0  0  0  0
   -0.5958    2.2125    0.0000 C   0  0  0  0  0
    2.8042    3.4000    0.0000 N   0  0  0  0  0
    0.0875    1.8125    0.0000 C   0  0  0  0  0
    2.1292    2.2125    0.0000 C   0  0  0  0  0
    1.4500    3.3958    0.0000 C   0  0  0  0  0
    0.7667    2.2125    0.0000 C   0  0  0  0  0
   -2.6333    1.0125    0.0000 C   0  0  0  0  0
   -2.6458    3.3833    0.0000 C   0  0  0  0  0
   -1.9500    2.2083    0.0000 N   0  0  0  0  0
   -3.9583    1.0000    0.0000 N   0  0  0  0  0
   -4.0000    3.3458    0.0000 N   0  0  0  0  0
    0.7667    3.0000    0.0000 C   0  0  0  0  0
    1.4500    1.8125    0.0000 C   0  0  0  0  0
   -1.2708    1.8125    0.0000 C   0  0  0  0  0
   -3.2958    0.6208    0.0000 C   0  0  0  0  0
   -3.3208    2.9708    0.0000 C   0  0  0  0  0
   -1.9500    2.9708    0.0000 C   0  0  0  0  0
   -2.6333    1.7958    0.0000 C   0  0  0  0  0
    3.4792    3.0208    0.0000 C   0  0  0  0  0
    2.8042    4.1792    0.0000 C   0  0  0  0  0
   -4.6125    0.6208    0.0000 C   0  0  0  0  0
   -4.6583    2.9458    0.0000 C   0  0  0  0  0
   -4.0208    4.0917    0.0000 C   0  0  0  0  0
   -3.9583    1.7625    0.0000 C   0  0  0  0  0
  3  1  1  0  0  0
  5  1  1  0  0  0
  6  1  2  0  0  0
  2  4  2  0  0  0
 15  2  1  0  0  0
 20  3  1  0  0  0
 21  3  1  0  0  0
  4  7  1  0  0  0
 14  5  2  0  0  0
 13  6  1  0  0  0
  7 13  2  0  0  0
 14  7  1  0  0  0
  8 19  1  0  0  0
 16  8  1  0  0  0
  9 18  1  0  0  0
 17  9  1  0  0  0
 10 15  1  0  0  0
 18 10  1  0  0  0
 19 10  1  0  0  0
 11 16  1  0  0  0
 22 11  1  0  0  0
 25 11  1  0  0  0
 12 17  1  0  0  0
 23 12  1  0  0  0
 24 12  1  0  0  0
M  END
>  <ID>
5424385

>  <Supplier>
ChemBridge

>  <clogP>
4.150000000000000e+000

>  <RB>
9

>  <tPSA>
1.296000000000000e+001

>  <Hacc>
3

>  <Hdon>
0

>  <LogSw>
-4.263000000000000e+000

>  <Group>
1

$$$$
5737820
 OpenBabel07160817572D

 18 19  0  0  0  0  0  0  0  0999 V2000
   -1.2833   -0.0875    0.0000 C   0  0  0  0  0
   -1.2833   -1.0292    0.0000 C   0  0  0  0  0
   -2.0958    0.3958    0.0000 C   0  0  0  0  0
   -2.0958   -1.5000    0.0000 C   0  0  0  0  0
   -2.8958   -0.0875    0.0000 C   0  0  0  0  0
    2.4292   -0.0667    0.0000 N   0  0  0  0  0
   -2.8958   -1.0292    0.0000 C   0  0  0  0  0
    4.3292   -0.8167    0.0000 O   0  0  0  0  0
   -0.7000   -1.3292    0.0000 Cl  0  0  0  0  0
   -2.1125    0.8625    0.0000 Cl  0  0  0  0  0
   -0.3708    0.3208    0.0000 O   0  0  0  0  0
   -3.4333   -1.2500    0.0000 Cl  0  0  0  0  0
    1.6000    0.2833    0.0000 C   0  0  0  0  0
    0.6792   -0.2292    0.0000 C   0  0  0  0  0
    3.1667    0.4708    0.0000 C   0  0  0  0  0
    2.5375   -0.9667    0.0000 C   0  0  0  0  0
    3.3792   -1.3375    0.0000 C   0  0  0  0  0
    4.0042    0.1000    0.0000 C   0  0  0  0  0
  2  1  2  0  0  0
  3  1  1  0  0  0
 11  1  1  0  0  0
  4  2  1  0  0  0
  9  2  1  0  0  0
  5  3  2  0  0  0
 10  3  1  0  0  0
  7  4  2  0  0  0
  7  5  1  0  0  0
  6 13  1  0  0  0
 15  6  1  0  0  0
 16  6  1  0  0  0
 12  7  1  0  0  0
  8 17  1  0  0  0
  8 18  1  0  0  0
 14 11  1  0  0  0
 13 14  1  0  0  0
 18 15  1  0  0  0
 17 16  1  0  0  0
M  END
>  <ID>
5737820

>  <Supplier>
ChemBridge

>  <clogP>
4.060000000000000e+000

>  <RB>
4

>  <tPSA>
2.170000000000000e+001

>  <Hacc>
3

>  <Hdon>
0

>  <LogSw>
-3.924000000000000e+000

>  <Group>
3

>  <Core>
318

$$$$
9142720
 OpenBabel07160817572D

 20 21  0  0  0  0  0  0  0  0999 V2000
    1.8167    1.3458    0.0000 C   0  0  0  0  0
    1.1750    1.7208    0.0000 N   0  0  0  0  0
    2.4667    1.7208    0.0000 C   0  0  0  0  0
    3.7667    1.7208    0.0000 C   0  0  0  0  0
    3.1167    1.3458    0.0000 C   0  0  0  0  0
   -0.7750    1.3458    0.0000 C   0  0  0  0  0
   -1.4250    1.7208    0.0000 C   0  0  0  0  0
    3.7667    2.4708    0.0000 C   0  0  0  0  0
    0.5250    1.3458    0.0000 C   0  0  0  0  0
    1.8167    0.5958    0.0000 O   0  0  0  0  0
   -0.1250    1.7208    0.0000 C   0  0  0  0  0
    2.4667    2.4708    0.0000 C   0  0  0  0  0
   -2.0750    1.3458    0.0000 O   0  0  0  0  0
    3.1167    2.8458    0.0000 C   0  0  0  0  0
    4.4167    1.3458    0.0000 F   0  0  0  0  0
    4.4167    2.8458    0.0000 F   0  0  0  0  0
   -0.7750    0.5958    0.0000 C   0  0  0  0  0
   -0.1250    0.2208    0.0000 C   0  0  0  0  0
    0.5250    0.5958    0.0000 C   0  0  0  0  0
   -1.4250    2.4708    0.0000 C   0  0  0  0  0
  2  1  1  0  0  0
  3  1  1  0  0  0
 10  1  2  0  0  0
  9  2  1  0  0  0
  5  3  2  0  0  0
 12  3  1  0  0  0
  4  5  1  0  0  0
 15  4  1  0  0  0
  8  4  2  0  0  0
  6 11  1  0  0  0
  7  6  1  0  0  0
 17  6  2  0  0  0
 13  7  2  0  0  0
 20  7  1  0  0  0
  8 14  1  0  0  0
 16  8  1  0  0  0
 11  9  2  0  0  0
 19  9  1  0  0  0
 14 12  2  0  0  0
 17 18  1  0  0  0
 18 19  2  0  0  0
M  END
>  <ID>
9142720

>  <Supplier>
ChemBridge

>  <clogP>
2.869000000000000e+000

>  <RB>
3

>  <tPSA>
4.616999999999997e+001

>  <Hacc>
2

>  <Hdon>
1

>  <LogSw>
-3.658000000000000e+000

>  <Group>
2

$$$$
7250319
 OpenBabel07160817572D

 22 25  0  0  0  0  0  0  0  0999 V2000
   -0.0833    0.6125    0.0000 N   0  0  0  0  0
    0.3167    1.3125    0.0000 C   0  0  0  0  0
   -0.0833    1.5333    0.0000 C   0  0  0  0  0
   -0.1833    0.1500    0.0000 C   0  0  0  0  0
    0.3167    0.8333    0.0000 C   0  0  0  0  0
   -0.4833    0.8333    0.0000 C   0  0  0  0  0
   -0.8833    0.6125    0.0000 C   0  0  0  0  0
   -0.4833    1.3125    0.0000 C   0  0  0  0  0
   -0.7833    0.1500    0.0000 C   0  0  0  0  0
    0.6542    1.6125    0.0000 S   0  0  0  0  0
    0.0167    1.9958    0.0000 C   0  0  0  0  0
    0.5000    2.0333    0.0000 S   0  0  0  0  0
   -1.2833    0.8333    0.0000 C   0  0  0  0  0
    0.1542   -0.1667    0.0000 O   0  0  0  0  0
   -0.8833    1.5333    0.0000 C   0  0  0  0  0
   -0.3000    2.3500    0.0000 S   0  0  0  0  0
   -1.1208   -0.1667    0.0000 O   0  0  0  0  0
   -1.2833    1.3125    0.0000 C   0  0  0  0  0
    0.7542    0.6958    0.0000 C   0  0  0  0  0
    0.7542    0.9958    0.0000 C   0  0  0  0  0
   -1.7333    1.4833    0.0000 O   0  0  0  0  0
   -2.1125    1.1708    0.0000 C   0  0  0  0  0
  4  1  1  0  0  0
  5  1  1  0  0  0
  6  1  1  0  0  0
  2  5  1  0  0  0
 10  2  1  0  0  0
  2  3  2  0  0  0
  3  8  1  0  0  0
 11  3  1  0  0  0
  9  4  1  0  0  0
 14  4  2  0  0  0
 19  5  1  0  0  0
 20  5  1  0  0  0
  7  6  1  0  0  0
  8  6  2  0  0  0
 13  7  2  0  0  0
  7  9  1  0  0  0
 15  8  1  0  0  0
 17  9  2  0  0  0
 12 10  1  0  0  0
 16 11  2  0  0  0
 12 11  1  0  0  0
 13 18  1  0  0  0
 18 15  2  0  0  0
 21 18  1  0  0  0
 22 21  1  0  0  0
M  END
>  <ID>
7250319

>  <Supplier>
ChemBridge

>  <clogP>
3.100000000000000e+000

>  <RB>
0

>  <tPSA>
4.661000000000000e+001

>  <Hacc>
3

>  <Hdon>
0

>  <LogSw>
-4.395000000000000e+000

>  <Group>
1

>  <Core>
184

$$$$
6844598
 OpenBabel07160817572D

 17 18  0  0  0  0  0  0  0  0999 V2000
    7.2750    3.5000    0.0000 C   0  0  0  0  0
    6.0625    2.8000    0.0000 C   0  0  0  0  0
    8.4875    4.1917    0.0000 C   0  0  0  0  0
    8.9542    2.8958    0.0000 O   0  0  0  0  0
    4.8500    2.1000    0.0000 C   0  0  0  0  0
    2.4250    2.1000    0.0000 C   0  0  0  0  0
    3.6375    2.8000    0.0000 O   0  0  0  0  0
    7.6000    5.2667    0.0000 C   0  0  0  0  0
    9.8875    4.4292    0.0000 C   0  0  0  0  0
    2.4250    0.7000    0.0000 C   0  0  0  0  0
    1.2125    2.8000    0.0000 C   0  0  0  0  0
   10.3542    5.7292    0.0000 C   0  0  0  0  0
    8.0667    6.5750    0.0000 C   0  0  0  0  0
    0.0000    2.1000    0.0000 C   0  0  0  0  0
    1.2125    0.0000    0.0000 C   0  0  0  0  0
    9.4667    6.8042    0.0000 C   0  0  0  0  0
    0.0000    0.7000    0.0000 C   0  0  0  0  0
  2  1  3  0  0  0
  3  1  1  0  0  0
  5  2  1  0  0  0
  4  3  1  0  0  0
  8  3  1  0  0  0
  9  3  1  0  0  0
  7  5  1  0  0  0
  6  7  1  0  0  0
 10  6  2  0  0  0
 11  6  1  0  0  0
 13  8  1  0  0  0
 12  9  1  0  0  0
 15 10  1  0  0  0
 14 11  2  0  0  0
 16 12  1  0  0  0
 16 13  1  0  0  0
 17 14  1  0  0  0
 15 17  2  0  0  0
M  END
>  <ID>
6844598

>  <Supplier>
ChemBridge

>  <clogP>
4.119999999999997e+000

>  <RB>
4

>  <tPSA>
2.946000000000000e+001

>  <Hacc>
2

>  <Hdon>
1

>  <LogSw>
-3.889000000000000e+000

>  <Group>
3

$$$$
9129347
 OpenBabel07160817572D

 17 18  0  0  0  0  0  0  0  0999 V2000
    2.8625    1.7125    0.0000 C   0  0  0  0  0
    3.3042    1.1083    0.0000 N   0  0  0  0  0
    3.3042    2.3208    0.0000 N   0  0  0  0  0
    4.0167    1.3375    0.0000 C   0  0  0  0  0
    2.1125    1.7125    0.0000 C   0  0  0  0  0
    4.0167    2.0875    0.0000 O   0  0  0  0  0
    1.6667    2.3208    0.0000 S   0  0  0  0  0
    5.9167    0.7583    0.0000 C   0  0  0  0  0
    5.3042    1.2000    0.0000 N   0  0  0  0  0
    1.6667    1.1083    0.0000 C   0  0  0  0  0
    0.9542    2.0875    0.0000 C   0  0  0  0  0
    0.9542    1.3375    0.0000 C   0  0  0  0  0
    5.8375    0.0125    0.0000 O   0  0  0  0  0
    4.6250    0.8958    0.0000 C   0  0  0  0  0
    6.6000    1.0708    0.0000 C   0  0  0  0  0
    7.2042    0.6250    0.0000 C   0  0  0  0  0
    7.8917    0.9333    0.0000 C   0  0  0  0  0
  2  1  1  0  0  0
  3  1  2  0  0  0
  5  1  1  0  0  0
  4  2  2  0  0  0
  6  3  1  0  0  0
 14  4  1  0  0  0
  6  4  1  0  0  0
  7  5  1  0  0  0
 10  5  2  0  0  0
 11  7  1  0  0  0
  8  9  1  0  0  0
 13  8  2  0  0  0
 15  8  1  0  0  0
  9 14  1  0  0  0
 12 10  1  0  0  0
 11 12  2  0  0  0
 16 15  1  0  0  0
 17 16  1  0  0  0
M  END
>  <ID>
9129347

>  <Supplier>
ChemBridge

>  <clogP>
1.355000000000000e+000

>  <RB>
3

>  <tPSA>
6.802000000000000e+001

>  <Hacc>
4

>  <Hdon>
1

>  <LogSw>
-2.191000000000000e+000

>  <Group>
2

>  <Core>
204

$$$$
6844596
 OpenBabel07160817572D

 31 33  0  0  0  0  0  0  0  0999 V2000
    0.2000    0.5625    0.0000 S   0  0  0  0  0
    0.7500    0.9500    0.0000 C   0  0  0  0  0
   -0.3708    0.9458    0.0000 C   0  0  0  0  0
   -0.1708    1.6333    0.0000 N   0  0  0  0  0
    0.5292    1.6333    0.0000 N   0  0  0  0  0
    4.6167    0.9708    0.0000 C   0  0  0  0  0
   -4.1000    0.1500    0.0000 C   0  0  0  0  0
   -3.4500    0.4208    0.0000 C   0  0  0  0  0
    3.9167    1.0625    0.0000 C   0  0  0  0  0
    2.5875    1.2958    0.0000 C   0  0  0  0  0
   -2.1958    0.8958    0.0000 C   0  0  0  0  0
    2.8292    0.6500    0.0000 N   0  0  0  0  0
   -2.7125    1.3208    0.0000 N   0  0  0  0  0
   -1.0125    0.7000    0.0000 S   0  0  0  0  0
    1.4500    0.8708    0.0000 S   0  0  0  0  0
    3.5167    0.5333    0.0000 C   0  0  0  0  0
   -3.3625    1.0958    0.0000 C   0  0  0  0  0
    4.8875    0.3500    0.0000 C   0  0  0  0  0
   -4.6458    0.5833    0.0000 C   0  0  0  0  0
    3.0167    1.8333    0.0000 O   0  0  0  0  0
   -2.3208    0.2000    0.0000 O   0  0  0  0  0
   -4.5500    1.2625    0.0000 C   0  0  0  0  0
    4.4667   -0.2000    0.0000 C   0  0  0  0  0
    1.9042    1.4125    0.0000 C   0  0  0  0  0
   -1.5458    1.1333    0.0000 C   0  0  0  0  0
   -4.2083   -0.5292    0.0000 F   0  0  0  0  0
    5.0500    1.5000    0.0000 F   0  0  0  0  0
   -3.9208    1.5208    0.0000 C   0  0  0  0  0
    3.7875   -0.1167    0.0000 C   0  0  0  0  0
   -5.2708    0.3333    0.0000 F   0  0  0  0  0
    5.5667    0.2958    0.0000 F   0  0  0  0  0
  2  1  1  0  0  0
  3  1  1  0  0  0
  5  2  2  0  0  0
 15  2  1  0  0  0
  4  3  2  0  0  0
 14  3  1  0  0  0
  4  5  1  0  0  0
  6  9  2  0  0  0
 27  6  1  0  0  0
 18  6  1  0  0  0
  7  8  2  0  0  0
 26  7  1  0  0  0
 19  7  1  0  0  0
  8 17  1  0  0  0
  9 16  1  0  0  0
 10 24  1  0  0  0
 12 10  1  0  0  0
 20 10  2  0  0  0
 11 25  1  0  0  0
 13 11  1  0  0  0
 21 11  2  0  0  0
 16 12  1  0  0  0
 17 13  1  0  0  0
 25 14  1  0  0  0
 24 15  1  0  0  0
 29 16  2  0  0  0
 28 17  2  0  0  0
 18 23  2  0  0  0
 31 18  1  0  0  0
 19 22  2  0  0  0
 30 19  1  0  0  0
 22 28  1  0  0  0
 23 29  1  0  0  0
M  END
>  <ID>
6844596

>  <Supplier>
ChemBridge

>  <clogP>
3.110000000000000e+000

>  <RB>
8

>  <tPSA>
8.398000000000002e+001

>  <Hacc>
4

>  <Hdon>
2

>  <LogSw>
-5.416000000000000e+000

>  <Group>
1

>  <Core>
248

$$$$
7250312
 OpenBabel07160817572D

 32 34  0  0  0  0  0  0  0  0999 V2000
    0.2875    1.1125    0.0000 S   0  0  0  0  0
   -4.1208    2.1708    0.0000 S   0  0  0  0  0
   -0.3333    0.7625    0.0000 N   0  0  0  0  0
   -3.5000    1.8208    0.0000 N   0  0  0  0  0
    0.9042    1.4625    0.0000 C   0  0  0  0  0
   -4.7458    2.5208    0.0000 C   0  0  0  0  0
   -0.0625    1.7333    0.0000 O   0  0  0  0  0
    0.6375    0.4833    0.0000 O   0  0  0  0  0
   -3.7625    2.7958    0.0000 O   0  0  0  0  0
   -4.4708    1.5458    0.0000 O   0  0  0  0  0
    1.5292    1.1000    0.0000 C   0  0  0  0  0
    0.9167    2.1708    0.0000 C   0  0  0  0  0
   -5.3625    2.1625    0.0000 C   0  0  0  0  0
   -4.7500    3.2333    0.0000 C   0  0  0  0  0
   -3.4958    1.1000    0.0000 C   0  0  0  0  0
   -0.9500    1.1208    0.0000 C   0  0  0  0  0
   -2.1958    1.1208    0.0000 C   0  0  0  0  0
    2.1542    2.1625    0.0000 C   0  0  0  0  0
   -5.9958    3.2208    0.0000 C   0  0  0  0  0
   -2.8333    0.7625    0.0000 C   0  0  0  0  0
   -1.5708    0.7625    0.0000 C   0  0  0  0  0
    2.1500    1.4500    0.0000 C   0  0  0  0  0
    1.5375    2.5208    0.0000 C   0  0  0  0  0
   -5.3708    3.5833    0.0000 C   0  0  0  0  0
   -5.9833    2.5208    0.0000 C   0  0  0  0  0
    2.7792    2.5208    0.0000 O   0  0  0  0  0
   -6.6042    3.5708    0.0000 O   0  0  0  0  0
   -2.1958   -0.3375    0.0000 C   0  0  0  0  0
   -1.5708    0.0458    0.0000 C   0  0  0  0  0
   -2.8333    0.0458    0.0000 C   0  0  0  0  0
    3.3875    2.1625    0.0000 C   0  0  0  0  0
   -6.6167    4.2792    0.0000 C   0  0  0  0  0
  3  1  1  0  0  0
  5  1  1  0  0  0
  7  1  2  0  0  0
  8  1  2  0  0  0
  2  4  1  0  0  0
  6  2  1  0  0  0
  9  2  2  0  0  0
 10  2  2  0  0  0
 16  3  1  0  0  0
  4 15  1  0  0  0
 11  5  2  0  0  0
 12  5  1  0  0  0
 13  6  1  0  0  0
 14  6  2  0  0  0
 22 11  1  0  0  0
 23 12  2  0  0  0
 25 13  2  0  0  0
 24 14  1  0  0  0
 15 20  1  0  0  0
 21 16  1  0  0  0
 17 21  1  0  0  0
 20 17  2  0  0  0
 18 23  1  0  0  0
 26 18  1  0  0  0
 18 22  2  0  0  0
 19 24  2  0  0  0
 27 19  1  0  0  0
 25 19  1  0  0  0
 30 20  1  0  0  0
 29 21  2  0  0  0
 31 26  1  0  0  0
 32 27  1  0  0  0
 28 29  1  0  0  0
 30 28  2  0  0  0
M  END
>  <ID>
7250312

>  <Supplier>
ChemBridge

>  <clogP>
3.790000000000000e+000

>  <RB>
6

>  <tPSA>
1.108000000000000e+002

>  <Hacc>
8

>  <Hdon>
2

>  <LogSw>
-5.910000000000000e+000

>  <Group>
2

>  <Core>
519

$$$$
7250311
 OpenBabel07160817572D

 36 41  0  0  0  0  0  0  0  0999 V2000
   -1.8000    2.5208    0.0000 C   0  0  0  0  0
   -2.4125    2.9583    0.0000 C   0  0  0  0  0
   -1.1833    2.9333    0.0000 S   0  0  0  0  0
   -2.1500    3.6833    0.0000 C   0  0  0  0  0
   -1.8208    1.7708    0.0000 N   0  0  0  0  0
   -1.1625    1.3958    0.0000 C   0  0  0  0  0
   -1.4000    3.6708    0.0000 C   0  0  0  0  0
   -1.1625    0.6333    0.0000 C   0  0  0  0  0
   -1.1625   -0.9042    0.0000 N   0  0  0  0  0
   -1.8208   -0.5292    0.0000 C   0  0  0  0  0
   -3.1208    2.7125    0.0000 C   0  0  0  0  0
   -1.8208    0.2500    0.0000 C   0  0  0  0  0
   -0.5000    0.2500    0.0000 C   0  0  0  0  0
   -0.5000   -0.5292    0.0000 C   0  0  0  0  0
   -2.4833   -0.9042    0.0000 C   0  0  0  0  0
   -3.7833   -0.9042    0.0000 C   0  0  0  0  0
   -3.1208   -0.5292    0.0000 C   0  0  0  0  0
   -3.7833   -1.6667    0.0000 C   0  0  0  0  0
   -4.5208   -0.6875    0.0000 O   0  0  0  0  0
   -4.5208   -1.9000    0.0000 O   0  0  0  0  0
   -0.5000    1.7708    0.0000 O   0  0  0  0  0
   -4.9458   -1.2875    0.0000 C   0  0  0  0  0
   -3.2458    1.9958    0.0000 O   0  0  0  0  0
   -2.4833   -1.6667    0.0000 C   0  0  0  0  0
   -3.1208   -2.0500    0.0000 C   0  0  0  0  0
   -3.6958    3.2083    0.0000 N   0  0  0  0  0
   -2.6958    4.1500    0.0000 C   0  0  0  0  0
   -0.8458    4.1667    0.0000 C   0  0  0  0  0
    0.1375    0.6333    0.0000 C   0  0  0  0  0
    0.1375   -0.9042    0.0000 C   0  0  0  0  0
   -2.6708    4.9167    0.0000 C   0  0  0  0  0
   -0.8333    4.9167    0.0000 C   0  0  0  0  0
    0.8000    0.2500    0.0000 C   0  0  0  0  0
    0.8000   -0.5292    0.0000 C   0  0  0  0  0
   -1.3833    5.4292    0.0000 C   0  0  0  0  0
   -2.1333    5.4375    0.0000 C   0  0  0  0  0
  2  1  2  0  0  0
  3  1  1  0  0  0
  5  1  1  0  0  0
  4  2  1  0  0  0
 11  2  1  0  0  0
  7  3  1  0  0  0
 27  4  1  0  0  0
  7  4  2  0  0  0
  6  5  1  0  0  0
  8  6  1  0  0  0
 21  6  2  0  0  0
 28  7  1  0  0  0
 12  8  2  0  0  0
 13  8  1  0  0  0
  9 14  1  0  0  0
  9 10  2  0  0  0
 10 12  1  0  0  0
 15 10  1  0  0  0
 23 11  2  0  0  0
 26 11  1  0  0  0
 14 13  2  0  0  0
 29 13  1  0  0  0
 30 14  1  0  0  0
 17 15  1  0  0  0
 24 15  2  0  0  0
 16 17  2  0  0  0
 19 16  1  0  0  0
 16 18  1  0  0  0
 18 25  2  0  0  0
 20 18  1  0  0  0
 22 19  1  0  0  0
 22 20  1  0  0  0
 25 24  1  0  0  0
 31 27  1  0  0  0
 32 28  1  0  0  0
 33 29  2  0  0  0
 34 30  2  0  0  0
 36 31  1  0  0  0
 35 32  1  0  0  0
 34 33  1  0  0  0
 35 36  1  0  0  0
M  END
>  <ID>
7250311

>  <Supplier>
ChemBridge

>  <clogP>
6.420000000000000e+000

>  <RB>
4

>  <tPSA>
1.035400000000000e+002

>  <Hacc>
5

>  <Hdon>
2

>  <LogSw>
-8.324000000000000e+000

>  <Group>
1

>  <Core>
097

$$$$
9106789
 OpenBabel07160817572D

 19 20  0  0  0  0  0  0  0  0999 V2000
   -0.0333    1.9583    0.0000 C   0  0  0  0  0
   -0.6750    1.5750    0.0000 N   0  0  0  0  0
   -0.0333    2.7083    0.0000 O   0  0  0  0  0
   -2.6625    1.8833    0.0000 O   0  0  0  0  0
    0.6167    1.5750    0.0000 C   0  0  0  0  0
   -1.3250    1.9583    0.0000 C   0  0  0  0  0
    1.9167    1.5750    0.0000 C   0  0  0  0  0
   -1.9750    1.5750    0.0000 C   0  0  0  0  0
    3.2167    0.8250    0.0000 C   0  0  0  0  0
    1.2667    1.9583    0.0000 C   0  0  0  0  0
    2.5667    1.9583    0.0000 C   0  0  0  0  0
    1.9167    0.8250    0.0000 C   0  0  0  0  0
    3.2167    1.5750    0.0000 C   0  0  0  0  0
    2.5667    0.4500    0.0000 C   0  0  0  0  0
   -3.1625    1.3208    0.0000 C   0  0  0  0  0
    3.8667    0.4500    0.0000 C   0  0  0  0  0
   -2.0583    0.8333    0.0000 C   0  0  0  0  0
    3.8667   -0.3000    0.0000 C   0  0  0  0  0
   -2.7875    0.6708    0.0000 C   0  0  0  0  0
  2  1  1  0  0  0
  3  1  2  0  0  0
  5  1  1  0  0  0
  6  2  1  0  0  0
  4  8  1  0  0  0
 15  4  1  0  0  0
 10  5  1  0  0  0
  8  6  1  0  0  0
  7 10  1  0  0  0
 11  7  1  0  0  0
 12  7  2  0  0  0
 17  8  1  0  0  0
  9 14  2  0  0  0
 16  9  1  0  0  0
  9 13  1  0  0  0
 13 11  2  0  0  0
 14 12  1  0  0  0
 19 15  1  0  0  0
 18 16  1  0  0  0
 19 17  1  0  0  0
M  END
>  <ID>
9106789

>  <Supplier>
ChemBridge

>  <clogP>
2.895000000000000e+000

>  <RB>
5

>  <tPSA>
3.833000000000000e+001

>  <Hacc>
2

>  <Hdon>
1

>  <LogSw>
-3.579000000000000e+000

>  <Group>
2

$$$$
6497759
 OpenBabel07160817572D

 24 26  0  0  0  0  0  0  0  0999 V2000
   -4.2333    1.4958    0.0000 C   0  0  0  0  0
   -3.6625    1.8333    0.0000 C   0  0  0  0  0
    1.5375    2.0458    0.0000 C   0  0  0  0  0
   -4.2333    0.8208    0.0000 C   0  0  0  0  0
   -3.6625    0.4833    0.0000 C   0  0  0  0  0
   -3.0833    1.4958    0.0000 C   0  0  0  0  0
    2.3000    1.6000    0.0000 C   0  0  0  0  0
    0.7667    1.6125    0.0000 C   0  0  0  0  0
   -3.0833    0.8208    0.0000 C   0  0  0  0  0
   -0.8625    1.8958    0.0000 C   0  0  0  0  0
   -2.3625    1.8708    0.0000 O   0  0  0  0  0
    0.4042    1.8458    0.0000 O   0  0  0  0  0
    2.6500    1.8458    0.0000 O   0  0  0  0  0
    1.5167    0.2833    0.0000 C   0  0  0  0  0
   -4.8625    1.8958    0.0000 C   0  0  0  0  0
   -1.6625    1.4458    0.0000 C   0  0  0  0  0
   -0.2333    1.5000    0.0000 C   0  0  0  0  0
    0.7500    0.7458    0.0000 C   0  0  0  0  0
    2.2792    0.7208    0.0000 C   0  0  0  0  0
   -4.8625    0.4500    0.0000 C   0  0  0  0  0
    3.1375    1.5958    0.0000 C   0  0  0  0  0
    3.8000    2.0458    0.0000 C   0  0  0  0  0
   -5.4958    1.5333    0.0000 C   0  0  0  0  0
   -5.4958    0.8125    0.0000 C   0  0  0  0  0
  2  1  2  0  0  0
  4  1  1  0  0  0
 15  1  1  0  0  0
  6  2  1  0  0  0
  3  8  1  0  0  0
  7  3  2  0  0  0
  5  4  2  0  0  0
 20  4  1  0  0  0
  9  5  1  0  0  0
 11  6  1  0  0  0
  6  9  2  0  0  0
 13  7  1  0  0  0
  7 19  1  0  0  0
  8 12  1  0  0  0
 18  8  2  0  0  0
 10 16  1  0  0  0
 17 10  1  0  0  0
 16 11  1  0  0  0
 12 17  1  0  0  0
 21 13  1  0  0  0
 14 18  1  0  0  0
 19 14  2  0  0  0
 23 15  2  0  0  0
 24 20  2  0  0  0
 22 21  1  0  0  0
 24 23  1  0  0  0
M  END
>  <ID>
6497759

>  <Supplier>
ChemBridge

>  <clogP>
5.990000000000000e+000

>  <RB>
6

>  <tPSA>
2.769000000000000e+001

>  <Hacc>
3

>  <Hdon>
0

>  <LogSw>
-6.666999999999998e+000

>  <Group>
2

>  <Core>
107

$$$$
7981972
 OpenBabel07160817572D

 21 23  0  0  0  0  0  0  0  0999 V2000
    4.2667    1.8708    0.0000 C   0  0  0  0  0
    4.9500    1.5708    0.0000 N   0  0  0  0  0
    1.0167    2.9958    0.0000 N   0  3  0  0  0
    4.3417    2.6208    0.0000 S   0  0  0  0  0
    3.6167    1.4958    0.0000 S   0  0  0  0  0
    1.6667    2.6208    0.0000 C   0  0  0  0  0
    2.3167    1.4958    0.0000 C   0  0  0  0  0
    5.4542    2.1208    0.0000 C   0  0  0  0  0
    2.9667    1.8708    0.0000 C   0  0  0  0  0
    5.0792    2.7708    0.0000 C   0  0  0  0  0
    1.6667    1.8708    0.0000 C   0  0  0  0  0
    1.0167    3.7458    0.0000 O   0  5  0  0  0
    0.3667    2.6208    0.0000 O   0  0  0  0  0
    2.3167    2.9958    0.0000 C   0  0  0  0  0
    2.9667    2.6208    0.0000 C   0  0  0  0  0
    2.3167    0.7458    0.0000 C   0  0  0  0  0
    1.6667    0.3708    0.0000 O   0  0  0  0  0
    6.2042    2.1208    0.0000 C   0  0  0  0  0
    5.4542    3.4208    0.0000 C   0  0  0  0  0
    6.5792    2.7708    0.0000 C   0  0  0  0  0
    6.2042    3.4208    0.0000 C   0  0  0  0  0
  2  1  2  0  0  0
  4  1  1  0  0  0
  5  1  1  0  0  0
  8  2  1  0  0  0
  3  6  1  0  0  0
 12  3  1  0  0  0
 13  3  2  0  0  0
 10  4  1  0  0  0
  9  5  1  0  0  0
  6 14  2  0  0  0
 11  6  1  0  0  0
  7  9  1  0  0  0
 11  7  2  0  0  0
 16  7  1  0  0  0
 18  8  2  0  0  0
  8 10  1  0  0  0
 15  9  2  0  0  0
 19 10  2  0  0  0
 14 15  1  0  0  0
 17 16  2  0  0  0
 20 18  1  0  0  0
 21 19  1  0  0  0
 20 21  2  0  0  0
M  END
>  <ID>
7981972

>  <Supplier>
ChemBridge

>  <clogP>
4.387000000000000e+000

>  <RB>
3

>  <tPSA>
7.309999999999999e+001

>  <Hacc>
4

>  <Hdon>
0

>  <LogSw>
-5.643999999999998e+000

>  <Group>
1

>  <Core>
031

$$$$
7123482
 OpenBabel07160817572D

 25 26  0  0  0  0  0  0  0  0999 V2000
    5.7417   -4.4667    0.0000 S   0  0  0  0  0
    5.7417   -3.6417    0.0000 N   0  0  0  0  0
   10.7375   -3.2417    0.0000 N   0  3  0  0  0
    5.0250   -3.2292    0.0000 C   0  0  0  0  0
    6.4542   -3.2292    0.0000 C   0  0  0  0  0
    7.1667   -3.6417    0.0000 C   0  0  0  0  0
   10.0167   -3.6500    0.0000 C   0  0  0  0  0
    9.3042   -3.2292    0.0000 C   0  0  0  0  0
    6.3250   -5.0542    0.0000 O   0  0  0  0  0
    6.5667   -4.4667    0.0000 O   0  0  0  0  0
   11.4500   -3.6542    0.0000 O   0  5  0  0  0
    7.8792   -3.2292    0.0000 N   0  0  0  0  0
   10.7417   -2.4167    0.0000 O   0  0  0  0  0
    5.0292   -2.4042    0.0000 C   0  0  0  0  0
    8.5875   -3.6417    0.0000 C   0  0  0  0  0
    7.1667   -4.4667    0.0000 O   0  0  0  0  0
    5.0250   -4.8792    0.0000 C   0  0  0  0  0
    5.7417   -1.9792    0.0000 F   0  0  0  0  0
    4.3125   -3.6542    0.0000 C   0  0  0  0  0
   10.0125   -4.4792    0.0000 C   0  0  0  0  0
    9.3000   -4.8875    0.0000 C   0  0  0  0  0
    8.5875   -4.4667    0.0000 C   0  0  0  0  0
    4.3167   -1.9917    0.0000 C   0  0  0  0  0
    3.5917   -3.2292    0.0000 C   0  0  0  0  0
    3.5917   -2.4042    0.0000 C   0  0  0  0  0
  2  1  1  0  0  0
  9  1  2  0  0  0
 10  1  2  0  0  0
 17  1  1  0  0  0
  4  2  1  0  0  0
  5  2  1  0  0  0
  3  7  1  0  0  0
 11  3  1  0  0  0
 13  3  2  0  0  0
 14  4  2  0  0  0
 19  4  1  0  0  0
  6  5  1  0  0  0
 12  6  1  0  0  0
 16  6  2  0  0  0
  7  8  1  0  0  0
 20  7  2  0  0  0
  8 15  2  0  0  0
 15 12  1  0  0  0
 18 14  1  0  0  0
 23 14  1  0  0  0
 22 15  1  0  0  0
 24 19  2  0  0  0
 20 21  1  0  0  0
 21 22  2  0  0  0
 23 25  2  0  0  0
 25 24  1  0  0  0
M  END
>  <ID>
7123482

>  <Supplier>
ChemBridge

>  <clogP>
2.400000000000000e+000

>  <RB>
4

>  <tPSA>
1.096200000000000e+002

>  <Hacc>
5

>  <Hdon>
1

>  <LogSw>
-4.318000000000000e+000

>  <Group>
3

>  <Core>
084

$$$$
6646560
 OpenBabel07160817572D

 18 19  0  0  0  0  0  0  0  0999 V2000
   -1.0625    1.0125    0.0000 C   0  0  0  0  0
   -2.1958   -0.8792    0.0000 C   0  0  0  0  0
   -1.0625   -0.1500    0.0000 S   0  0  0  0  0
   -3.3125   -0.1500    0.0000 N   0  0  0  0  0
   -3.3125    1.0125    0.0000 C   0  0  0  0  0
    0.2292    1.6500    0.0000 C   0  0  0  0  0
   -2.1958   -2.3375    0.0000 S   0  0  0  0  0
    1.4500    0.8958    0.0000 O   0  0  0  0  0
    0.2292    3.1083    0.0000 O   0  0  0  0  0
   -4.6208   -0.8667    0.0000 C   0  0  0  0  0
   -4.6000    1.6500    0.0000 C   0  0  0  0  0
    1.4500   -0.4167    0.0000 C   0  0  0  0  0
    2.6875   -1.1375    0.0000 C   0  0  0  0  0
    2.6875   -2.6000    0.0000 C   0  0  0  0  0
    3.9292   -0.4292    0.0000 C   0  0  0  0  0
    5.2375   -1.1042    0.0000 C   0  0  0  0  0
    3.9792   -3.2875    0.0000 C   0  0  0  0  0
    5.2375   -2.5542    0.0000 C   0  0  0  0  0
  3  1  1  0  0  0
  5  1  2  0  0  0
  6  1  1  0  0  0
  2  3  1  0  0  0
  7  2  2  0  0  0
  4  2  1  0  0  0
  4  5  1  0  0  0
 10  4  1  0  0  0
 11  5  1  0  0  0
  8  6  1  0  0  0
  9  6  2  0  0  0
 12  8  1  0  0  0
 13 12  1  0  0  0
 14 13  2  0  0  0
 15 13  1  0  0  0
 17 14  1  0  0  0
 16 15  2  0  0  0
 18 16  1  0  0  0
 17 18  2  0  0  0
M  END
>  <ID>
6646560

>  <Supplier>
ChemBridge

>  <clogP>
3.780000000000000e+000

>  <RB>
4

>  <tPSA>
3.123000000000000e+001

>  <Hacc>
2

>  <Hdon>
0

>  <LogSw>
-4.466000000000000e+000

>  <Group>
1

$$$$
9116942
 OpenBabel07160817572D

 19 19  0  0  0  0  0  0  0  0999 V2000
    6.1792    1.2625    0.0000 C   0  0  0  0  0
    5.5292    0.8875    0.0000 C   0  0  0  0  0
    6.1792    2.0208    0.0000 O   0  0  0  0  0
    6.8292    0.8875    0.0000 N   0  0  0  0  0
    4.8792    1.2625    0.0000 C   0  0  0  0  0
    5.5292    0.1375    0.0000 C   0  0  0  0  0
    4.2292    0.1375    0.0000 C   0  0  0  0  0
    4.8792   -0.2375    0.0000 C   0  0  0  0  0
    4.2292    0.8875    0.0000 C   0  0  0  0  0
    3.5792   -0.2375    0.0000 O   0  0  0  0  0
    1.6292    0.1375    0.0000 O   0  0  0  0  0
    7.4792    1.2625    0.0000 C   0  0  0  0  0
    2.9292    0.1375    0.0000 C   0  0  0  0  0
    2.2792   -0.2375    0.0000 C   0  0  0  0  0
    0.9875   -0.2375    0.0000 C   0  0  0  0  0
    8.1292    0.8875    0.0000 C   0  0  0  0  0
    8.7792    1.2625    0.0000 C   0  0  0  0  0
    0.3375    0.1375    0.0000 C   0  0  0  0  0
    9.4292    0.8875    0.0000 C   0  0  0  0  0
  2  1  1  0  0  0
  3  1  2  0  0  0
  4  1  1  0  0  0
  5  2  2  0  0  0
  6  2  1  0  0  0
 12  4  1  0  0  0
  9  5  1  0  0  0
  8  6  2  0  0  0
  7  8  1  0  0  0
 10  7  1  0  0  0
  7  9  2  0  0  0
 13 10  1  0  0  0
 11 14  1  0  0  0
 15 11  1  0  0  0
 16 12  1  0  0  0
 14 13  1  0  0  0
 18 15  1  0  0  0
 17 16  1  0  0  0
 19 17  1  0  0  0
M  END
>  <ID>
9116942

>  <Supplier>
ChemBridge

>  <clogP>
2.928000000000000e+000

>  <RB>
5

>  <tPSA>
4.756000000000000e+001

>  <Hacc>
3

>  <Hdon>
1

>  <LogSw>
-3.676000000000000e+000

>  <Group>
2

$$$$
6039960
 OpenBabel07160817572D

 29 32  0  0  0  0  0  0  0  0999 V2000
   -2.7958    0.9208    0.0000 C   0  0  0  0  0
   -3.2333    1.5125    0.0000 N   0  0  0  0  0
   -3.2333    0.2833    0.0000 N   0  0  0  0  0
   -3.9458    1.2833    0.0000 C   0  0  0  0  0
   -3.9458    0.5208    0.0000 C   0  0  0  0  0
   -0.8708    0.3208    0.0000 C   0  0  0  0  0
   -2.0333    0.9500    0.0000 S   0  0  0  0  0
    2.5667   -0.3500    0.0000 C   0  0  0  0  0
    2.9542   -1.0042    0.0000 C   0  0  0  0  0
   -0.4958   -0.3500    0.0000 N   0  0  0  0  0
   -4.5958    1.6625    0.0000 C   0  0  0  0  0
   -0.5125    0.9958    0.0000 O   0  0  0  0  0
   -4.5958    0.1458    0.0000 C   0  0  0  0  0
   -1.6333    0.3000    0.0000 C   0  0  0  0  0
    1.8042   -0.3500    0.0000 C   0  0  0  0  0
    0.2667   -0.3375    0.0000 C   0  0  0  0  0
   -5.2708    1.2833    0.0000 C   0  0  0  0  0
    3.7167   -0.9875    0.0000 C   0  0  0  0  0
   -5.2708    0.5208    0.0000 C   0  0  0  0  0
    1.4292   -1.0042    0.0000 C   0  0  0  0  0
    1.4292    0.3000    0.0000 C   0  0  0  0  0
    0.6667    0.3208    0.0000 C   0  0  0  0  0
    0.6667   -1.0042    0.0000 C   0  0  0  0  0
   -5.9125    1.6500    0.0000 C   0  0  0  0  0
    4.1000   -1.6542    0.0000 C   0  0  0  0  0
    4.1000   -0.3375    0.0000 C   0  0  0  0  0
    4.8542   -0.3500    0.0000 C   0  0  0  0  0
    4.8542   -1.6542    0.0000 C   0  0  0  0  0
    5.2375   -1.0042    0.0000 C   0  0  0  0  0
  2  1  2  0  0  0
  3  1  1  0  0  0
  7  1  1  0  0  0
  4  2  1  0  0  0
  5  3  1  0  0  0
 11  4  1  0  0  0
  5  4  2  0  0  0
 13  5  1  0  0  0
  6 14  1  0  0  0
 10  6  1  0  0  0
 12  6  2  0  0  0
 14  7  1  0  0  0
  8 15  1  0  0  0
  9  8  2  0  0  0
 18  9  1  0  0  0
 16 10  1  0  0  0
 17 11  2  0  0  0
 19 13  2  0  0  0
 15 20  1  0  0  0
 15 21  2  0  0  0
 22 16  2  0  0  0
 23 16  1  0  0  0
 24 17  1  0  0  0
 19 17  1  0  0  0
 25 18  2  0  0  0
 26 18  1  0  0  0
 20 23  2  0  0  0
 21 22  1  0  0  0
 28 25  1  0  0  0
 27 26  2  0  0  0
 29 27  1  0  0  0
 28 29  2  0  0  0
M  END
>  <ID>
6039960

>  <Supplier>
ChemBridge

>  <clogP>
5.850000000000000e+000

>  <RB>
6

>  <tPSA>
5.778000000000000e+001

>  <Hacc>
2

>  <Hdon>
2

>  <LogSw>
-7.108000000000000e+000

>  <Group>
1

>  <Core>
012

$$$$
6598688
 OpenBabel07160817572D

 23 24  0  0  0  0  0  0  0  0999 V2000
   11.4917    1.2333    0.0000 N   0  3  0  0  0
    4.4750    1.2625    0.0000 C   0  0  0  0  0
    3.7750    2.4833    0.0000 N   0  0  0  0  0
   10.0917    1.2333    0.0000 C   0  0  0  0  0
    5.8750    1.2625    0.0000 N   0  0  0  0  0
    9.3917    2.4625    0.0000 C   0  0  0  0  0
    2.3750    2.4833    0.0000 C   0  0  0  0  0
    7.2750    1.2583    0.0000 C   0  0  0  0  0
    7.9917    2.4708    0.0000 C   0  0  0  0  0
    1.6750    6.1042    0.0000 C   0  0  0  0  0
    1.6750    3.6958    0.0000 C   0  0  0  0  0
    2.3750    4.9000    0.0000 C   0  0  0  0  0
   12.1875    0.0000    0.0000 O   0  5  0  0  0
    3.7750    0.0500    0.0000 S   0  0  0  0  0
   12.2042    2.4333    0.0000 O   0  0  0  0  0
    0.2875    6.2542    0.0000 O   0  0  0  0  0
    2.2417    7.3875    0.0000 C   0  0  0  0  0
    0.0000    7.6167    0.0000 C   0  0  0  0  0
    9.3875    0.0333    0.0000 C   0  0  0  0  0
    7.9750    0.0458    0.0000 C   0  0  0  0  0
    1.6750    1.2625    0.0000 O   0  0  0  0  0
    1.2042    8.3167    0.0000 C   0  0  0  0  0
    7.3042    3.6958    0.0000 Cl  0  0  0  0  0
  4  1  1  0  0  0
 13  1  1  0  0  0
 15  1  2  0  0  0
  2  5  1  0  0  0
  3  2  1  0  0  0
 14  2  2  0  0  0
  7  3  1  0  0  0
  6  4  1  0  0  0
 19  4  2  0  0  0
  5  8  1  0  0  0
  9  6  2  0  0  0
 11  7  1  0  0  0
 21  7  2  0  0  0
  8 20  2  0  0  0
  8  9  1  0  0  0
 23  9  1  0  0  0
 10 12  1  0  0  0
 16 10  1  0  0  0
 17 10  2  0  0  0
 12 11  2  0  0  0
 18 16  1  0  0  0
 22 17  1  0  0  0
 18 22  2  0  0  0
 20 19  1  0  0  0
M  END
>  <ID>
6598688

>  <Supplier>
ChemBridge

>  <clogP>
4.270000000000001e+000

>  <RB>
3

>  <tPSA>
9.741000000000000e+001

>  <Hacc>
4

>  <Hdon>
2

>  <LogSw>
-5.801000000000000e+000

>  <Group>
2

>  <Core>
435

$$$$
6598687
 OpenBabel07160817572D

 23 25  0  0  0  0  0  0  0  0999 V2000
   -1.4833    0.6125    0.0000 N   0  0  0  0  0
   -2.1000    1.2708    0.0000 C   0  0  0  0  0
   -1.9333   -0.2042    0.0000 C   0  0  0  0  0
   -2.9333    0.9125    0.0000 C   0  0  0  0  0
   -2.8333   -0.0042    0.0000 C   0  0  0  0  0
   -0.5625    0.7458    0.0000 C   0  0  0  0  0
    0.0000    0.0000    0.0000 C   0  0  0  0  0
    0.9167    0.0000    0.0000 N   0  0  0  0  0
    1.7292    0.4958    0.0000 C   0  0  0  0  0
    2.5042    0.0833    0.0000 C   0  0  0  0  0
    3.3042    0.5458    0.0000 C   0  0  0  0  0
   -1.5208   -1.0500    0.0000 O   0  0  0  0  0
   -1.8833    2.2083    0.0000 O   0  0  0  0  0
   -0.4500   -0.7875    0.0000 O   0  0  0  0  0
    1.6792    1.4208    0.0000 C   0  0  0  0  0
    3.2667    1.5000    0.0000 C   0  0  0  0  0
    2.5375   -0.8500    0.0000 F   0  0  0  0  0
    2.4292    1.8958    0.0000 C   0  0  0  0  0
    4.0542    1.9958    0.0000 F   0  0  0  0  0
   -3.7833    1.2708    0.0000 C   0  0  0  0  0
   -3.5833   -0.5792    0.0000 C   0  0  0  0  0
   -4.4333   -0.1875    0.0000 C   0  0  0  0  0
   -4.5333    0.7000    0.0000 C   0  0  0  0  0
  2  1  1  0  0  0
  3  1  1  0  0  0
  6  1  1  0  0  0
  4  2  1  0  0  0
 13  2  2  0  0  0
  5  3  1  0  0  0
 12  3  2  0  0  0
 20  4  2  0  0  0
  4  5  1  0  0  0
 21  5  2  0  0  0
  7  6  1  0  0  0
  8  7  1  0  0  0
 14  7  2  0  0  0
  9  8  1  0  0  0
 10  9  1  0  0  0
 15  9  2  0  0  0
 11 10  2  0  0  0
 17 10  1  0  0  0
 16 11  1  0  0  0
 18 15  1  0  0  0
 16 18  2  0  0  0
 19 16  1  0  0  0
 23 20  1  0  0  0
 22 21  1  0  0  0
 23 22  2  0  0  0
M  END
>  <ID>
6598687

>  <Supplier>
ChemBridge

>  <clogP>
2.290000000000000e+000

>  <RB>
3

>  <tPSA>
6.647999999999998e+001

>  <Hacc>
3

>  <Hdon>
1

>  <LogSw>
-3.462000000000000e+000

>  <Group>
3

$$$$
6719406
 OpenBabel07160817572D

 24 25  0  0  0  0  0  0  0  0999 V2000
    5.7375   -4.8292    0.0000 S   0  0  0  0  0
    5.7375   -4.0042    0.0000 N   0  0  0  0  0
    6.4500   -3.5875    0.0000 C   0  0  0  0  0
    5.0167   -3.5917    0.0000 C   0  0  0  0  0
    7.1667   -4.0000    0.0000 C   0  0  0  0  0
    5.0167   -2.7625    0.0000 C   0  0  0  0  0
    4.3042   -2.3500    0.0000 C   0  0  0  0  0
    6.5292   -5.0417    0.0000 O   0  0  0  0  0
    6.1417   -5.5417    0.0000 O   0  0  0  0  0
    7.8792   -3.5875    0.0000 N   0  0  0  0  0
    3.5917   -2.7625    0.0000 C   0  0  0  0  0
    4.3042   -4.0042    0.0000 C   0  0  0  0  0
    7.1667   -4.8250    0.0000 O   0  0  0  0  0
    3.5917   -3.5917    0.0000 C   0  0  0  0  0
    5.0250   -5.2417    0.0000 C   0  0  0  0  0
    8.5917   -4.0000    0.0000 C   0  0  0  0  0
    4.3042   -1.5250    0.0000 Cl  0  0  0  0  0
   10.0167   -4.8250    0.0000 C   0  0  0  0  0
    2.8792   -2.3500    0.0000 Cl  0  0  0  0  0
   10.7292   -5.2375    0.0000 I   0  0  0  0  0
    9.3042   -3.5792    0.0000 C   0  0  0  0  0
    8.5917   -4.8250    0.0000 C   0  0  0  0  0
   10.0167   -4.0000    0.0000 C   0  0  0  0  0
    9.3000   -5.2375    0.0000 C   0  0  0  0  0
  2  1  1  0  0  0
  8  1  2  0  0  0
  9  1  2  0  0  0
 15  1  1  0  0  0
  3  2  1  0  0  0
  4  2  1  0  0  0
  5  3  1  0  0  0
  6  4  1  0  0  0
 12  4  2  0  0  0
 10  5  1  0  0  0
 13  5  2  0  0  0
  7  6  2  0  0  0
 17  7  1  0  0  0
 11  7  1  0  0  0
 16 10  1  0  0  0
 11 14  2  0  0  0
 19 11  1  0  0  0
 14 12  1  0  0  0
 21 16  1  0  0  0
 22 16  2  0  0  0
 18 24  2  0  0  0
 20 18  1  0  0  0
 18 23  1  0  0  0
 23 21  2  0  0  0
 24 22  1  0  0  0
M  END
>  <ID>
6719406

>  <Supplier>
ChemBridge

>  <clogP>
5.119999999999997e+000

>  <RB>
4

>  <tPSA>
6.647999999999998e+001

>  <Hacc>
3

>  <Hdon>
1

>  <LogSw>
-7.210000000000000e+000

>  <Group>
1

>  <Core>
084

$$$$
7572979
 OpenBabel07160817572D

 31 33  0  0  0  0  0  0  0  0999 V2000
    2.7500   -1.0042    0.0000 C   0  0  0  0  0
   -1.5375   -5.1167    0.0000 C   0  0  0  0  0
   -2.2583   -5.5292    0.0000 C   0  0  0  0  0
    3.4667   -1.4125    0.0000 N   0  0  0  0  0
   -0.8208   -3.0667    0.0000 C   0  0  0  0  0
    2.0375   -1.4167    0.0000 C   0  0  0  0  0
   -2.2583   -6.3542    0.0000 C   0  0  0  0  0
   -1.5333   -4.2917    0.0000 O   0  0  0  0  0
   -0.8250   -5.5417    0.0000 C   0  0  0  0  0
    2.7417   -0.1792    0.0000 O   0  0  0  0  0
   -0.1083   -2.6625    0.0000 O   0  0  0  0  0
   -1.5333   -2.6625    0.0000 O   0  0  0  0  0
    1.3167   -1.0042    0.0000 C   0  0  0  0  0
    2.0375   -2.2500    0.0000 C   0  0  0  0  0
    4.1792   -1.0000    0.0000 C   0  0  0  0  0
   -0.8125   -3.8917    0.0000 C   0  0  0  0  0
   -2.9708   -5.1125    0.0000 C   0  0  0  0  0
    0.6042   -2.2500    0.0000 C   0  0  0  0  0
   -1.5458   -6.7750    0.0000 C   0  0  0  0  0
   -0.8333   -6.3667    0.0000 C   0  0  0  0  0
    1.3167   -2.6625    0.0000 C   0  0  0  0  0
    0.6042   -1.4250    0.0000 C   0  0  0  0  0
    5.6042   -0.1667    0.0000 C   0  0  0  0  0
    4.1667   -0.1792    0.0000 C   0  0  0  0  0
    4.8917   -1.4125    0.0000 C   0  0  0  0  0
    5.6042   -0.9917    0.0000 C   0  0  0  0  0
    4.8792    0.2375    0.0000 C   0  0  0  0  0
   -2.9708   -4.2875    0.0000 C   0  0  0  0  0
   -3.6875   -5.5250    0.0000 C   0  0  0  0  0
   -0.1208   -6.7875    0.0000 C   0  0  0  0  0
    6.3167    0.2458    0.0000 C   0  0  0  0  0
  4  1  1  0  0  0
  6  1  1  0  0  0
 10  1  2  0  0  0
  2  8  1  0  0  0
  3  2  1  0  0  0
  9  2  2  0  0  0
  7  3  2  0  0  0
 17  3  1  0  0  0
 15  4  1  0  0  0
  5 11  1  0  0  0
 12  5  2  0  0  0
 16  5  1  0  0  0
 13  6  2  0  0  0
 14  6  1  0  0  0
  7 19  1  0  0  0
  8 16  1  0  0  0
 20  9  1  0  0  0
 11 18  1  0  0  0
 22 13  1  0  0  0
 21 14  2  0  0  0
 24 15  1  0  0  0
 25 15  2  0  0  0
 28 17  1  0  0  0
 29 17  1  0  0  0
 18 21  1  0  0  0
 22 18  2  0  0  0
 19 20  2  0  0  0
 30 20  1  0  0  0
 23 26  2  0  0  0
 31 23  1  0  0  0
 23 27  1  0  0  0
 27 24  2  0  0  0
 26 25  1  0  0  0
M  END
>  <ID>
7572979

>  <Supplier>
ChemBridge

>  <clogP>
5.744000000000000e+000

>  <RB>
7

>  <tPSA>
6.463000000000000e+001

>  <Hacc>
4

>  <Hdon>
1

>  <LogSw>
-7.443000000000001e+000

>  <Group>
2

>  <Core>
314

$$$$
6815090
 OpenBabel07160817572D

 24 27  0  0  0  0  0  0  0  0999 V2000
    5.6375   -2.5000    0.0000 N   0  0  0  0  0
    6.3375   -2.9042    0.0000 C   0  0  0  0  0
    4.2417   -1.6792    0.0000 S   0  0  0  0  0
    5.6417   -1.6917    0.0000 C   0  0  0  0  0
    4.9417   -2.9000    0.0000 C   0  0  0  0  0
    4.9417   -1.2792    0.0000 C   0  0  0  0  0
    4.2417   -2.4875    0.0000 C   0  0  0  0  0
    7.1042   -2.4625    0.0000 N   0  0  0  0  0
    6.3292   -3.7917    0.0000 O   0  0  0  0  0
    9.2042   -2.8667    0.0000 N   0  0  0  0  0
    7.8042   -2.8542    0.0000 C   0  0  0  0  0
    8.5042   -2.4542    0.0000 C   0  0  0  0  0
    6.3375   -1.2917    0.0000 C   0  0  0  0  0
    4.9375   -3.7042    0.0000 C   0  0  0  0  0
    3.5417   -2.8875    0.0000 C   0  0  0  0  0
    4.9500   -0.4792    0.0000 C   0  0  0  0  0
    9.9042   -2.4542    0.0000 C   0  0  0  0  0
    8.5042   -1.6500    0.0000 C   0  0  0  0  0
    4.2375   -4.1042    0.0000 C   0  0  0  0  0
    6.3417   -0.4917    0.0000 C   0  0  0  0  0
    5.6417   -0.0792    0.0000 C   0  0  0  0  0
    3.5375   -3.6917    0.0000 C   0  0  0  0  0
    9.9125   -1.6500    0.0000 C   0  0  0  0  0
    9.2042   -1.2417    0.0000 C   0  0  0  0  0
  2  1  1  0  0  0
  4  1  1  0  0  0
  5  1  1  0  0  0
  8  2  1  0  0  0
  9  2  2  0  0  0
  3  7  1  0  0  0
  6  3  1  0  0  0
  6  4  2  0  0  0
 13  4  1  0  0  0
  7  5  1  0  0  0
 14  5  2  0  0  0
 16  6  1  0  0  0
 15  7  2  0  0  0
 11  8  1  0  0  0
 10 12  1  0  0  0
 17 10  2  0  0  0
 12 11  1  0  0  0
 18 12  2  0  0  0
 20 13  2  0  0  0
 19 14  1  0  0  0
 15 22  1  0  0  0
 16 21  2  0  0  0
 23 17  1  0  0  0
 24 18  1  0  0  0
 22 19  2  0  0  0
 21 20  1  0  0  0
 23 24  2  0  0  0
M  END
>  <ID>
6815090

>  <Supplier>
ChemBridge

>  <clogP>
2.280000000000000e+000

>  <RB>
2

>  <tPSA>
4.523000000000000e+001

>  <Hacc>
2

>  <Hdon>
1

>  <LogSw>
-3.388000000000000e+000

>  <Group>
3

$$$$
7572977
 OpenBabel07160817572D

 21 22  0  0  0  0  0  0  0  0999 V2000
    5.4417   -7.0292    0.0000 S   0  0  0  0  0
    5.4417   -7.8542    0.0000 N   0  0  0  0  0
    6.1542   -8.2667    0.0000 C   0  0  0  0  0
    6.8750   -7.8625    0.0000 C   0  0  0  0  0
    5.4417   -6.2000    0.0000 C   0  0  0  0  0
    6.2750   -7.0292    0.0000 O   0  0  0  0  0
    4.6167   -7.0250    0.0000 O   0  0  0  0  0
    7.5917   -8.2792    0.0000 N   0  0  0  0  0
    6.8792   -7.0292    0.0000 O   0  0  0  0  0
    4.7250   -5.7875    0.0000 C   0  0  0  0  0
    6.1542   -5.7792    0.0000 C   0  0  0  0  0
    5.4292   -4.5417    0.0000 C   0  0  0  0  0
    6.1542   -4.9500    0.0000 C   0  0  0  0  0
    4.7167   -4.9625    0.0000 C   0  0  0  0  0
    5.4292   -3.7167    0.0000 F   0  0  0  0  0
    8.3125   -7.8667    0.0000 C   0  0  0  0  0
    4.7250   -8.2667    0.0000 C   0  0  0  0  0
    9.0667   -8.2000    0.0000 C   0  0  0  0  0
    8.3917   -7.0417    0.0000 C   0  0  0  0  0
    9.2125   -6.8625    0.0000 C   0  0  0  0  0
    9.6250   -7.5792    0.0000 C   0  0  0  0  0
  2  1  1  0  0  0
  5  1  1  0  0  0
  6  1  2  0  0  0
  7  1  2  0  0  0
  3  2  1  0  0  0
 17  2  1  0  0  0
  4  3  1  0  0  0
  8  4  1  0  0  0
  9  4  2  0  0  0
 10  5  1  0  0  0
 11  5  2  0  0  0
 16  8  1  0  0  0
 14 10  2  0  0  0
 13 11  1  0  0  0
 12 13  2  0  0  0
 15 12  1  0  0  0
 14 12  1  0  0  0
 18 16  1  0  0  0
 19 16  1  0  0  0
 21 18  1  0  0  0
 20 19  1  0  0  0
 20 21  1  0  0  0
M  END
>  <ID>
7572977

>  <Supplier>
ChemBridge

>  <clogP>
2.187000000000000e+000

>  <RB>
4

>  <tPSA>
6.647999999999998e+001

>  <Hacc>
4

>  <Hdon>
1

>  <LogSw>
-2.772000000000000e+000

>  <Group>
3

>  <Core>
084

$$$$
6642584
 OpenBabel07160817572D

 21 22  0  0  0  0  0  0  0  0999 V2000
   -1.8500   -1.1542    0.0000 N   0  0  0  0  0
   -2.6000   -1.1542    0.0000 C   0  0  0  0  0
   -1.4833   -0.5292    0.0000 C   0  0  0  0  0
    1.4875    0.7208    0.0000 N   0  0  0  0  0
   -1.8458    0.1208    0.0000 S   0  0  0  0  0
   -2.9833   -1.7792    0.0000 O   0  0  0  0  0
   -2.9833   -0.5167    0.0000 C   0  0  0  0  0
   -0.7333   -0.5292    0.0000 N   0  0  0  0  0
    2.9875    0.6958    0.0000 O   0  0  0  0  0
    0.7500    0.7125    0.0000 C   0  0  0  0  0
    0.3667    0.1000    0.0000 C   0  0  0  0  0
    1.8792    1.3500    0.0000 C   0  0  0  0  0
    1.8542    0.0708    0.0000 C   0  0  0  0  0
   -0.3708    0.1125    0.0000 C   0  0  0  0  0
    2.6167    1.3333    0.0000 C   0  0  0  0  0
    2.6000    0.0708    0.0000 C   0  0  0  0  0
   -2.6125    0.1333    0.0000 C   0  0  0  0  0
   -3.7333   -0.5000    0.0000 C   0  0  0  0  0
   -4.1000    0.1458    0.0000 C   0  0  0  0  0
   -2.9708    0.7500    0.0000 C   0  0  0  0  0
   -3.7208    0.7708    0.0000 C   0  0  0  0  0
  2  1  1  0  0  0
  3  1  1  0  0  0
  6  2  2  0  0  0
  7  2  1  0  0  0
  5  3  2  0  0  0
  8  3  1  0  0  0
  4 10  1  0  0  0
 12  4  1  0  0  0
 13  4  1  0  0  0
 17  7  1  0  0  0
 18  7  1  0  0  0
 14  8  1  0  0  0
  9 16  1  0  0  0
 15  9  1  0  0  0
 10 11  1  0  0  0
 11 14  1  0  0  0
 15 12  1  0  0  0
 16 13  1  0  0  0
 20 17  1  0  0  0
 19 18  1  0  0  0
 21 19  1  0  0  0
 21 20  1  0  0  0
M  END
>  <ID>
6642584

>  <Supplier>
ChemBridge

>  <clogP>
4.000000000000000e+000

>  <RB>
5

>  <tPSA>
5.359999999999999e+001

>  <Hacc>
3

>  <Hdon>
2

>  <LogSw>
-4.902000000000000e+000

>  <Group>
3

>  <Core>
071

$$$$
6642585
 OpenBabel07160817572D

 20 21  0  0  0  0  0  0  0  0999 V2000
    2.8167   -2.5542    0.0000 N   0  3  0  0  0
    7.8125   -3.7792    0.0000 N   0  0  0  0  0
    7.1000   -4.1917    0.0000 C   0  0  0  0  0
    6.3792   -3.7792    0.0000 C   0  0  0  0  0
    3.5375   -2.9667    0.0000 C   0  0  0  0  0
    9.2292   -2.9417    0.0000 N   0  0  0  0  0
    2.8167   -1.7292    0.0000 O   0  5  0  0  0
    5.6750   -4.1875    0.0000 C   0  0  0  0  0
    2.1042   -2.9750    0.0000 O   0  0  0  0  0
    7.8000   -2.9542    0.0000 C   0  0  0  0  0
    8.5250   -4.1792    0.0000 C   0  0  0  0  0
    7.1000   -5.0167    0.0000 O   0  0  0  0  0
    3.5417   -3.7917    0.0000 C   0  0  0  0  0
    4.2500   -2.5500    0.0000 C   0  0  0  0  0
    9.2375   -3.7667    0.0000 C   0  0  0  0  0
    8.5167   -2.5292    0.0000 C   0  0  0  0  0
    4.9625   -3.7792    0.0000 C   0  0  0  0  0
    4.2542   -4.1917    0.0000 C   0  0  0  0  0
    4.9625   -2.9542    0.0000 C   0  0  0  0  0
    9.9417   -2.5292    0.0000 C   0  0  0  0  0
  5  1  1  0  0  0
  7  1  1  0  0  0
  9  1  2  0  0  0
  2  3  1  0  0  0
 10  2  1  0  0  0
 11  2  1  0  0  0
  3  4  1  0  0  0
 12  3  2  0  0  0
  4  8  2  0  0  0
 13  5  1  0  0  0
 14  5  2  0  0  0
  6 15  1  0  0  0
 20  6  1  0  0  0
 16  6  1  0  0  0
  8 17  1  0  0  0
 16 10  1  0  0  0
 15 11  1  0  0  0
 18 13  2  0  0  0
 19 14  1  0  0  0
 17 19  2  0  0  0
 17 18  1  0  0  0
M  END
>  <ID>
6642585

>  <Supplier>
ChemBridge

>  <clogP>
2.080000000000000e+000

>  <RB>
2

>  <tPSA>
6.669000000000000e+001

>  <Hacc>
4

>  <Hdon>
0

>  <LogSw>
-3.375000000000000e+000

>  <Group>
3

>  <Core>
435

$$$$
7934675
 OpenBabel07160817572D

 23 25  0  0  0  0  0  0  0  0999 V2000
    2.0417    0.8750    0.0000 C   0  0  0  0  0
    2.3417    1.5625    0.0000 N   0  0  0  0  0
    1.2917    0.9583    0.0000 O   0  0  0  0  0
    1.7917    2.0625    0.0000 C   0  0  0  0  0
    1.1417    1.6875    0.0000 C   0  0  0  0  0
    3.0792    1.7208    0.0000 C   0  0  0  0  0
    5.5500    0.9125    0.0000 C   0  0  0  0  0
    4.8167    0.7583    0.0000 N   0  0  0  0  0
    4.3167    1.3208    0.0000 C   0  0  0  0  0
    3.5792    1.1583    0.0000 C   0  0  0  0  0
    2.4167    0.2250    0.0000 O   0  0  0  0  0
    6.0542    0.3583    0.0000 C   0  0  0  0  0
    5.7792    1.6333    0.0000 C   0  0  0  0  0
    4.5500    2.0333    0.0000 O   0  0  0  0  0
    6.7875    0.5125    0.0000 C   0  0  0  0  0
    6.5167    1.7833    0.0000 C   0  0  0  0  0
    7.0167    1.2250    0.0000 C   0  0  0  0  0
    1.7917    2.8125    0.0000 C   0  0  0  0  0
    0.4917    2.0625    0.0000 C   0  0  0  0  0
    5.8167   -0.3542    0.0000 C   0  0  0  0  0
    6.7500    2.4958    0.0000 C   0  0  0  0  0
    1.1417    3.1875    0.0000 C   0  0  0  0  0
    0.4917    2.8125    0.0000 C   0  0  0  0  0
  2  1  1  0  0  0
  3  1  1  0  0  0
 11  1  2  0  0  0
  4  2  1  0  0  0
  6  2  1  0  0  0
  5  3  1  0  0  0
 18  4  1  0  0  0
  5  4  2  0  0  0
 19  5  1  0  0  0
 10  6  1  0  0  0
  7  8  1  0  0  0
 12  7  2  0  0  0
 13  7  1  0  0  0
  8  9  1  0  0  0
  9 10  1  0  0  0
 14  9  2  0  0  0
 15 12  1  0  0  0
 20 12  1  0  0  0
 16 13  2  0  0  0
 15 17  2  0  0  0
 17 16  1  0  0  0
 21 16  1  0  0  0
 22 18  2  0  0  0
 23 19  2  0  0  0
 23 22  1  0  0  0
M  END
>  <ID>
7934675

>  <Supplier>
ChemBridge

>  <clogP>
2.729000000000000e+000

>  <RB>
4

>  <tPSA>
6.424000000000000e+001

>  <Hacc>
3

>  <Hdon>
1

>  <LogSw>
-3.794000000000000e+000

>  <Group>
1

$$$$
7801560
 OpenBabel07160817572D

 32 34  0  0  0  0  0  0  0  0999 V2000
   -9.8625   -0.2542    0.0000 C   0  0  0  0  0
   -8.8375    2.2458    0.0000 S   0  0  0  0  0
  -12.4792   -0.0917    0.0000 C   0  0  0  0  0
  -10.8792    3.9208    0.0000 C   0  0  0  0  0
  -13.1292    2.5333    0.0000 C   0  0  0  0  0
  -13.5417   10.6667    0.0000 N   0  3  0  0  0
   -8.3792   -2.7042    0.0000 C   0  0  0  0  0
  -10.9625    6.7417    0.0000 C   0  0  0  0  0
  -13.3375    7.9250    0.0000 C   0  0  0  0  0
   -1.6708   -5.0000    0.0000 C   0  0  0  0  0
   -5.6958   -2.7042    0.0000 N   0  0  0  0  0
  -15.5875    3.8375    0.0000 C   0  0  0  0  0
   -4.3833   -5.0000    0.0000 N   0  0  0  0  0
  -11.3292   12.1042    0.0000 O   0  5  0  0  0
   10.5500   -7.3792    0.0000 C   0  0  0  0  0
  -16.0000   11.7667    0.0000 O   0  0  0  0  0
   -0.2833   -2.6500    0.0000 S   0  0  0  0  0
   -9.6542   -5.1250    0.0000 O   0  0  0  0  0
  -15.5875    6.6542    0.0000 C   0  0  0  0  0
   11.9167   -9.7042    0.0000 C   0  0  0  0  0
    7.8292   -7.3792    0.0000 C   0  0  0  0  0
  -14.1917   -2.2625    0.0000 Cl  0  0  0  0  0
   -0.2708   -7.2875    0.0000 N   0  0  0  0  0
   10.5500  -12.1042    0.0000 C   0  0  0  0  0
    6.4500   -9.7042    0.0000 C   0  0  0  0  0
    7.8417  -12.1042    0.0000 C   0  0  0  0  0
   11.8917   -5.0292    0.0000 O   0  0  0  0  0
   14.6292   -9.6917    0.0000 O   0  0  0  0  0
    2.4542   -7.3417    0.0000 C   0  0  0  0  0
    3.7375   -9.6792    0.0000 C   0  0  0  0  0
   14.6042   -5.0167    0.0000 C   0  0  0  0  0
   16.0000  -12.0292    0.0000 C   0  0  0  0  0
  2  1  1  0  0  0
  3  1  2  0  0  0
  7  1  1  0  0  0
  4  2  1  0  0  0
  5  3  1  0  0  0
 22  3  1  0  0  0
  8  4  1  0  0  0
  5  4  2  0  0  0
 12  5  1  0  0  0
  6  9  1  0  0  0
 14  6  1  0  0  0
 16  6  2  0  0  0
 11  7  1  0  0  0
 18  7  2  0  0  0
  9  8  2  0  0  0
 19  9  1  0  0  0
 10 13  1  0  0  0
 17 10  2  0  0  0
 23 10  1  0  0  0
 13 11  1  0  0  0
 19 12  2  0  0  0
 15 21  2  0  0  0
 27 15  1  0  0  0
 20 15  1  0  0  0
 20 24  2  0  0  0
 28 20  1  0  0  0
 21 25  1  0  0  0
 29 23  1  0  0  0
 24 26  1  0  0  0
 25 30  1  0  0  0
 26 25  2  0  0  0
 31 27  1  0  0  0
 32 28  1  0  0  0
 30 29  1  0  0  0
M  END
>  <ID>
7801560

>  <Supplier>
ChemBridge

>  <clogP>
3.540000000000000e+000

>  <RB>
5

>  <tPSA>
1.147600000000000e+002

>  <Hacc>
5

>  <Hdon>
3

>  <LogSw>
-6.221000000000000e+000

>  <Group>
1

>  <Core>
351

$$$$
7514290
 OpenBabel07160817572D

 31 33  0  0  0  0  0  0  0  0999 V2000
    6.7500   -1.8292    0.0000 N   0  0  0  0  0
    7.4292   -1.3542    0.0000 C   0  0  0  0  0
    6.0792   -1.3417    0.0000 C   0  0  0  0  0
    7.1875   -0.5542    0.0000 N   0  0  0  0  0
    6.3542   -0.5500    0.0000 N   0  0  0  0  0
    9.7500   -4.2167    0.0000 C   0  0  0  0  0
    8.9042   -4.9667    0.0000 C   0  0  0  0  0
    3.9792   -1.0042    0.0000 C   0  0  0  0  0
    7.8250   -4.6042    0.0000 N   0  0  0  0  0
    3.5000   -0.3292    0.0000 C   0  0  0  0  0
    8.2167   -1.6167    0.0000 S   0  0  0  0  0
    7.5917   -3.4917    0.0000 C   0  0  0  0  0
    4.8125   -0.9167    0.0000 O   0  0  0  0  0
    2.6792   -0.4042    0.0000 C   0  0  0  0  0
    5.2917   -1.5917    0.0000 C   0  0  0  0  0
   10.8292   -4.5792    0.0000 C   0  0  0  0  0
    3.6417   -1.7542    0.0000 C   0  0  0  0  0
    6.5125   -3.1292    0.0000 O   0  0  0  0  0
    8.4417   -2.7292    0.0000 C   0  0  0  0  0
    9.5292   -3.1125    0.0000 Cl  0  0  0  0  0
    6.7417   -2.6625    0.0000 C   0  0  0  0  0
    3.8375    0.4250    0.0000 C   0  0  0  0  0
    2.3292   -1.1667    0.0000 C   0  0  0  0  0
    2.8125   -1.8417    0.0000 C   0  0  0  0  0
   11.6667   -3.8375    0.0000 Cl  0  0  0  0  0
    9.1250   -6.0750    0.0000 C   0  0  0  0  0
   10.2042   -6.4375    0.0000 C   0  0  0  0  0
   11.0417   -5.6875    0.0000 C   0  0  0  0  0
    4.6625    0.5083    0.0000 C   0  0  0  0  0
    3.3542    1.0958    0.0000 C   0  0  0  0  0
    2.4667   -2.5917    0.0000 C   0  0  0  0  0
  2  1  1  0  0  0
  3  1  1  0  0  0
 21  1  1  0  0  0
  4  2  2  0  0  0
 11  2  1  0  0  0
  5  3  2  0  0  0
 15  3  1  0  0  0
  5  4  1  0  0  0
  6  7  2  0  0  0
 16  6  1  0  0  0
 20  6  1  0  0  0
  7  9  1  0  0  0
 26  7  1  0  0  0
  8 13  1  0  0  0
 10  8  2  0  0  0
 17  8  1  0  0  0
  9 12  1  0  0  0
 14 10  1  0  0  0
 22 10  1  0  0  0
 19 11  1  0  0  0
 12 19  1  0  0  0
 18 12  2  0  0  0
 13 15  1  0  0  0
 14 23  2  0  0  0
 25 16  1  0  0  0
 28 16  2  0  0  0
 24 17  2  0  0  0
 29 22  1  0  0  0
 30 22  1  0  0  0
 23 24  1  0  0  0
 31 24  1  0  0  0
 27 26  2  0  0  0
 28 27  1  0  0  0
M  END
>  <ID>
7514290

>  <Supplier>
ChemBridge

>  <clogP>
4.153999999999997e+000

>  <RB>
7

>  <tPSA>
6.904000000000001e+001

>  <Hacc>
5

>  <Hdon>
1

>  <LogSw>
-7.573000000000000e+000

>  <Group>
1

>  <Core>
009

$$$$
7514295
 OpenBabel07160817572D

 28 30  0  0  0  0  0  0  0  0999 V2000
    1.5167   -9.0167    0.0000 C   0  0  0  0  0
    1.6875   -9.7625    0.0000 C   0  0  0  0  0
    4.7667   -6.2875    0.0000 N   0  0  0  0  0
    2.4917   -7.2917    0.0000 C   0  0  0  0  0
    1.9292   -7.7917    0.0000 C   0  0  0  0  0
    5.5042   -6.1250    0.0000 N   0  0  0  0  0
    2.0792   -8.5250    0.0000 N   0  0  0  0  0
    3.2000   -7.5292    0.0000 O   0  0  0  0  0
    4.3917   -5.6292    0.0000 C   0  0  0  0  0
    1.1292  -10.2875    0.0000 C   0  0  0  0  0
    3.6417   -6.9292    0.0000 C   0  0  0  0  0
    0.7792   -8.7917    0.0000 C   0  0  0  0  0
    4.8917   -5.0750    0.0000 C   0  0  0  0  0
    2.5000   -6.5500    0.0000 C   0  0  0  0  0
    5.5792   -5.3792    0.0000 C   0  0  0  0  0
    0.3917  -10.0667    0.0000 C   0  0  0  0  0
    0.2250   -9.3167    0.0000 C   0  0  0  0  0
    3.2125   -6.3250    0.0000 C   0  0  0  0  0
    4.3917   -6.9292    0.0000 C   0  0  0  0  0
    2.4042   -9.9792    0.0000 C   0  0  0  0  0
    1.2167   -7.5542    0.0000 O   0  0  0  0  0
    2.9542   -9.4667    0.0000 O   0  0  0  0  0
    4.7417   -4.3292    0.0000 Cl  0  0  0  0  0
   -0.1500  -10.5792    0.0000 O   0  0  0  0  0
   -0.4958   -9.1042    0.0000 O   0  0  0  0  0
    2.5750  -10.7125    0.0000 C   0  0  0  0  0
   -0.8708  -10.3625    0.0000 C   0  0  0  0  0
   -0.6625   -8.3667    0.0000 C   0  0  0  0  0
  2  1  2  0  0  0
  7  1  1  0  0  0
 12  1  1  0  0  0
 10  2  1  0  0  0
 20  2  1  0  0  0
  3 19  1  0  0  0
  6  3  1  0  0  0
  9  3  1  0  0  0
  4  5  1  0  0  0
  8  4  1  0  0  0
 14  4  2  0  0  0
  5  7  1  0  0  0
 21  5  2  0  0  0
 15  6  2  0  0  0
 11  8  1  0  0  0
 13  9  2  0  0  0
 16 10  2  0  0  0
 19 11  1  0  0  0
 11 18  2  0  0  0
 17 12  2  0  0  0
 23 13  1  0  0  0
 15 13  1  0  0  0
 18 14  1  0  0  0
 16 17  1  0  0  0
 24 16  1  0  0  0
 25 17  1  0  0  0
 22 20  2  0  0  0
 26 20  1  0  0  0
 27 24  1  0  0  0
 28 25  1  0  0  0
M  END
>  <ID>
7514295

>  <Supplier>
ChemBridge

>  <clogP>
2.662000000000000e+000

>  <RB>
5

>  <tPSA>
9.559000000000000e+001

>  <Hacc>
6

>  <Hdon>
1

>  <LogSw>
-4.596000000000000e+000

>  <Group>
3

$$$$
7934673
 OpenBabel07160817572D

 31 32  0  0  0  0  0  0  0  0999 V2000
    1.9417    1.9875    0.0000 S   0  0  0  0  0
    2.6917    1.9875    0.0000 C   0  0  0  0  0
    1.7417    2.7125    0.0000 N   0  0  0  0  0
    3.0667    1.3375    0.0000 C   0  0  0  0  0
    3.8167    1.3375    0.0000 C   0  0  0  0  0
    1.2042    1.8583    0.0000 O   0  0  0  0  0
    2.0042    1.2375    0.0000 O   0  0  0  0  0
    9.4417    3.2833    0.0000 C   0  0  0  0  0
    6.0667    2.6458    0.0000 C   0  0  0  0  0
    4.1917    1.9875    0.0000 C   0  0  0  0  0
    9.8167    3.9333    0.0000 C   0  0  0  0  0
    4.9417    1.9875    0.0000 O   0  0  0  0  0
    8.6917    3.2833    0.0000 C   0  0  0  0  0
    3.0667    2.6458    0.0000 C   0  0  0  0  0
    6.4417    1.9875    0.0000 O   0  0  0  0  0
    3.8167    2.6458    0.0000 C   0  0  0  0  0
    9.4417    4.5792    0.0000 C   0  0  0  0  0
    6.4417    3.2833    0.0000 N   0  0  0  0  0
    5.3167    2.6458    0.0000 C   0  0  0  0  0
    4.1917    0.6875    0.0000 Cl  0  0  0  0  0
    8.3167    3.9333    0.0000 C   0  0  0  0  0
    8.6917    4.5792    0.0000 C   0  0  0  0  0
    9.8167    2.6458    0.0000 O   0  0  0  0  0
   10.5667    3.9333    0.0000 O   0  0  0  0  0
    7.1917    3.2833    0.0000 C   0  0  0  0  0
    1.0167    2.9083    0.0000 C   0  0  0  0  0
    7.5667    3.9333    0.0000 C   0  0  0  0  0
    9.4417    1.9875    0.0000 C   0  0  0  0  0
   10.9417    4.5792    0.0000 C   0  0  0  0  0
    0.8292    3.6333    0.0000 C   0  0  0  0  0
    0.4917    2.3750    0.0000 C   0  0  0  0  0
  2  1  1  0  0  0
  3  1  1  0  0  0
  6  1  2  0  0  0
  7  1  2  0  0  0
  4  2  2  0  0  0
 14  2  1  0  0  0
 26  3  1  0  0  0
  5  4  1  0  0  0
 20  5  1  0  0  0
  5 10  2  0  0  0
  8 13  1  0  0  0
 23  8  1  0  0  0
 11  8  2  0  0  0
  9 19  1  0  0  0
 15  9  2  0  0  0
 18  9  1  0  0  0
 10 16  1  0  0  0
 12 10  1  0  0  0
 11 17  1  0  0  0
 24 11  1  0  0  0
 19 12  1  0  0  0
 13 21  2  0  0  0
 16 14  2  0  0  0
 17 22  2  0  0  0
 25 18  1  0  0  0
 21 27  1  0  0  0
 22 21  1  0  0  0
 28 23  1  0  0  0
 29 24  1  0  0  0
 27 25  1  0  0  0
 30 26  1  0  0  0
 31 26  1  0  0  0
M  END
>  <ID>
7934673

>  <Supplier>
ChemBridge

>  <clogP>
3.234000000000000e+000

>  <RB>
7

>  <tPSA>
1.029600000000000e+002

>  <Hacc>
7

>  <Hdon>
2

>  <LogSw>
-5.395000000000000e+000

>  <Group>
1

>  <Core>
315

$$$$
5175669
 OpenBabel07160817572D

 28 31  0  0  0  0  0  0  0  0999 V2000
   -0.1208    2.2208    0.0000 C   0  0  0  0  0
    0.3167    2.7083    0.0000 N   0  0  0  0  0
   -0.7458    2.4625    0.0000 N   0  0  0  0  0
   -0.6833    3.1208    0.0000 C   0  0  0  0  0
   -0.0458    3.3000    0.0000 C   0  0  0  0  0
   -0.0458    1.5625    0.0000 C   0  0  0  0  0
    0.9542    2.8833    0.0000 C   0  0  0  0  0
   -1.3625    2.3125    0.0000 C   0  0  0  0  0
    0.1000    0.2125    0.0000 C   0  0  0  0  0
    0.1542   -0.4500    0.0000 N   0  0  0  0  0
    0.5792    1.2958    0.0000 C   0  0  0  0  0
   -0.5833    1.1458    0.0000 C   0  0  0  0  0
    0.6792    0.6333    0.0000 C   0  0  0  0  0
   -0.5000    0.4833    0.0000 C   0  0  0  0  0
    0.7542   -0.7500    0.0000 C   0  0  0  0  0
   -0.4000   -0.8042    0.0000 C   0  0  0  0  0
    1.1542    3.4833    0.0000 C   0  0  0  0  0
   -1.5458    1.6833    0.0000 C   0  0  0  0  0
    1.4167    2.4000    0.0000 C   0  0  0  0  0
   -1.8208    2.7958    0.0000 C   0  0  0  0  0
    0.8167   -1.3792    0.0000 C   0  0  0  0  0
   -1.0000   -0.5375    0.0000 C   0  0  0  0  0
    1.8000    3.6708    0.0000 C   0  0  0  0  0
   -2.1833    1.5000    0.0000 C   0  0  0  0  0
   -2.4625    2.6125    0.0000 C   0  0  0  0  0
    2.0375    2.5208    0.0000 C   0  0  0  0  0
   -2.6458    1.9833    0.0000 C   0  0  0  0  0
    2.2375    3.1500    0.0000 C   0  0  0  0  0
  2  1  1  0  0  0
  3  1  1  0  0  0
  6  1  1  0  0  0
  5  2  1  0  0  0
  7  2  1  0  0  0
  4  3  1  0  0  0
  8  3  1  0  0  0
  4  5  1  0  0  0
 11  6  2  0  0  0
 12  6  1  0  0  0
 17  7  2  0  0  0
 19  7  1  0  0  0
 18  8  2  0  0  0
 20  8  1  0  0  0
  9 14  1  0  0  0
 10  9  1  0  0  0
  9 13  2  0  0  0
 15 10  1  0  0  0
 16 10  1  0  0  0
 13 11  1  0  0  0
 14 12  2  0  0  0
 21 15  1  0  0  0
 22 16  1  0  0  0
 23 17  1  0  0  0
 24 18  1  0  0  0
 26 19  2  0  0  0
 25 20  2  0  0  0
 28 23  2  0  0  0
 27 24  2  0  0  0
 27 25  1  0  0  0
 28 26  1  0  0  0
M  END
>  <ID>
5175669

>  <Supplier>
ChemBridge

>  <clogP>
7.260000000000000e+000

>  <RB>
3

>  <tPSA>
9.720000000000001e+000

>  <Hacc>
0

>  <Hdon>
0

>  <LogSw>
-8.109000000000000e+000

>  <Group>
3

>  <Core>
397

$$$$
5477838
 OpenBabel07160817572D

 28 32  0  0  0  0  0  0  0  0999 V2000
   -1.2500    0.9125    0.0000 C   0  0  0  0  0
   -1.2500   -0.0042    0.0000 C   0  0  0  0  0
   -2.0500    1.3708    0.0000 C   0  0  0  0  0
   -0.4708    1.3708    0.0000 C   0  0  0  0  0
   -0.4708   -0.4667    0.0000 C   0  0  0  0  0
   -2.0500   -0.4667    0.0000 C   0  0  0  0  0
   -0.4708    2.2958    0.0000 N   0  0  0  0  0
   -2.0500    2.2958    0.0000 O   0  0  0  0  0
    0.3500   -0.0042    0.0000 C   0  0  0  0  0
    0.3500    0.9125    0.0000 C   0  0  0  0  0
   -2.8500    0.9125    0.0000 C   0  0  0  0  0
   -2.8500   -0.0042    0.0000 C   0  0  0  0  0
   -0.4833   -1.4042    0.0000 N   0  0  0  0  0
   -2.0500   -1.3875    0.0000 O   0  0  0  0  0
    1.1500    1.3958    0.0000 N   0  0  0  0  0
    0.5667   -1.4042    0.0000 C   0  0  0  0  0
    2.4875   -1.3875    0.0000 C   0  0  0  0  0
   -3.6333    1.3708    0.0000 C   0  0  0  0  0
    1.0375   -2.2042    0.0000 C   0  0  0  0  0
    1.0375   -0.5500    0.0000 C   0  0  0  0  0
   -3.6333   -0.4667    0.0000 C   0  0  0  0  0
    2.0000   -0.5500    0.0000 C   0  0  0  0  0
    2.0000   -2.2042    0.0000 C   0  0  0  0  0
    1.9500    0.9333    0.0000 C   0  0  0  0  0
    3.4375   -1.3875    0.0000 C   0  0  0  0  0
   -4.4333    0.9125    0.0000 C   0  0  0  0  0
   -4.4333   -0.0042    0.0000 C   0  0  0  0  0
    1.1500    2.3125    0.0000 H   0  0  0  0  0
  2  1  1  0  0  0
  3  1  2  0  0  0
  4  1  1  0  0  0
  5  2  2  0  0  0
  6  2  1  0  0  0
  8  3  1  0  0  0
 11  3  1  0  0  0
  7  4  2  0  0  0
 10  4  1  0  0  0
 13  5  1  0  0  0
  9  5  1  0  0  0
 14  6  2  0  0  0
 12  6  1  0  0  0
  7  8  1  0  0  0
  9 10  2  0  0  0
 15 10  1  0  0  0
 12 11  2  0  0  0
 18 11  1  0  0  0
 21 12  1  0  0  0
 16 13  1  0  0  0
 24 15  1  0  0  0
 28 15  1  0  0  0
 19 16  2  0  0  0
 20 16  1  0  0  0
 17 22  1  0  0  0
 25 17  1  0  0  0
 17 23  2  0  0  0
 26 18  2  0  0  0
 23 19  1  0  0  0
 22 20  2  0  0  0
 21 27  2  0  0  0
 27 26  1  0  0  0
M  END
>  <ID>
5477838

>  <Supplier>
ChemBridge

>  <clogP>
5.710000000000000e+000

>  <RB>
2

>  <tPSA>
6.716000000000000e+001

>  <Hacc>
3

>  <Hdon>
2

>  <LogSw>
-7.778000000000001e+000

>  <Group>
3

>  <Core>
214

$$$$
7784175
 OpenBabel07160817572D

 26 28  0  0  0  0  0  0  0  0999 V2000
    2.4250   -0.8375    0.0000 C   0  0  0  0  0
    1.9792   -0.2292    0.0000 N   0  0  0  0  0
    3.5500   -1.4875    0.0000 C   0  0  0  0  0
    4.3000   -1.4875    0.0000 N   0  0  0  0  0
    3.1750   -0.8375    0.0000 N   0  0  0  0  0
    1.2625   -0.4625    0.0000 C   0  0  0  0  0
    4.6750   -2.1375    0.0000 C   0  0  0  0  0
    1.9792   -1.4417    0.0000 S   0  0  0  0  0
    5.4250   -2.1375    0.0000 C   0  0  0  0  0
    1.2625   -1.2167    0.0000 C   0  0  0  0  0
    3.1750   -2.1375    0.0000 S   0  0  0  0  0
    0.6542   -0.0167    0.0000 C   0  0  0  0  0
    5.8000   -2.7875    0.0000 C   0  0  0  0  0
    5.8000   -1.4875    0.0000 C   0  0  0  0  0
    4.3000   -2.7875    0.0000 O   0  0  0  0  0
    6.5500   -2.7875    0.0000 C   0  0  0  0  0
    6.5500   -1.4875    0.0000 C   0  0  0  0  0
    0.7292    0.7250    0.0000 C   0  0  0  0  0
   -0.0333   -0.3250    0.0000 C   0  0  0  0  0
    6.9250   -2.1375    0.0000 C   0  0  0  0  0
   -0.5583    0.8625    0.0000 C   0  0  0  0  0
   -0.6333    0.1208    0.0000 C   0  0  0  0  0
    0.1292    1.1708    0.0000 C   0  0  0  0  0
   -1.1625    1.3083    0.0000 Cl  0  0  0  0  0
    6.9250   -3.4292    0.0000 C   0  0  0  0  0
    6.9250   -0.8375    0.0000 C   0  0  0  0  0
  2  1  2  0  0  0
  5  1  1  0  0  0
  8  1  1  0  0  0
  6  2  1  0  0  0
  3  5  1  0  0  0
  4  3  1  0  0  0
 11  3  2  0  0  0
  7  4  1  0  0  0
 12  6  1  0  0  0
  6 10  2  0  0  0
  9  7  1  0  0  0
 15  7  2  0  0  0
 10  8  1  0  0  0
 13  9  1  0  0  0
 14  9  2  0  0  0
 18 12  1  0  0  0
 19 12  2  0  0  0
 16 13  2  0  0  0
 17 14  1  0  0  0
 25 16  1  0  0  0
 16 20  1  0  0  0
 20 17  2  0  0  0
 26 17  1  0  0  0
 23 18  2  0  0  0
 22 19  1  0  0  0
 21 22  2  0  0  0
 24 21  1  0  0  0
 23 21  1  0  0  0
M  END
>  <ID>
7784175

>  <Supplier>
ChemBridge

>  <clogP>
5.770000000000001e+000

>  <RB>
3

>  <tPSA>
5.402000000000000e+001

>  <Hacc>
2

>  <Hdon>
2

>  <LogSw>
-7.058000000000000e+000

>  <Group>
1

>  <Core>
227

$$$$
7784174
 OpenBabel07160817572D

 29 32  0  0  0  0  0  0  0  0999 V2000
    7.7500   -0.8417    0.0000 C   0  0  0  0  0
    7.4292   -1.4792    0.0000 C   0  0  0  0  0
    8.4500   -0.9542    0.0000 O   0  0  0  0  0
    6.7292   -1.5917    0.0000 N   0  0  0  0  0
    7.9292   -1.9750    0.0000 C   0  0  0  0  0
    7.7000   -0.1417    0.0000 C   0  0  0  0  0
    6.3917   -2.2125    0.0000 C   0  0  0  0  0
    8.5625   -1.6542    0.0000 C   0  0  0  0  0
    8.2917    0.2500    0.0000 C   0  0  0  0  0
    5.6792   -2.2375    0.0000 C   0  0  0  0  0
    8.2417    0.9583    0.0000 C   0  0  0  0  0
    8.8292    1.3500    0.0000 C   0  0  0  0  0
    5.2417   -1.6750    0.0000 O   0  0  0  0  0
    7.0667    0.1750    0.0000 O   0  0  0  0  0
    6.7542   -2.8167    0.0000 O   0  0  0  0  0
    9.4667    1.0375    0.0000 C   0  0  0  0  0
    5.2875   -2.8292    0.0000 C   0  0  0  0  0
    8.9250   -0.0625    0.0000 C   0  0  0  0  0
    4.5750   -1.9167    0.0000 C   0  0  0  0  0
    4.6000   -2.6292    0.0000 C   0  0  0  0  0
    9.5167    0.3333    0.0000 C   0  0  0  0  0
    8.7792    2.0583    0.0000 Cl  0  0  0  0  0
    7.8875   -2.6792    0.0000 C   0  0  0  0  0
   10.0542    1.4333    0.0000 O   0  0  0  0  0
    9.1500   -2.0417    0.0000 C   0  0  0  0  0
   10.6917    1.1208    0.0000 C   0  0  0  0  0
    8.4792   -3.0667    0.0000 C   0  0  0  0  0
    9.1167   -2.7417    0.0000 C   0  0  0  0  0
    6.4375   -0.9500    0.0000 H   0  0  0  0  0
  2  1  2  0  0  0
  3  1  1  0  0  0
  6  1  1  0  0  0
  4  2  1  0  0  0
  5  2  1  0  0  0
  8  3  1  0  0  0
  7  4  1  0  0  0
 29  4  1  0  0  0
 23  5  1  0  0  0
  8  5  2  0  0  0
  9  6  1  0  0  0
 14  6  2  0  0  0
 10  7  1  0  0  0
 15  7  2  0  0  0
 25  8  1  0  0  0
 11  9  1  0  0  0
 18  9  2  0  0  0
 13 10  1  0  0  0
 17 10  2  0  0  0
 12 11  2  0  0  0
 22 12  1  0  0  0
 12 16  1  0  0  0
 19 13  1  0  0  0
 16 21  2  0  0  0
 24 16  1  0  0  0
 20 17  1  0  0  0
 21 18  1  0  0  0
 20 19  2  0  0  0
 27 23  2  0  0  0
 26 24  1  0  0  0
 28 25  2  0  0  0
 27 28  1  0  0  0
M  END
>  <ID>
7784174

>  <Supplier>
ChemBridge

>  <clogP>
4.890000000000000e+000

>  <RB>
4

>  <tPSA>
8.168000000000001e+001

>  <Hacc>
5

>  <Hdon>
1

>  <LogSw>
-6.261000000000000e+000

>  <Group>
1

$$$$
7784177
 OpenBabel07160817572D

 31 34  0  0  0  0  0  0  0  0999 V2000
    1.7792   -0.9500    0.0000 C   0  0  0  0  0
    2.2667   -1.6167    0.0000 S   0  0  0  0  0
    3.0625   -1.3417    0.0000 C   0  0  0  0  0
    2.2667   -0.2667    0.0000 N   0  0  0  0  0
    1.2917   -1.6125    0.0000 N   0  0  0  0  0
    3.0625   -0.5292    0.0000 N   0  0  0  0  0
    1.3042   -0.2667    0.0000 S   0  0  0  0  0
    0.5125   -0.5292    0.0000 C   0  0  0  0  0
    0.5042   -1.3417    0.0000 C   0  0  0  0  0
    3.7250   -1.8167    0.0000 C   0  0  0  0  0
    2.0042    0.5208    0.0000 C   0  0  0  0  0
   -0.1500   -0.0292    0.0000 C   0  0  0  0  0
    1.5417   -2.4042    0.0000 C   0  0  0  0  0
    3.6417   -2.6500    0.0000 O   0  0  0  0  0
   -0.0583    0.7875    0.0000 O   0  0  0  0  0
    2.5625    1.1333    0.0000 C   0  0  0  0  0
    1.2000    0.6708    0.0000 C   0  0  0  0  0
   -0.1750   -1.8167    0.0000 C   0  0  0  0  0
    4.4667   -1.4792    0.0000 O   0  0  0  0  0
    1.5000    2.0833    0.0000 C   0  0  0  0  0
    0.9417    1.4500    0.0000 C   0  0  0  0  0
    2.3042    1.9083    0.0000 C   0  0  0  0  0
    1.2792    2.8833    0.0000 Cl  0  0  0  0  0
   -0.9000   -0.3667    0.0000 C   0  0  0  0  0
    0.9792   -3.0042    0.0000 C   0  0  0  0  0
    2.3417   -2.5792    0.0000 C   0  0  0  0  0
    5.1417   -1.9542    0.0000 C   0  0  0  0  0
    5.8917   -1.6167    0.0000 C   0  0  0  0  0
    2.6000   -3.3667    0.0000 C   0  0  0  0  0
    1.2167   -3.8000    0.0000 C   0  0  0  0  0
    2.0375   -3.9792    0.0000 C   0  0  0  0  0
  2  1  1  0  0  0
  4  1  1  0  0  0
  5  1  1  0  0  0
  7  1  1  0  0  0
  3  2  1  0  0  0
 10  3  1  0  0  0
  3  6  2  0  0  0
  6  4  1  0  0  0
 11  4  1  0  0  0
  9  5  1  0  0  0
 13  5  1  0  0  0
  8  7  1  0  0  0
 12  8  1  0  0  0
  8  9  2  0  0  0
 18  9  1  0  0  0
 14 10  2  0  0  0
 19 10  1  0  0  0
 16 11  2  0  0  0
 17 11  1  0  0  0
 15 12  2  0  0  0
 24 12  1  0  0  0
 25 13  2  0  0  0
 26 13  1  0  0  0
 22 16  1  0  0  0
 21 17  2  0  0  0
 27 19  1  0  0  0
 20 21  1  0  0  0
 23 20  1  0  0  0
 22 20  2  0  0  0
 30 25  1  0  0  0
 29 26  2  0  0  0
 28 27  1  0  0  0
 31 29  1  0  0  0
 30 31  2  0  0  0
M  END
>  <ID>
7784177

>  <Supplier>
ChemBridge

>  <clogP>
5.900000000000000e+000

>  <RB>
4

>  <tPSA>
6.221000000000000e+001

>  <Hacc>
4

>  <Hdon>
0

>  <LogSw>
-7.693000000000000e+000

>  <Group>
1

$$$$
7784171
 OpenBabel07160817572D

 27 28  0  0  0  0  0  0  0  0999 V2000
   14.7500   -0.7542    0.0000 N   0  3  0  0  0
    4.1250   -3.0917    0.0000 C   0  0  0  0  0
   -1.8000   -1.0417    0.0000 C   0  0  0  0  0
    0.5542   -1.0417    0.0000 N   0  0  0  0  0
   12.3792   -0.8500    0.0000 C   0  0  0  0  0
   -3.0000    1.0125    0.0000 C   0  0  0  0  0
    1.7542   -3.0917    0.0000 N   0  0  0  0  0
   16.0000   -2.7875    0.0000 O   0  5  0  0  0
    5.2625   -1.0375    0.0000 N   0  0  0  0  0
   15.8625    1.3083    0.0000 O   0  0  0  0  0
    5.3292   -5.1167    0.0000 S   0  0  0  0  0
   -3.0000   -3.0917    0.0000 O   0  0  0  0  0
   -5.4083    1.0125    0.0000 C   0  0  0  0  0
   11.2167   -2.9625    0.0000 C   0  0  0  0  0
   11.1250    1.1500    0.0000 C   0  0  0  0  0
    7.6292   -0.9875    0.0000 C   0  0  0  0  0
   -6.6042    3.0708    0.0000 C   0  0  0  0  0
    8.8917   -3.0292    0.0000 C   0  0  0  0  0
    8.7667    1.0708    0.0000 C   0  0  0  0  0
   -8.9542    3.0708    0.0000 O   0  0  0  0  0
   -1.8500    3.0708    0.0000 C   0  0  0  0  0
   -3.0000    5.1167    0.0000 C   0  0  0  0  0
   -5.4083    5.1167    0.0000 C   0  0  0  0  0
  -10.1292    1.0375    0.0000 C   0  0  0  0  0
  -12.4917    1.0375    0.0000 C   0  0  0  0  0
  -13.6667   -0.9917    0.0000 C   0  0  0  0  0
  -16.0000   -0.9917    0.0000 C   0  0  0  0  0
  5  1  1  0  0  0
  8  1  1  0  0  0
 10  1  2  0  0  0
  2  9  1  0  0  0
  7  2  1  0  0  0
 11  2  2  0  0  0
  3  4  1  0  0  0
  6  3  1  0  0  0
 12  3  2  0  0  0
  4  7  1  0  0  0
 14  5  1  0  0  0
 15  5  2  0  0  0
 13  6  1  0  0  0
 21  6  2  0  0  0
  9 16  1  0  0  0
 17 13  2  0  0  0
 18 14  2  0  0  0
 19 15  1  0  0  0
 16 19  2  0  0  0
 16 18  1  0  0  0
 20 17  1  0  0  0
 17 23  1  0  0  0
 24 20  1  0  0  0
 22 21  1  0  0  0
 23 22  2  0  0  0
 25 24  1  0  0  0
 26 25  1  0  0  0
 27 26  1  0  0  0
M  END
>  <ID>
7784171

>  <Supplier>
ChemBridge

>  <clogP>
2.900000000000000e+000

>  <RB>
5

>  <tPSA>
1.055300000000000e+002

>  <Hacc>
4

>  <Hdon>
3

>  <LogSw>
-4.898000000000000e+000

>  <Group>
1

>  <Core>
444

$$$$
7784170
 OpenBabel07160817572D

 20 21  0  0  0  0  0  0  0  0999 V2000
    8.6042   -3.4292    0.0000 C   0  0  0  0  0
    6.1417   -4.8542    0.0000 O   0  0  0  0  0
    3.6792   -3.4292    0.0000 C   0  0  0  0  0
    8.6042   -0.5875    0.0000 C   0  0  0  0  0
   11.0667   -4.8542    0.0000 C   0  0  0  0  0
    1.2167   -4.8625    0.0000 C   0  0  0  0  0
   11.0667    0.8333    0.0000 C   0  0  0  0  0
   13.5292   -3.4292    0.0000 C   0  0  0  0  0
    3.6792   -0.5917    0.0000 O   0  0  0  0  0
   13.5292   -0.5875    0.0000 C   0  0  0  0  0
   -1.2583   -3.4292    0.0000 C   0  0  0  0  0
    1.2167   -7.7167    0.0000 C   0  0  0  0  0
   16.0000    0.8333    0.0000 Br  0  0  0  0  0
   -3.7375   -7.7167    0.0000 C   0  0  0  0  0
   -1.2583   -9.1417    0.0000 C   0  0  0  0  0
   -3.7375   -4.8625    0.0000 C   0  0  0  0  0
   -6.2042   -9.1417    0.0000 O   0  0  0  0  0
   11.0667   -7.7000    0.0000 C   0  0  0  0  0
    6.1417    0.8333    0.0000 C   0  0  0  0  0
   -8.6792   -7.7167    0.0000 C   0  0  0  0  0
  2  1  1  0  0  0
  4  1  1  0  0  0
  5  1  2  0  0  0
  3  2  1  0  0  0
  6  3  1  0  0  0
  9  3  2  0  0  0
  7  4  2  0  0  0
 19  4  1  0  0  0
  8  5  1  0  0  0
 18  5  1  0  0  0
 11  6  1  0  0  0
 12  6  2  0  0  0
  7 10  1  0  0  0
 10  8  2  0  0  0
 13 10  1  0  0  0
 16 11  2  0  0  0
 15 12  1  0  0  0
 14 15  2  0  0  0
 17 14  1  0  0  0
 16 14  1  0  0  0
 20 17  1  0  0  0
M  END
>  <ID>
7784170

>  <Supplier>
ChemBridge

>  <clogP>
5.790000000000000e+000

>  <RB>
3

>  <tPSA>
3.553000000000000e+001

>  <Hacc>
3

>  <Hdon>
0

>  <LogSw>
-6.589000000000000e+000

>  <Group>
1

>  <Core>
266

$$$$
7784172
 OpenBabel07160817572D

 29 30  0  0  0  0  0  0  0  0999 V2000
    5.9417   -7.2875    0.0000 S   0  0  0  0  0
    5.9667   -6.4625    0.0000 N   0  0  0  0  0
    5.2625   -6.0375    0.0000 C   0  0  0  0  0
    6.6792   -6.0500    0.0000 C   0  0  0  0  0
    7.4000   -6.4625    0.0000 C   0  0  0  0  0
    8.8250   -6.4542    0.0000 C   0  0  0  0  0
    8.1125   -6.0500    0.0000 N   0  0  0  0  0
    9.5375   -8.5167    0.0000 C   0  0  0  0  0
    9.5292   -7.6917    0.0000 C   0  0  0  0  0
    4.5417   -6.4417    0.0000 C   0  0  0  0  0
    8.8167   -7.2792    0.0000 C   0  0  0  0  0
    6.7667   -7.3167    0.0000 O   0  0  0  0  0
    6.3167   -8.0042    0.0000 O   0  0  0  0  0
    5.2750   -5.2125    0.0000 C   0  0  0  0  0
    9.5292   -6.0417    0.0000 C   0  0  0  0  0
    7.4000   -7.2875    0.0000 O   0  0  0  0  0
   10.2500   -8.9292    0.0000 O   0  0  0  0  0
   10.2500   -7.2792    0.0000 C   0  0  0  0  0
   10.2417   -6.4542    0.0000 C   0  0  0  0  0
    4.5667   -4.7917    0.0000 C   0  0  0  0  0
    3.8375   -6.0167    0.0000 C   0  0  0  0  0
    5.2167   -7.6792    0.0000 C   0  0  0  0  0
    8.8250   -8.9292    0.0000 O   0  0  0  0  0
    9.5250   -5.2250    0.0000 Cl  0  0  0  0  0
    3.8417   -5.1917    0.0000 C   0  0  0  0  0
    3.1167   -6.4292    0.0000 Cl  0  0  0  0  0
    5.9917   -4.8125    0.0000 O   0  0  0  0  0
    8.1042   -8.5167    0.0000 C   0  0  0  0  0
    6.0042   -3.9875    0.0000 C   0  0  0  0  0
  2  1  1  0  0  0
 12  1  2  0  0  0
 13  1  2  0  0  0
 22  1  1  0  0  0
  3  2  1  0  0  0
  4  2  1  0  0  0
 10  3  1  0  0  0
 14  3  2  0  0  0
  5  4  1  0  0  0
  7  5  1  0  0  0
 16  5  2  0  0  0
  6  7  1  0  0  0
 11  6  2  0  0  0
 15  6  1  0  0  0
  8  9  1  0  0  0
 17  8  2  0  0  0
 23  8  1  0  0  0
  9 11  1  0  0  0
 18  9  2  0  0  0
 21 10  2  0  0  0
 20 14  1  0  0  0
 27 14  1  0  0  0
 19 15  2  0  0  0
 24 15  1  0  0  0
 18 19  1  0  0  0
 25 20  2  0  0  0
 26 21  1  0  0  0
 21 25  1  0  0  0
 28 23  1  0  0  0
 29 27  1  0  0  0
M  END
>  <ID>
7784172

>  <Supplier>
ChemBridge

>  <clogP>
3.410000000000000e+000

>  <RB>
5

>  <tPSA>
1.020100000000000e+002

>  <Hacc>
6

>  <Hdon>
1

>  <LogSw>
-5.475000000000001e+000

>  <Group>
1

>  <Core>
084

$$$$
7784178
 OpenBabel07160817572D

 21 22  0  0  0  0  0  0  0  0999 V2000
   -7.9917   -5.3667    0.0000 N   0  0  0  0  0
   -4.0083   -5.3667    0.0000 C   0  0  0  0  0
   -9.9667   -1.9375    0.0000 C   0  0  0  0  0
   -2.0458   -1.8792    0.0000 N   0  0  0  0  0
    3.9667    1.6500    0.0000 C   0  0  0  0  0
    7.9542    1.7208    0.0000 C   0  0  0  0  0
   -8.0042    1.5375    0.0000 N   0  0  0  0  0
   -2.0125   -8.6917    0.0000 S   0  0  0  0  0
    2.0167   -1.8375    0.0000 C   0  0  0  0  0
    9.9667   -1.7167    0.0000 C   0  0  0  0  0
  -13.9792   -1.9250    0.0000 C   0  0  0  0  0
    8.0667   -5.1542    0.0000 C   0  0  0  0  0
    4.0625   -5.2250    0.0000 C   0  0  0  0  0
    9.9250    5.2417    0.0000 O   0  0  0  0  0
   14.0292   -1.7167    0.0000 O   0  0  0  0  0
  -10.0000    4.9667    0.0000 C   0  0  0  0  0
  -15.9667   -5.3542    0.0000 C   0  0  0  0  0
  -16.0000    1.5250    0.0000 C   0  0  0  0  0
    7.8917    8.6917    0.0000 C   0  0  0  0  0
   16.0000   -5.2042    0.0000 C   0  0  0  0  0
  -14.0250    5.0125    0.0000 C   0  0  0  0  0
  2  1  1  0  0  0
  3  1  1  0  0  0
  4  2  1  0  0  0
  8  2  2  0  0  0
  7  3  1  0  0  0
 11  3  2  0  0  0
  9  4  1  0  0  0
  5  9  2  0  0  0
  6  5  1  0  0  0
 14  6  1  0  0  0
  6 10  2  0  0  0
 16  7  2  0  0  0
 13  9  1  0  0  0
 10 12  1  0  0  0
 15 10  1  0  0  0
 17 11  1  0  0  0
 18 11  1  0  0  0
 12 13  2  0  0  0
 19 14  1  0  0  0
 20 15  1  0  0  0
 16 21  1  0  0  0
 21 18  2  0  0  0
M  END
>  <ID>
7784178

>  <Supplier>
ChemBridge

>  <clogP>
1.210000000000000e+000

>  <RB>
2

>  <tPSA>
5.541000000000000e+001

>  <Hacc>
3

>  <Hdon>
2

>  <LogSw>
-2.446000000000000e+000

>  <Group>
2

$$$$
9048285
 OpenBabel07160817572D

 21 23  0  0  0  0  0  0  0  0999 V2000
    0.3417    3.8958    0.0000 S   0  0  0  0  0
   -0.3833    3.6958    0.0000 C   0  0  0  0  0
   -0.9708    4.1542    0.0000 C   0  0  0  0  0
   -1.4000    3.0333    0.0000 N   0  0  0  0  0
   -0.6500    2.9958    0.0000 C   0  0  0  0  0
   -1.5958    3.7583    0.0000 N   0  0  0  0  0
    0.7167    3.2375    0.0000 N   0  0  0  0  0
    2.5917    2.5875    0.0000 C   0  0  0  0  0
    1.0167    4.2000    0.0000 O   0  0  0  0  0
    0.0875    4.5875    0.0000 O   0  0  0  0  0
    1.8417    2.5875    0.0000 C   0  0  0  0  0
    1.4667    3.2375    0.0000 C   0  0  0  0  0
    2.9667    3.2375    0.0000 C   0  0  0  0  0
    2.9667    1.9375    0.0000 O   0  0  0  0  0
    3.7167    3.2375    0.0000 O   0  0  0  0  0
    2.5917    3.8958    0.0000 C   0  0  0  0  0
    1.8417    3.8958    0.0000 C   0  0  0  0  0
   -2.2958    4.0167    0.0000 C   0  0  0  0  0
    3.7167    1.9375    0.0000 C   0  0  0  0  0
    4.0917    2.5875    0.0000 C   0  0  0  0  0
   -2.8750    3.5583    0.0000 C   0  0  0  0  0
  2  1  1  0  0  0
  7  1  1  0  0  0
  9  1  2  0  0  0
 10  1  2  0  0  0
  3  2  2  0  0  0
  5  2  1  0  0  0
  6  3  1  0  0  0
  4  5  2  0  0  0
  4  6  1  0  0  0
 18  6  1  0  0  0
 12  7  1  0  0  0
  8 11  2  0  0  0
 14  8  1  0  0  0
 13  8  1  0  0  0
 11 12  1  0  0  0
 17 12  2  0  0  0
 13 16  2  0  0  0
 15 13  1  0  0  0
 19 14  1  0  0  0
 20 15  1  0  0  0
 16 17  1  0  0  0
 21 18  1  0  0  0
 20 19  1  0  0  0
M  END
>  <ID>
9048285

>  <Supplier>
ChemBridge

>  <clogP>
1.797000000000000e+000

>  <RB>
2

>  <tPSA>
8.244999999999999e+001

>  <Hacc>
5

>  <Hdon>
1

>  <LogSw>
-2.981000000000000e+000

>  <Group>
2

>  <Core>
297

$$$$
5160534
 OpenBabel07160817572D

 22 24  0  0  0  0  0  0  0  0999 V2000
   -1.1458   -0.2000    0.0000 N   0  0  0  0  0
   -1.7125    0.4333    0.0000 C   0  0  0  0  0
   -1.5625   -0.9375    0.0000 C   0  0  0  0  0
   -2.5000    0.1000    0.0000 C   0  0  0  0  0
   -2.4125   -0.7542    0.0000 C   0  0  0  0  0
   -0.2708   -0.2042    0.0000 C   0  0  0  0  0
   -1.5208    1.2708    0.0000 O   0  0  0  0  0
   -1.1958   -1.7292    0.0000 O   0  0  0  0  0
   -3.2833    0.4458    0.0000 C   0  0  0  0  0
    2.7500    0.5458    0.0000 C   0  0  0  0  0
    2.3292   -0.2042    0.0000 O   0  0  0  0  0
    3.6042    0.6125    0.0000 O   0  0  0  0  0
    0.1500   -0.9500    0.0000 C   0  0  0  0  0
    0.1542    0.5208    0.0000 C   0  0  0  0  0
    1.4542   -0.2167    0.0000 C   0  0  0  0  0
   -3.1125   -1.2667    0.0000 C   0  0  0  0  0
   -3.3625    1.2958    0.0000 N   0  0  0  0  0
    1.0292    0.5208    0.0000 C   0  0  0  0  0
    1.0167   -0.9542    0.0000 C   0  0  0  0  0
   -3.9000   -0.9167    0.0000 C   0  0  0  0  0
   -3.9833   -0.0500    0.0000 C   0  0  0  0  0
    2.3667    1.3125    0.0000 C   0  0  0  0  0
  2  1  1  0  0  0
  3  1  1  0  0  0
  6  1  1  0  0  0
  4  2  1  0  0  0
  7  2  2  0  0  0
  5  3  1  0  0  0
  8  3  2  0  0  0
  9  4  2  0  0  0
  4  5  1  0  0  0
 16  5  2  0  0  0
 13  6  2  0  0  0
 14  6  1  0  0  0
 17  9  1  0  0  0
 21  9  1  0  0  0
 10 11  1  0  0  0
 12 10  2  0  0  0
 22 10  1  0  0  0
 11 15  1  0  0  0
 19 13  1  0  0  0
 18 14  2  0  0  0
 15 18  1  0  0  0
 15 19  2  0  0  0
 20 16  1  0  0  0
 21 20  2  0  0  0
M  END
>  <ID>
5160534

>  <Supplier>
ChemBridge

>  <clogP>
1.190000000000000e+000

>  <RB>
3

>  <tPSA>
8.970000000000000e+001

>  <Hacc>
4

>  <Hdon>
1

>  <LogSw>
-2.377000000000000e+000

>  <Group>
3

$$$$
9149286
 OpenBabel07160817572D

 18 18  0  0  0  0  0  0  0  0999 V2000
    3.8667    1.2500    0.0000 S   0  0  0  0  0
    4.5167    1.6250    0.0000 C   0  0  0  0  0
    3.2917    0.7708    0.0000 O   0  0  0  0  0
    4.3000    0.6333    0.0000 O   0  0  0  0  0
    3.3417    1.7833    0.0000 N   0  0  0  0  0
    5.1667    1.2500    0.0000 C   0  0  0  0  0
    4.5167    2.3750    0.0000 C   0  0  0  0  0
    2.6167    1.5875    0.0000 C   0  0  0  0  0
    1.3625    1.9208    0.0000 N   0  0  0  0  0
    5.8167    2.3750    0.0000 C   0  0  0  0  0
    5.1667    2.7500    0.0000 C   0  0  0  0  0
    5.8167    1.6250    0.0000 C   0  0  0  0  0
    6.4667    2.7500    0.0000 O   0  0  0  0  0
    2.0875    2.1208    0.0000 C   0  0  0  0  0
    0.8292    2.4583    0.0000 C   0  0  0  0  0
    1.1667    1.1958    0.0000 C   0  0  0  0  0
    7.1167    2.3750    0.0000 C   0  0  0  0  0
    7.7667    2.7500    0.0000 C   0  0  0  0  0
  2  1  1  0  0  0
  3  1  2  0  0  0
  4  1  2  0  0  0
  5  1  1  0  0  0
  6  2  2  0  0  0
  7  2  1  0  0  0
  8  5  1  0  0  0
 12  6  1  0  0  0
 11  7  2  0  0  0
 14  8  1  0  0  0
  9 14  1  0  0  0
 15  9  1  0  0  0
 16  9  1  0  0  0
 10 11  1  0  0  0
 13 10  1  0  0  0
 12 10  2  0  0  0
 17 13  1  0  0  0
 18 17  1  0  0  0
M  END
>  <ID>
9149286

>  <Supplier>
ChemBridge

>  <clogP>
2.123000000000000e+000

>  <RB>
3

>  <tPSA>
5.863999999999997e+001

>  <Hacc>
5

>  <Hdon>
1

>  <LogSw>
-1.992000000000000e+000

>  <Group>
2

$$$$
9149288
 OpenBabel07160817572D

 24 27  0  0  0  0  0  0  0  0999 V2000
    3.6250    2.7375    0.0000 C   0  0  0  0  0
    4.0000    2.0875    0.0000 N   0  0  0  0  0
    2.8750    2.7375    0.0000 C   0  0  0  0  0
    4.7500    2.0875    0.0000 C   0  0  0  0  0
    1.3750    2.7375    0.0000 N   0  0  0  0  0
    1.7500    2.0875    0.0000 C   0  0  0  0  0
    2.5000    2.0875    0.0000 C   0  0  0  0  0
    5.1875    1.4833    0.0000 N   0  0  0  0  0
    2.5000    3.3958    0.0000 C   0  0  0  0  0
    1.7500    3.3958    0.0000 C   0  0  0  0  0
    5.1875    2.6958    0.0000 S   0  0  0  0  0
    4.0000    3.3958    0.0000 O   0  0  0  0  0
    5.9042    1.7125    0.0000 C   0  0  0  0  0
    5.9042    2.4625    0.0000 C   0  0  0  0  0
    1.3750    1.4458    0.0000 C   0  0  0  0  0
    0.6250    0.1458    0.0000 N   0  0  0  0  0
    2.8750    4.0292    0.0000 C   0  0  0  0  0
    1.3750    4.0292    0.0000 C   0  0  0  0  0
    1.3750    0.1458    0.0000 C   0  0  0  0  0
    0.2500    0.7958    0.0000 C   0  0  0  0  0
    1.7500    0.7958    0.0000 C   0  0  0  0  0
    0.6250    1.4458    0.0000 C   0  0  0  0  0
    2.5000    4.6792    0.0000 C   0  0  0  0  0
    1.7500    4.6792    0.0000 C   0  0  0  0  0
  2  1  1  0  0  0
  3  1  1  0  0  0
 12  1  2  0  0  0
  4  2  1  0  0  0
  7  3  2  0  0  0
  9  3  1  0  0  0
  8  4  2  0  0  0
 11  4  1  0  0  0
  5 10  1  0  0  0
  6  5  2  0  0  0
  6  7  1  0  0  0
 15  6  1  0  0  0
 13  8  1  0  0  0
 10  9  1  0  0  0
 17  9  2  0  0  0
 18 10  2  0  0  0
 14 11  1  0  0  0
 14 13  2  0  0  0
 21 15  2  0  0  0
 22 15  1  0  0  0
 16 20  1  0  0  0
 16 19  2  0  0  0
 23 17  1  0  0  0
 18 24  1  0  0  0
 19 21  1  0  0  0
 20 22  2  0  0  0
 24 23  2  0  0  0
M  END
>  <ID>
9149288

>  <Supplier>
ChemBridge

>  <clogP>
2.736000000000000e+000

>  <RB>
3

>  <tPSA>
6.777000000000000e+001

>  <Hacc>
4

>  <Hdon>
1

>  <LogSw>
-3.960000000000000e+000

>  <Group>
2

$$$$
6954169
 OpenBabel07160817572D

 32 36  0  0  0  0  0  0  0  0999 V2000
    0.8500   -0.7167    0.0000 N   0  0  0  0  0
   -0.5708   -0.7167    0.0000 C   0  0  0  0  0
    0.1500   -1.1375    0.0000 C   0  0  0  0  0
   -0.5708    0.0958    0.0000 C   0  0  0  0  0
    0.8500    0.0625    0.0000 C   0  0  0  0  0
    0.1500    0.4833    0.0000 N   0  0  0  0  0
   -1.2708   -1.1375    0.0000 C   0  0  0  0  0
    1.5500   -1.1042    0.0000 C   0  0  0  0  0
   -1.2708    0.4833    0.0000 C   0  0  0  0  0
   -1.9708    0.0958    0.0000 C   0  0  0  0  0
   -1.9708   -0.7167    0.0000 C   0  0  0  0  0
    3.6875    0.8000    0.0000 N   0  0  0  0  0
    1.5500   -1.9167    0.0000 C   0  0  0  0  0
    0.1500   -1.9500    0.0000 O   0  0  0  0  0
    2.9667    0.4125    0.0000 C   0  0  0  0  0
    1.5667    0.4500    0.0000 S   0  0  0  0  0
    2.2500   -2.3042    0.0000 C   0  0  0  0  0
   -2.0708   -1.2292    0.0000 C   0  0  0  0  0
   -0.7958   -1.8000    0.0000 C   0  0  0  0  0
    2.2500   -0.7167    0.0000 C   0  0  0  0  0
    2.2500    0.0208    0.0000 C   0  0  0  0  0
   -1.2708    1.2958    0.0000 C   0  0  0  0  0
    2.2500   -3.1167    0.0000 O   0  0  0  0  0
   -2.6708    0.4833    0.0000 C   0  0  0  0  0
    2.9500   -1.1042    0.0000 C   0  0  0  0  0
    2.9500   -1.9167    0.0000 C   0  0  0  0  0
    2.9500   -3.5375    0.0000 C   0  0  0  0  0
   -2.3958   -1.9500    0.0000 C   0  0  0  0  0
   -1.1333   -2.5167    0.0000 C   0  0  0  0  0
   -1.9708    1.6833    0.0000 C   0  0  0  0  0
   -2.6708    1.2958    0.0000 C   0  0  0  0  0
   -1.9125   -2.6042    0.0000 C   0  0  0  0  0
  3  1  1  0  0  0
  5  1  1  0  0  0
  8  1  1  0  0  0
  2  3  1  0  0  0
  7  2  1  0  0  0
  2  4  2  0  0  0
 14  3  2  0  0  0
  4  6  1  0  0  0
  9  4  1  0  0  0
  6  5  2  0  0  0
 16  5  1  0  0  0
 11  7  1  0  0  0
 18  7  1  0  0  0
 19  7  1  0  0  0
 13  8  1  0  0  0
 20  8  2  0  0  0
 10  9  2  0  0  0
 22  9  1  0  0  0
 24 10  1  0  0  0
 11 10  1  0  0  0
 12 15  3  0  0  0
 17 13  2  0  0  0
 15 21  1  0  0  0
 21 16  1  0  0  0
 23 17  1  0  0  0
 26 17  1  0  0  0
 28 18  1  0  0  0
 29 19  1  0  0  0
 25 20  1  0  0  0
 30 22  2  0  0  0
 27 23  1  0  0  0
 31 24  2  0  0  0
 26 25  2  0  0  0
 28 32  1  0  0  0
 32 29  1  0  0  0
 31 30  1  0  0  0
M  END
>  <ID>
6954169

>  <Supplier>
ChemBridge

>  <clogP>
5.109999999999999e+000

>  <RB>
3

>  <tPSA>
6.791000000000000e+001

>  <Hacc>
4

>  <Hdon>
0

>  <LogSw>
-7.061999999999999e+000

>  <Group>
1

>  <Core>
039

$$$$
9048287
 OpenBabel07160817572D

 26 28  0  0  0  0  0  0  0  0999 V2000
    5.4417    1.7708    0.0000 S   0  0  0  0  0
    5.8167    2.4208    0.0000 C   0  0  0  0  0
    4.7167    1.9625    0.0000 N   0  0  0  0  0
    3.2667    2.3500    0.0000 N   0  0  0  0  0
    6.5667    2.4208    0.0000 C   0  0  0  0  0
    5.1792    1.0625    0.0000 O   0  0  0  0  0
    6.1167    1.4500    0.0000 O   0  0  0  0  0
    2.5417    2.5458    0.0000 C   0  0  0  0  0
    4.1875    1.4333    0.0000 C   0  0  0  0  0
    4.5167    2.6875    0.0000 C   0  0  0  0  0
    5.4417    3.0708    0.0000 C   0  0  0  0  0
    3.4625    1.6250    0.0000 C   0  0  0  0  0
    3.7917    2.8833    0.0000 C   0  0  0  0  0
    2.3500    3.2708    0.0000 C   0  0  0  0  0
    5.8167    3.7208    0.0000 C   0  0  0  0  0
    6.9417    3.0708    0.0000 C   0  0  0  0  0
    6.5667    3.7208    0.0000 C   0  0  0  0  0
    4.6917    3.0708    0.0000 O   0  0  0  0  0
    7.6917    3.0708    0.0000 O   0  0  0  0  0
    2.0042    2.0208    0.0000 C   0  0  0  0  0
    2.8792    3.8000    0.0000 C   0  0  0  0  0
    1.6250    3.4625    0.0000 C   0  0  0  0  0
    4.3167    3.7208    0.0000 C   0  0  0  0  0
    8.0667    3.7208    0.0000 C   0  0  0  0  0
    1.2875    2.2083    0.0000 C   0  0  0  0  0
    1.0917    2.9333    0.0000 C   0  0  0  0  0
  2  1  1  0  0  0
  3  1  1  0  0  0
  6  1  2  0  0  0
  7  1  2  0  0  0
  5  2  1  0  0  0
 11  2  2  0  0  0
  9  3  1  0  0  0
 10  3  1  0  0  0
  4 13  1  0  0  0
  8  4  1  0  0  0
  4 12  1  0  0  0
 16  5  2  0  0  0
 14  8  1  0  0  0
 20  8  2  0  0  0
 12  9  1  0  0  0
 13 10  1  0  0  0
 15 11  1  0  0  0
 18 11  1  0  0  0
 21 14  1  0  0  0
 22 14  2  0  0  0
 17 15  2  0  0  0
 19 16  1  0  0  0
 17 16  1  0  0  0
 23 18  1  0  0  0
 24 19  1  0  0  0
 25 20  1  0  0  0
 22 26  1  0  0  0
 26 25  2  0  0  0
M  END
>  <ID>
9048287

>  <Supplier>
ChemBridge

>  <clogP>
2.918000000000000e+000

>  <RB>
2

>  <tPSA>
5.908000000000001e+001

>  <Hacc>
5

>  <Hdon>
0

>  <LogSw>
-4.911000000000001e+000

>  <Group>
1

>  <Core>
161

$$$$
7394493
 OpenBabel07160817572D

 32 35  0  0  0  0  0  0  0  0999 V2000
    1.4292   -1.0542    0.0000 N   0  0  0  0  0
    1.6875   -1.8417    0.0000 C   0  0  0  0  0
    2.1000   -0.5667    0.0000 C   0  0  0  0  0
    2.7667   -1.0542    0.0000 C   0  0  0  0  0
    2.5042   -1.8417    0.0000 N   0  0  0  0  0
    6.9667    4.7542    0.0000 N   0  3  0  0  0
    0.6500   -0.8000    0.0000 C   0  0  0  0  0
    3.5542   -0.8000    0.0000 C   0  0  0  0  0
    6.1667    4.5125    0.0000 C   0  0  0  0  0
    0.0417   -1.3542    0.0000 C   0  0  0  0  0
    1.2000   -2.5042    0.0000 O   0  0  0  0  0
    7.5667    4.2000    0.0000 O   0  5  0  0  0
    7.1417    5.5542    0.0000 O   0  0  0  0  0
    2.0917    0.2583    0.0000 O   0  0  0  0  0
    5.9917    3.7208    0.0000 C   0  0  0  0  0
    3.7167    0.0083    0.0000 C   0  0  0  0  0
   -0.7458   -1.1042    0.0000 C   0  0  0  0  0
    4.2542    2.4208    0.0000 O   0  0  0  0  0
    4.0667    1.6125    0.0000 C   0  0  0  0  0
    5.2125    3.4833    0.0000 C   0  0  0  0  0
    5.0292    2.6833    0.0000 C   0  0  0  0  0
    0.4792    0.0083    0.0000 C   0  0  0  0  0
   -1.3583   -1.6542    0.0000 Cl  0  0  0  0  0
    4.5000    0.2625    0.0000 C   0  0  0  0  0
    3.1042    0.5708    0.0000 C   0  0  0  0  0
    3.2792    1.3708    0.0000 C   0  0  0  0  0
    4.6667    1.0708    0.0000 C   0  0  0  0  0
    5.5750    5.0750    0.0000 C   0  0  0  0  0
   -0.3083    0.2583    0.0000 C   0  0  0  0  0
    4.7792    4.8167    0.0000 C   0  0  0  0  0
   -0.9208   -0.2917    0.0000 C   0  0  0  0  0
    4.6042    4.0167    0.0000 C   0  0  0  0  0
  2  1  1  0  0  0
  3  1  1  0  0  0
  7  1  1  0  0  0
  5  2  1  0  0  0
 11  2  2  0  0  0
  4  3  1  0  0  0
 14  3  2  0  0  0
  8  4  2  0  0  0
  5  4  1  0  0  0
  6  9  1  0  0  0
 12  6  1  0  0  0
 13  6  2  0  0  0
 10  7  1  0  0  0
 22  7  2  0  0  0
 16  8  1  0  0  0
  9 15  1  0  0  0
 28  9  2  0  0  0
 17 10  2  0  0  0
 15 20  2  0  0  0
 24 16  1  0  0  0
 25 16  2  0  0  0
 23 17  1  0  0  0
 17 31  1  0  0  0
 18 19  1  0  0  0
 21 18  1  0  0  0
 19 26  2  0  0  0
 27 19  1  0  0  0
 20 21  1  0  0  0
 32 20  1  0  0  0
 29 22  1  0  0  0
 27 24  2  0  0  0
 26 25  1  0  0  0
 28 30  1  0  0  0
 31 29  2  0  0  0
 30 32  2  0  0  0
M  END
>  <ID>
7394493

>  <Supplier>
ChemBridge

>  <clogP>
4.420000000000000e+000

>  <RB>
5

>  <tPSA>
1.017800000000000e+002

>  <Hacc>
5

>  <Hdon>
1

>  <LogSw>
-7.060000000000000e+000

>  <Group>
1

>  <Core>
003

$$$$
9027061
 OpenBabel07160817572D

 30 34  0  0  0  0  0  0  0  0999 V2000
    5.4042    2.5208    0.0000 C   0  0  0  0  0
    5.4042    3.2708    0.0000 C   0  0  0  0  0
    4.2500    2.8958    0.0000 C   0  0  0  0  0
    4.6875    2.2875    0.0000 N   0  0  0  0  0
    4.6875    3.5000    0.0000 N   0  0  0  0  0
    6.0542    3.6458    0.0000 N   0  0  0  0  0
    6.7000    2.5208    0.0000 N   0  0  0  0  0
    6.7000    3.2708    0.0000 C   0  0  0  0  0
    6.0542    2.1458    0.0000 C   0  0  0  0  0
    3.5292    2.6625    0.0000 N   0  0  0  0  0
    3.5292    1.9125    0.0000 C   0  0  0  0  0
    4.2500    1.6833    0.0000 C   0  0  0  0  0
    2.9292    3.1083    0.0000 C   0  0  0  0  0
    7.3500    3.6458    0.0000 O   0  0  0  0  0
    6.0542    1.3958    0.0000 O   0  0  0  0  0
    1.6375    3.2375    0.0000 N   0  0  0  0  0
    2.9292    1.4708    0.0000 C   0  0  0  0  0
    6.0542    4.3917    0.0000 C   0  0  0  0  0
    7.3500    2.1458    0.0000 C   0  0  0  0  0
    2.2417    2.8000    0.0000 C   0  0  0  0  0
    0.4250    4.1167    0.0000 O   0  0  0  0  0
    0.9500    2.9333    0.0000 C   0  0  0  0  0
    1.7167    3.9833    0.0000 C   0  0  0  0  0
    1.1042    4.4167    0.0000 C   0  0  0  0  0
    0.3417    3.3750    0.0000 C   0  0  0  0  0
    2.2417    1.7750    0.0000 C   0  0  0  0  0
    3.0042    0.7250    0.0000 C   0  0  0  0  0
    2.4000    0.2833    0.0000 C   0  0  0  0  0
    1.6375    1.3375    0.0000 C   0  0  0  0  0
    1.7167    0.5958    0.0000 C   0  0  0  0  0
  2  1  2  0  0  0
  4  1  1  0  0  0
  9  1  1  0  0  0
  5  2  1  0  0  0
  6  2  1  0  0  0
  3  4  1  0  0  0
 10  3  1  0  0  0
  5  3  2  0  0  0
 12  4  1  0  0  0
 18  6  1  0  0  0
  6  8  1  0  0  0
  7  9  1  0  0  0
  8  7  1  0  0  0
 19  7  1  0  0  0
 14  8  2  0  0  0
 15  9  2  0  0  0
 13 10  1  0  0  0
 11 10  1  0  0  0
 11 12  2  0  0  0
 17 11  1  0  0  0
 20 13  1  0  0  0
 16 20  1  0  0  0
 22 16  1  0  0  0
 23 16  1  0  0  0
 26 17  1  0  0  0
 27 17  2  0  0  0
 21 24  1  0  0  0
 25 21  1  0  0  0
 25 22  1  0  0  0
 24 23  1  0  0  0
 29 26  2  0  0  0
 28 27  1  0  0  0
 30 28  2  0  0  0
 29 30  1  0  0  0
M  END
>  <ID>
9027061

>  <Supplier>
ChemBridge

>  <clogP>
2.422000000000000e+000

>  <RB>
4

>  <tPSA>
7.870000000000000e+001

>  <Hacc>
5

>  <Hdon>
0

>  <LogSw>
-4.239000000000002e+000

>  <Group>
2

>  <Core>
131

$$$$
9027060
 OpenBabel07160817572D

 19 21  0  0  0  0  0  0  0  0999 V2000
    4.0292    1.8250    0.0000 N   0  0  0  0  0
    3.3167    1.5958    0.0000 N   0  0  0  0  0
    4.0292    0.6125    0.0000 N   0  0  0  0  0
    4.4667    1.2208    0.0000 C   0  0  0  0  0
    3.3167    0.8458    0.0000 N   0  0  0  0  0
    2.0250    1.7333    0.0000 C   0  0  0  0  0
    0.8167    1.6000    0.0000 N   0  0  0  0  0
    1.3750    2.1083    0.0000 N   0  0  0  0  0
    1.1250    0.9208    0.0000 N   0  0  0  0  0
    1.8667    0.9958    0.0000 N   0  0  0  0  0
    2.7125    2.0333    0.0000 C   0  0  0  0  0
    5.2167    1.2208    0.0000 C   0  0  0  0  0
    5.5917    0.5708    0.0000 C   0  0  0  0  0
    5.5917    1.8708    0.0000 C   0  0  0  0  0
    6.7167    1.2208    0.0000 C   0  0  0  0  0
    7.4667    1.2208    0.0000 S   0  0  0  0  0
    6.3417    1.8708    0.0000 C   0  0  0  0  0
    6.3417    0.5708    0.0000 C   0  0  0  0  0
    7.8417    0.5708    0.0000 C   0  0  0  0  0
  2  1  1  0  0  0
  4  1  2  0  0  0
  5  2  1  0  0  0
 11  2  1  0  0  0
  3  4  1  0  0  0
  5  3  2  0  0  0
 12  4  1  0  0  0
  6 11  1  0  0  0
  8  6  2  0  0  0
 10  6  1  0  0  0
  7  8  1  0  0  0
  9  7  2  0  0  0
  9 10  1  0  0  0
 13 12  2  0  0  0
 14 12  1  0  0  0
 18 13  1  0  0  0
 17 14  2  0  0  0
 15 17  1  0  0  0
 16 15  1  0  0  0
 18 15  2  0  0  0
 19 16  1  0  0  0
M  END
>  <ID>
9027060

>  <Supplier>
ChemBridge

>  <clogP>
7.630000000000000e-001

>  <RB>
3

>  <tPSA>
9.806000000000000e+001

>  <Hacc>
6

>  <Hdon>
1

>  <LogSw>
-1.853000000000000e+000

>  <Group>
2

>  <Core>
349

$$$$
9048288
 OpenBabel07160817572D

 21 23  0  0  0  0  0  0  0  0999 V2000
    3.0292    1.8333    0.0000 N   0  0  0  0  0
    2.5875    1.2250    0.0000 C   0  0  0  0  0
    3.0292    0.6208    0.0000 N   0  0  0  0  0
    3.7417    1.6000    0.0000 C   0  0  0  0  0
    3.7417    0.8500    0.0000 N   0  0  0  0  0
    4.3500    2.0458    0.0000 S   0  0  0  0  0
    1.8375    1.2250    0.0000 C   0  0  0  0  0
    6.9292    2.3125    0.0000 C   0  0  0  0  0
    5.6417    2.1750    0.0000 C   0  0  0  0  0
    6.3250    1.8708    0.0000 N   0  0  0  0  0
    7.6792    2.3958    0.0000 C   0  0  0  0  0
    7.2375    2.9958    0.0000 C   0  0  0  0  0
    1.4625    1.8750    0.0000 N   0  0  0  0  0
    5.5625    2.9208    0.0000 O   0  0  0  0  0
    2.7917    2.5458    0.0000 C   0  0  0  0  0
    5.0292    1.7375    0.0000 C   0  0  0  0  0
    0.7125    1.8750    0.0000 C   0  0  0  0  0
    1.4625    0.5750    0.0000 C   0  0  0  0  0
    3.3000    3.1083    0.0000 C   0  0  0  0  0
    0.3375    1.2250    0.0000 C   0  0  0  0  0
    0.7125    0.5750    0.0000 C   0  0  0  0  0
  2  1  1  0  0  0
  4  1  1  0  0  0
 15  1  1  0  0  0
  3  2  2  0  0  0
  7  2  1  0  0  0
  5  3  1  0  0  0
  5  4  2  0  0  0
  6  4  1  0  0  0
 16  6  1  0  0  0
 13  7  1  0  0  0
 18  7  2  0  0  0
  8 10  1  0  0  0
 11  8  1  0  0  0
 12  8  1  0  0  0
  9 16  1  0  0  0
 10  9  1  0  0  0
 14  9  2  0  0  0
 12 11  1  0  0  0
 17 13  2  0  0  0
 19 15  1  0  0  0
 17 20  1  0  0  0
 21 18  1  0  0  0
 20 21  2  0  0  0
M  END
>  <ID>
9048288

>  <Supplier>
ChemBridge

>  <clogP>
-4.900000000000000e-002

>  <RB>
5

>  <tPSA>
7.270000000000000e+001

>  <Hacc>
4

>  <Hdon>
1

>  <LogSw>
-2.491000000000000e+000

>  <Group>
1

>  <Core>
009

$$$$
7801569
 OpenBabel07160817572D

 21 22  0  0  0  0  0  0  0  0999 V2000
    3.0500   -3.5542    0.0000 C   0  0  0  0  0
    3.0500   -2.7292    0.0000 N   0  0  0  0  0
    2.3292   -3.9667    0.0000 N   0  0  0  0  0
[truncated: 1,590,192 more chars]
