# Supplementary material for: FAF-Drugs2: Free ADME/tox filtering tool to assist drug discovery and chemical biology projects
Source: BMC Bioinformatics. 2008 Sep 24;9:396. doi: 10.1186/1471-2105-9-396 (PMC2561050; doi:10.1186/1471-2105-9-396)
Supplement: Additional file 1 — This file contains the FAF-Drugs2 package and user manual. [file 1471-2105-9-396-S1.gz › FAFDrugs2/example/FAFDrugs2_OUTPUT_Jul_16_2008_17h57m34/results.table]

Ligand	ID	MW	LogP	PSA	RotatableB	RigidB	HBD	HBA	Rings	MaxSizeRing	Charge	Total Charge	HeavyAtoms	CarbonAtoms	HeteroAtoms	ratioH/C	Lipinski_Violation	Veber_Violation	Egan_Violation	Functionnal_Group	Toxicity
1	5275518	500.54572	6.03	106.22	8	30	0	7	4	9	0	0	37	28	9	0.321	2	False	False	True	Toxic
2	5275513	405.24258	2.55	105.57	2	19	2	4	2	10	0	0	25	18	7	0.388	0	False	False	True	Toxic
3	9082136	324.3737	3.36	42.01	2	24	0	3	3	9	0	0	24	19	5	0.263	0	False	False	False	Non Toxic
4	5333268	375.80622	5.35	98.18	5	17	2	4	2	6	0	0	26	18	8	0.444	1	False	False	True	Toxic
5	7508287	408.87744	5.59	67.43	5	22	2	3	3	6	0	0	29	23	6	0.260	1	False	False	False	Non Toxic
6	6381087	267.34552	3.09	61.36	2	17	1	3	2	10	0	0	19	16	3	0.187	0	False	False	False	Non Toxic
7	6381084	370.42552	1.98	113.61	6	20	2	6	3	6	0	0	26	18	8	0.444	0	False	False	False	Non Toxic
8	9034967	337.37246	2.88	73.34	4	19	1	5	2	10	0	0	25	19	6	0.315	0	False	False	False	Non Toxic
9	6381082	401.4147432	1.25	133.48	6	22	3	6	3	6	0	0	28	18	10	0.555	0	False	False	False	Non Toxic
10	6381081	370.22718	4.01	56.79	6	14	1	4	2	6	0	0	24	17	7	0.411	0	False	False	False	Non Toxic
11	7227723	326.3448432	2.04	67.61	3	20	0	3	3	6	0	0	23	17	6	0.352	0	False	False	False	Non Toxic
12	7227728	422.26013	4.45	49.41	5	16	1	2	2	6	0	0	23	18	5	0.277	0	False	False	True	Toxic
13	7845540	386.3655496	4.36	71.36	6	17	1	5	2	9	0	0	27	18	9	0.5	0	False	False	True	Toxic
14	9025824	345.47574	4.06	38.77	9	17	0	3	2	9	1	1	25	21	4	0.190	0	False	False	True	Toxic
15	7158700	379.7851296	2.88	92.35	7	13	1	5	2	6	0	0	24	14	10	0.714	0	False	False	False	Non Toxic
16	7845547	521.31628	5.18	99.73	5	30	0	6	3	13	0	0	34	25	9	0.36	2	False	False	True	Toxic
17	6429760	298.33642	2.45	67.43	5	16	2	3	2	6	0	0	22	17	5	0.294	0	False	False	False	Non Toxic
18	5321259	318.3659032	2.87	100.43	2	20	2	3	2	9	0	0	22	16	6	0.375	0	False	False	False	Non Toxic
19	6429765	285.2946	3.26	68.54	6	15	1	4	2	6	0	0	21	16	5	0.312	0	False	False	True	Toxic
20	7677608	493.5946	2.88	88.18	8	28	1	5	4	6	0	0	36	28	8	0.285	0	False	False	False	Toxic
21	6039965	374.4359	-1.61	146.27	6	12	6	5	1	5	0	0	26	15	11	0.733	1	False	False	True	Toxic
22	7677606	332.4173	2.99	74.86	4	16	1	3	2	6	0	0	23	17	6	0.352	0	False	False	True	Toxic
23	5321252	308.16264	4.73	53.49	3	16	2	2	2	6	0	0	20	14	6	0.428	0	False	False	True	Toxic
24	7677604	444.5023	4.03	100.88	5	29	0	6	3	13	0	0	32	25	7	0.28	0	False	False	True	Toxic
25	7572975	326.41272	3.95	82.45	7	17	2	3	3	6	0	0	23	18	5	0.277	0	False	False	True	Toxic
26	7572972	355.40758	2.46	96.77	7	18	1	5	3	6	1	-1	25	19	6	0.315	0	False	False	True	Toxic
27	5416620	240.42798	3.67	6.48	7	6	0	0	1	6	2	2	17	15	2	0.133	0	False	False	False	Non Toxic
28	7934671	419.30093	4.49	79.85	4	14	1	3	2	6	0	0	20	14	6	0.428	0	False	False	True	Toxic
29	9037242	207.31194	2.75	21.26	6	6	1	1	1	6	1	1	15	13	2	0.153	0	False	False	True	Toxic
30	7958116	233.30946	1.45	26.79	1	15	0	1	2	6	0	0	17	13	4	0.307	0	False	False	False	Non Toxic
31	6088068	268.1066	1.76	37.38	1	13	0	2	2	6	0	0	15	11	4	0.363	0	False	False	False	Non Toxic
32	9037247	347.83918	4.54	59.23	5	19	0	4	3	6	0	0	24	18	6	0.333	0	False	False	False	Non Toxic
33	9037245	343.37374	0.79	81.7	4	20	1	5	2	10	0	0	25	19	6	0.315	0	False	False	True	Toxic
34	6088063	390.4716232	3.53	66.07	5	21	0	3	3	6	0	0	27	20	7	0.35	0	False	False	True	Toxic
35	6395322	428.88714	1.98	102.55	8	16	1	6	2	6	0	0	28	18	10	0.555	0	False	False	True	Toxic
36	9037248	356.3725	0.56	84.94	4	25	1	5	2	10	0	0	26	19	7	0.368	0	False	False	False	Non Toxic
37	9037249	282.29726	0.24	75.19	3	20	1	4	3	6	0	0	21	15	6	0.4	0	False	False	False	Non Toxic
38	7994129	232.26172	0.25	80.55	2	15	0	5	2	8	0	0	16	10	6	0.6	0	False	False	False	Non Toxic
39	7994128	348.40016	-3.43	85.37	4	19	0	4	2	9	2	2	25	16	9	0.562	0	False	False	False	Non Toxic
40	7173928	400.53432	4.65	74.86	6	23	1	3	3	7	0	0	28	22	6	0.272	0	False	False	True	Toxic
41	5334128	232.29818	3.03	54.54	3	12	0	3	2	6	0	0	16	13	3	0.230	0	False	False	True	Toxic
42	9069218	309.3558432	3.4	63.78	4	14	1	3	2	6	0	0	21	15	6	0.4	0	False	False	True	Toxic
43	7926271	422.50008	1.52	111.41	10	21	1	6	3	6	0	0	30	22	8	0.363	0	False	False	True	Toxic
44	5334123	312.20222	3.14	29.54	3	14	0	2	2	6	0	0	18	14	4	0.285	0	False	False	False	Non Toxic
45	7994120	330.40142	2.91	83.65	6	17	2	3	2	6	0	0	23	17	6	0.352	0	False	False	True	Toxic
46	7994123	323.36748	0.15	115.98	4	18	2	5	2	8	0	0	22	14	8	0.571	0	False	False	True	Toxic
47	7994122	377.39326	3.95	89.54	7	19	1	5	3	6	0	0	28	21	7	0.333	0	False	False	False	Non Toxic
48	9069212	334.3653032	2.56	83.65	5	19	2	3	3	6	0	0	23	16	7	0.437	0	False	False	True	Toxic
49	5334125	235.32204	3.02	38.33	6	8	1	2	1	6	0	0	17	14	3	0.214	0	False	False	False	Non Toxic
50	6416115	380.88894	3.6	58.23	4	20	0	3	3	6	0	0	25	18	7	0.388	0	False	False	True	Toxic
51	5114344	337.3625864	5.6	20.31	4	20	0	1	3	6	0	0	25	21	4	0.190	1	False	False	False	Non Toxic
52	5114341	399.4567832	6.39	29.54	6	25	0	2	3	10	0	0	30	26	4	0.153	1	False	False	False	Toxic
53	5553422	402.07004	5.72	50.69	5	15	1	3	2	6	0	0	22	15	7	0.466	1	False	False	True	Toxic
54	6646330	304.81766	3.11	85.25	3	17	1	3	2	9	0	0	19	14	5	0.357	0	False	False	False	Non Toxic
55	9133495	395.49634	2.06	154.69	8	15	2	7	2	6	0	0	26	17	9	0.529	0	False	False	True	Toxic
56	9133496	284.2850232	3.56	47.28	3	17	1	3	3	6	0	0	21	16	5	0.312	0	False	False	False	Non Toxic
57	7933378	289.2686128	4.28	29.1	3	14	1	1	2	6	0	0	20	14	6	0.428	0	False	False	False	Non Toxic
58	6056515	348.16013	1.89	71.11	1	13	0	4	2	5	1	1	16	10	6	0.6	0	False	False	True	Toxic
59	7933371	470.51974	5.93	88.7	6	31	1	4	4	9	0	0	35	27	8	0.296	1	False	False	True	Toxic
60	9133498	233.2631	2.01	46.61	3	14	0	3	2	6	0	0	17	13	4	0.307	0	False	False	True	Toxic
61	9133499	338.46494	1.78	66.07	5	17	0	3	2	7	0	0	23	17	6	0.352	0	False	False	True	Toxic
62	7933375	386.46798	1.22	108.58	2	27	1	6	2	17	0	0	27	19	8	0.421	0	False	False	False	Non Toxic
63	7933374	462.35856	1.51	95.61	6	18	0	5	2	6	0	0	27	17	10	0.588	0	False	False	True	Toxic
64	7917843	470.56118	4.38	127.28	9	24	1	7	4	6	0	0	32	23	9	0.391	0	False	False	False	Non Toxic
65	6461862	454.29869	5.65	36.92	10	13	0	4	2	6	0	0	25	20	5	0.25	1	False	False	True	Toxic
66	6461861	279.3746	3.22	47.56	7	8	1	3	1	6	0	0	20	16	4	0.25	0	False	False	False	Non Toxic
67	5201083	430.5453	4.86	74.55	7	26	2	3	4	6	0	0	32	25	7	0.28	0	False	False	True	Toxic
68	7960885	391.44144	1.62	121.98	8	18	3	5	2	6	0	0	27	18	9	0.5	0	False	False	True	Toxic
69	7921727	436.30452	2.45	72.7	6	24	1	4	3	10	0	0	28	21	7	0.333	0	False	False	False	Non Toxic
70	7917847	417.50186	2.06	143.12	4	26	1	6	4	6	0	0	28	19	9	0.473	0	False	False	False	Non Toxic
71	7921724	485.9399432	4.03	72.7	5	30	1	4	4	10	0	0	35	27	8	0.296	0	False	False	False	Non Toxic
72	7921723	508.97664	3.1	109.87	5	33	1	6	4	10	0	0	35	25	10	0.4	1	False	False	True	Toxic
73	6911346	404.84414	2.36	77.1	6	22	1	5	3	6	0	0	28	20	8	0.4	0	False	False	False	Non Toxic
74	6541502	326.4294232	2.66	49.0	3	20	0	2	3	6	1	1	22	16	6	0.375	0	False	False	True	Toxic
75	7917846	414.50122	2.29	126.64	8	23	1	6	4	6	0	0	28	19	9	0.473	0	False	False	False	Non Toxic
76	5230736	346.38252	2.33	110.24	4	22	4	2	3	6	0	0	26	20	6	0.3	0	False	False	False	Non Toxic
77	6421175	240.64306	2.48	69.08	3	12	1	3	2	6	0	0	16	10	6	0.6	0	False	False	True	Toxic
78	5629903	418.51138	2.73	100.27	6	25	2	4	4	6	0	0	30	23	7	0.304	0	False	False	True	Toxic
79	6421170	288.32498	1.52	109.02	6	14	2	4	2	6	0	0	20	13	7	0.538	0	False	False	True	Toxic
80	5781468	393.47878	4.55	77.03	7	22	2	3	2	13	1	1	29	23	6	0.260	0	False	False	True	Toxic
81	5781469	325.40482	3.67	67.8	3	24	2	2	2	13	1	1	24	19	5	0.263	0	False	False	True	Toxic
82	5564102	274.2951	2.25	87.14	2	18	2	4	2	9	1	1	19	13	6	0.461	0	False	False	True	Toxic
83	5781467	327.4207	4.34	67.8	3	23	2	2	2	13	1	1	24	19	5	0.263	0	False	False	True	Toxic
84	5781464	404.50472	4.05	71.04	5	28	2	2	3	13	2	2	30	24	6	0.25	0	False	False	True	Toxic
85	5781465	369.50044	5.96	67.8	4	22	2	2	2	13	1	1	27	22	5	0.227	1	False	False	True	Toxic
86	5564106	364.27064	2.93	117.65	6	13	1	6	2	6	0	0	21	12	9	0.75	0	False	False	False	Non Toxic
87	5781463	363.4528	4.63	67.8	6	22	2	2	2	13	1	1	27	22	5	0.227	0	False	False	True	Toxic
88	5564104	456.9170232	4.03	88.9	5	25	0	5	3	9	0	0	31	23	8	0.347	0	False	False	True	Toxic
89	5564105	253.33886	3.64	29.1	4	14	1	1	2	6	0	0	19	17	2	0.117	0	False	False	False	Non Toxic
90	7805906	451.4685	3.08	111.91	6	26	1	7	2	10	0	0	33	25	8	0.32	0	False	False	True	Toxic
91	5917767	297.26224	3.96	79.42	4	18	0	5	2	9	0	0	22	16	6	0.375	0	False	False	True	Toxic
92	7960883	261.31956	0.68	75.43	1	17	2	2	2	6	0	0	19	14	5	0.357	0	False	False	False	Non Toxic
93	6433795	361.3475	5.11	83.35	7	21	0	5	3	6	0	0	27	21	6	0.285	1	False	False	True	Toxic
94	7805907	395.2797	4.76	67.43	7	16	2	3	2	6	0	0	26	19	7	0.368	0	False	False	False	Non Toxic
95	7960882	440.96558	4.96	108.67	7	24	1	5	4	6	0	0	29	22	7	0.318	0	False	False	False	Non Toxic
96	7646361	461.53282	3.84	107.75	7	26	1	6	3	10	0	0	33	25	8	0.32	0	False	False	False	Non Toxic
97	7214755	389.47016	3.62	82.91	4	26	0	4	3	9	0	0	28	22	6	0.272	0	False	False	False	Non Toxic
98	6290615	355.1461132	4.45	29.1	2	14	1	1	2	6	0	0	18	14	4	0.285	0	False	False	True	Toxic
99	6228354	443.31216	2.51	93.32	7	16	1	5	2	6	0	0	26	17	9	0.529	0	False	False	True	Toxic
100	5802267	393.48032	5.58	50.16	5	28	1	2	3	10	0	0	30	26	4	0.153	1	False	False	False	Non Toxic
101	5802261	307.36962	4.45	79.12	3	21	1	4	3	6	1	1	22	17	5	0.294	0	False	False	True	Toxic
102	6682789	394.22866	4.14	81.14	2	24	0	5	3	9	0	0	25	17	8	0.470	0	False	False	False	Non Toxic
103	7960889	445.4342896	2.91	71.41	8	21	1	3	2	9	0	0	32	23	9	0.391	0	False	False	True	Toxic
104	7575215	437.53456	2.86	138.48	7	23	1	7	3	9	0	0	30	22	8	0.363	0	False	False	True	Toxic
105	6682786	341.76678	2.61	101.08	5	15	2	5	2	6	1	-1	22	14	8	0.571	0	False	False	True	Toxic
106	9081957	374.25498	2.58	82.29	3	19	0	3	2	9	0	0	22	16	6	0.375	0	False	False	False	Non Toxic
107	5311775	302.304721	3.8	53.18	6	14	0	3	2	6	0	0	21	17	4	0.235	0	False	False	True	Toxic
108	9081953	277.7428232	2.31	45.76	3	13	0	2	2	6	0	0	17	11	6	0.545	0	False	False	True	Toxic
109	5766600	447.69835	3.95	90.84	2	19	0	4	3	6	0	0	21	14	7	0.5	0	False	False	True	Toxic
110	7998049	273.39316	3.01	57.34	4	13	1	2	2	6	0	0	19	16	3	0.187	0	False	False	False	Non Toxic
111	9022545	295.7414	2.4	83.64	4	14	1	4	2	6	0	0	19	13	6	0.461	0	False	False	True	Toxic
112	9022543	275.30638	-1.35	66.23	1	16	0	3	1	12	0	0	20	13	7	0.538	0	False	False	False	Non Toxic
113	9022542	303.74356	2.6	71.09	4	16	2	3	2	6	0	0	21	15	6	0.4	0	False	False	False	Non Toxic
114	5311779	227.60454	2.14	82.3	4	9	0	5	1	6	0	0	15	8	7	0.875	0	False	False	True	Toxic
115	5311778	399.42192	4.85	118.04	5	25	0	5	4	6	0	0	29	22	7	0.318	0	False	False	True	Toxic
116	6095955	380.6635	5.43	38.33	5	14	1	2	2	6	0	0	22	17	5	0.294	1	False	False	True	Toxic
117	7995441	255.10002	2.59	34.89	1	13	0	2	2	6	0	0	16	11	5	0.454	0	False	False	False	Non Toxic
118	7386195	438.54254	1.89	98.9	4	27	1	4	4	6	0	0	31	23	8	0.347	0	False	False	True	Toxic
119	7213955	334.7543	3.85	78.31	5	15	1	4	2	6	0	0	23	16	7	0.437	0	False	False	True	Toxic
120	7585003	505.3672032	4.2	118.33	7	22	2	5	3	6	0	0	31	19	12	0.631	1	False	False	True	Toxic
121	6147281	399.85076	4.09	115.46	6	22	3	4	3	6	0	0	27	19	8	0.421	0	False	False	True	Toxic
122	6095958	323.34258	3.4	57.53	5	19	0	4	2	9	0	0	24	19	5	0.263	0	False	False	True	Toxic
123	7317984	283.83674	4.82	21.26	9	6	1	1	1	6	1	1	19	16	3	0.187	0	False	False	True	Toxic
124	9049360	274.40114	4.32	32.34	4	16	1	1	2	7	0	0	20	17	3	0.176	0	False	False	False	Non Toxic
125	7317987	484.37112	5.98	72.47	9	22	1	4	3	6	0	0	33	26	7	0.269	1	False	False	True	Toxic
126	6607668	302.34826	1.52	93.46	0	21	0	6	1	17	0	0	21	15	6	0.4	0	False	False	False	Non Toxic
127	5606772	464.30648	2.56	83.09	6	23	1	6	2	10	0	0	29	21	8	0.380	0	False	False	True	Toxic
128	7885274	236.29348	0.02	108.65	0	17	3	3	1	13	0	0	16	10	6	0.6	0	False	False	False	Non Toxic
129	5606778	361.34926	1.16	116.64	6	20	2	6	3	6	0	0	26	17	9	0.529	0	False	False	True	Toxic
130	5606779	334.79736	2.79	67.43	4	19	2	3	3	6	0	0	23	17	6	0.352	0	False	False	True	Toxic
131	9049363	303.7916	0.27	126.24	4	12	1	6	2	5	0	0	18	9	9	1.0	0	False	False	False	Non Toxic
132	7799774	324.28758	1.86	84.94	2	24	1	5	2	9	0	0	24	17	7	0.411	0	False	False	False	Non Toxic
133	7030881	446.9222032	4.49	74.86	7	22	1	3	3	6	0	0	30	22	8	0.363	0	False	False	True	Toxic
134	9109833	330.44778	1.69	76.71	4	19	1	3	3	6	1	1	23	17	6	0.352	0	False	False	False	Non Toxic
135	6648983	390.39202	3.55	127.16	6	23	2	5	3	9	0	0	29	21	8	0.380	0	False	False	True	Toxic
136	6648980	246.2337432	3.1	35.53	5	13	0	3	2	6	0	0	18	14	4	0.285	0	False	False	True	Toxic
137	9106787	339.34858	-0.51	86.46	2	22	1	4	2	12	0	0	25	17	8	0.470	0	False	False	False	Non Toxic
138	9049366	325.3882	0.91	98.0	5	19	1	5	3	6	0	0	23	16	7	0.437	0	False	False	False	Non Toxic
139	5813337	309.36236	3.87	61.04	5	17	0	5	3	6	0	0	23	18	5	0.277	0	False	False	False	Non Toxic
140	6046587	301.2494	0.29	139.23	6	11	3	8	1	6	2	-2	21	12	9	0.75	0	False	False	True	Toxic
141	7940186	453.9379	5.24	84.77	7	22	0	4	3	6	0	0	31	24	7	0.291	1	False	False	False	Non Toxic
142	7940184	386.46468	4.05	88.11	6	19	1	5	2	10	0	0	27	20	7	0.35	0	False	False	True	Toxic
143	7131670	370.3312032	2.76	77.1	4	24	1	5	3	9	0	0	27	19	8	0.421	0	False	False	True	Toxic
144	9062744	325.40812	1.41	72.7	6	19	1	4	3	6	0	0	24	18	6	0.333	0	False	False	False	Non Toxic
145	7940180	490.93492	3.92	83.76	6	32	0	5	3	15	0	0	35	27	8	0.296	0	False	False	True	Toxic
146	7940181	422.4704232	2.29	93.32	6	22	1	5	3	6	0	0	29	20	9	0.45	0	False	False	True	Toxic
147	6046585	349.37832	1.78	75.25	2	22	1	6	2	12	0	0	25	18	7	0.388	0	False	False	True	Toxic
148	7963467	434.71418	5.24	59.23	5	19	0	4	3	6	0	0	26	19	7	0.368	1	False	False	False	Non Toxic
149	6439791	458.41962	4.82	120.73	7	27	0	7	3	9	0	0	34	25	9	0.36	0	False	False	True	Toxic
150	7580186	396.43636	1.16	77.1	2	30	1	5	3	10	0	0	29	22	7	0.318	0	False	False	True	Toxic
151	6991093	401.32008	4.37	91.13	5	15	1	2	2	6	0	0	24	19	5	0.263	0	False	False	False	Non Toxic
152	5424385	346.55322	3.01	12.96	12	7	0	0	1	6	3	3	25	21	4	0.190	0	False	False	True	Toxic
153	5737820	310.60406	3.26	21.7	4	12	0	2	2	6	1	1	18	12	6	0.5	0	False	False	False	Non Toxic
154	9142720	275.2501464	3.15	46.17	3	15	1	2	2	6	0	0	20	15	5	0.333	0	False	False	False	Non Toxic
155	7250319	349.44774	1.17	135.18	1	21	0	6	1	15	0	0	22	15	7	0.466	0	False	False	True	Toxic
156	6844598	230.30222	3.14	29.46	2	13	1	2	2	6	0	0	17	15	2	0.133	0	False	False	False	Non Toxic
157	9129347	251.30482	0.75	96.26	5	12	1	5	2	5	0	0	17	11	6	0.545	0	False	False	False	Non Toxic
158	6844596	488.5020928	2.37	162.82	8	21	2	7	3	6	0	0	31	18	13	0.722	0	False	False	False	Toxic
159	7250312	476.56576	3.0	127.56	10	22	2	6	3	6	0	0	32	22	10	0.454	0	False	False	True	Toxic
160	7250311	499.5808	5.74	131.78	3	37	2	6	3	11	0	0	36	28	8	0.285	1	False	False	False	Toxic
161	9106789	261.35932	2.66	38.33	6	13	1	2	2	6	0	0	19	16	3	0.187	0	False	False	False	Non Toxic
162	6497759	322.39758	5.63	27.69	8	17	0	3	2	10	0	0	24	21	3	0.142	1	False	False	False	Non Toxic
163	7981972	316.35492	3.05	123.48	4	18	0	6	2	9	0	0	21	14	7	0.5	0	False	False	True	Toxic
164	7123482	367.3521632	1.93	114.84	6	17	1	5	2	6	0	0	25	15	10	0.666	0	False	False	True	Toxic
165	6646560	279.37782	1.66	91.56	4	13	0	4	2	6	0	0	18	13	5	0.384	0	False	False	True	Toxic
166	9116942	265.34802	2.93	47.56	9	8	1	3	1	6	0	0	19	15	4	0.266	0	False	False	True	Toxic
167	6039960	399.50804	5.21	83.08	6	25	2	3	3	9	1	1	29	24	5	0.208	1	False	False	False	Non Toxic
168	6598688	351.7649	3.28	126.34	6	16	2	5	2	6	0	0	23	14	9	0.642	0	False	False	True	Toxic
169	6598687	316.2590064	2.19	66.48	3	20	1	3	2	9	0	0	23	16	7	0.437	0	False	False	False	Non Toxic
170	6719406	499.15079	4.19	74.86	5	16	1	3	2	6	0	0	24	15	9	0.6	0	False	False	True	Toxic
171	7572979	417.49688	5.98	64.63	8	21	1	4	3	6	0	0	31	26	5	0.192	1	False	False	True	Toxic
172	6815090	333.4069	3.34	70.53	2	25	1	3	2	14	0	0	24	19	5	0.263	0	False	False	False	Non Toxic
173	7572977	314.3756632	1.62	74.86	5	15	1	3	2	6	0	0	21	14	7	0.5	0	False	False	True	Toxic
174	6642584	313.45878	1.2	85.69	7	15	2	3	2	6	1	1	21	15	6	0.4	0	False	False	True	Toxic
175	6642585	275.30308	1.38	63.53	3	16	0	3	2	6	1	1	20	14	6	0.428	0	False	False	True	Toxic
176	7934675	310.34712	2.64	64.24	4	19	1	3	2	9	0	0	23	18	5	0.277	0	False	False	False	Non Toxic
177	7801560	494.97166	3.34	171.93	10	20	3	7	2	9	0	0	32	20	12	0.6	0	False	False	True	Toxic
178	7514290	479.42256	4.63	94.34	8	19	1	5	3	6	0	0	31	22	9	0.409	0	False	False	False	Non Toxic
179	7514295	403.81632	1.06	95.59	7	19	1	6	3	6	0	0	28	19	9	0.473	0	False	False	False	Non Toxic
180	7934673	470.96688	2.91	111.34	11	16	2	6	2	6	0	0	31	21	10	0.476	0	False	False	True	Toxic
181	5175669	371.51786	7.05	9.72	6	23	0	0	4	6	0	0	28	25	3	0.12	1	False	False	False	Toxic
182	5477838	355.38928	4.09	67.16	3	26	2	3	2	16	0	0	27	22	5	0.227	0	False	False	False	Non Toxic
183	7784175	401.93284	5.15	114.35	5	20	2	4	3	6	0	0	26	19	7	0.368	1	False	False	True	Toxic
184	7784174	395.79256	4.96	81.68	5	24	1	5	3	9	0	0	28	21	7	0.333	0	False	False	False	Non Toxic
185	7784177	473.9955	5.66	112.81	6	24	0	6	4	6	0	0	31	22	9	0.409	1	False	False	True	Toxic
186	7784171	388.4408	3.92	134.46	10	16	3	5	2	6	0	0	27	18	9	0.5	0	False	False	True	Toxic
187	7784170	335.1925	4.69	35.53	4	13	0	3	2	6	0	0	20	16	4	0.25	0	False	False	True	Toxic
188	7784172	461.31632	2.97	110.39	8	17	1	6	2	6	0	0	29	18	11	0.611	0	False	False	True	Toxic
189	7784178	303.37938	2.0	87.5	6	13	2	4	2	6	0	0	21	15	6	0.4	0	False	False	True	Toxic
190	9048285	309.3409	-0.12	90.83	4	18	1	5	2	10	0	0	21	13	8	0.615	0	False	False	True	Toxic
191	5160534	296.27748	1.67	89.7	3	19	1	4	2	9	0	0	22	16	6	0.375	0	False	False	True	Toxic
192	9149286	272.3638	1.08	67.02	7	8	1	3	1	6	1	1	18	12	6	0.5	0	False	False	True	Toxic
193	9149288	332.37908	2.32	96.01	3	24	1	5	3	10	0	0	24	18	6	0.333	0	False	False	False	Non Toxic
194	6954169	443.5606	5.31	93.21	4	30	0	4	3	14	0	0	32	26	6	0.230	1	False	False	False	Non Toxic
195	9048287	376.46986	2.9	67.46	5	20	0	4	3	6	0	0	26	19	7	0.368	0	False	False	True	Toxic
196	7394493	449.84324	4.92	98.62	6	27	1	5	4	6	0	0	32	23	9	0.391	0	False	False	True	Toxic
197	9027061	408.45366	-0.92	78.7	4	28	0	4	3	12	1	1	30	21	9	0.428	0	False	False	False	Non Toxic
198	9027060	274.305	-1.69	123.36	4	16	1	7	3	6	1	-1	19	10	9	0.9	0	False	False	False	Non Toxic
199	9048288	303.38268	0.15	98.0	6	16	1	5	3	6	0	0	21	14	7	0.5	0	False	False	False	Non Toxic
200	7801569	313.37596	0.37	114.77	6	13	1	7	2	6	0	0	21	12	9	0.75	0	False	False	True	Toxic
201	5428923	249.34862	2.5	21.7	4	12	0	2	2	6	1	1	18	15	3	0.2	0	False	False	False	Non Toxic
202	5428922	324.50288	5.33	6.48	3	20	0	0	3	8	1	1	24	22	2	0.090	1	False	False	False	Toxic
203	5210229	408.4653032	5.15	51.13	6	23	0	4	2	13	0	0	30	24	6	0.25	1	False	False	True	Toxic
204	9110495	298.36286	1.39	103.97	4	15	1	4	2	6	0	0	21	15	6	0.4	0	False	False	False	Non Toxic
205	5210225	365.38256	3.84	81.88	3	24	0	5	2	13	0	0	27	20	7	0.35	0	False	False	True	Toxic
206	5210224	365.38256	3.84	81.88	3	24	0	5	2	13	0	0	27	20	7	0.35	0	False	False	True	Toxic
207	5210227	338.3754632	4.11	41.9	2	23	0	3	2	13	0	0	25	20	5	0.25	0	False	False	True	Toxic
208	5210226	408.4653032	5.15	51.13	6	23	0	4	2	13	0	0	30	24	6	0.25	1	False	False	True	Toxic
209	5210221	309.316	3.69	66.28	3	20	0	4	2	10	0	0	23	18	5	0.277	0	False	False	True	Toxic
210	5210223	309.316	3.69	66.28	3	20	0	4	2	10	0	0	23	18	5	0.277	0	False	False	True	Toxic
211	7659537	241.32658	3.1	62.42	2	8	0	3	1	6	1	-1	16	12	4	0.333	0	False	False	True	Toxic
212	6650115	441.49682	4.68	111.33	9	20	1	7	3	6	0	0	31	23	8	0.347	0	False	False	True	Toxic
213	6650116	342.47832	2.81	88.43	4	18	0	4	2	9	0	0	23	18	5	0.277	0	False	False	False	Non Toxic
214	6650117	424.53426	1.65	100.75	5	22	0	5	3	6	0	0	28	19	9	0.473	0	False	False	True	Toxic
215	5362700	281.26614	3.05	72.65	3	19	0	4	3	6	0	0	21	15	6	0.4	0	False	False	True	Toxic
216	5362701	271.74146	4.11	29.1	3	15	1	1	2	6	0	0	19	16	3	0.187	0	False	False	False	Non Toxic
217	7501590	377.6485232	5.21	73.22	4	15	2	2	2	6	0	0	22	14	8	0.571	1	False	False	True	Toxic
218	6650113	343.44324	2.68	63.06	5	18	0	3	2	9	0	0	24	18	6	0.333	0	False	False	True	Toxic
219	5650415	361.41876	3.78	122.34	4	21	1	6	3	6	1	1	25	16	9	0.562	0	False	False	True	Toxic
220	9133437	331.43254	1.72	91.71	4	19	1	4	2	9	0	0	23	17	6	0.352	0	False	False	False	Non Toxic
221	7102894	435.51538	4.79	117.14	6	26	0	6	4	6	0	0	30	23	7	0.304	0	False	False	True	Toxic
222	5615734	397.38136	3.19	127.64	6	21	3	6	3	6	0	0	29	20	9	0.45	0	False	False	True	Toxic
223	5615735	420.52242	3.09	93.32	8	16	1	5	2	6	0	0	29	21	8	0.380	0	False	False	True	Toxic
224	9007252	382.45614	2.2	66.07	5	26	2	3	3	10	1	1	28	21	7	0.333	0	False	False	False	Non Toxic
225	5615732	377.22918	4.12	44.76	6	14	0	4	2	6	0	0	23	18	5	0.277	0	False	False	False	Non Toxic
226	9155589	456.53622	3.56	81.69	7	29	2	4	4	9	1	1	34	27	7	0.259	0	False	False	False	Non Toxic
227	9155586	346.46548	0.31	123.33	5	15	2	5	2	6	0	0	22	14	8	0.571	0	False	False	True	Toxic
228	9155584	362.3968632	4.69	49.41	5	22	1	2	3	6	0	0	27	22	5	0.227	0	False	False	False	Non Toxic
229	9155585	256.32134	0.68	88.85	4	10	1	3	1	6	0	0	17	11	6	0.545	0	False	False	True	Toxic
230	9155582	310.39018	3.77	41.57	5	19	1	2	3	6	0	0	23	19	4	0.210	0	False	False	False	Non Toxic
231	9155583	338.40028	2.01	54.84	4	21	0	3	3	10	0	0	25	20	5	0.25	0	False	False	False	Non Toxic
232	9155581	360.47376	3.37	83.57	4	20	1	4	3	6	0	0	25	18	7	0.388	0	False	False	True	Toxic
233	6112946	337.82444	2.91	112.46	3	16	3	3	2	6	0	0	22	15	7	0.466	0	False	False	False	Non Toxic
234	7452405	404.87058	4.41	116.44	6	21	2	4	3	6	0	0	27	18	9	0.5	0	False	False	True	Toxic
235	7452404	352.7447632	3.99	78.31	5	15	1	4	2	6	0	0	24	16	8	0.5	0	False	False	True	Toxic
236	5723557	347.3327296	2.13	115.0	4	15	1	5	2	6	1	-1	22	13	9	0.692	0	False	False	True	Toxic
237	7452409	413.8542	3.03	94.22	6	21	1	5	3	6	0	0	29	21	8	0.380	0	False	False	True	Toxic
238	6112948	380.5479	1.52	126.25	4	21	0	5	3	6	0	0	24	17	7	0.411	0	False	False	False	Non Toxic
239	7976631	511.5684432	2.4	140.51	12	23	2	7	3	6	0	0	36	25	11	0.44	1	False	False	True	Toxic
240	7976633	483.60784	5.3	145.1	6	31	1	6	4	9	0	0	34	26	8	0.307	1	False	False	True	Toxic
241	5132340	328.3657	3.3	86.9	4	20	1	4	3	6	0	0	24	17	7	0.411	0	False	False	True	Toxic
242	7119946	372.48116	3.06	74.86	7	21	1	3	3	6	0	0	26	20	6	0.3	0	False	False	True	Toxic
243	5132344	218.212	0.95	72.42	3	13	1	4	2	5	0	0	16	10	6	0.6	0	False	False	True	Toxic
244	7976639	383.67946	5.33	70.23	3	19	1	3	3	6	0	0	23	16	7	0.437	1	False	False	False	Non Toxic
245	5132349	290.27466	0.86	96.13	5	14	1	5	2	6	0	0	21	13	8	0.615	0	False	False	True	Toxic
246	5854562	374.52172	5.59	76.38	6	23	0	4	2	10	0	0	26	22	4	0.181	1	False	False	True	Toxic
247	7994121	305.39526	2.28	93.17	8	12	1	5	2	6	0	0	21	15	6	0.4	0	False	False	False	Non Toxic
248	6164058	507.33122	2.68	123.19	10	18	3	7	2	6	1	-1	32	22	10	0.454	1	False	False	True	Toxic
249	6144169	347.51476	5.81	54.55	4	20	1	2	2	13	0	0	24	20	4	0.2	1	False	False	True	Toxic
250	6144168	423.48154	4.9	93.99	6	24	1	5	2	10	0	0	30	23	7	0.304	0	False	False	True	Toxic
251	6212509	388.21206	3.77	75.63	4	19	2	4	3	6	0	0	24	18	6	0.333	0	False	False	False	Non Toxic
252	6212508	315.55372	3.83	65.85	2	13	2	3	2	6	0	0	17	10	7	0.7	0	False	False	True	Toxic
253	6144166	261.35932	3.6	38.33	4	14	1	2	2	6	0	0	19	16	3	0.187	0	False	False	False	Non Toxic
254	7568416	289.33296	0.78	81.93	6	13	1	5	2	6	0	0	21	14	7	0.5	0	False	False	False	Non Toxic
255	6724185	463.36632	6.24	44.12	7	24	0	3	3	10	0	0	30	25	5	0.2	1	False	False	False	Toxic
256	6904884	386.40002	4.08	79.62	3	27	1	4	4	6	0	0	29	23	6	0.260	0	False	False	False	Non Toxic
257	6904885	441.47368	3.19	94.53	9	19	1	7	3	6	0	0	32	24	8	0.333	0	False	False	False	Non Toxic
258	7843588	422.47532	2.73	155.45	9	18	2	8	2	9	0	0	28	18	10	0.555	0	False	False	True	Toxic
259	5769748	358.38662	5.65	59.67	4	24	1	4	3	10	0	0	27	23	4	0.173	1	False	False	False	Non Toxic
260	5233271	545.54152	4.32	129.72	7	36	2	6	4	9	0	0	41	32	9	0.281	1	False	False	False	Toxic
261	7815677	487.01088	5.25	92.88	10	22	2	4	3	6	0	0	33	25	8	0.32	1	False	False	True	Toxic
262	7843587	327.40078	3.64	96.13	5	19	2	3	2	10	0	0	23	17	6	0.352	0	False	False	True	Toxic
263	7843581	348.4167	2.17	84.09	6	16	1	4	2	6	0	0	24	17	7	0.411	0	False	False	True	Toxic
264	7843582	484.4206696	6.67	74.97	8	25	0	6	3	10	0	0	35	26	9	0.346	1	False	False	True	Toxic
265	5377481	299.75324	2.06	104.95	1	18	1	5	2	9	0	0	18	11	7	0.636	0	False	False	False	Non Toxic
266	9008458	398.7965	4.9	87.54	6	21	1	5	3	6	0	0	28	20	8	0.4	0	False	False	True	Toxic
267	5964614	274.65598	3.99	60.42	2	18	0	4	2	10	0	0	19	14	5	0.357	0	False	False	False	Non Toxic
268	7692024	293.3199832	1.02	132.22	4	14	3	4	2	6	0	0	20	12	8	0.666	0	False	False	False	Non Toxic
269	5377487	392.70064	6.23	65.52	4	18	1	3	3	6	0	0	22	16	6	0.375	1	False	False	True	Toxic
270	5377486	250.31676	1.69	74.71	3	13	1	3	2	6	0	0	17	12	5	0.416	0	False	False	False	Non Toxic
271	5748717	306.3336032	3.87	41.99	4	20	1	2	3	6	0	0	23	19	4	0.210	0	False	False	False	Non Toxic
272	5714627	282.36016	3.62	62.39	4	17	1	3	3	6	0	0	20	16	4	0.25	0	False	False	False	Non Toxic
273	9008453	339.38834	4.09	72.32	5	20	1	3	2	10	0	0	25	19	6	0.315	0	False	False	True	Toxic
274	9008455	229.25778	2.77	64.61	1	16	1	5	2	10	0	0	16	11	5	0.454	0	False	False	False	Non Toxic
275	5489455	301.2973	1.33	89.55	5	16	2	5	2	6	0	0	22	15	7	0.466	0	False	False	True	Toxic
276	6249789	489.38544	2.93	113.84	7	23	2	4	3	6	0	0	30	21	9	0.428	0	False	False	True	Toxic
277	9008456	237.25664	0.94	47.26	0	21	0	3	1	17	0	0	18	14	4	0.285	0	False	False	False	Non Toxic
278	6574809	227.30158	3.93	29.1	3	13	1	1	1	10	0	0	17	15	2	0.133	0	False	False	False	Non Toxic
279	7361773	370.51002	1.47	137.19	8	15	2	5	2	6	0	0	23	15	8	0.533	0	False	False	True	Toxic
280	6209379	452.3491792	5.81	58.2	6	22	2	2	3	6	0	0	32	22	10	0.454	1	False	False	False	Non Toxic
281	7361776	432.87738	3.12	123.15	5	22	1	6	3	6	1	-1	29	20	9	0.45	0	False	False	True	Toxic
282	6402626	436.4323432	4.31	78.75	5	26	0	5	3	10	0	0	32	24	8	0.333	0	False	False	True	Toxic
283	6402625	356.82448	2.19	88.0	6	15	1	4	2	6	0	0	23	15	8	0.533	0	False	False	True	Toxic
284	6574801	306.70114	3.19	78.31	5	15	1	4	2	6	0	0	21	14	7	0.5	0	False	False	True	Toxic
285	6402628	324.43836	2.05	66.07	4	16	0	3	2	6	0	0	22	16	6	0.375	0	False	False	True	Toxic
286	5396751	371.77446	2.52	87.74	4	22	2	4	3	6	0	0	26	18	8	0.444	0	False	False	True	Toxic
287	5396753	393.45886	3.04	102.76	4	26	2	4	3	9	0	0	28	21	7	0.333	0	False	False	True	Toxic
288	6375325	384.2714	1.24	124.03	1	19	1	4	2	9	0	0	21	13	8	0.615	0	False	False	True	Toxic
289	9093853	313.1224032	2.44	55.13	2	13	1	3	2	6	0	0	18	12	6	0.5	0	False	False	False	Non Toxic
290	5116097	322.337421	5.0	36.11	5	19	0	2	3	6	0	0	23	20	3	0.15	0	False	False	True	Toxic
291	5879263	447.59558	4.11	136.66	5	28	1	6	3	9	0	0	30	23	7	0.304	0	False	False	False	Non Toxic
292	5341519	411.41278	6.32	110.38	6	26	2	6	4	6	0	0	31	23	8	0.347	1	False	False	True	Toxic
293	5341514	445.31128	7.23	70.4	5	25	2	4	4	6	0	0	29	23	6	0.260	1	False	False	True	Toxic
294	5341515	384.4056832	6.59	70.4	5	25	2	4	4	6	0	0	29	23	6	0.260	1	False	False	True	Toxic
295	5341510	432.4733	7.29	90.63	5	30	3	5	4	10	0	0	33	27	6	0.222	1	False	False	True	Toxic
296	5719593	247.29122	4.02	33.12	2	18	1	2	2	10	0	0	19	17	2	0.117	0	False	False	False	Non Toxic
297	5146521	412.48204	2.34	144.1	6	23	2	6	3	6	1	-1	28	20	8	0.4	0	False	False	True	Toxic
298	5146523	412.48204	2.98	144.1	6	23	2	6	3	6	1	-1	28	20	8	0.4	0	False	False	True	Toxic
299	5489453	216.32046	0.01	67.51	7	6	3	2	1	6	2	2	15	11	4	0.363	0	False	False	False	Non Toxic
300	7049386	375.7383432	3.6	89.39	4	21	1	4	3	6	0	0	26	17	9	0.529	0	False	False	True	Toxic
301	5734950	423.14336	3.44	97.93	2	14	1	4	2	6	0	0	19	12	7	0.583	0	False	False	False	Non Toxic
302	9014418	359.50884	3.56	104.7	5	20	2	3	3	6	0	0	24	18	6	0.333	0	False	False	True	Toxic
303	9014419	316.30864	2.94	87.54	5	15	1	5	2	6	0	0	23	16	7	0.437	0	False	False	True	Toxic
304	7206848	275.34284	2.14	38.77	6	14	0	3	2	6	1	1	20	16	4	0.25	0	False	False	True	Toxic
305	9014415	291.34224	2.13	55.84	4	15	0	4	2	6	0	0	21	16	5	0.312	0	False	False	True	Toxic
306	6459502	465.9519	6.02	108.48	6	25	2	5	3	9	0	0	32	24	8	0.333	1	False	False	True	Toxic
307	9014411	311.37494	4.38	55.4	5	15	1	3	2	6	0	0	23	19	4	0.210	0	False	False	True	Toxic
308	7141301	402.91606	3.24	109.1	6	16	2	4	2	6	0	0	25	16	9	0.562	0	False	False	True	Toxic
309	9014413	324.3986	1.15	83.23	7	11	2	6	2	6	0	0	22	14	8	0.571	0	False	False	False	Non Toxic
310	5771903	544.59652	7.04	91.83	4	37	0	5	3	14	0	0	41	34	7	0.205	2	False	False	False	Toxic
311	9066580	311.4396	3.51	54.99	4	14	0	3	2	6	0	0	21	16	5	0.312	0	False	False	True	Toxic
312	5771905	404.2330032	2.91	70.23	3	21	3	2	3	6	0	0	25	18	7	0.388	0	False	False	True	Toxic
313	6968477	447.34546	3.43	89.43	5	24	0	5	3	9	0	0	27	20	7	0.35	0	False	False	True	Toxic
314	9066588	339.23804	1.58	67.02	5	14	1	3	2	6	1	1	20	12	8	0.666	0	False	False	True	Toxic
315	6755519	339.56852	4.64	43.37	4	14	0	3	2	6	0	0	19	14	5	0.357	0	False	False	True	Toxic
316	6968472	287.26742	3.47	75.51	6	14	0	5	2	6	0	0	21	15	6	0.4	0	False	False	True	Toxic
317	5675268	395.80092	3.09	143.99	4	19	2	7	3	6	1	1	27	15	12	0.8	0	False	False	True	Toxic
318	5422503	283.4079	4.48	12.47	6	12	0	1	2	6	1	1	21	19	2	0.105	0	False	False	False	Non Toxic
319	9115287	270.28326	1.92	70.5	4	15	1	4	2	6	1	-1	20	15	5	0.333	0	False	False	True	Toxic
320	5212488	292.11688	3.53	60.16	0	18	1	2	1	14	0	0	19	14	5	0.357	0	False	False	False	Non Toxic
321	9115281	354.44274	3.17	50.8	6	20	1	3	3	6	1	1	26	21	5	0.238	0	False	False	False	Non Toxic
322	9115280	366.84574	2.8	134.45	5	18	1	7	3	6	0	0	23	14	9	0.642	0	False	False	False	Non Toxic
323	7667656	439.36652	3.72	83.65	8	16	2	3	2	6	0	0	26	19	7	0.368	0	False	False	True	Toxic
324	7667657	401.45926	5.67	61.7	5	29	1	2	3	10	1	1	31	27	4	0.148	1	False	False	False	Non Toxic
325	5675260	289.37924	2.28	133.0	2	16	1	6	2	9	0	0	19	12	7	0.583	0	False	False	False	Non Toxic
326	5212482	356.4138832	3.81	88.28	7	17	0	4	3	6	0	0	25	19	6	0.315	0	False	False	True	Toxic
327	5212481	270.3246432	3.02	71.67	2	17	1	1	3	6	0	0	19	15	4	0.266	0	False	False	False	Non Toxic
328	5212480	377.4164	2.4	131.35	4	24	1	5	3	9	0	0	27	20	7	0.35	0	False	False	False	Non Toxic
329	9115289	377.46276	1.93	90.9	7	22	0	5	3	9	0	0	27	20	7	0.35	0	False	False	False	Non Toxic
330	7511528	385.6938	2.71	74.86	3	16	1	3	2	6	0	0	22	13	9	0.692	0	False	False	True	Toxic
331	5939864	348.45976	3.56	100.8	5	14	3	3	2	6	0	0	24	18	6	0.333	0	False	False	True	Toxic
332	9099051	324.43836	2.16	66.07	4	16	0	3	2	6	0	0	22	16	6	0.375	0	False	False	True	Toxic
333	6141441	361.3541	1.88	89.68	5	24	0	6	3	9	0	0	27	19	8	0.421	0	False	False	False	Non Toxic
334	9099056	325.15792	2.9	64.36	4	13	1	4	2	6	0	0	19	13	6	0.461	0	False	False	False	Non Toxic
335	5172943	290.2316	1.93	117.56	5	14	0	8	2	6	0	0	21	12	9	0.75	0	False	False	True	Toxic
336	7933372	348.23432	4.66	38.33	4	14	1	2	2	6	0	0	21	17	4	0.235	0	False	False	False	Non Toxic
337	9099059	357.63016	4.06	55.13	3	13	1	3	2	6	0	0	20	14	6	0.428	0	False	False	False	Non Toxic
338	6141449	426.50862	2.71	125.26	5	26	1	6	3	9	0	0	29	21	8	0.380	0	False	False	False	Non Toxic
339	7279848	361.43538	1.38	74.61	11	13	1	5	2	6	0	0	26	19	7	0.368	0	False	False	False	Non Toxic
340	7957876	327.8064	2.3	99.86	2	19	1	4	2	9	0	0	20	13	7	0.538	0	False	False	False	Non Toxic
341	7957877	464.4574696	4.15	84.09	8	22	1	4	3	6	0	0	32	22	10	0.454	0	False	False	True	Toxic
342	7957874	333.85888	3.42	105.34	4	17	1	4	3	6	0	0	21	15	6	0.4	0	False	False	False	Non Toxic
343	7957875	274.31832	1.33	79.9	6	13	2	4	2	6	0	0	20	14	6	0.428	0	False	False	False	Non Toxic
344	7973941	421.96246	1.52	94.76	4	23	0	4	3	7	0	0	26	16	10	0.625	0	False	False	True	Toxic
345	7957871	467.559	0.68	138.83	9	21	2	7	3	6	0	0	31	20	11	0.55	0	False	False	True	Toxic
346	7973949	341.3627	3.68	82.68	2	24	1	3	2	10	1	1	26	21	5	0.238	0	False	False	False	Non Toxic
347	7957878	334.16468	3.86	66.4	4	15	2	3	2	6	1	-1	20	15	5	0.333	0	False	False	True	Toxic
348	7941445	473.56512	3.07	138.2	7	24	3	5	3	6	0	0	32	22	10	0.454	0	False	False	True	Toxic
349	5846994	461.2993496	3.05	98.95	4	19	1	3	2	10	0	0	27	17	10	0.588	0	False	False	False	Non Toxic
350	7941441	237.25664	1.28	47.78	2	18	0	3	2	10	0	0	18	14	4	0.285	0	False	False	False	Non Toxic
351	5846990	328.79278	4.8	55.13	4	18	1	3	2	9	0	0	23	18	5	0.277	0	False	False	False	Non Toxic
352	7884102	400.30274	3.3	121.7	4	19	2	4	3	6	0	0	24	15	9	0.6	0	False	False	True	Toxic
353	7941449	548.69624	4.33	101.79	7	34	1	4	4	13	0	0	39	30	9	0.3	1	False	False	True	Toxic
354	5846998	292.3485432	2.49	40.62	3	16	0	2	2	6	0	0	21	16	5	0.312	0	False	False	False	Non Toxic
355	5635081	403.50502	1.12	188.18	6	22	2	9	2	13	0	0	26	15	11	0.733	0	False	False	True	Toxic
356	7017374	358.88012	5.16	77.9	12	8	0	5	1	6	0	0	23	17	6	0.352	1	False	False	True	Toxic
357	5635083	260.2636232	2.56	50.36	3	15	2	2	2	6	0	0	19	14	5	0.357	0	False	False	False	Non Toxic
358	7017373	402.23864	3.99	57.53	5	19	0	4	2	9	0	0	25	19	6	0.315	0	False	False	True	Toxic
359	5635086	370.7897	4.09	84.68	4	20	1	4	3	6	0	0	26	18	8	0.444	0	False	False	True	Toxic
360	5479392	415.93298	4.96	54.99	9	20	0	3	3	6	1	1	28	22	6	0.272	0	False	False	True	Toxic
361	5479390	266.2697432	3.26	41.99	2	19	1	2	2	10	0	0	20	16	4	0.25	0	False	False	False	Non Toxic
362	7017378	278.34678	3.34	52.45	7	12	0	3	2	6	1	1	20	15	5	0.333	0	False	False	True	Toxic
363	7817315	318.7549	2.76	78.43	4	16	3	3	2	6	1	-1	22	16	6	0.375	0	False	False	True	Toxic
364	6135432	332.3708832	5.12	32.34	2	24	1	1	3	10	0	0	25	21	4	0.190	1	False	False	False	Non Toxic
365	6316754	435.28058	3.83	107.8	4	23	1	5	3	6	0	0	28	19	9	0.473	0	False	False	True	Toxic
366	6135436	377.4164	4.36	112.39	5	24	2	5	3	9	0	0	27	20	7	0.35	0	False	False	True	Toxic
367	6135435	430.3302296	5.65	78.88	6	24	0	6	3	10	0	0	31	22	9	0.409	1	False	False	True	Toxic
368	6135434	277.31896	2.44	55.69	3	18	0	3	3	6	0	0	20	14	6	0.428	0	False	False	True	Toxic
369	5217505	345.3318728	4.58	38.33	6	13	1	2	2	6	0	0	24	17	7	0.411	0	False	False	True	Toxic
370	5217507	242.72184	2.78	59.44	4	8	0	3	1	6	0	0	15	11	4	0.363	0	False	False	False	Non Toxic
371	5217501	423.5428832	5.86	35.11	6	23	0	2	3	9	0	0	31	26	5	0.192	1	False	False	True	Toxic
372	5217500	439.99748	6.32	35.11	6	23	0	2	3	9	0	0	31	26	5	0.192	1	False	False	True	Toxic
373	7705577	418.46172	6.48	89.05	6	26	1	5	3	10	0	0	30	24	6	0.25	1	False	False	True	Toxic
374	7255416	339.4943	6.21	57.34	4	24	1	2	2	13	0	0	24	21	3	0.142	1	False	False	False	Toxic
375	7255412	279.31492	0.3	101.58	6	13	1	6	2	6	0	0	19	12	7	0.583	0	False	False	False	Non Toxic
376	7255411	301.76744	3.95	38.33	5	15	1	2	2	6	0	0	21	17	4	0.235	0	False	False	False	Non Toxic
377	7818757	454.3381	3.6	112.94	9	15	3	5	2	6	0	0	27	18	9	0.5	0	False	False	True	Toxic
378	7977340	481.56398	3.73	121.98	9	24	3	5	3	6	0	0	34	25	9	0.36	0	False	False	True	Toxic
379	5484910	342.34592	4.06	97.22	8	16	2	6	2	6	0	0	25	18	7	0.388	0	False	False	True	Toxic
380	5484911	314.29122	-0.06	142.16	4	13	5	7	2	6	0	0	22	13	9	0.692	0	False	False	True	Toxic
381	5484912	276.35404	1.75	100.36	6	9	1	3	1	6	0	0	19	14	5	0.357	0	False	False	False	Non Toxic
382	7450068	300.3523	2.39	45.92	5	18	0	3	3	6	1	1	22	17	5	0.294	0	False	False	True	Toxic
383	7976022	374.45398	2.1	100.72	8	17	2	4	2	6	0	0	26	19	7	0.368	0	False	False	True	Toxic
384	4010684	171.19372	-0.07	57.61	2	9	1	3	1	7	1	-1	12	8	4	0.5	0	False	False	True	Toxic
385	4010685	185.2203	0.09	57.61	3	9	1	3	1	7	1	-1	13	9	4	0.444	0	False	False	True	Toxic
386	5428119	295.4186	4.59	12.47	6	17	0	1	2	10	1	1	22	20	2	0.1	0	False	False	False	Non Toxic
387	5630106	346.2617	0.31	197.82	6	18	2	10	3	6	0	0	25	11	14	1.272	0	False	False	True	Toxic
388	5630102	465.68186	4.02	95.94	5	21	2	5	3	6	0	0	28	19	9	0.473	0	False	False	True	Toxic
389	7947050	308.35284	1.18	110.78	5	15	2	4	2	6	0	0	21	14	7	0.5	0	False	False	True	Toxic
390	9017335	209.28476	1.62	41.49	5	6	2	2	1	6	1	1	15	12	3	0.25	0	False	False	False	Non Toxic
391	7513386	191.22968	0.6	54.79	0	12	0	3	1	10	0	0	13	9	4	0.444	0	False	False	False	Toxic
392	9017330	302.28536	-0.24	91.28	2	18	1	5	2	9	0	0	22	14	8	0.571	0	False	False	False	Non Toxic
393	9017331	407.4590832	1.72	87.33	5	22	1	4	3	6	1	1	28	19	9	0.473	0	False	False	True	Toxic
394	7334354	277.40178	3.57	21.7	6	12	0	2	2	6	1	1	20	17	3	0.176	0	False	False	False	Non Toxic
395	7645329	467.56208	2.47	119.94	1	38	1	5	3	17	0	0	33	26	7	0.269	0	False	False	False	Non Toxic
396	7513389	361.24026	4.81	60.98	4	14	0	4	2	6	0	0	22	15	7	0.466	0	False	False	True	Toxic
397	7144228	473.7486	4.22	122.75	4	22	2	6	3	6	1	1	26	16	10	0.625	0	False	False	True	Toxic
398	6119804	225.24594	2.46	50.95	2	16	1	3	2	9	0	0	17	13	4	0.307	0	False	False	False	Non Toxic
399	7101900	431.43734	4.34	99.63	10	22	0	7	3	6	0	0	32	25	7	0.28	0	False	False	True	Toxic
400	6175000	285.40386	4.13	54.4	4	14	1	2	2	6	0	0	20	17	3	0.176	0	False	False	False	Non Toxic
401	5943426	350.1823232	4.14	38.33	4	15	1	2	2	6	0	0	21	16	5	0.312	0	False	False	False	Non Toxic
402	7616844	392.42774	4.59	93.21	5	25	1	5	3	9	1	1	28	21	7	0.333	0	False	False	True	Toxic
403	5344077	236.33324	1.47	53.48	4	11	0	2	1	9	1	1	16	12	4	0.333	0	False	False	False	Non Toxic
404	5344074	262.32746	2.78	80.42	4	13	1	4	2	6	0	0	18	13	5	0.384	0	False	False	False	Non Toxic
405	7947056	421.42436	2.51	153.16	7	17	1	8	2	6	0	0	29	18	11	0.611	0	False	False	True	Toxic
406	9077635	328.41206	1.83	89.19	5	18	2	4	3	6	1	1	24	17	7	0.411	0	False	False	True	Toxic
407	9050476	265.34802	1.94	57.61	2	18	1	3	2	8	1	-1	19	15	4	0.266	0	False	False	True	Toxic
408	5344071	235.6696	1.39	46.92	2	13	1	2	2	6	0	0	16	11	5	0.454	0	False	False	False	Non Toxic
409	7026237	372.45956	3.62	44.0	4	22	0	2	2	13	0	0	28	24	4	0.166	0	False	False	False	Non Toxic
410	5263745	271.26802	2.52	75.63	4	15	2	4	2	6	1	-1	20	15	5	0.333	0	False	False	True	Toxic
411	5263746	271.3326232	3.22	19.37	3	18	0	1	3	6	1	1	20	16	4	0.25	0	False	False	False	Non Toxic
412	9077634	246.30492	0.82	40.62	2	14	0	2	2	6	0	0	18	14	4	0.285	0	False	False	False	Non Toxic
413	7995181	412.48212	2.43	83.14	8	22	2	4	3	6	1	1	30	22	8	0.363	0	False	False	True	Toxic
414	5263742	332.23492	4.04	12.47	3	17	0	1	2	10	1	1	20	17	3	0.176	0	False	False	False	Non Toxic
415	9005448	337.37246	2.96	77.25	6	19	1	5	3	6	0	0	25	19	6	0.315	0	False	False	False	Non Toxic
416	5263749	349.7871832	4.26	46.46	4	19	0	2	3	6	1	1	24	17	7	0.411	0	False	False	True	Toxic
417	7026238	302.39132	2.75	86.44	5	15	2	3	2	6	0	0	21	16	5	0.312	0	False	False	False	Non Toxic
418	9027514	333.25338	2.5	33.73	7	12	1	2	2	6	2	2	21	15	6	0.4	0	False	False	False	Non Toxic
419	7012526	350.20714	3.32	58.56	5	14	2	3	2	6	0	0	21	16	5	0.312	0	False	False	False	Non Toxic
420	9146546	314.7878	2.16	69.57	5	13	0	4	2	6	0	0	20	13	7	0.538	0	False	False	False	Non Toxic
421	7640663	241.2851	3.38	38.33	4	14	1	2	2	6	0	0	18	15	3	0.2	0	False	False	True	Toxic
422	4015308	126.1564	0.39	52.05	1	5	1	2	1	5	0	0	9	6	3	0.5	0	False	False	False	Toxic
423	7640661	391.24794	4.3	67.43	5	20	2	3	3	6	0	0	26	19	7	0.368	0	False	False	True	Toxic
424	9146542	348.46306	0.94	108.33	8	13	1	5	2	6	0	0	24	17	7	0.411	0	False	False	False	Non Toxic
425	9146543	415.5059	3.02	95.17	6	23	1	4	3	6	0	0	29	21	8	0.380	0	False	False	True	Toxic
426	7640664	465.34962	4.88	92.88	7	22	2	4	3	6	0	0	30	21	9	0.428	0	False	False	True	Toxic
427	7807592	498.57458	5.0	179.77	11	22	3	7	3	6	0	0	34	23	11	0.478	0	False	False	True	Toxic
428	5995648	276.37396	2.86	36.69	2	19	0	2	3	6	1	1	20	16	4	0.25	0	False	False	False	Non Toxic
429	7498524	398.43892	1.41	151.11	7	20	2	6	3	6	0	0	28	18	10	0.555	0	False	False	True	Toxic
430	7215779	338.3754632	3.91	49.41	4	22	1	2	3	6	0	0	25	20	5	0.25	0	False	False	False	Non Toxic
431	6026145	356.37404	4.5	75.36	4	25	2	4	3	9	0	0	27	22	5	0.227	0	False	False	False	Non Toxic
432	5633664	370.7864	4.39	99.42	6	17	2	4	2	6	0	0	26	19	7	0.368	0	False	False	True	Toxic
433	6026147	362.39846	5.5	84.75	4	24	0	5	3	9	0	0	26	21	5	0.238	1	False	False	True	Toxic
434	5633662	407.89436	2.24	132.83	5	21	1	6	3	6	0	0	26	17	9	0.529	0	False	False	False	Non Toxic
435	7921722	433.8869	4.64	73.34	5	25	1	5	3	10	0	0	31	24	7	0.291	0	False	False	False	Non Toxic
436	5149629	296.38674	3.6	71.05	4	17	1	3	2	9	1	1	21	17	4	0.235	0	False	False	False	Non Toxic
437	7405551	465.48176	1.25	146.81	8	28	2	7	3	9	0	0	33	22	11	0.5	0	False	False	True	Toxic
438	7921721	373.83494	4.93	54.88	3	25	1	3	3	10	0	0	27	22	5	0.227	0	False	False	False	Non Toxic
439	7954758	314.40202	2.86	82.45	6	15	2	3	2	6	0	0	22	17	5	0.294	0	False	False	False	Non Toxic
440	7516601	321.3962	3.97	80.01	5	21	1	4	3	9	0	0	23	18	5	0.277	0	False	False	False	Non Toxic
441	7954756	476.8044	4.13	69.31	5	22	0	3	3	6	0	0	29	19	10	0.526	0	False	False	True	Toxic
442	7954754	422.9008032	3.59	83.94	6	22	1	4	3	6	0	0	28	20	8	0.4	0	False	False	False	Non Toxic
443	7921720	427.93036	3.51	134.2	5	24	1	7	3	10	0	0	28	19	9	0.473	0	False	False	False	Non Toxic
444	7405559	283.23566	3.43	79.42	3	19	0	5	3	6	0	0	21	15	6	0.4	0	False	False	True	Toxic
445	5556989	305.3522	0.69	96.54	5	16	2	4	2	6	0	0	21	14	7	0.5	0	False	False	True	Toxic
446	7954750	370.37916	1.49	114.64	4	24	1	6	2	10	0	0	26	18	8	0.444	0	False	False	True	Toxic
447	6620392	352.83578	2.08	97.64	6	16	2	3	2	6	0	0	23	16	7	0.437	0	False	False	True	Toxic
448	7650270	374.2749	3.64	35.58	3	20	1	1	3	6	1	1	23	18	5	0.277	0	False	False	False	Non Toxic
449	7650271	382.23788	3.91	64.63	7	15	1	4	2	6	0	0	25	18	7	0.388	0	False	False	False	Non Toxic
450	7650273	291.4548	2.83	65.7	3	18	1	2	2	13	0	0	20	16	4	0.25	0	False	False	False	Non Toxic
451	9135783	299.37084	2.41	85.83	3	19	2	3	3	6	0	0	22	16	6	0.375	0	False	False	False	Non Toxic
452	5998346	438.53924	4.54	84.09	8	22	1	4	3	6	0	0	31	24	7	0.291	0	False	False	True	Toxic
453	5537252	341.3181	2.56	117.09	6	18	3	6	2	6	1	-1	25	17	8	0.470	0	False	False	True	Toxic
454	6692146	319.42184	0.83	76.9	4	20	1	3	3	6	0	0	22	16	6	0.375	0	False	False	True	Toxic
455	5524554	257.3027432	4.35	29.1	3	14	1	1	2	6	0	0	19	16	3	0.187	0	False	False	False	Non Toxic
456	9076586	417.50516	1.16	144.7	6	22	1	8	3	9	0	0	28	18	10	0.555	0	False	False	False	Non Toxic
457	6860442	379.49518	3.86	86.93	3	25	0	4	3	10	0	0	26	21	5	0.238	0	False	False	False	Non Toxic
458	7117901	401.49748	5.28	47.56	7	24	1	3	2	14	0	0	30	26	4	0.153	1	False	False	False	Non Toxic
459	7417756	427.4454232	4.35	107.0	7	22	1	6	3	6	0	0	30	22	8	0.363	0	False	False	True	Toxic
460	5757320	315.3818832	4.88	38.33	5	14	1	2	2	6	0	0	23	19	4	0.210	0	False	False	False	Non Toxic
461	7417751	335.39802	2.11	105.39	4	19	0	6	2	9	0	0	22	15	7	0.466	0	False	False	True	Toxic
462	7117909	282.2907432	1.64	77.46	2	14	1	3	2	6	0	0	19	12	7	0.583	0	False	False	False	Non Toxic
463	7695000	294.75994	2.06	120.19	4	13	2	4	2	6	0	0	19	12	7	0.583	0	False	False	False	Non Toxic
464	6023649	405.89994	4.0	67.54	2	27	0	3	3	12	0	0	28	22	6	0.272	0	False	False	False	Non Toxic
465	7695002	461.9401432	2.82	114.21	8	21	2	5	3	6	0	0	31	21	10	0.476	0	False	False	False	Non Toxic
466	7409040	385.47662	3.97	72.06	5	21	0	4	3	6	0	0	27	21	6	0.285	0	False	False	False	Non Toxic
467	7944161	389.8079832	2.08	65.38	6	19	1	4	3	6	0	0	27	19	8	0.421	0	False	False	False	Non Toxic
468	7944162	366.45512	1.81	154.97	5	15	2	6	2	5	0	0	24	16	8	0.5	0	False	False	True	Toxic
469	7695007	468.34308	4.45	65.79	4	27	1	3	4	6	0	0	30	23	7	0.304	0	False	False	False	Non Toxic
470	5456737	359.50386	5.78	21.26	9	18	1	1	3	6	1	1	27	25	2	0.08	1	False	False	False	Toxic
471	9004023	248.70812	3.2	34.03	2	13	1	1	2	6	0	0	17	13	4	0.307	0	False	False	False	Non Toxic
472	7944168	392.3716696	3.6	42.01	4	24	0	3	3	9	1	1	28	20	8	0.4	0	False	False	False	Non Toxic
473	6247832	471.5228	3.77	117.62	10	20	1	8	3	6	0	0	33	24	9	0.375	0	False	False	True	Toxic
474	9076583	279.76192	3.13	45.4	5	11	2	2	2	6	1	1	19	15	4	0.266	0	False	False	False	Non Toxic
475	5737652	392.83666	4.14	137.91	3	21	1	6	3	6	0	0	25	16	9	0.562	0	False	False	True	Toxic
476	9076581	339.39164	1.9	74.09	8	17	1	5	3	6	0	0	25	18	7	0.388	0	False	False	False	Non Toxic
477	7981973	311.12352	2.67	81.59	3	13	0	3	2	6	0	0	20	12	8	0.666	0	False	False	True	Toxic
478	6728818	297.39142	4.53	38.33	5	14	1	2	2	6	0	0	22	19	3	0.157	0	False	False	False	Non Toxic
479	6784018	463.34486	3.73	88.0	8	21	1	4	3	6	0	0	28	20	8	0.4	0	False	False	True	Toxic
480	5131081	220.20796	1.06	120.26	0	15	2	7	1	13	0	0	15	8	7	0.875	0	False	False	False	Non Toxic
481	5131080	246.25184	-0.26	132.87	3	16	2	7	2	9	1	-1	17	8	9	1.125	0	False	False	True	Toxic
482	5532752	505.17649	4.75	128.26	4	25	0	7	2	13	0	0	29	18	11	0.611	1	False	False	True	Toxic
483	5532755	352.2152	5.08	53.93	5	15	1	3	2	6	0	0	23	16	7	0.437	1	False	False	True	Toxic
484	7118488	328.4237032	3.62	15.71	6	18	0	1	3	6	2	2	24	20	4	0.2	0	False	False	False	Non Toxic
485	7118489	358.3867032	2.02	94.72	4	21	1	4	3	6	0	0	25	18	7	0.388	0	False	False	False	Non Toxic
486	7118486	349.8749	5.42	63.63	7	14	1	3	2	6	0	0	23	18	5	0.277	1	False	False	False	Non Toxic
487	7410251	404.82752	3.07	156.29	6	19	3	5	2	6	0	0	27	17	10	0.588	0	False	False	True	Toxic
488	5153688	288.72892	4.3	50.69	5	15	1	3	2	6	0	0	20	15	5	0.333	0	False	False	True	Toxic
489	7949022	330.3153	1.9	127.53	4	20	1	6	2	10	0	0	23	15	8	0.533	0	False	False	True	Toxic
490	6976412	355.45064	4.73	63.78	6	19	1	3	2	10	0	0	25	20	5	0.25	0	False	False	True	Toxic
491	7949021	352.46992	3.43	41.57	7	20	1	2	3	6	1	1	26	22	4	0.181	0	False	False	False	Non Toxic
492	7124448	371.88372	3.77	83.12	6	19	1	4	3	6	0	0	25	19	6	0.315	0	False	False	False	Non Toxic
493	7124447	473.38274	5.06	74.86	6	22	1	3	3	6	0	0	29	22	7	0.318	1	False	False	True	Toxic
494	6007774	392.44766	4.59	80.57	7	21	2	4	3	6	0	0	29	23	6	0.260	0	False	False	False	Non Toxic
495	7457301	425.33994	4.26	80.67	7	15	1	5	2	6	1	1	25	18	7	0.388	0	False	False	True	Toxic
496	5669084	374.27328	2.56	107.16	3	14	1	5	2	6	0	0	20	13	7	0.538	0	False	False	False	Non Toxic
497	5226548	316.34994	5.3	43.37	5	20	0	3	3	6	0	0	24	21	3	0.142	1	False	False	True	Toxic
498	5669083	450.46712	3.6	137.84	5	29	0	8	3	13	0	0	32	22	10	0.454	0	False	False	True	Toxic
499	6215066	425.5720996	5.61	29.1	3	14	1	1	2	6	0	0	21	14	7	0.5	1	False	False	True	Toxic
500	5226545	281.39202	5.86	29.1	7	14	1	1	2	6	0	0	21	19	2	0.105	1	False	False	True	Toxic
501	5226544	301.38166	5.81	29.1	3	20	1	1	3	6	0	0	23	21	2	0.095	1	False	False	False	Toxic
502	5226546	279.37614	4.73	20.31	2	21	0	1	3	7	0	0	21	19	2	0.105	0	False	False	False	Non Toxic
503	6950197	248.19162	-0.53	107.89	0	18	4	5	1	14	0	0	18	11	7	0.636	0	False	False	True	Toxic
504	9153517	412.27982	3.07	66.06	3	23	1	3	2	10	0	0	26	20	6	0.3	0	False	False	False	Non Toxic
505	9153516	330.38488	-0.42	90.5	5	17	1	4	2	9	0	0	24	16	8	0.5	0	False	False	False	Non Toxic
506	9057612	379.47534	2.45	93.21	6	18	0	4	2	9	0	0	27	21	6	0.285	0	False	False	False	Non Toxic
507	9057611	387.81692	2.82	86.48	7	19	1	6	3	6	0	0	27	19	8	0.421	0	False	False	False	Non Toxic
508	7866131	339.45454	2.81	75.28	4	21	1	4	2	13	0	0	24	19	5	0.263	0	False	False	False	Non Toxic
509	9057615	400.49456	0.03	105.56	4	23	0	6	1	17	0	0	28	20	8	0.4	0	False	False	False	Non Toxic
510	9026218	321.3962	3.34	75.46	3	22	1	3	2	13	0	0	23	18	5	0.277	0	False	False	False	Non Toxic
511	9033297	295.35408	1.81	72.06	4	15	0	4	2	6	0	0	20	14	6	0.428	0	False	False	False	Non Toxic
512	7656899	480.64058	4.15	129.33	10	19	3	5	1	13	0	0	32	23	9	0.391	0	False	False	True	Toxic
513	9153513	272.05884	-0.51	85.84	2	12	1	5	2	5	0	0	15	7	8	1.142	0	False	False	False	Toxic
514	5182236	207.01416	2.98	66.0	1	7	1	2	1	6	0	0	12	6	6	1.0	0	False	False	True	Toxic
515	7751754	421.67236	4.73	65.22	7	18	0	5	3	6	0	0	25	18	7	0.388	0	False	False	True	Toxic
516	5553566	348.1472096	4.94	29.1	4	14	1	1	2	6	0	0	22	15	7	0.466	0	False	False	False	Non Toxic
517	5553567	295.374	3.93	59.0	10	7	1	4	1	6	1	1	21	16	5	0.312	0	False	False	True	Toxic
518	5553565	356.2554656	4.15	32.34	6	8	1	1	1	6	1	1	23	12	11	0.916	0	False	False	False	Non Toxic
519	5260464	212.20412	2.46	66.03	2	14	1	2	2	6	0	0	16	12	4	0.333	0	False	False	False	Non Toxic
520	7156496	361.3824464	3.63	55.4	3	19	1	3	2	10	0	0	26	20	6	0.3	0	False	False	True	Toxic
521	5260463	350.3780496	4.42	15.71	5	18	0	1	3	6	1	1	25	19	6	0.315	0	False	False	False	Non Toxic
522	7270501	338.1716232	4.29	38.33	4	14	1	2	2	6	0	0	20	15	5	0.333	0	False	False	False	Non Toxic
523	7581230	403.4952	2.36	87.33	6	22	1	4	3	6	0	0	28	20	8	0.4	0	False	False	True	Toxic
524	5356684	359.80682	3.44	63.53	4	21	0	3	3	6	1	1	25	18	7	0.388	0	False	False	True	Toxic
525	7964613	321.36976	3.89	58.56	4	19	2	3	2	10	0	0	24	20	4	0.2	0	False	False	False	Non Toxic
526	9077064	403.52494	0.13	152.02	8	18	1	8	3	6	0	0	27	17	10	0.588	0	False	False	False	Non Toxic
527	5760059	477.5074032	3.41	103.2	7	30	1	5	4	9	0	0	34	25	9	0.36	0	False	False	True	Toxic
528	6552912	442.4384632	4.44	70.42	8	26	0	5	4	6	0	0	33	26	7	0.269	0	False	False	True	Toxic
529	9077065	342.43204	3.17	42.96	7	18	1	3	3	6	0	0	25	20	5	0.25	0	False	False	False	Non Toxic
530	9073729	310.41178	1.43	74.86	4	16	1	3	2	6	0	0	21	15	6	0.4	0	False	False	True	Toxic
531	9073728	323.39224	2.53	64.86	7	17	1	4	3	6	0	0	24	18	6	0.333	0	False	False	False	Non Toxic
532	9060854	271.31438	2.2	68.02	3	17	1	4	2	10	0	0	20	15	5	0.333	0	False	False	False	Non Toxic
533	9077062	316.19092	2.73	47.56	7	8	1	3	1	6	0	0	18	13	5	0.384	0	False	False	False	Non Toxic
534	9073727	301.33706	2.78	67.79	6	13	2	4	2	6	1	-1	22	17	5	0.294	0	False	False	True	Toxic
535	9073721	301.34366	-1.2	66.23	4	17	0	3	1	12	0	0	22	15	7	0.466	0	False	False	True	Toxic
536	9073720	395.4516	3.17	77.69	8	19	0	6	3	6	0	0	29	22	7	0.318	0	False	False	False	Non Toxic
537	9073723	314.40048	1.66	92.88	8	10	2	4	1	6	0	0	21	14	7	0.5	0	False	False	True	Toxic
538	9004029	205.27944	1.24	80.04	0	15	1	3	1	13	0	0	14	10	4	0.4	0	False	False	False	Toxic
539	6636107	368.3865	2.85	115.41	4	23	2	4	3	6	0	0	27	19	8	0.421	0	False	False	True	Toxic
540	6134261	283.36484	4.09	38.33	5	14	1	2	2	6	0	0	21	18	3	0.166	0	False	False	False	Non Toxic
541	6636105	275.38912	3.36	80.03	3	14	0	4	2	6	0	0	18	14	4	0.285	0	False	False	True	Toxic
542	6636103	253.33886	3.77	29.1	5	14	1	1	2	6	0	0	19	17	2	0.117	0	False	False	False	Non Toxic
543	6636101	236.65766	1.53	70.67	2	13	2	3	2	6	0	0	16	10	6	0.6	0	False	False	False	Non Toxic
544	7978052	412.3927264	1.22	86.34	5	23	1	5	3	9	0	0	30	20	10	0.5	0	False	False	False	Non Toxic
545	6900394	540.60474	2.7	107.0	11	25	1	8	4	6	1	1	39	29	10	0.344	1	False	False	False	Toxic
546	5713902	363.36514	1.18	107.85	8	15	1	6	2	6	0	0	26	17	9	0.529	0	False	False	True	Toxic
547	6134263	300.35384	4.1	34.89	2	23	0	2	2	10	0	0	23	20	3	0.15	0	False	False	False	Non Toxic
548	5431169	326.43264	3.2	24.94	4	24	0	2	3	9	2	2	24	20	4	0.2	0	False	False	False	Non Toxic
549	6704561	422.50008	1.79	113.49	6	24	2	5	4	6	0	0	30	22	8	0.363	0	False	False	True	Toxic
550	6134262	403.21373	5.01	38.33	4	19	1	2	2	10	0	0	22	18	4	0.222	1	False	False	True	Toxic
551	7850181	312.22536	2.8	49.5	5	11	1	2	2	6	1	1	17	13	4	0.307	0	False	False	False	Non Toxic
552	7850183	493.93886	3.69	88.18	7	28	1	5	4	6	0	0	35	26	9	0.346	0	False	False	False	Non Toxic
553	5431161	233.34922	2.81	12.47	4	12	0	1	2	6	1	1	17	15	2	0.133	0	False	False	False	Non Toxic
554	6911556	242.7682	2.8	56.15	5	7	2	1	1	6	0	0	15	11	4	0.363	0	False	False	True	Toxic
555	7205785	309.74484	1.25	75.63	4	15	2	4	2	6	1	-1	21	15	6	0.4	0	False	False	True	Toxic
556	5431164	282.38338	2.53	32.26	5	18	0	2	3	6	1	1	21	17	4	0.235	0	False	False	False	Non Toxic
557	5431167	285.38072	2.98	32.7	4	17	1	2	2	10	1	1	21	18	3	0.166	0	False	False	False	Non Toxic
558	7114666	382.21941	2.84	63.13	1	17	0	3	2	9	0	0	19	14	5	0.357	0	False	False	True	Toxic
559	7331407	363.23784	5.03	48.15	5	17	0	4	3	6	0	0	24	18	6	0.333	1	False	False	False	Non Toxic
560	6777531	431.69912	6.93	55.13	3	24	1	3	3	9	0	0	28	21	7	0.333	1	False	False	False	Toxic
561	7412674	369.48052	4.17	85.69	6	21	2	3	3	6	0	0	26	20	6	0.3	0	False	False	True	Toxic
562	7727322	459.87958	3.48	110.06	8	20	1	6	3	6	1	1	32	22	10	0.454	0	False	False	True	Toxic
563	7412676	266.2664432	4.39	26.3	2	19	0	2	3	6	0	0	20	17	3	0.176	0	False	False	True	Toxic
564	5952535	294.2616	1.83	106.32	2	20	1	4	2	9	0	0	22	16	6	0.375	0	False	False	True	Toxic
565	7490182	370.4885	4.81	58.49	4	25	1	2	3	13	1	1	27	21	6	0.285	0	False	False	True	Toxic
566	7114669	304.39058	0.55	113.35	4	17	1	5	2	9	0	0	20	13	7	0.538	0	False	False	False	Non Toxic
567	5729125	248.3208	0.94	32.78	3	14	0	2	2	6	1	1	18	14	4	0.285	0	False	False	False	Non Toxic
568	5820158	417.49842	5.51	37.38	3	33	0	2	4	11	0	0	32	29	3	0.103	1	False	False	False	Non Toxic
569	7121198	331.7735	3.35	75.82	3	20	0	4	3	6	0	0	22	16	6	0.375	0	False	False	False	Non Toxic
570	6509292	437.51142	2.7	95.17	4	29	1	4	3	10	0	0	31	23	8	0.347	0	False	False	True	Toxic
571	5789785	323.4287	4.04	37.38	2	26	0	2	3	13	0	0	24	21	3	0.142	0	False	False	False	Non Toxic
572	5789784	281.22484	-2.69	156.61	2	16	4	8	2	9	1	-1	20	10	10	1.0	0	False	False	True	Toxic
573	7121194	348.50612	2.74	86.36	6	19	1	4	2	13	1	1	24	18	6	0.333	0	False	False	False	Non Toxic
574	6238386	447.9268832	4.44	64.63	5	24	1	4	3	10	0	0	31	24	7	0.291	0	False	False	True	Toxic
575	9077069	374.3596896	3.51	59.81	5	19	1	3	3	6	0	0	27	19	8	0.421	0	False	False	False	Non Toxic
576	6238383	424.49106	4.28	67.43	4	31	2	3	3	15	0	0	32	27	5	0.185	0	False	False	True	Toxic
577	6238382	343.4201	2.32	58.06	7	18	1	4	3	6	1	1	25	19	6	0.315	0	False	False	False	Non Toxic
578	7147149	479.97694	2.06	118.39	7	24	1	5	3	6	0	0	32	22	10	0.454	0	False	False	True	Toxic
579	6898780	461.80242	5.86	51.71	4	24	0	2	4	6	0	0	27	21	6	0.285	1	False	False	False	Non Toxic
580	9043089	258.2908032	3.09	41.13	2	15	2	1	2	6	0	0	19	15	4	0.266	0	False	False	False	Non Toxic
581	5316186	414.37036	4.35	114.85	5	27	0	6	3	10	0	0	31	22	9	0.409	0	False	False	True	Toxic
582	5316181	270.28326	4.05	81.92	3	15	3	4	2	6	0	0	20	15	5	0.333	0	False	False	True	Toxic
583	5231455	621.34236	7.2	108.15	7	28	1	4	4	6	0	0	36	28	8	0.285	2	False	False	False	Toxic
584	7359896	353.395	2.52	108.56	6	21	2	5	3	6	0	0	25	18	7	0.388	0	False	False	False	Non Toxic
585	7359897	297.80364	1.12	90.45	3	15	2	2	2	6	0	0	19	13	6	0.461	0	False	False	True	Toxic
586	5917214	353.43806	1.8	92.23	2	25	1	4	2	14	0	0	25	19	6	0.315	0	False	False	False	Non Toxic
587	5917215	465.9735	2.78	136.12	4	27	1	5	3	9	0	0	30	20	10	0.5	0	False	False	True	Toxic
588	9043081	246.34798	3.28	32.34	1	15	1	1	2	6	0	0	18	15	3	0.2	0	False	False	False	Non Toxic
589	5917210	238.28776	2.8	52.81	3	13	0	2	2	6	0	0	18	14	4	0.285	0	False	False	False	Non Toxic
590	9043086	339.4314	2.76	44.81	4	21	1	2	3	6	1	1	25	20	5	0.25	0	False	False	False	Non Toxic
591	9043084	326.3912032	2.06	68.9	6	18	0	4	3	6	0	0	23	17	6	0.352	0	False	False	True	Toxic
592	5154334	335.2228992	3.9	64.11	5	9	0	4	1	6	0	0	21	10	11	1.1	0	False	False	True	Toxic
593	5154335	268.1584592	3.8	35.82	4	7	1	0	1	6	0	0	18	10	8	0.8	0	False	False	False	Non Toxic
594	5154333	373.1948888	6.71	65.28	6	7	0	3	1	6	0	0	23	10	13	1.3	1	False	False	True	Toxic
595	5348067	309.3822	3.63	67.43	5	18	0	4	2	10	0	0	22	18	4	0.222	0	False	False	True	Toxic
596	5154338	449.1405448	5.52	29.54	6	7	0	2	1	4	0	0	28	11	17	1.545	1	False	False	True	Toxic
597	9036114	276.3309	0.51	58.64	5	14	1	3	2	6	0	0	20	15	5	0.333	0	False	False	False	Non Toxic
598	6934605	420.25392	2.9	79.98	6	18	1	5	3	6	0	0	26	19	7	0.368	0	False	False	False	Non Toxic
599	9079778	293.3564432	3.19	54.55	5	14	1	2	2	6	0	0	20	15	5	0.333	0	False	False	True	Toxic
600	6091016	234.25116	1.01	75.27	4	11	2	3	1	6	0	0	17	12	5	0.416	0	False	False	False	Non Toxic
601	7497602	328.4103	3.72	55.71	3	23	1	1	3	9	1	1	25	21	4	0.190	0	False	False	False	Non Toxic
602	6207506	366.3559896	0.98	75.3	5	16	0	4	2	6	0	0	24	14	10	0.714	0	False	False	True	Toxic
603	5187349	393.29808	4.94	75.99	7	15	1	4	2	6	0	0	23	17	6	0.352	0	False	False	True	Toxic
604	5187348	469.39404	6.65	75.99	9	21	1	4	3	6	0	0	29	23	6	0.260	1	False	False	True	Toxic
605	5543242	441.60942	3.47	112.93	8	24	1	5	3	13	0	0	31	24	7	0.291	0	False	False	True	Toxic
606	5636749	293.35966	2.25	37.38	2	21	0	2	2	11	0	0	22	19	3	0.157	0	False	False	False	Non Toxic
607	7949707	401.95276	5.82	76.46	5	21	2	2	3	6	0	0	27	21	6	0.285	1	False	False	True	Toxic
608	5636744	312.27688	4.25	89.19	5	15	0	5	2	6	0	0	23	16	7	0.437	0	False	False	True	Toxic
609	5311202	389.40396	4.52	98.18	5	23	2	4	3	6	0	0	29	22	7	0.318	0	False	False	True	Toxic
610	5187344	393.29808	4.94	75.99	7	15	1	4	2	6	0	0	23	17	6	0.352	0	False	False	True	Toxic
611	7000813	317.4075	3.88	43.51	3	22	1	3	3	10	0	0	23	19	4	0.210	0	False	False	False	Non Toxic
612	7000810	422.92562	3.27	84.09	5	22	1	4	3	6	0	0	28	20	8	0.4	0	False	False	True	Toxic
613	7000816	305.3306	2.14	61.44	2	24	2	2	2	10	0	0	23	18	5	0.277	0	False	False	True	Toxic
614	7000815	399.85076	1.91	105.37	5	24	1	5	3	9	0	0	27	19	8	0.421	0	False	False	False	Non Toxic
615	6429020	314.29276	2.32	87.54	4	20	1	5	2	10	0	0	23	16	7	0.437	0	False	False	True	Toxic
616	7265618	280.29968	-0.66	116.76	3	16	2	6	2	8	1	-1	19	12	7	0.583	0	False	False	True	Toxic
617	7978334	470.5429632	1.46	155.34	8	25	2	7	3	9	0	0	32	21	11	0.523	0	False	False	False	Non Toxic
618	7711158	214.2233	0.03	63.73	4	12	0	3	2	6	0	0	16	11	5	0.454	0	False	False	False	Non Toxic
619	6496005	324.3737	5.06	60.29	4	19	0	3	3	6	0	0	24	19	5	0.263	1	False	False	True	Toxic
620	9019513	424.4729	0.06	127.49	4	28	1	7	2	17	0	0	30	21	9	0.428	0	False	False	False	Non Toxic
621	5865837	365.7881232	5.09	46.4	3	24	1	2	3	9	0	0	26	20	6	0.3	1	False	False	False	Non Toxic
622	5865835	406.5173	3.87	34.17	7	23	0	3	3	10	2	2	30	25	5	0.2	0	False	False	False	Non Toxic
623	5865838	390.90368	3.22	34.17	7	18	0	3	3	6	2	2	27	21	6	0.285	0	False	False	False	Non Toxic
624	6995957	322.42248	1.47	89.43	6	12	0	5	1	9	0	0	22	16	6	0.375	0	False	False	True	Toxic
625	6374367	385.49976	3.93	104.95	6	20	1	5	3	6	0	0	26	20	6	0.3	0	False	False	False	Non Toxic
626	6374364	302.36972	4.02	41.13	5	20	2	1	3	6	0	0	23	20	3	0.15	0	False	False	False	Non Toxic
627	5323501	448.55552	7.35	43.18	9	26	0	4	4	6	0	0	34	30	4	0.133	1	False	False	True	Toxic
628	5787960	312.3663	2.49	82.92	6	16	2	4	2	6	0	0	23	17	6	0.352	0	False	False	True	Toxic
629	5323503	258.2477432	3.65	52.34	3	14	0	3	2	6	0	0	19	14	5	0.357	0	False	False	True	Toxic
630	5950591	460.4355	4.49	116.05	7	26	1	7	4	6	0	0	34	25	9	0.36	0	False	False	True	Toxic
631	9154855	428.3673096	1.03	90.1	5	26	1	5	2	13	0	0	31	20	11	0.55	0	False	False	False	Non Toxic
632	5787969	301.35866	1.07	82.24	6	13	1	5	2	6	0	0	20	13	7	0.538	0	False	False	True	Toxic
633	7677031	428.4765432	3.55	84.09	8	22	1	4	3	6	0	0	30	22	8	0.363	0	False	False	True	Toxic
634	5950598	276.24632	2.67	87.02	2	19	0	3	2	9	0	0	21	16	5	0.312	0	False	False	True	Toxic
635	5950599	368.47262	2.43	58.86	5	20	1	3	3	6	1	1	27	21	6	0.285	0	False	False	True	Toxic
636	6066060	284.37604	3.02	67.29	6	15	1	3	2	6	0	0	20	16	4	0.25	0	False	False	False	Non Toxic
637	6816656	391.37348	4.8	92.58	9	21	0	6	3	6	0	0	29	22	7	0.318	0	False	False	True	Toxic
638	7123132	286.28266	2.23	78.31	5	15	1	4	2	6	0	0	21	15	6	0.4	0	False	False	True	Toxic
639	6816653	458.7626792	5.6	94.38	7	15	1	4	2	6	0	0	29	16	13	0.812	1	False	False	True	Toxic
640	7123139	353.3917	3.22	88.98	5	21	0	5	3	6	0	0	25	19	6	0.315	0	False	False	True	Toxic
641	7278168	417.92894	5.65	108.94	7	20	1	5	3	6	0	0	27	20	7	0.35	1	False	False	True	Toxic
642	6816659	346.80806	5.36	73.91	7	14	1	4	2	6	1	1	24	18	6	0.333	1	False	False	True	Toxic
643	9076602	334.33206	1.83	94.3	5	22	1	6	2	13	0	0	25	17	8	0.470	0	False	False	True	Toxic
644	9154854	354.44274	4.08	58.64	8	16	1	3	2	6	0	0	26	21	5	0.238	0	False	False	False	Non Toxic
645	6587613	398.47692	4.86	71.84	4	28	0	4	3	12	0	0	29	24	5	0.208	0	False	False	False	Non Toxic
646	7996016	344.51258	3.54	74.86	5	18	1	3	2	8	0	0	23	17	6	0.352	0	False	False	True	Toxic
647	9081958	216.28224	2.26	53.6	4	11	2	2	2	6	0	0	16	12	4	0.333	0	False	False	False	Non Toxic
648	7996012	270.32632	2.28	41.57	5	14	1	2	2	6	1	1	20	16	4	0.25	0	False	False	False	Non Toxic
649	6453920	306.78396	4.25	27.69	6	12	0	3	2	6	0	0	21	17	4	0.235	0	False	False	False	Non Toxic
650	7996010	296.32054	3.45	57.38	5	17	0	5	3	6	0	0	22	17	5	0.294	0	False	False	False	Non Toxic
651	5938227	276.37718	2.42	90.06	3	15	0	4	2	6	0	0	18	13	5	0.384	0	False	False	True	Toxic
652	5404875	282.29396	3.59	78.43	5	16	3	3	2	6	0	0	21	16	5	0.312	0	False	False	True	Toxic
653	5125564	206.30726	2.95	53.98	4	10	1	2	1	9	1	1	14	11	3	0.272	0	False	False	False	Toxic
654	5125563	269.16086	2.44	53.98	3	11	1	2	1	9	1	1	14	10	4	0.4	0	False	False	False	Toxic
655	5404872	302.16588	4.66	29.1	4	14	1	1	2	6	0	0	18	15	3	0.2	0	False	False	True	Toxic
656	5404879	383.61141	5.55	29.1	4	14	1	1	2	6	0	0	19	15	4	0.266	1	False	False	True	Toxic
657	5404878	271.74146	4.2	29.1	5	14	1	1	2	6	0	0	19	16	3	0.187	0	False	False	True	Toxic
658	7967242	290.35748	2.07	67.43	4	15	2	3	2	6	0	0	21	16	5	0.312	0	False	False	False	Non Toxic
659	5193909	300.30924	3.75	83.64	5	14	2	6	2	6	0	0	22	16	6	0.375	0	False	False	True	Toxic
660	5482572	284.26524	0.4	121.93	3	13	4	6	2	6	0	0	20	12	8	0.666	0	False	False	True	Toxic
661	7967241	388.48386	2.09	114.43	7	21	2	6	3	8	0	0	27	19	8	0.421	0	False	False	False	Non Toxic
662	7967246	346.87426	4.74	48.85	3	20	0	2	3	6	0	0	23	18	5	0.277	0	False	False	False	Non Toxic
663	7967247	503.45508	4.62	94.34	8	19	1	5	3	6	0	0	31	23	8	0.347	1	False	False	False	Non Toxic
664	7967244	312.31994	3.45	69.52	4	20	0	4	3	6	0	0	23	17	6	0.352	0	False	False	True	Toxic
665	5482579	286.7561	4.3	41.13	6	14	2	1	2	6	0	0	20	16	4	0.25	0	False	False	True	Toxic
666	7967248	270.32632	2.32	51.22	5	14	1	3	2	6	0	0	20	16	4	0.25	0	False	False	False	Non Toxic
667	7967249	484.32806	4.72	76.07	5	29	1	5	3	10	0	0	33	25	8	0.32	0	False	False	True	Toxic
668	5193905	376.4052	3.75	83.64	6	20	2	6	3	6	0	0	28	22	6	0.272	0	False	False	True	Toxic
669	9059861	258.2908032	3.31	41.13	2	15	2	1	2	6	0	0	19	15	4	0.266	0	False	False	False	Non Toxic
670	7436343	426.09144	5.4	52.9	2	19	1	3	3	6	0	0	24	17	7	0.411	1	False	False	True	Toxic
671	9049825	243.32588	0.01	72.37	3	12	1	3	2	5	0	0	16	10	6	0.6	0	False	False	True	Toxic
672	7436344	413.25346	5.14	62.55	3	25	1	3	4	6	0	0	28	21	7	0.333	1	False	False	True	Toxic
673	5107098	251.27992	3.37	37.38	2	18	0	2	2	9	0	0	19	16	3	0.187	0	False	False	False	Non Toxic
674	7577530	433.54586	4.87	134.58	6	25	3	5	3	9	0	0	30	23	7	0.304	0	False	False	True	Toxic
675	7577533	256.3428	2.93	41.99	2	20	1	2	2	13	0	0	19	16	3	0.187	0	False	False	False	Non Toxic
676	9124791	322.76674	1.79	88.85	1	20	1	3	1	14	0	0	21	14	7	0.5	0	False	False	True	Toxic
677	7577535	464.36816	2.93	114.21	7	21	2	5	3	6	0	0	30	20	10	0.5	0	False	False	False	Non Toxic
678	5107091	298.33642	4.05	60.29	5	15	0	3	2	6	0	0	22	17	5	0.294	0	False	False	True	Toxic
679	5554649	227.26182	1.94	54.88	2	14	1	3	2	6	0	0	17	13	4	0.307	0	False	False	False	Non Toxic
680	6390955	428.86554	3.14	84.94	6	24	1	5	3	6	0	0	30	22	8	0.363	0	False	False	True	Toxic
681	5554642	333.42682	5.22	28.6	3	23	0	2	3	10	0	0	25	21	4	0.190	1	False	False	False	Non Toxic
682	5554640	242.27316	1.57	51.22	5	14	1	3	2	6	0	0	18	14	4	0.285	0	False	False	False	Non Toxic
683	5554641	366.12372	3.57	109.06	4	16	1	5	2	6	0	0	22	13	9	0.692	0	False	False	True	Toxic
684	5554646	455.14378	5.14	62.72	6	15	2	3	2	6	0	0	24	17	7	0.411	1	False	False	True	Toxic
685	5554644	377.2308032	4.42	70.23	3	19	1	3	3	6	0	0	22	16	6	0.375	0	False	False	False	Non Toxic
686	9158237	365.44876	2.98	96.39	5	21	2	4	2	10	0	0	26	20	6	0.3	0	False	False	False	Non Toxic
687	9124790	397.8548	3.39	65.79	3	26	1	3	3	9	0	0	28	21	7	0.333	0	False	False	False	Non Toxic
688	6217320	440.51206	3.59	93.32	9	22	1	5	3	6	0	0	31	23	8	0.347	0	False	False	True	Toxic
689	6538859	419.2012832	3.28	84.5	4	22	2	4	3	6	0	0	26	18	8	0.444	0	False	False	False	Non Toxic
690	5248608	383.43914	5.34	57.61	4	25	1	3	3	10	0	0	29	25	4	0.16	1	False	False	False	Non Toxic
691	7961424	356.37074	5.93	56.51	4	25	0	4	3	10	0	0	27	23	4	0.173	1	False	False	True	Toxic
692	6586261	318.71514	3.85	90.93	3	17	1	5	2	9	0	0	22	14	8	0.571	0	False	False	True	Toxic
693	6586265	491.6217	5.0	105.39	8	26	0	6	4	6	0	0	34	27	7	0.259	0	False	False	False	Non Toxic
694	7802389	455.5185032	4.17	81.7	6	26	1	5	3	10	0	0	33	26	7	0.269	0	False	False	True	Toxic
695	5307401	412.2003	4.54	118.83	4	23	2	6	2	13	0	0	26	16	10	0.625	0	False	False	True	Toxic
696	6041701	287.74086	4.53	49.33	4	14	2	2	2	6	0	0	20	16	4	0.25	0	False	False	True	Toxic
697	7802380	326.7802	3.78	59.81	4	19	1	3	3	6	0	0	23	17	6	0.352	0	False	False	False	Non Toxic
698	7970445	439.5024832	3.97	78.1	5	28	1	3	4	6	0	0	31	23	8	0.347	0	False	False	True	Toxic
699	7962221	412.52356	1.43	120.54	7	16	2	5	2	6	0	0	27	18	9	0.5	0	False	False	True	Toxic
700	5889805	390.2743	4.3	48.3	4	19	1	3	3	6	0	0	24	18	6	0.333	0	False	False	True	Toxic
701	6049133	401.27702	4.04	86.44	4	21	2	3	3	6	0	0	24	18	6	0.333	0	False	False	False	Non Toxic
702	5825005	438.8307296	3.7	68.52	5	23	1	4	3	9	0	0	30	20	10	0.5	0	False	False	False	Non Toxic
703	5701088	348.18344	3.91	68.02	3	19	1	4	3	6	0	0	23	16	7	0.437	0	False	False	False	Non Toxic
704	5825000	428.4302096	2.95	87.53	4	27	1	4	2	17	0	0	30	21	9	0.428	0	False	False	False	Non Toxic
705	5701086	397.42596	6.56	81.97	5	26	1	4	3	10	0	0	30	24	6	0.25	1	False	False	True	Toxic
706	7816048	359.40288	0.79	120.68	6	22	2	6	3	9	0	0	25	16	9	0.562	0	False	False	True	Toxic
707	5701083	322.42248	2.22	109.66	2	21	2	4	2	11	0	0	22	16	6	0.375	0	False	False	False	Non Toxic
708	9031573	282.36192	0.39	117.38	3	16	2	4	2	7	0	0	19	12	7	0.583	0	False	False	False	Non Toxic
709	6443622	297.37308	5.41	16.99	2	23	0	1	3	10	0	0	23	21	2	0.095	1	False	False	False	Toxic
710	9145827	381.47138	2.06	63.92	6	22	1	4	3	9	1	1	28	21	7	0.333	0	False	False	False	Non Toxic
711	6443624	441.37128	4.52	66.07	5	22	0	3	3	6	0	0	28	20	8	0.4	0	False	False	True	Toxic
712	7960987	504.5510432	3.44	122.68	6	30	1	6	3	13	0	0	34	23	11	0.478	1	False	False	True	Toxic
713	9031574	242.27316	2.64	75.35	2	14	3	2	2	6	0	0	18	14	4	0.285	0	False	False	False	Non Toxic
714	9031575	339.3204632	0.64	94.19	4	21	2	3	2	9	0	0	25	18	7	0.388	0	False	False	True	Toxic
715	6578930	366.4965	3.06	43.78	7	20	1	2	3	6	1	1	27	23	4	0.173	0	False	False	False	Non Toxic
716	6578933	370.4603832	2.78	43.78	7	20	1	2	3	6	1	1	27	22	5	0.227	0	False	False	False	Non Toxic
717	6578932	370.4603832	2.78	43.78	7	20	1	2	3	6	1	1	27	22	5	0.227	0	False	False	False	Non Toxic
718	5244678	375.86912	3.68	75.8	6	18	1	4	2	9	0	0	25	19	6	0.315	0	False	False	False	Non Toxic
719	6380256	489.38544	5.62	103.69	6	23	1	7	2	15	0	0	30	21	9	0.428	1	False	False	True	Toxic
720	7179652	400.5144	4.26	121.83	6	19	1	6	2	10	0	0	27	20	7	0.35	0	False	False	True	Toxic
721	5282529	336.36294	0.9	116.1	5	16	2	5	2	6	0	0	23	15	8	0.533	0	False	False	True	Toxic
722	7179657	295.7414	1.96	71.95	2	16	0	4	2	6	0	0	19	13	6	0.461	0	False	False	True	Toxic
723	5582601	273.75734	4.1	29.1	4	14	1	1	2	6	0	0	19	16	3	0.187	0	False	False	False	Non Toxic
724	7960980	264.36648	2.04	95.53	5	13	1	4	2	6	0	0	17	12	5	0.416	0	False	False	False	Non Toxic
725	5582608	429.3817	3.4	123.53	5	28	1	6	3	9	0	0	32	23	9	0.391	0	False	False	True	Toxic
726	9110566	353.395	2.9	96.54	5	22	2	4	3	6	0	0	25	18	7	0.388	0	False	False	True	Toxic
727	9080819	342.38898	2.63	60.03	5	20	1	4	3	6	0	0	25	19	6	0.315	0	False	False	False	Non Toxic
728	7972549	263.3752	4.63	30.49	5	10	1	2	1	9	1	1	19	16	3	0.187	0	False	False	False	Non Toxic
729	7972548	414.27908	2.42	100.42	3	23	1	5	3	8	0	0	25	17	8	0.470	0	False	False	False	Non Toxic
730	7972547	502.96722	3.36	110.39	9	23	1	6	3	6	0	0	34	24	10	0.416	1	False	False	True	Toxic
731	7972544	437.37378	4.23	105.62	6	17	0	6	2	9	0	0	25	18	7	0.388	0	False	False	True	Toxic
732	7972543	453.96112	5.71	68.46	7	25	0	5	4	6	0	0	32	25	7	0.28	1	False	False	False	Non Toxic
733	7102707	371.47648	1.79	115.61	4	24	1	5	4	6	0	0	25	18	7	0.388	0	False	False	False	Non Toxic
734	7102704	398.45048	6.33	56.51	5	25	0	4	3	10	0	0	30	26	4	0.153	1	False	False	False	Toxic
735	6444165	350.83652	4.66	36.92	10	12	0	4	2	6	0	0	24	19	5	0.263	0	False	False	True	Toxic
736	5417032	348.4052296	5.13	6.48	5	18	0	0	3	6	1	1	25	20	5	0.25	1	False	False	False	Non Toxic
737	5326065	389.44702	4.58	81.11	3	26	2	3	2	15	0	0	29	23	6	0.260	0	False	False	True	Toxic
738	9007740	320.77078	2.48	73.58	6	14	2	3	2	6	0	0	22	16	6	0.375	0	False	False	False	Non Toxic
739	9007741	310.75934	1.27	113.04	4	15	2	5	2	6	0	0	20	12	8	0.666	0	False	False	True	Toxic
740	9007742	309.36236	2.78	52.65	4	19	1	2	3	6	0	0	23	18	5	0.277	0	False	False	False	Non Toxic
741	9007743	385.44016	-0.64	116.22	6	21	1	5	2	9	0	0	27	18	9	0.5	0	False	False	True	Toxic
742	5145701	283.39128	3.28	68.51	5	14	2	2	2	6	1	1	20	16	4	0.25	0	False	False	True	Toxic
743	5145700	269.3647	2.85	68.51	5	14	2	2	2	6	1	1	19	15	4	0.266	0	False	False	True	Toxic
744	5145703	395.49788	4.17	111.03	7	22	2	4	3	6	1	1	27	20	7	0.35	0	False	False	True	Toxic
745	5145702	375.48664	4.76	77.74	7	20	2	3	3	6	1	1	27	22	5	0.227	0	False	False	True	Toxic
746	5106560	414.43502	2.69	127.89	7	22	2	7	3	6	0	0	29	19	10	0.526	0	False	False	True	Toxic
747	6813770	378.48728	5.71	82.45	8	20	2	3	2	10	0	0	27	22	5	0.227	1	False	False	True	Toxic
748	6038917	266.29456	3.79	44.24	3	17	0	4	2	10	0	0	20	16	4	0.25	0	False	False	False	Non Toxic
749	9034438	340.41784	0.51	121.12	7	15	2	5	2	6	0	0	22	14	8	0.571	0	False	False	True	Toxic
750	9034439	310.36872	1.61	78.8	6	13	0	5	2	6	0	0	21	14	7	0.5	0	False	False	False	Non Toxic
751	9068047	345.39292	3.05	86.48	5	20	1	6	3	7	0	0	25	18	7	0.388	0	False	False	False	Non Toxic
752	9068040	381.42502	3.63	77.69	7	19	0	6	3	6	0	0	28	21	7	0.333	0	False	False	False	Non Toxic
753	7524057	291.77592	3.23	46.92	4	13	1	2	2	6	0	0	20	15	5	0.333	0	False	False	False	Non Toxic
754	5754938	374.34956	3.71	108.0	4	25	1	6	3	9	0	0	28	20	8	0.4	0	False	False	True	Toxic
755	7886009	357.46982	2.03	80.89	4	21	1	3	3	6	0	0	25	19	6	0.315	0	False	False	False	Non Toxic
756	7993537	344.44462	2.47	71.44	4	15	1	4	2	6	0	0	25	21	4	0.190	0	False	False	True	Toxic
757	9026965	312.363	2.85	67.43	5	16	2	3	2	6	0	0	23	18	5	0.277	0	False	False	False	Non Toxic
758	7993535	202.2093	0.6	75.95	1	13	2	2	1	9	0	0	15	11	4	0.363	0	False	False	True	Toxic
759	5754935	355.4524	3.56	97.77	7	16	1	4	2	7	0	0	24	16	8	0.5	0	False	False	True	Toxic
760	7169727	456.38592	3.05	69.31	6	22	0	3	3	6	1	1	29	20	9	0.45	0	False	False	True	Toxic
761	7993532	284.3529	3.2	61.96	3	20	2	2	2	9	0	0	21	17	4	0.235	0	False	False	True	Toxic
762	7993531	283.39304	1.86	79.68	4	12	0	5	2	6	0	0	19	12	7	0.583	0	False	False	True	Toxic
763	7169724	369.3282	3.13	118.85	4	21	2	6	3	6	0	0	27	18	9	0.5	0	False	False	True	Toxic
764	9023554	301.40326	3.42	63.63	7	14	1	3	2	6	0	0	21	17	4	0.235	0	False	False	False	Non Toxic
765	9105607	341.45388	1.56	83.2	6	18	2	3	3	6	2	2	25	18	7	0.388	0	False	False	True	Toxic
766	7646889	399.46344	2.27	118.53	8	20	1	6	2	10	0	0	28	20	8	0.4	0	False	False	True	Toxic
767	9158231	358.45458	2.67	66.07	4	21	0	3	2	10	0	0	25	19	6	0.315	0	False	False	True	Toxic
768	9072934	299.34762	1.87	92.35	4	18	1	5	2	9	0	0	21	15	6	0.4	0	False	False	False	Non Toxic
769	7646883	319.3954	4.95	64.63	6	16	1	4	2	7	0	0	23	18	5	0.277	0	False	False	True	Toxic
770	7932741	407.48874	2.86	104.55	4	30	1	6	3	16	0	0	29	21	8	0.380	0	False	False	False	Non Toxic
771	7932743	432.8956232	4.34	74.86	6	22	1	3	3	6	0	0	29	21	8	0.380	0	False	False	True	Toxic
772	7932742	444.48576	3.89	103.03	7	25	1	5	3	9	0	0	33	24	9	0.375	0	False	False	True	Toxic
773	7932745	340.3764	2.74	75.56	4	21	1	3	3	6	1	1	25	18	7	0.388	0	False	False	True	Toxic
774	6952466	441.37128	4.41	74.86	7	21	1	3	3	6	0	0	28	20	8	0.4	0	False	False	True	Toxic
775	6952465	428.7262232	4.97	77.7	2	20	0	3	3	6	0	0	23	16	7	0.437	0	False	False	False	Non Toxic
776	7932748	404.3871832	5.48	65.74	7	25	0	5	3	10	0	0	30	24	6	0.25	1	False	False	True	Toxic
777	5711610	467.5307432	5.44	55.4	6	31	1	3	4	10	0	0	35	30	5	0.166	1	False	False	True	Toxic
778	9047649	363.4528	2.47	54.34	3	25	1	2	2	13	0	0	27	22	5	0.227	0	False	False	False	Non Toxic
779	5262018	223.33448	2.45	37.77	3	12	0	2	2	6	1	1	15	12	3	0.25	0	False	False	False	Non Toxic
780	9036701	347.43524	0.9	89.36	3	24	0	5	3	10	0	0	24	16	8	0.5	0	False	False	True	Toxic
781	9047647	306.832	0.77	77.24	2	17	0	3	2	9	1	1	18	11	7	0.636	0	False	False	True	Toxic
782	9047646	302.39462	1.49	85.11	5	16	1	4	3	6	0	0	21	15	6	0.4	0	False	False	False	Non Toxic
783	9047641	387.4478432	2.14	54.04	7	20	1	3	3	6	2	2	28	21	7	0.333	0	False	False	False	Non Toxic
784	9047640	338.42672	1.73	85.11	6	19	1	4	2	10	0	0	24	18	6	0.333	0	False	False	True	Toxic
785	9047643	229.2777	1.56	57.78	2	17	2	2	2	9	0	0	17	13	4	0.307	0	False	False	False	Non Toxic
786	9047642	385.45678	2.36	63.27	7	20	1	4	3	6	1	1	28	21	7	0.333	0	False	False	False	Non Toxic
787	7000022	356.5049	4.03	75.93	1	22	1	4	2	13	0	0	24	19	5	0.263	0	False	False	False	Non Toxic
788	7761806	308.35614	-0.45	117.56	5	13	1	6	2	6	0	0	21	13	8	0.615	0	False	False	False	Non Toxic
789	7849232	338.50954	5.0	47.36	5	19	1	1	3	6	0	0	24	21	3	0.142	0	False	False	True	Toxic
790	7054288	332.1521	1.91	63.13	2	19	2	2	3	6	0	0	20	14	6	0.428	0	False	False	True	Toxic
791	7849234	259.36988	1.78	68.31	6	14	3	1	2	9	0	0	18	14	4	0.285	0	False	False	True	Toxic
792	7761809	407.48544	3.87	90.65	4	29	2	3	3	12	0	0	29	22	7	0.318	0	False	False	True	Toxic
793	5377319	342.326	1.37	140.73	3	22	3	6	3	6	1	-1	24	16	8	0.5	0	False	False	True	Toxic
794	9075326	388.48056	2.76	75.3	5	22	0	4	3	6	0	0	27	20	7	0.35	0	False	False	False	Non Toxic
795	9075325	296.3387832	3.66	44.89	4	18	2	1	2	9	0	0	22	18	4	0.222	0	False	False	False	Non Toxic
796	9146134	437.98662	1.99	114.21	9	15	2	5	2	6	0	0	29	20	9	0.45	0	False	False	False	Non Toxic
797	7575393	490.95652	3.7	102.55	9	22	1	6	3	6	0	0	33	23	10	0.434	0	False	False	True	Toxic
798	9155873	334.43318	2.49	76.67	7	14	1	4	2	6	0	0	23	17	6	0.352	0	False	False	True	Toxic
799	6001901	329.352	4.28	67.48	2	24	1	4	2	10	0	0	25	20	5	0.25	0	False	False	False	Non Toxic
800	6001900	458.95772	4.44	84.09	9	22	1	4	3	6	0	0	31	23	8	0.347	0	False	False	True	Toxic
801	5377312	334.16468	1.7	46.61	1	20	0	3	2	11	0	0	20	15	5	0.333	0	False	False	True	Toxic
802	5377315	360.21244	3.32	73.01	3	19	1	4	2	10	0	0	22	14	8	0.571	0	False	False	True	Toxic
803	9075329	311.33518	2.24	88.25	3	18	2	5	2	9	0	0	23	17	6	0.352	0	False	False	False	Non Toxic
804	9033896	293.7885	3.3	45.4	6	11	2	2	2	6	1	1	20	16	4	0.25	0	False	False	False	Non Toxic
805	7965583	397.3532432	4.26	94.84	7	21	1	6	3	6	0	0	29	21	8	0.380	0	False	False	True	Toxic
806	9033895	278.30526	3.01	51.22	3	19	1	3	2	10	0	0	21	17	4	0.235	0	False	False	False	Non Toxic
807	7965582	430.49564	5.1	84.5	9	23	2	4	3	6	0	0	32	26	6	0.230	1	False	False	True	Toxic
808	7724393	294.30466	2.74	71.35	4	19	1	3	2	9	0	0	22	17	5	0.294	0	False	False	False	Non Toxic
809	5346076	250.33668	4.24	65.18	3	14	2	4	1	13	0	0	18	14	4	0.285	0	False	False	True	Toxic
810	6299396	274.27526	2.2	88.74	4	14	2	5	2	6	0	0	20	13	7	0.538	0	False	False	True	Toxic
811	7965587	266.3128032	3.22	24.92	1	21	1	1	2	13	0	0	20	17	3	0.176	0	False	False	False	Non Toxic
812	6211644	366.36732	2.78	95.94	3	22	2	5	3	6	0	0	27	20	7	0.35	0	False	False	False	Non Toxic
813	7965586	292.26732	1.66	121.66	2	18	1	5	1	13	0	0	20	12	8	0.666	0	False	False	True	Toxic
814	6683371	386.50774	3.8	95.67	5	20	2	4	2	9	0	0	27	21	6	0.285	0	False	False	False	Non Toxic
815	9083757	385.8441	3.91	68.46	6	19	0	5	3	6	0	0	27	20	7	0.35	0	False	False	False	Non Toxic
816	5547689	448.74076	3.77	43.86	3	25	0	2	4	6	1	1	27	20	7	0.35	0	False	False	False	Non Toxic
817	7785407	416.46576	5.72	65.74	8	24	0	5	2	10	0	0	31	26	5	0.192	1	False	False	True	Toxic
818	7965584	389.24648	1.45	68.92	4	19	1	3	2	9	0	0	24	17	7	0.411	0	False	False	False	Non Toxic
819	6211984	443.5789	4.15	105.39	9	20	0	6	3	6	0	0	30	23	7	0.304	0	False	False	True	Toxic
820	6211986	370.69182	5.01	54.4	5	14	1	2	2	6	0	0	20	15	5	0.333	1	False	False	False	Non Toxic
821	7006766	334.77744	3.42	110.52	5	16	3	4	2	6	1	-1	22	15	7	0.466	0	False	False	True	Toxic
822	5623431	316.39476	3.1	59.59	7	13	2	3	1	10	0	0	23	18	5	0.277	0	False	False	False	Non Toxic
823	5623436	294.30466	2.91	58.64	4	19	1	3	3	6	0	0	22	17	5	0.294	0	False	False	True	Toxic
824	5623437	320.41144	4.05	55.87	4	19	1	4	3	6	0	0	23	18	5	0.277	0	False	False	False	Non Toxic
825	9025193	370.5068	2.85	85.04	5	14	2	4	2	6	1	1	25	18	7	0.388	0	False	False	True	Toxic
826	7737159	378.26514	4.72	41.61	3	19	0	1	3	6	0	0	24	20	4	0.2	0	False	False	False	Non Toxic
827	6146055	282.29066	3.11	56.51	3	18	0	4	1	14	0	0	21	17	4	0.235	0	False	False	False	Non Toxic
828	9082351	339.2595	3.94	37.2	5	17	2	1	3	6	2	2	22	17	5	0.294	0	False	False	False	Non Toxic
829	9062743	280.29968	2.11	110.75	7	12	1	7	2	6	1	-1	19	12	7	0.583	0	False	False	True	Toxic
830	6115714	286.73464	-0.22	107.53	3	14	2	5	2	6	1	-1	18	11	7	0.636	0	False	False	True	Toxic
831	5581560	419.90176	3.46	124.23	6	21	1	6	3	6	1	-1	27	19	8	0.421	0	False	False	True	Toxic
832	7988540	433.52118	2.49	113.19	9	18	2	5	2	6	0	0	30	21	9	0.428	0	False	False	True	Toxic
833	7988546	337.41706	4.4	52.51	3	20	0	0	3	6	0	0	26	23	3	0.130	0	False	False	False	Non Toxic
834	7988547	416.92104	3.91	92.73	8	20	2	4	3	6	0	0	28	21	7	0.333	0	False	False	True	Toxic
835	7988544	410.44632	2.59	119.65	7	23	1	7	4	6	0	0	29	20	9	0.45	0	False	False	False	Non Toxic
836	5581566	366.43352	3.77	99.58	4	24	2	4	3	8	0	0	26	20	6	0.3	0	False	False	False	Non Toxic
837	6469567	412.88774	2.76	93.32	8	16	1	5	2	6	0	0	27	18	9	0.5	0	False	False	True	Toxic
838	6469564	319.84892	4.51	54.4	5	14	1	2	2	6	0	0	21	17	4	0.235	0	False	False	False	Non Toxic
839	6094927	410.46616	4.07	122.75	4	27	2	6	3	10	1	1	28	20	8	0.4	0	False	False	True	Toxic
840	6094925	359.86976	3.42	38.27	7	16	1	2	2	9	0	0	25	20	5	0.25	0	False	False	False	Non Toxic
841	5839157	368.81358	3.93	71.34	5	21	2	3	3	6	0	0	26	20	6	0.3	0	False	False	False	Non Toxic
842	7705436	384.40904	3.11	132.33	7	20	1	7	3	6	0	0	27	18	9	0.5	0	False	False	True	Toxic
843	7459688	375.7383432	3.6	89.39	4	21	1	4	3	6	0	0	26	17	9	0.529	0	False	False	True	Toxic
844	7977066	367.3521632	2.2	123.63	6	17	2	5	2	6	0	0	25	15	10	0.666	0	False	False	True	Toxic
845	7977064	505.3254696	3.72	79.82	10	14	3	4	2	6	1	1	31	21	10	0.476	1	False	False	False	Non Toxic
846	7977063	341.3181	3.5	97.36	6	18	0	7	3	6	0	0	25	17	8	0.470	0	False	False	True	Toxic
847	7977061	406.86156	5.81	64.36	5	24	1	4	3	9	0	0	29	23	6	0.260	1	False	False	False	Non Toxic
848	6299138	328.44852	2.76	43.78	3	19	1	2	2	13	2	2	24	20	4	0.2	0	False	False	False	Non Toxic
849	7629294	270.36608	4.72	18.46	5	12	0	2	2	6	0	0	20	18	2	0.111	0	False	False	False	Non Toxic
850	6957175	333.4285	1.52	108.57	5	18	1	5	2	9	0	0	22	15	7	0.466	0	False	False	True	Toxic
851	6957178	406.4710232	2.81	84.09	5	22	1	4	3	6	0	0	28	20	8	0.4	0	False	False	True	Toxic
852	7785409	467.5125	5.54	76.82	6	30	0	5	3	13	0	0	35	29	6	0.206	1	False	False	True	Toxic
853	5412031	306.443	3.36	41.57	4	20	1	2	2	13	1	1	22	18	4	0.222	0	False	False	True	Toxic
854	6391491	339.36688	2.61	109.55	7	14	0	6	2	6	0	0	23	14	9	0.642	0	False	False	True	Toxic
855	7187430	281.34896	3.84	38.33	4	15	1	2	2	6	0	0	21	18	3	0.166	0	False	False	False	Non Toxic
856	6391494	320.385	2.88	50.36	2	24	2	2	2	15	0	0	24	20	4	0.2	0	False	False	True	Toxic
857	5716133	449.5139232	3.97	64.63	8	25	1	4	3	10	0	0	33	27	6	0.222	0	False	False	True	Toxic
858	7943823	362.42168	3.76	62.55	3	26	1	3	3	9	0	0	27	22	5	0.227	0	False	False	False	Non Toxic
859	5219501	418.4171464	2.81	109.43	5	22	2	5	3	6	0	0	29	19	10	0.526	0	False	False	True	Toxic
860	5330690	353.5984	4.44	58.2	3	16	2	2	2	6	0	0	20	14	6	0.428	0	False	False	True	Toxic
861	6992220	415.46768	5.85	117.86	6	25	1	6	3	9	1	1	30	22	8	0.363	1	False	False	True	Toxic
862	9055769	429.51586	1.18	152.54	9	20	1	8	3	6	0	0	29	19	10	0.526	0	False	False	True	Toxic
863	5330696	326.73384	3.78	69.97	3	20	1	4	3	6	1	-1	23	17	6	0.352	0	False	False	True	Toxic
864	5139376	302.32842	1.16	79.58	4	18	1	4	2	10	1	1	22	15	7	0.466	0	False	False	True	Toxic
865	5139373	285.72674	1.68	66.69	4	13	1	3	2	6	1	1	19	12	7	0.583	0	False	False	True	Toxic
866	5139370	251.28168	1.06	66.69	4	13	1	3	2	6	1	1	18	12	6	0.5	0	False	False	True	Toxic
867	6509311	323.4287	3.96	38.33	5	20	1	2	3	6	0	0	24	21	3	0.142	0	False	False	False	Non Toxic
868	6509310	484.56462	3.47	102.55	9	22	1	6	3	6	0	0	34	25	9	0.36	0	False	False	True	Toxic
869	5658720	211.22266	-0.71	58.91	1	15	0	2	1	12	0	0	16	11	5	0.454	0	False	False	False	Non Toxic
870	5658721	520.60002	2.44	111.02	9	28	1	5	4	6	0	0	37	27	10	0.370	1	False	False	True	Toxic
871	5658722	363.7707032	4.06	63.53	3	21	0	3	3	6	0	0	25	17	8	0.470	0	False	False	True	Toxic
872	6157584	289.32636	2.75	59.75	5	14	0	4	1	10	0	0	21	16	5	0.312	0	False	False	False	Non Toxic
873	9110691	368.85994	3.45	59.81	4	19	1	3	3	6	0	0	26	20	6	0.3	0	False	False	False	Non Toxic
874	9110692	299.36424	3.58	47.56	7	14	1	3	2	6	0	0	22	18	4	0.222	0	False	False	True	Toxic
875	7478836	303.26682	2.99	96.49	5	15	0	6	2	6	0	0	22	15	7	0.466	0	False	False	True	Toxic
876	9110694	348.42	0.09	110.55	7	15	2	5	2	6	0	0	24	16	8	0.5	0	False	False	False	Non Toxic
877	5834050	573.57322	4.14	160.48	7	35	0	10	4	9	0	0	41	29	12	0.413	1	False	False	True	Toxic
878	9110696	310.39018	3.22	58.2	4	16	2	2	2	6	0	0	23	19	4	0.210	0	False	False	False	Non Toxic
879	9026733	299.32118	2.63	64.63	6	15	1	4	2	6	0	0	22	17	5	0.294	0	False	False	True	Toxic
880	5358506	192.17142	1.07	83.07	2	10	1	3	1	6	0	0	14	9	5	0.555	0	False	False	True	Toxic
881	5358504	366.4965	4.75	58.2	4	16	2	2	2	6	0	0	27	23	4	0.173	0	False	False	False	Non Toxic
882	7408401	464.92078	5.13	101.01	5	28	1	5	4	6	0	0	32	24	8	0.333	1	False	False	False	Non Toxic
883	7408402	427.83772	3.78	92.64	6	22	0	8	4	6	0	0	30	21	9	0.428	0	False	False	False	Non Toxic
884	7408406	414.33262	2.02	126.24	6	18	1	6	3	6	0	0	25	15	10	0.666	0	False	False	False	Non Toxic
885	9026735	291.34708	1.33	38.13	2	22	0	2	2	9	0	0	22	18	4	0.222	0	False	False	False	Non Toxic
886	5549829	452.52276	3.83	93.32	6	27	1	5	3	10	0	0	32	24	8	0.333	0	False	False	True	Toxic
887	6681996	364.50222	3.1	86.88	6	19	1	4	2	9	1	1	25	19	6	0.315	0	False	False	True	Toxic
888	7296112	342.81936	4.03	49.41	3	22	1	2	3	6	0	0	24	19	5	0.263	0	False	False	False	Non Toxic
889	5971890	397.46902	3.01	63.25	3	30	2	3	3	15	0	0	30	25	5	0.2	0	False	False	True	Toxic
890	6681992	448.5077032	3.69	101.16	8	23	1	5	3	6	0	0	31	22	9	0.409	0	False	False	True	Toxic
891	5549825	302.32996	4.51	62.77	2	22	1	4	2	10	0	0	23	18	5	0.277	0	False	False	False	Non Toxic
892	5549827	320.36354	1.25	106.87	5	16	2	4	2	6	0	0	22	15	7	0.466	0	False	False	True	Toxic
893	6599453	415.5505	6.2	76.46	6	27	2	2	4	6	0	0	30	25	5	0.2	1	False	False	True	Toxic
894	6599452	347.32268	0.99	102.44	5	16	0	6	2	6	0	0	25	16	9	0.562	0	False	False	True	Toxic
895	9026193	348.84554	1.3	76.25	7	14	1	4	2	6	1	1	22	14	8	0.571	0	False	False	True	Toxic
896	6599456	396.67483	4.49	73.22	5	9	2	2	1	6	0	0	18	12	6	0.5	0	False	False	True	Toxic
897	5340569	273.33026	3.57	67.27	6	12	2	4	2	6	0	0	20	15	5	0.333	0	False	False	False	Non Toxic
898	5919809	379.43558	2.65	100.92	5	22	0	5	3	9	0	0	27	19	8	0.421	0	False	False	True	Toxic
899	5919808	323.43698	0.35	134.2	5	13	1	7	2	6	0	0	21	13	8	0.615	0	False	False	False	Non Toxic
900	5882147	411.53704	3.74	96.16	7	21	0	5	3	6	0	0	28	22	6	0.272	0	False	False	False	Non Toxic
901	5340567	195.21842	0.9	58.48	1	12	1	4	2	6	0	0	14	9	5	0.555	0	False	False	False	Toxic
902	5340560	408.53802	8.56	50.7	9	24	1	3	4	6	0	0	31	27	4	0.148	1	False	False	True	Toxic
903	5340562	201.22454	2.31	58.04	2	12	2	3	2	6	0	0	15	11	4	0.363	0	False	False	False	Non Toxic
904	5340563	215.25112	2.45	58.04	3	12	2	3	2	6	0	0	16	12	4	0.333	0	False	False	False	Non Toxic
905	5466320	274.31172	1.57	60.42	5	12	0	4	2	5	0	0	20	16	4	0.25	0	False	False	False	Non Toxic
906	9080814	285.40232	2.92	63.78	6	8	1	3	1	6	0	0	19	14	5	0.357	0	False	False	True	Toxic
907	5348772	246.285	4.92	58.28	4	13	0	2	2	6	0	0	17	12	5	0.416	0	False	False	True	Toxic
908	6961746	367.46464	2.55	94.48	4	21	3	3	3	6	0	0	26	20	6	0.3	0	False	False	True	Toxic
909	7158924	285.42378	5.03	20.31	3	15	0	1	2	6	0	0	21	19	2	0.105	1	False	False	False	Non Toxic
910	6437209	350.83652	4.43	36.92	10	12	0	4	2	6	0	0	24	19	5	0.263	0	False	False	True	Toxic
911	5466324	320.37168	2.3	96.23	4	22	1	5	3	9	0	0	23	16	7	0.437	0	False	False	True	Toxic
912	9049527	324.80254	1.65	50.8	4	19	1	3	3	6	1	1	22	16	6	0.375	0	False	False	False	Non Toxic
913	7409651	375.82936	2.73	101.21	3	21	1	4	3	6	0	0	25	17	8	0.470	0	False	False	True	Toxic
914	5174872	266.29302	1.24	76.66	7	10	2	4	1	6	0	0	19	13	6	0.461	0	False	False	True	Toxic
915	5174871	209.2417	0.86	58.56	5	8	2	3	1	6	0	0	15	11	4	0.363	0	False	False	False	Non Toxic
916	9113584	256.29974	2.44	51.22	5	14	1	3	2	6	0	0	19	15	4	0.266	0	False	False	False	Non Toxic
917	5174876	362.80746	3.43	76.66	8	16	2	4	2	6	0	0	25	18	7	0.388	0	False	False	True	Toxic
918	5174875	362.80746	3.43	76.66	8	16	2	4	2	6	0	0	25	18	7	0.388	0	False	False	True	Toxic
919	5174874	328.3624	2.81	76.66	8	16	2	4	2	6	0	0	24	18	6	0.333	0	False	False	True	Toxic
920	9146037	339.38834	2.24	79.46	5	22	3	3	3	6	0	0	25	19	6	0.315	0	False	False	False	Non Toxic
921	7785109	490.36053	3.68	85.11	7	20	1	4	3	6	0	0	27	20	7	0.35	0	False	False	True	Toxic
922	6955155	296.3852	1.34	71.23	6	13	1	3	2	6	0	0	20	14	6	0.428	0	False	False	True	Toxic
923	9146032	309.38396	0.93	111.55	8	11	3	4	1	6	0	0	21	14	7	0.5	0	False	False	True	Toxic
924	9146033	344.45122	0.66	59.39	6	18	1	3	2	9	1	1	25	19	6	0.315	0	False	False	False	Non Toxic
925	9146030	447.4137096	1.98	113.41	6	25	2	5	4	6	1	1	32	20	12	0.6	0	False	False	True	Toxic
926	7250318	357.48974	3.41	53.51	4	22	0	3	3	6	0	0	26	21	5	0.238	0	False	False	False	Non Toxic
927	7785106	367.2912	3.42	74.86	7	10	1	3	1	6	0	0	22	14	8	0.571	0	False	False	True	Toxic
928	9146038	383.42098	1.2	110.17	3	28	1	6	2	13	0	0	27	19	8	0.421	0	False	False	False	Non Toxic
929	6955159	430.4164328	3.39	74.86	5	22	1	3	3	6	0	0	29	19	10	0.526	0	False	False	True	Toxic
930	7958459	341.2851696	0.72	76.38	4	17	2	4	2	9	1	-1	24	15	9	0.6	0	False	False	True	Toxic
931	7958458	522.63904	3.81	175.54	12	23	2	7	3	6	0	0	36	26	10	0.384	1	False	False	True	Toxic
932	9134896	450.5069632	1.71	132.37	5	26	1	6	4	6	0	0	30	19	11	0.578	0	False	False	True	Toxic
933	7958451	310.73114	5.42	43.35	1	22	0	3	2	13	0	0	22	18	4	0.222	1	False	False	False	Non Toxic
934	7958450	229.32076	2.55	43.84	2	11	1	1	2	6	0	0	17	14	3	0.214	0	False	False	False	Non Toxic
935	7958453	245.2771	1.5	68.02	4	13	1	4	2	6	0	0	18	13	5	0.384	0	False	False	False	Non Toxic
936	7958452	420.50082	2.62	83.55	8	26	1	4	2	15	0	0	31	25	6	0.24	0	False	False	False	Non Toxic
937	7958456	367.39844	2.89	86.48	8	19	1	6	3	6	0	0	27	20	7	0.35	0	False	False	False	Non Toxic
938	6391365	449.52212	4.15	120.78	8	23	3	5	3	6	0	0	32	24	8	0.333	0	False	False	True	Toxic
939	9136595	340.41616	3.5	67.43	7	16	2	3	2	6	0	0	25	20	5	0.25	0	False	False	False	Non Toxic
940	6753518	369.5435	4.76	26.79	5	25	0	1	4	6	1	1	27	23	4	0.173	0	False	False	False	Non Toxic
941	5772356	214.28466	0.04	60.34	1	12	0	3	2	5	0	0	14	9	5	0.555	0	False	False	False	Toxic
942	5922619	474.871	3.92	158.25	7	24	4	7	3	6	2	-2	32	21	11	0.523	0	False	False	True	Toxic
943	7195504	357.51618	4.89	59.11	6	18	1	4	3	6	0	0	25	19	6	0.315	0	False	False	False	Non Toxic
944	6401451	434.8603296	4.3	74.86	6	16	1	3	2	6	0	0	28	18	10	0.555	0	False	False	True	Toxic
945	6401450	330.6153	2.49	54.99	2	14	0	3	2	6	0	0	18	10	8	0.8	0	False	False	True	Toxic
946	6839486	352.34074	3.88	94.43	4	20	0	5	2	9	0	0	26	19	7	0.368	0	False	False	True	Toxic
947	9129340	351.2702	4.0	28.41	4	20	1	1	3	10	2	2	23	18	5	0.277	0	False	False	False	Non Toxic
948	5732869	406.41126	4.07	115.8	4	26	0	6	4	6	0	0	29	21	8	0.380	0	False	False	True	Toxic
949	5732863	363.43134	1.11	96.98	8	16	1	5	2	6	0	0	25	17	8	0.470	0	False	False	True	Toxic
950	5732864	232.19552	-0.55	107.97	3	14	3	5	2	6	1	-1	17	10	7	0.7	0	False	False	True	Toxic
951	5790359	417.21022	3.89	97.59	4	20	1	5	3	6	0	0	26	18	8	0.444	0	False	False	True	Toxic
952	7759993	271.74476	3.51	29.85	3	16	1	1	2	9	0	0	19	15	4	0.266	0	False	False	False	Non Toxic
953	5330163	320.18116	4.14	38.33	3	14	1	2	2	6	0	0	19	15	4	0.266	0	False	False	False	Non Toxic
954	9065097	383.82822	4.09	68.46	7	20	0	5	3	6	0	0	27	20	7	0.35	0	False	False	True	Toxic
955	7944418	336.38286	0.75	77.1	8	14	1	5	2	6	0	0	24	17	7	0.411	0	False	False	False	Non Toxic
956	7944419	295.33248	3.53	38.77	1	23	0	3	2	10	0	0	22	18	4	0.222	0	False	False	False	Non Toxic
957	7581467	476.65342	5.52	118.49	6	26	1	4	4	6	0	0	33	27	6	0.222	1	False	False	False	Non Toxic
958	7996905	340.41616	3.7	61.8	6	19	2	3	3	6	1	-1	25	20	5	0.25	0	False	False	True	Toxic
959	7944415	226.68268	0.94	63.13	1	12	0	3	2	5	0	0	14	9	5	0.555	0	False	False	False	Toxic
960	6938537	445.85454	4.39	91.98	3	30	1	5	4	9	0	0	32	24	8	0.333	0	False	False	True	Toxic
961	7944417	265.2586264	1.09	46.92	5	13	1	2	2	6	0	0	19	13	6	0.461	0	False	False	False	Non Toxic
962	7944410	312.3846	1.06	75.3	4	16	0	4	2	6	0	0	21	14	7	0.5	0	False	False	True	Toxic
963	5965442	244.37516	2.68	6.48	3	17	0	0	3	6	2	2	18	16	2	0.125	0	False	False	False	Non Toxic
964	7944413	417.48026	4.34	112.47	6	26	2	5	4	6	0	0	30	23	7	0.304	0	False	False	False	Non Toxic
965	7936583	454.27344	2.73	94.21	8	20	0	5	3	6	0	0	29	21	8	0.380	0	False	False	True	Toxic
966	7936582	224.34246	2.25	32.34	4	10	1	1	1	8	1	1	16	13	3	0.230	0	False	False	False	Non Toxic
967	5720987	354.35992	2.24	109.75	8	18	2	6	2	6	0	0	26	18	8	0.444	0	False	False	True	Toxic
968	7936587	343.3091632	2.15	93.31	4	20	2	5	2	10	0	0	25	17	8	0.470	0	False	False	False	Non Toxic
969	7936586	454.99062	3.26	117.23	10	17	1	5	2	6	0	0	29	20	9	0.45	0	False	False	True	Toxic
970	7936584	355.64622	4.33	41.13	3	18	2	1	3	6	0	0	22	16	6	0.375	0	False	False	False	Non Toxic
971	5427027	420.4694296	7.04	6.48	4	28	0	0	3	14	1	1	31	26	5	0.192	1	False	False	False	Toxic
972	7936589	394.27172	5.17	71.62	4	21	1	3	2	10	0	0	25	18	7	0.388	1	False	False	False	Non Toxic
973	7696636	290.35748	2.08	69.64	5	16	2	3	2	7	1	-1	21	16	5	0.312	0	False	False	True	Toxic
974	5720989	347.79766	4.46	57.78	3	24	2	2	3	9	1	1	25	20	5	0.25	0	False	False	False	Non Toxic
975	7696634	380.50646	2.72	85.11	7	19	1	4	3	6	0	0	27	21	6	0.285	0	False	False	False	Non Toxic
976	7118976	318.7516	4.05	55.76	5	14	1	4	2	6	0	0	22	17	5	0.294	0	False	False	False	Non Toxic
977	7118974	316.3930832	2.66	51.79	3	20	0	2	3	6	0	0	22	17	5	0.294	0	False	False	False	Non Toxic
978	6738750	370.4404632	4.89	79.46	7	19	1	4	3	6	0	0	26	20	6	0.3	0	False	False	False	Non Toxic
979	7118972	354.42788	-1.69	137.9	7	17	4	4	2	6	1	1	24	14	10	0.714	0	False	False	True	Toxic
980	7462614	402.50714	3.18	84.09	8	17	1	4	2	6	0	0	28	21	7	0.333	0	False	False	True	Toxic
981	6738759	432.323	4.81	84.73	4	23	0	5	3	8	0	0	28	20	8	0.4	0	False	False	False	Non Toxic
982	7662971	406.8218	3.83	95.32	2	27	1	4	3	9	0	0	29	21	8	0.380	0	False	False	True	Toxic
983	9078065	272.32228	2.29	91.33	3	14	1	3	2	6	0	0	19	14	5	0.357	0	False	False	False	Non Toxic
984	9116037	304.6556296	2.84	70.67	3	13	2	3	2	6	0	0	20	11	9	0.818	0	False	False	True	Toxic
985	9116036	367.3769232	0.43	66.23	3	23	0	3	2	12	0	0	27	19	8	0.421	0	False	False	False	Non Toxic
986	9116035	359.87148	1.18	78.1	4	16	1	3	2	6	0	0	23	15	8	0.533	0	False	False	True	Toxic
987	6167262	295.4186	4.76	20.31	6	14	0	1	2	6	0	0	22	20	2	0.1	0	False	False	False	Non Toxic
988	6143574	350.8199	3.63	91.68	6	15	2	4	2	6	0	0	23	16	7	0.437	0	False	False	True	Toxic
989	5131713	327.41894	5.21	29.1	4	23	1	1	4	6	0	0	25	23	2	0.086	1	False	False	False	Toxic
990	6432355	470.51812	3.1	162.56	7	27	2	8	3	9	1	-1	32	22	10	0.454	0	False	False	True	Toxic
991	9116039	287.3121032	1.93	96.25	2	18	2	3	2	9	0	0	20	14	6	0.428	0	False	False	False	Non Toxic
992	7322838	442.84906	4.07	106.82	6	25	1	6	4	6	0	0	31	22	9	0.409	0	False	False	True	Toxic
993	9020823	307.34164	0.87	76.07	5	14	1	5	1	10	1	-1	22	16	6	0.375	0	False	False	True	Toxic
994	7322834	291.34224	4.39	86.63	5	15	3	4	2	6	1	-1	21	16	5	0.312	0	False	False	True	Toxic
995	5962142	344.83524	4.25	49.41	7	15	1	2	2	6	1	1	24	19	5	0.263	0	False	False	False	Non Toxic
996	6799985	402.39942	3.27	84.94	6	26	1	5	3	9	0	0	30	23	7	0.304	0	False	False	False	Non Toxic
997	7589656	371.21678	3.8	51.1	3	23	1	2	2	12	0	0	25	19	6	0.315	0	False	False	False	Non Toxic
998	9012488	288.29854	3.96	82.22	5	14	1	4	2	6	0	0	21	15	6	0.4	0	False	False	True	Toxic
999	9073531	320.77408	2.52	71.26	6	15	1	4	2	6	0	0	22	15	7	0.466	0	False	False	True	Toxic
1000	7676344	330.78544	4.19	71.61	4	18	0	4	2	9	0	0	22	17	5	0.294	0	False	False	True	Toxic
