# Supplementary material for: FAF-Drugs2: Free ADME/tox filtering tool to assist drug discovery and chemical biology projects
Source: BMC Bioinformatics. 2008 Sep 24;9:396. doi: 10.1186/1471-2105-9-396 (PMC2561050; doi:10.1186/1471-2105-9-396)
Supplement: Additional file 1 — This file contains the FAF-Drugs2 package and user manual. [file 1471-2105-9-396-S1.gz › FAFDrugs2/example/1000mol.sdf]

5275518
  -ISIS-  03310818212D

 37 41  0  0  0  0  0  0  0  0999 V2000
    1.2500    1.4000    0.0000 C   0  0  0  0  0  0  0  0  0  0  0  0
    2.1667    1.4958    0.0000 C   0  0  0  0  0  0  0  0  0  0  0  0
    2.5292    0.6625    0.0000 N   0  0  3  0  0  0  0  0  0  0  0  0
   -2.1208   -1.4292    0.0000 C   0  0  0  0  0  0  0  0  0  0  0  0
    1.0375    0.5125    0.0000 C   0  0  0  0  0  0  0  0  0  0  0  0
    1.8500    0.0333    0.0000 C   0  0  0  0  0  0  0  0  0  0  0  0
   -2.1000   -2.3500    0.0000 N   0  3  0  0  0  0  0  0  0  0  0  0
   -1.3333   -0.9292    0.0000 C   0  0  0  0  0  0  0  0  0  0  0  0
   -2.9333   -1.0167    0.0000 C   0  0  0  0  0  0  0  0  0  0  0  0
    0.6375    2.0833    0.0000 C   0  0  0  0  0  0  0  0  0  0  0  0
   -1.3833   -0.0292    0.0000 N   0  0  0  0  0  0  0  0  0  0  0  0
   -0.5333   -1.3792    0.0000 O   0  0  0  0  0  0  0  0  0  0  0  0
    1.8500   -0.8542    0.0000 C   0  0  0  0  0  0  0  0  0  0  0  0
   -2.9708   -0.0917    0.0000 N   0  0  0  0  0  0  0  0  0  0  0  0
    0.2542    0.0333    0.0000 C   0  0  0  0  0  0  0  0  0  0  0  0
   -1.2958   -2.7875    0.0000 O   0  5  0  0  0  0  0  0  0  0  0  0
    3.4000    0.5333    0.0000 C   0  0  0  0  0  0  0  0  0  0  0  0
   -2.2125    0.3958    0.0000 C   0  0  0  0  0  0  0  0  0  0  0  0
   -2.8833   -2.8167    0.0000 O   0  0  0  0  0  0  0  0  0  0  0  0
    0.2792   -0.8875    0.0000 C   0  0  0  0  0  0  0  0  0  0  0  0
    0.9292    2.9583    0.0000 O   0  0  0  0  0  0  0  0  0  0  0  0
   -3.6958   -1.5167    0.0000 C   0  0  3  0  0  0  0  0  0  0  0  0
    1.0375   -1.3375    0.0000 C   0  0  0  0  0  0  0  0  0  0  0  0
    2.6375    2.2833    0.0000 C   0  0  0  0  0  0  0  0  0  0  0  0
   -0.2625    1.9000    0.0000 O   0  0  0  0  0  0  0  0  0  0  0  0
    3.9792    1.2500    0.0000 C   0  0  0  0  0  0  0  0  0  0  0  0
    3.7542   -0.3292    0.0000 C   0  0  0  0  0  0  0  0  0  0  0  0
   -3.6208   -2.4375    0.0000 C   0  0  0  0  0  0  0  0  0  0  0  0
   -4.5000   -1.1042    0.0000 C   0  0  0  0  0  0  0  0  0  0  0  0
   -0.8458    2.5958    0.0000 C   0  0  0  0  0  0  0  0  0  0  0  0
   -1.7458    2.4125    0.0000 C   0  0  0  0  0  0  0  0  0  0  0  0
    4.8792    1.1125    0.0000 C   0  0  0  0  0  0  0  0  0  0  0  0
    4.6542   -0.4542    0.0000 C   0  0  0  0  0  0  0  0  0  0  0  0
   -4.4125   -2.9500    0.0000 C   0  0  0  0  0  0  0  0  0  0  0  0
   -5.2708   -1.6000    0.0000 C   0  0  0  0  0  0  0  0  0  0  0  0
   -5.2208   -2.5292    0.0000 C   0  0  0  0  0  0  0  0  0  0  0  0
    5.2375    0.2625    0.0000 C   0  0  0  0  0  0  0  0  0  0  0  0
  2  1  2  0  0  0  0
  3  2  1  0  0  0  0
  4  8  1  0  0  0  0
  5  1  1  0  0  0  0
  6  5  2  0  0  0  0
  7  4  1  0  0  0  0
  8 12  1  0  0  0  0
  9  4  2  0  0  0  0
 10  1  1  0  0  0  0
 11  8  2  0  0  0  0
 12 20  1  0  0  0  0
 13  6  1  0  0  0  0
 14 18  2  0  0  0  0
 15  5  1  0  0  0  0
 16  7  1  0  0  0  0
 17  3  1  0  0  0  0
 18 11  1  0  0  0  0
 19  7  2  0  0  0  0
 20 15  2  0  0  0  0
 21 10  2  0  0  0  0
 22  9  1  0  0  0  0
 23 20  1  0  0  0  0
 24  2  1  0  0  0  0
 25 10  1  0  0  0  0
 26 17  2  0  0  0  0
 27 17  1  0  0  0  0
 28 22  1  0  0  0  0
 29 22  1  0  0  0  0
 30 25  1  0  0  0  0
 31 30  1  0  0  0  0
 32 26  1  0  0  0  0
 33 27  2  0  0  0  0
 34 28  1  0  0  0  0
 35 29  1  0  0  0  0
 36 35  1  0  0  0  0
 37 33  1  0  0  0  0
  3  6  1  0  0  0  0
 23 13  2  0  0  0  0
 32 37  2  0  0  0  0
  9 14  1  0  0  0  0
 34 36  1  0  0  0  0
M  CHG  2   7   1  16  -1
M  END
>  <ID> (5275518)
5275518

>  <Supplier> (5275518)
ChemBridge

>  <clogP> (5275518)
7.790000000000000e+000

>  <RB> (5275518)
5

>  <tPSA> (5275518)
1.093800000000000e+002

>  <Hacc> (5275518)
8

>  <Hdon> (5275518)
0

>  <LogSw> (5275518)
-9.891000000000000e+000

>  <Group> (5275518)
3

$$$$
5275513
  -ISIS-  03310818212D

 25 27  0  0  0  0  0  0  0  0999 V2000
    0.7292    3.0000    0.0000 C   0  0  0  0  0  0  0  0  0  0  0  0
   -0.5958    2.9958    0.0000 C   0  0  0  0  0  0  0  0  0  0  0  0
    0.1000    3.3833    0.0000 C   0  0  3  0  0  0  0  0  0  0  0  0
    0.7292    2.2083    0.0000 C   0  0  0  0  0  0  0  0  0  0  0  0
   -0.5958    2.2125    0.0000 C   0  0  0  0  0  0  0  0  0  0  0  0
    0.1000    1.8000    0.0000 O   0  0  0  0  0  0  0  0  0  0  0  0
   -1.2708    3.3958    0.0000 C   0  0  0  0  0  0  0  0  0  0  0  0
    0.1000    4.1667    0.0000 C   0  0  0  0  0  0  0  0  0  0  0  0
    0.1000    5.7292    0.0000 C   0  0  0  0  0  0  0  0  0  0  0  0
    1.4375    3.4000    0.0000 C   0  0  0  0  0  0  0  0  0  0  0  0
   -0.5958    5.3375    0.0000 C   0  0  0  0  0  0  0  0  0  0  0  0
    0.7500    5.3375    0.0000 C   0  0  0  0  0  0  0  0  0  0  0  0
   -0.5958    4.5542    0.0000 C   0  0  0  0  0  0  0  0  0  0  0  0
    0.7500    4.5542    0.0000 C   0  0  0  0  0  0  0  0  0  0  0  0
    2.1292    3.8208    0.0000 N   0  0  0  0  0  0  0  0  0  0  0  0
   -1.2708    1.8125    0.0000 C   0  0  0  0  0  0  0  0  0  0  0  0
   -1.9500    2.9958    0.0000 C   0  0  0  0  0  0  0  0  0  0  0  0
   -1.2708    4.1667    0.0000 O   0  0  0  0  0  0  0  0  0  0  0  0
    1.4375    1.7833    0.0000 N   0  0  0  0  0  0  0  0  0  0  0  0
   -1.9500    2.2083    0.0000 C   0  0  3  0  0  0  0  0  0  0  0  0
   -1.2833    5.7167    0.0000 Br  0  0  0  0  0  0  0  0  0  0  0  0
    0.1042    6.5167    0.0000 O   0  0  0  0  0  0  0  0  0  0  0  0
    1.4292    5.7292    0.0000 O   0  0  0  0  0  0  0  0  0  0  0  0
   -2.6333    1.8000    0.0000 C   0  0  0  0  0  0  0  0  0  0  0  0
    2.1042    5.3375    0.0000 C   0  0  0  0  0  0  0  0  0  0  0  0
  2  3  1  0  0  0  0
  3  1  1  0  0  0  0
  4  1  2  0  0  0  0
  5  6  1  0  0  0  0
  6  4  1  0  0  0  0
  7  2  1  0  0  0  0
  8  3  1  0  0  0  0
  9 12  2  0  0  0  0
 10  1  1  0  0  0  0
 11 13  2  0  0  0  0
 12 14  1  0  0  0  0
 13  8  1  0  0  0  0
 14  8  2  0  0  0  0
 15 10  3  0  0  0  0
 16  5  1  0  0  0  0
 17  7  1  0  0  0  0
 18  7  2  0  0  0  0
 19  4  1  0  0  0  0
 20 16  1  0  0  0  0
 21 11  1  0  0  0  0
 22  9  1  0  0  0  0
 23 12  1  0  0  0  0
 24 20  1  0  0  0  0
 25 23  1  0  0  0  0
  5  2  2  0  0  0  0
 11  9  1  0  0  0  0
 20 17  1  0  0  0  0
M  END
>  <ID> (5275513)
5275513

>  <Supplier> (5275513)
ChemBridge

>  <clogP> (5275513)
1.080000000000000e+000

>  <RB> (5275513)
1

>  <tPSA> (5275513)
1.055700000000000e+002

>  <Hacc> (5275513)
5

>  <Hdon> (5275513)
2

>  <LogSw> (5275513)
-2.334000000000000e+000

>  <Group> (5275513)
1

>  <Core> (5275513)
091

$$$$
9082136
  -ISIS-  03310818292D

 24 27  0  0  0  0  0  0  0  0999 V2000
    3.2917    2.6583    0.0000 C   0  0  0  0  0  0  0  0  0  0  0  0
    3.9417    2.2833    0.0000 N   0  0  3  0  0  0  0  0  0  0  0  0
    5.2417    1.5333    0.0000 N   0  0  3  0  0  0  0  0  0  0  0  0
    2.6417    2.2833    0.0000 C   0  0  0  0  0  0  0  0  0  0  0  0
    1.3417    2.2833    0.0000 C   0  0  0  0  0  0  0  0  0  0  0  0
    5.8917    1.1583    0.0000 C   0  0  0  0  0  0  0  0  0  0  0  0
    1.9917    2.6583    0.0000 C   0  0  0  0  0  0  0  0  0  0  0  0
    1.3417    1.5333    0.0000 C   0  0  0  0  0  0  0  0  0  0  0  0
    0.6292    2.5208    0.0000 O   0  0  0  0  0  0  0  0  0  0  0  0
    0.6292    1.2958    0.0000 O   0  0  0  0  0  0  0  0  0  0  0  0
    4.5917    2.6583    0.0000 C   0  0  0  0  0  0  0  0  0  0  0  0
    3.9417    1.5333    0.0000 C   0  0  0  0  0  0  0  0  0  0  0  0
    4.5917    1.1583    0.0000 C   0  0  0  0  0  0  0  0  0  0  0  0
    5.2417    2.2833    0.0000 C   0  0  0  0  0  0  0  0  0  0  0  0
    0.1917    1.9083    0.0000 C   0  0  0  0  0  0  0  0  0  0  0  0
    3.2917    3.4083    0.0000 O   0  0  0  0  0  0  0  0  0  0  0  0
    2.6417    1.5333    0.0000 C   0  0  0  0  0  0  0  0  0  0  0  0
    5.8917    0.4083    0.0000 C   0  0  0  0  0  0  0  0  0  0  0  0
    1.9917    1.1583    0.0000 C   0  0  0  0  0  0  0  0  0  0  0  0
    6.5417    1.5333    0.0000 C   0  0  0  0  0  0  0  0  0  0  0  0
    5.2417    0.0333    0.0000 C   0  0  0  0  0  0  0  0  0  0  0  0
    6.5417    0.0333    0.0000 C   0  0  0  0  0  0  0  0  0  0  0  0
    7.1917    1.1583    0.0000 C   0  0  0  0  0  0  0  0  0  0  0  0
    7.1917    0.4083    0.0000 C   0  0  0  0  0  0  0  0  0  0  0  0
  2  1  1  0  0  0  0
  3 13  1  0  0  0  0
  4  1  1  0  0  0  0
  5  7  1  0  0  0  0
  6  3  1  0  0  0  0
  7  4  2  0  0  0  0
  8 19  1  0  0  0  0
  9  5  1  0  0  0  0
 10  8  1  0  0  0  0
 11  2  1  0  0  0  0
 12  2  1  0  0  0  0
 13 12  1  0  0  0  0
 14 11  1  0  0  0  0
 15  9  1  0  0  0  0
 16  1  2  0  0  0  0
 17  4  1  0  0  0  0
 18  6  1  0  0  0  0
 19 17  2  0  0  0  0
 20  6  2  0  0  0  0
 21 18  1  0  0  0  0
 22 18  2  0  0  0  0
 23 20  1  0  0  0  0
 24 23  2  0  0  0  0
  3 14  1  0  0  0  0
  5  8  2  0  0  0  0
 10 15  1  0  0  0  0
 22 24  1  0  0  0  0
M  END
>  <ID> (9082136)
9082136

>  <Supplier> (9082136)
ChemBridge

>  <clogP> (9082136)
2.250000000000000e+000

>  <RB> (9082136)
2

>  <tPSA> (9082136)
4.201000000000001e+001

>  <Hacc> (9082136)
3

>  <Hdon> (9082136)
0

>  <LogSw> (9082136)
-3.487000000000000e+000

>  <Group> (9082136)
2

>  <Core> (9082136)
158

$$$$
5333268
  -ISIS-  03310818212D

 26 27  0  0  0  0  0  0  0  0999 V2000
   -1.2625   -2.9292    0.0000 N   0  3  0  0  0  0  0  0  0  0  0  0
    0.6667   -1.8042    0.0000 C   0  0  0  0  0  0  0  0  0  0  0  0
    1.3167   -1.4292    0.0000 C   0  0  0  0  0  0  0  0  0  0  0  0
    0.0167   -1.4292    0.0000 C   0  0  0  0  0  0  0  0  0  0  0  0
   -0.6125   -2.5542    0.0000 C   0  0  0  0  0  0  0  0  0  0  0  0
   -0.6125   -1.8042    0.0000 C   0  0  0  0  0  0  0  0  0  0  0  0
    3.2667   -1.8042    0.0000 C   0  0  0  0  0  0  0  0  0  0  0  0
    1.9667   -1.8042    0.0000 N   0  0  0  0  0  0  0  0  0  0  0  0
    2.6167   -1.4292    0.0000 N   0  0  0  0  0  0  0  0  0  0  0  0
    0.6667   -2.5542    0.0000 C   0  0  0  0  0  0  0  0  0  0  0  0
   -1.9125   -2.5542    0.0000 O   0  5  0  0  0  0  0  0  0  0  0  0
   -1.2625   -3.6792    0.0000 O   0  0  0  0  0  0  0  0  0  0  0  0
    3.9167   -1.4292    0.0000 C   0  0  0  0  0  0  0  0  0  0  0  0
    5.8667   -0.3042    0.0000 C   0  0  3  0  0  0  0  0  0  0  0  0
    5.2167   -0.6792    0.0000 C   0  0  0  0  0  0  0  0  0  0  0  0
    0.0167   -2.9292    0.0000 C   0  0  0  0  0  0  0  0  0  0  0  0
    1.3167   -0.6792    0.0000 O   0  0  0  0  0  0  0  0  0  0  0  0
    3.2667   -2.5542    0.0000 O   0  0  0  0  0  0  0  0  0  0  0  0
    4.5667   -1.8042    0.0000 C   0  0  0  0  0  0  0  0  0  0  0  0
    3.9167   -0.6792    0.0000 C   0  0  0  0  0  0  0  0  0  0  0  0
    4.5667   -0.3042    0.0000 C   0  0  0  0  0  0  0  0  0  0  0  0
    5.2167   -1.4292    0.0000 C   0  0  0  0  0  0  0  0  0  0  0  0
    0.0167   -0.6792    0.0000 Cl  0  0  0  0  0  0  0  0  0  0  0  0
    5.8667    0.4333    0.0000 C   0  0  0  0  0  0  0  0  0  0  0  0
    6.6167   -0.3042    0.0000 C   0  0  0  0  0  0  0  0  0  0  0  0
    6.5167   -0.6792    0.0000 C   0  0  0  0  0  0  0  0  0  0  0  0
  2 10  2  0  0  0  0
  3  2  1  0  0  0  0
  4  6  2  0  0  0  0
  5  1  1  0  0  0  0
  6  5  1  0  0  0  0
  7  9  1  0  0  0  0
  8  3  1  0  0  0  0
  9  8  1  0  0  0  0
 10 16  1  0  0  0  0
 11  1  1  0  0  0  0
 12  1  2  0  0  0  0
 13  7  1  0  0  0  0
 14 15  1  0  0  0  0
 15 21  2  0  0  0  0
 16  5  2  0  0  0  0
 17  3  2  0  0  0  0
 18  7  2  0  0  0  0
 19 13  1  0  0  0  0
 20 13  2  0  0  0  0
 21 20  1  0  0  0  0
 22 19  2  0  0  0  0
 23  4  1  0  0  0  0
 24 14  1  0  0  0  0
 25 14  1  0  0  0  0
 26 14  1  0  0  0  0
  2  4  1  0  0  0  0
 22 15  1  0  0  0  0
M  CHG  2   1   1  11  -1
M  END
>  <ID> (5333268)
5333268

>  <Supplier> (5333268)
ChemBridge

>  <clogP> (5333268)
5.650000000000000e+000

>  <RB> (5333268)
4

>  <tPSA> (5333268)
1.013400000000000e+002

>  <Hacc> (5333268)
4

>  <Hdon> (5333268)
2

>  <LogSw> (5333268)
-7.154999999999998e+000

>  <Group> (5333268)
1

>  <Core> (5333268)
442

$$$$
7508287
  -ISIS-  03310818262D

 29 31  0  0  0  0  0  0  0  0999 V2000
   -1.5500    1.3333    0.0000 C   0  0  0  0  0  0  0  0  0  0  0  0
   -0.8125    1.7958    0.0000 C   0  0  0  0  0  0  0  0  0  0  0  0
   -1.5500    0.4708    0.0000 C   0  0  0  0  0  0  0  0  0  0  0  0
   -0.8125   -0.8042    0.0000 C   0  0  0  0  0  0  0  0  0  0  0  0
   -0.0958    1.3708    0.0000 N   0  0  0  0  0  0  0  0  0  0  0  0
   -0.8125    0.0500    0.0000 N   0  0  0  0  0  0  0  0  0  0  0  0
    0.6500    1.8125    0.0000 C   0  0  0  0  0  0  0  0  0  0  0  0
    0.6417    2.6750    0.0000 C   0  0  0  0  0  0  0  0  0  0  0  0
   -2.2958    1.7500    0.0000 C   0  0  0  0  0  0  0  0  0  0  0  0
   -0.0958   -1.2292    0.0000 C   0  0  0  0  0  0  0  0  0  0  0  0
   -0.8333    2.6500    0.0000 O   0  0  0  0  0  0  0  0  0  0  0  0
   -1.5500   -1.2292    0.0000 O   0  0  0  0  0  0  0  0  0  0  0  0
    1.4000    3.1333    0.0000 C   0  0  0  0  0  0  0  0  0  0  0  0
   -2.2958    0.0500    0.0000 C   0  0  0  0  0  0  0  0  0  0  0  0
    1.4292    1.3875    0.0000 C   0  0  0  0  0  0  0  0  0  0  0  0
    0.6500   -0.8042    0.0000 C   0  0  0  0  0  0  0  0  0  0  0  0
   -0.0958   -2.0667    0.0000 C   0  0  0  0  0  0  0  0  0  0  0  0
   -3.0333    1.3333    0.0000 C   0  0  0  0  0  0  0  0  0  0  0  0
    2.1542    2.7125    0.0000 C   0  0  0  0  0  0  0  0  0  0  0  0
    1.3875   -2.0667    0.0000 C   0  0  0  0  0  0  0  0  0  0  0  0
   -3.0333    0.4958    0.0000 C   0  0  0  0  0  0  0  0  0  0  0  0
    2.1917    1.8458    0.0000 C   0  0  0  0  0  0  0  0  0  0  0  0
    0.6500   -2.4875    0.0000 C   0  0  0  0  0  0  0  0  0  0  0  0
    1.3875   -1.2292    0.0000 C   0  0  0  0  0  0  0  0  0  0  0  0
   -3.7625    1.7458    0.0000 Cl  0  0  0  0  0  0  0  0  0  0  0  0
    2.1500   -2.4667    0.0000 O   0  0  0  0  0  0  0  0  0  0  0  0
   -0.1250    3.1083    0.0000 C   0  0  0  0  0  0  0  0  0  0  0  0
    2.9125    3.1708    0.0000 C   0  0  0  0  0  0  0  0  0  0  0  0
    2.9000   -2.0667    0.0000 C   0  0  0  0  0  0  0  0  0  0  0  0
  2  1  1  0  0  0  0
  3  1  2  0  0  0  0
  4  6  1  0  0  0  0
  5  2  1  0  0  0  0
  6  3  1  0  0  0  0
  7  5  1  0  0  0  0
  8  7  1  0  0  0  0
  9  1  1  0  0  0  0
 10  4  1  0  0  0  0
 11  2  2  0  0  0  0
 12  4  2  0  0  0  0
 13  8  2  0  0  0  0
 14  3  1  0  0  0  0
 15  7  2  0  0  0  0
 16 10  2  0  0  0  0
 17 10  1  0  0  0  0
 18  9  2  0  0  0  0
 19 22  2  0  0  0  0
 20 23  1  0  0  0  0
 21 18  1  0  0  0  0
 22 15  1  0  0  0  0
 23 17  2  0  0  0  0
 24 16  1  0  0  0  0
 25 18  1  0  0  0  0
 26 20  1  0  0  0  0
 27  8  1  0  0  0  0
 28 19  1  0  0  0  0
 29 26  1  0  0  0  0
 14 21  2  0  0  0  0
 20 24  2  0  0  0  0
 19 13  1  0  0  0  0
M  END
>  <ID> (7508287)
7508287

>  <Supplier> (7508287)
ChemBridge

>  <clogP> (7508287)
5.058000000000000e+000

>  <RB> (7508287)
4

>  <tPSA> (7508287)
6.743000000000001e+001

>  <Hacc> (7508287)
3

>  <Hdon> (7508287)
2

>  <LogSw> (7508287)
-6.948000000000000e+000

>  <Group> (7508287)
3

>  <Core> (7508287)
141

$$$$
6381087
  -ISIS-  03310818232D

 19 21  0  0  0  0  0  0  0  0999 V2000
    4.6042   -4.4125    0.0000 N   0  0  0  0  0  0  0  0  0  0  0  0
    7.4667   -4.4000    0.0000 C   0  0  0  0  0  0  0  0  0  0  0  0
    3.8917   -4.0000    0.0000 C   0  0  0  0  0  0  0  0  0  0  0  0
    6.7500   -3.9917    0.0000 C   0  0  0  0  0  0  0  0  0  0  0  0
    8.2167   -4.0625    0.0000 C   0  0  0  0  0  0  0  0  0  0  0  0
    7.5542   -5.2167    0.0000 S   0  0  0  0  0  0  0  0  0  0  0  0
    6.0375   -4.4042    0.0000 C   0  0  0  0  0  0  0  0  0  0  0  0
    8.3625   -5.3917    0.0000 C   0  0  0  0  0  0  0  0  0  0  0  0
    8.7750   -4.6750    0.0000 C   0  0  0  0  0  0  0  0  0  0  0  0
    5.3167   -3.9917    0.0000 C   0  0  0  0  0  0  0  0  0  0  0  0
    3.1750   -4.4167    0.0000 C   0  0  0  0  0  0  0  0  0  0  0  0
    3.8917   -3.1750    0.0000 C   0  0  0  0  0  0  0  0  0  0  0  0
    4.6000   -2.7542    0.0000 C   0  0  0  0  0  0  0  0  0  0  0  0
    5.3167   -3.1667    0.0000 C   0  0  0  0  0  0  0  0  0  0  0  0
    3.1667   -5.2417    0.0000 O   0  0  0  0  0  0  0  0  0  0  0  0
    8.3875   -3.2542    0.0000 C   0  0  0  0  0  0  0  0  0  0  0  0
    2.4625   -3.1750    0.0000 C   0  0  0  0  0  0  0  0  0  0  0  0
    2.4625   -4.0042    0.0000 C   0  0  0  0  0  0  0  0  0  0  0  0
    3.1750   -2.7625    0.0000 C   0  0  0  0  0  0  0  0  0  0  0  0
  2  4  1  0  0  0  0
  3  1  1  0  0  0  0
  4  7  2  0  0  0  0
  5  2  2  0  0  0  0
  6  2  1  0  0  0  0
  7 10  1  0  0  0  0
  8  6  1  0  0  0  0
  9  5  1  0  0  0  0
 10  1  2  0  0  0  0
 11  3  2  0  0  0  0
 12  3  1  0  0  0  0
 13 14  2  0  0  0  0
 14 10  1  0  0  0  0
 15 11  1  0  0  0  0
 16  5  1  0  0  0  0
 17 19  1  0  0  0  0
 18 11  1  0  0  0  0
 19 12  2  0  0  0  0
 12 13  1  0  0  0  0
 17 18  2  0  0  0  0
  9  8  2  0  0  0  0
M  END
>  <ID> (6381087)
6381087

>  <Supplier> (6381087)
ChemBridge

>  <clogP> (6381087)
4.510000000000000e+000

>  <RB> (6381087)
2

>  <tPSA> (6381087)
3.311999999999998e+001

>  <Hacc> (6381087)
2

>  <Hdon> (6381087)
1

>  <LogSw> (6381087)
-4.422000000000000e+000

>  <Group> (6381087)
3

>  <Core> (6381087)
275

$$$$
6381084
  -ISIS-  03310818232D

 26 28  0  0  0  0  0  0  0  0999 V2000
    6.2250   -4.7875    0.0000 C   0  0  0  0  0  0  0  0  0  0  0  0
    5.6500   -4.3000    0.0000 S   0  0  0  0  0  0  0  0  0  0  0  0
    5.9292   -5.4792    0.0000 N   0  0  0  0  0  0  0  0  0  0  0  0
    5.1875   -5.4167    0.0000 N   0  0  0  0  0  0  0  0  0  0  0  0
    6.9500   -4.6125    0.0000 N   0  0  0  0  0  0  0  0  0  0  0  0
    5.0167   -4.6917    0.0000 C   0  0  0  0  0  0  0  0  0  0  0  0
    7.1625   -3.8917    0.0000 C   0  0  0  0  0  0  0  0  0  0  0  0
    7.9500   -3.6667    0.0000 N   0  0  0  0  0  0  0  0  0  0  0  0
    6.6500   -3.3167    0.0000 O   0  0  0  0  0  0  0  0  0  0  0  0
    8.6792   -3.5167    0.0000 C   0  0  0  0  0  0  0  0  0  0  0  0
    8.9125   -2.8042    0.0000 C   0  0  0  0  0  0  0  0  0  0  0  0
    4.3917   -4.3792    0.0000 C   0  0  0  0  0  0  0  0  0  0  0  0
    4.7250   -3.7125    0.0000 C   0  0  0  0  0  0  0  0  0  0  0  0
    9.6417   -2.6500    0.0000 C   0  0  0  0  0  0  0  0  0  0  0  0
    5.4000   -2.3750    0.0000 C   0  0  0  0  0  0  0  0  0  0  0  0
    4.3125   -3.0875    0.0000 C   0  0  0  0  0  0  0  0  0  0  0  0
    5.4667   -3.6667    0.0000 C   0  0  0  0  0  0  0  0  0  0  0  0
    5.8000   -3.0000    0.0000 C   0  0  0  0  0  0  0  0  0  0  0  0
    4.6542   -2.4167    0.0000 C   0  0  0  0  0  0  0  0  0  0  0  0
    9.8792   -1.9292    0.0000 O   0  0  0  0  0  0  0  0  0  0  0  0
    5.7542   -1.6625    0.0000 O   0  0  0  0  0  0  0  0  0  0  0  0
    9.9167   -3.9167    0.0000 C   0  0  0  0  0  0  0  0  0  0  0  0
    9.1792   -4.0667    0.0000 C   0  0  0  0  0  0  0  0  0  0  0  0
   10.1417   -3.2042    0.0000 C   0  0  0  0  0  0  0  0  0  0  0  0
    6.5542   -1.6167    0.0000 C   0  0  0  0  0  0  0  0  0  0  0  0
    9.3667   -1.3750    0.0000 C   0  0  0  0  0  0  0  0  0  0  0  0
  2  1  1  0  0  0  0
  3  1  2  0  0  0  0
  4  3  1  0  0  0  0
  5  1  1  0  0  0  0
  6  2  1  0  0  0  0
  7  5  1  0  0  0  0
  8  7  1  0  0  0  0
  9  7  2  0  0  0  0
 10  8  1  0  0  0  0
 11 10  2  0  0  0  0
 12  6  1  0  0  0  0
 13 12  1  0  0  0  0
 14 11  1  0  0  0  0
 15 18  1  0  0  0  0
 16 13  2  0  0  0  0
 17 13  1  0  0  0  0
 18 17  2  0  0  0  0
 19 16  1  0  0  0  0
 20 14  1  0  0  0  0
 21 15  1  0  0  0  0
 22 23  2  0  0  0  0
 23 10  1  0  0  0  0
 24 22  1  0  0  0  0
 25 21  1  0  0  0  0
 26 20  1  0  0  0  0
  4  6  2  0  0  0  0
 19 15  2  0  0  0  0
 14 24  2  0  0  0  0
M  END
>  <ID> (6381084)
6381084

>  <Supplier> (6381084)
ChemBridge

>  <clogP> (6381084)
3.430000000000000e+000

>  <RB> (6381084)
4

>  <tPSA> (6381084)
8.537000000000001e+001

>  <Hacc> (6381084)
5

>  <Hdon> (6381084)
2

>  <LogSw> (6381084)
-4.830000000000000e+000

>  <Group> (6381084)
3

>  <Core> (6381084)
246

$$$$
9034967
  -ISIS-  03310818282D

 25 27  0  0  0  0  0  0  0  0999 V2000
    7.7250    1.9750    0.0000 C   0  0  0  0  0  0  0  0  0  0  0  0
    7.0750    1.6000    0.0000 C   0  0  0  0  0  0  0  0  0  0  0  0
   10.9667    1.6000    0.0000 N   0  0  0  0  0  0  0  0  0  0  0  0
   10.9667    3.1083    0.0000 N   0  0  0  0  0  0  0  0  0  0  0  0
   10.3250    1.9750    0.0000 C   0  0  0  0  0  0  0  0  0  0  0  0
    8.3750    1.6000    0.0000 N   0  0  0  0  0  0  0  0  0  0  0  0
   10.3250    2.7250    0.0000 C   0  0  0  0  0  0  0  0  0  0  0  0
   11.6167    1.9750    0.0000 C   0  0  0  0  0  0  0  0  0  0  0  0
   11.6167    2.7250    0.0000 C   0  0  0  0  0  0  0  0  0  0  0  0
    9.6750    1.6000    0.0000 C   0  0  0  0  0  0  0  0  0  0  0  0
    9.0250    1.9750    0.0000 C   0  0  0  0  0  0  0  0  0  0  0  0
    7.7250    2.7250    0.0000 O   0  0  0  0  0  0  0  0  0  0  0  0
    6.4250    1.9750    0.0000 C   0  0  0  0  0  0  0  0  0  0  0  0
    7.0750    0.8500    0.0000 C   0  0  0  0  0  0  0  0  0  0  0  0
    9.6750    3.1083    0.0000 C   0  0  0  0  0  0  0  0  0  0  0  0
    9.0250    2.7250    0.0000 C   0  0  0  0  0  0  0  0  0  0  0  0
    6.4250    2.7250    0.0000 O   0  0  0  0  0  0  0  0  0  0  0  0
    7.7250    0.4750    0.0000 O   0  0  0  0  0  0  0  0  0  0  0  0
    5.7750    0.8500    0.0000 C   0  0  0  0  0  0  0  0  0  0  0  0
   12.2667    3.1083    0.0000 C   0  0  0  0  0  0  0  0  0  0  0  0
   12.2667    1.6000    0.0000 C   0  0  0  0  0  0  0  0  0  0  0  0
    6.4250    0.4750    0.0000 C   0  0  0  0  0  0  0  0  0  0  0  0
    5.7750    1.6000    0.0000 C   0  0  0  0  0  0  0  0  0  0  0  0
    5.7750    3.1083    0.0000 C   0  0  0  0  0  0  0  0  0  0  0  0
    7.7250   -0.2750    0.0000 C   0  0  0  0  0  0  0  0  0  0  0  0
  2  1  1  0  0  0  0
  3  5  1  0  0  0  0
  4  7  1  0  0  0  0
  5 10  2  0  0  0  0
  6  1  1  0  0  0  0
  7 15  2  0  0  0  0
  8  3  2  0  0  0  0
  9  4  2  0  0  0  0
 10 11  1  0  0  0  0
 11  6  1  0  0  0  0
 12  1  2  0  0  0  0
 13  2  2  0  0  0  0
 14  2  1  0  0  0  0
 15 16  1  0  0  0  0
 16 11  2  0  0  0  0
 17 13  1  0  0  0  0
 18 14  1  0  0  0  0
 19 22  1  0  0  0  0
 20  9  1  0  0  0  0
 21  8  1  0  0  0  0
 22 14  2  0  0  0  0
 23 13  1  0  0  0  0
 24 17  1  0  0  0  0
 25 18  1  0  0  0  0
 23 19  2  0  0  0  0
  5  7  1  0  0  0  0
  8  9  1  0  0  0  0
M  END
>  <ID> (9034967)
9034967

>  <Supplier> (9034967)
ChemBridge

>  <clogP> (9034967)
3.520000000000000e+000

>  <RB> (9034967)
2

>  <tPSA> (9034967)
7.334000000000000e+001

>  <Hacc> (9034967)
5

>  <Hdon> (9034967)
1

>  <LogSw> (9034967)
-4.666000000000000e+000

>  <Group> (9034967)
2

>  <Core> (9034967)
423

$$$$
6381082
  -ISIS-  03310818232D

 28 30  0  0  0  0  0  0  0  0999 V2000
    6.3625   -5.3792    0.0000 C   0  0  0  0  0  0  0  0  0  0  0  0
    5.7375   -4.9292    0.0000 S   0  0  0  0  0  0  0  0  0  0  0  0
    6.1125   -6.1292    0.0000 N   0  0  0  0  0  0  0  0  0  0  0  0
    5.1125   -5.3792    0.0000 C   0  0  0  0  0  0  0  0  0  0  0  0
    5.3500   -6.1292    0.0000 N   0  0  0  0  0  0  0  0  0  0  0  0
    7.0917   -5.1417    0.0000 N   0  0  0  0  0  0  0  0  0  0  0  0
    7.7625   -5.1292    0.0000 C   0  0  0  0  0  0  0  0  0  0  0  0
    4.0042   -5.7292    0.0000 C   0  0  0  0  0  0  0  0  0  0  0  0
    4.5917   -5.2125    0.0000 C   0  0  0  0  0  0  0  0  0  0  0  0
    8.1625   -5.7292    0.0000 N   0  0  0  0  0  0  0  0  0  0  0  0
    3.2792   -5.4875    0.0000 N   0  0  0  0  0  0  0  0  0  0  0  0
    8.1042   -4.5375    0.0000 O   0  0  0  0  0  0  0  0  0  0  0  0
    4.1542   -6.4750    0.0000 O   0  0  0  0  0  0  0  0  0  0  0  0
    8.4917   -6.3125    0.0000 C   0  0  0  0  0  0  0  0  0  0  0  0
    2.7042   -5.9917    0.0000 C   0  0  0  0  0  0  0  0  0  0  0  0
    9.1542   -7.4667    0.0000 C   0  0  0  0  0  0  0  0  0  0  0  0
    1.5667   -7.0000    0.0000 C   0  0  0  0  0  0  0  0  0  0  0  0
    9.4875   -8.0542    0.0000 F   0  0  0  0  0  0  0  0  0  0  0  0
    8.1542   -6.8875    0.0000 C   0  0  0  0  0  0  0  0  0  0  0  0
    2.8625   -6.7292    0.0000 C   0  0  0  0  0  0  0  0  0  0  0  0
    9.1542   -6.3125    0.0000 C   0  0  0  0  0  0  0  0  0  0  0  0
    1.9917   -5.7417    0.0000 C   0  0  0  0  0  0  0  0  0  0  0  0
    8.4875   -7.4625    0.0000 C   0  0  0  0  0  0  0  0  0  0  0  0
    9.4875   -6.8917    0.0000 C   0  0  0  0  0  0  0  0  0  0  0  0
    1.4167   -6.2500    0.0000 C   0  0  0  0  0  0  0  0  0  0  0  0
    2.2917   -7.2417    0.0000 C   0  0  0  0  0  0  0  0  0  0  0  0
    1.0042   -7.4917    0.0000 O   0  0  0  0  0  0  0  0  0  0  0  0
    1.1542   -8.2292    0.0000 C   0  0  0  0  0  0  0  0  0  0  0  0
  2  1  1  0  0  0  0
  3  1  2  0  0  0  0
  4  2  1  0  0  0  0
  5  3  1  0  0  0  0
  6  1  1  0  0  0  0
  7  6  1  0  0  0  0
  8  9  1  0  0  0  0
  9  4  1  0  0  0  0
 10  7  1  0  0  0  0
 11  8  1  0  0  0  0
 12  7  2  0  0  0  0
 13  8  2  0  0  0  0
 14 10  1  0  0  0  0
 15 11  1  0  0  0  0
 16 24  2  0  0  0  0
 17 25  2  0  0  0  0
 18 16  1  0  0  0  0
 19 14  1  0  0  0  0
 20 15  1  0  0  0  0
 21 14  2  0  0  0  0
 22 15  2  0  0  0  0
 23 19  2  0  0  0  0
 24 21  1  0  0  0  0
 25 22  1  0  0  0  0
 26 20  2  0  0  0  0
 27 17  1  0  0  0  0
 28 27  1  0  0  0  0
  4  5  2  0  0  0  0
 16 23  1  0  0  0  0
 17 26  1  0  0  0  0
M  END
>  <ID> (6381082)
6381082

>  <Supplier> (6381082)
ChemBridge

>  <clogP> (6381082)
2.310000000000000e+000

>  <RB> (6381082)
5

>  <tPSA> (6381082)
1.052400000000000e+002

>  <Hacc> (6381082)
5

>  <Hdon> (6381082)
3

>  <LogSw> (6381082)
-4.099000000000000e+000

>  <Group> (6381082)
3

>  <Core> (6381082)
246

$$$$
6381081
  -ISIS-  03310818232D

 24 25  0  0  0  0  0  0  0  0999 V2000
    2.5042    0.3250    0.0000 C   0  0  0  0  0  0  0  0  0  0  0  0
    3.2250    0.7333    0.0000 N   0  0  0  0  0  0  0  0  0  0  0  0
    1.2042    0.3375    0.0000 O   0  0  0  0  0  0  0  0  0  0  0  0
    0.5625    0.7208    0.0000 C   0  0  0  0  0  0  0  0  0  0  0  0
   -0.0958    0.3583    0.0000 C   0  0  0  0  0  0  0  0  0  0  0  0
    4.5250    0.7333    0.0000 C   0  0  0  0  0  0  0  0  0  0  0  0
    5.1750    0.3500    0.0000 C   0  0  0  0  0  0  0  0  0  0  0  0
    1.8542    0.7083    0.0000 C   0  0  3  0  0  0  0  0  0  0  0  0
   -0.7375    0.7375    0.0000 C   0  0  0  0  0  0  0  0  0  0  0  0
    3.8667    0.3583    0.0000 C   0  0  0  0  0  0  0  0  0  0  0  0
    5.1667   -0.4042    0.0000 C   0  0  0  0  0  0  0  0  0  0  0  0
    2.5000   -0.5000    0.0000 O   0  0  0  0  0  0  0  0  0  0  0  0
    0.5667    1.4708    0.0000 C   0  0  0  0  0  0  0  0  0  0  0  0
    4.5167   -0.7750    0.0000 C   0  0  0  0  0  0  0  0  0  0  0  0
   -0.7333    1.4875    0.0000 C   0  0  0  0  0  0  0  0  0  0  0  0
   -0.1000   -0.3917    0.0000 Cl  0  0  0  0  0  0  0  0  0  0  0  0
    3.8667   -0.3917    0.0000 C   0  0  0  0  0  0  0  0  0  0  0  0
   -0.0750    1.8583    0.0000 C   0  0  0  0  0  0  0  0  0  0  0  0
    5.8250    0.7208    0.0000 O   0  0  0  0  0  0  0  0  0  0  0  0
   -1.3750    1.8708    0.0000 Cl  0  0  0  0  0  0  0  0  0  0  0  0
    5.8167   -0.7792    0.0000 O   0  0  0  0  0  0  0  0  0  0  0  0
    1.8667    1.4583    0.0000 C   0  0  0  0  0  0  0  0  0  0  0  0
    5.8292    1.4708    0.0000 C   0  0  0  0  0  0  0  0  0  0  0  0
    6.4667   -0.4125    0.0000 C   0  0  0  0  0  0  0  0  0  0  0  0
  2  1  1  0  0  0  0
  3  8  1  0  0  0  0
  4  3  1  0  0  0  0
  5  4  2  0  0  0  0
  6 10  2  0  0  0  0
  7  6  1  0  0  0  0
  8  1  1  0  0  0  0
  9  5  1  0  0  0  0
 10  2  1  0  0  0  0
 11 14  1  0  0  0  0
 12  1  2  0  0  0  0
 13  4  1  0  0  0  0
 14 17  2  0  0  0  0
 15 18  1  0  0  0  0
 16  5  1  0  0  0  0
 17 10  1  0  0  0  0
 18 13  2  0  0  0  0
 19  7  1  0  0  0  0
 20 15  1  0  0  0  0
 21 11  1  0  0  0  0
 22  8  1  0  0  0  0
 23 19  1  0  0  0  0
 24 21  1  0  0  0  0
  7 11  2  0  0  0  0
  9 15  2  0  0  0  0
M  END
>  <ID> (6381081)
6381081

>  <Supplier> (6381081)
ChemBridge

>  <clogP> (6381081)
4.100000000000000e+000

>  <RB> (6381081)
4

>  <tPSA> (6381081)
5.679000000000001e+001

>  <Hacc> (6381081)
4

>  <Hdon> (6381081)
1

>  <LogSw> (6381081)
-5.401000000000002e+000

>  <Group> (6381081)
2

>  <Core> (6381081)
315

$$$$
7227723
  -ISIS-  03310818262D

 23 25  0  0  0  0  0  0  0  0999 V2000
    2.1125   -0.2292    0.0000 N   0  0  3  0  0  0  0  0  0  0  0  0
    2.3625   -1.0167    0.0000 C   0  0  0  0  0  0  0  0  0  0  0  0
    3.4417   -0.2292    0.0000 C   0  0  0  0  0  0  0  0  0  0  0  0
    2.7750    0.2583    0.0000 C   0  0  0  0  0  0  0  0  0  0  0  0
    3.1875   -1.0167    0.0000 S   0  0  0  0  0  0  0  0  0  0  0  0
    4.2292    0.0250    0.0000 C   0  0  0  0  0  0  0  0  0  0  0  0
    4.4042    0.8333    0.0000 C   0  0  0  0  0  0  0  0  0  0  0  0
    5.1542    1.1708    0.0000 N   0  0  3  0  0  0  0  0  0  0  0  0
    0.7125   -0.5292    0.0000 C   0  0  0  0  0  0  0  0  0  0  0  0
    5.8750    0.7583    0.0000 C   0  0  0  0  0  0  0  0  0  0  0  0
    0.1250   -1.1125    0.0000 C   0  0  0  0  0  0  0  0  0  0  0  0
    5.0667    1.9875    0.0000 C   0  0  0  0  0  0  0  0  0  0  0  0
    1.8792   -1.6792    0.0000 O   0  0  0  0  0  0  0  0  0  0  0  0
    3.8542    1.4458    0.0000 C   0  0  0  0  0  0  0  0  0  0  0  0
    2.7750    1.0833    0.0000 O   0  0  0  0  0  0  0  0  0  0  0  0
    4.2667    2.1583    0.0000 C   0  0  0  0  0  0  0  0  0  0  0  0
    1.3292    0.0250    0.0000 C   0  0  0  0  0  0  0  0  0  0  0  0
    5.8667   -0.0750    0.0000 C   0  0  0  0  0  0  0  0  0  0  0  0
    6.5792    1.1708    0.0000 C   0  0  0  0  0  0  0  0  0  0  0  0
    7.3000   -0.0750    0.0000 C   0  0  0  0  0  0  0  0  0  0  0  0
    6.5792   -0.4875    0.0000 C   0  0  0  0  0  0  0  0  0  0  0  0
    7.3000    0.7500    0.0000 C   0  0  0  0  0  0  0  0  0  0  0  0
    8.0167   -0.4917    0.0000 F   0  0  0  0  0  0  0  0  0  0  0  0
  2  1  1  0  0  0  0
  3  4  1  0  0  0  0
  4  1  1  0  0  0  0
  5  2  1  0  0  0  0
  6  3  2  0  0  0  0
  7  6  1  0  0  0  0
  8  7  1  0  0  0  0
  9 17  1  0  0  0  0
 10  8  1  0  0  0  0
 11  9  3  0  0  0  0
 12  8  1  0  0  0  0
 13  2  2  0  0  0  0
 14  7  2  0  0  0  0
 15  4  2  0  0  0  0
 16 14  1  0  0  0  0
 17  1  1  0  0  0  0
 18 10  2  0  0  0  0
 19 10  1  0  0  0  0
 20 22  1  0  0  0  0
 21 18  1  0  0  0  0
 22 19  2  0  0  0  0
 23 20  1  0  0  0  0
  5  3  1  0  0  0  0
 12 16  2  0  0  0  0
 21 20  2  0  0  0  0
M  END
>  <ID> (7227723)
7227723

>  <Supplier> (7227723)
ChemBridge

>  <clogP> (7227723)
4.100000000000000e+000

>  <RB> (7227723)
4

>  <tPSA> (7227723)
4.231000000000002e+001

>  <Hacc> (7227723)
3

>  <Hdon> (7227723)
0

>  <LogSw> (7227723)
-5.081000000000000e+000

>  <Group> (7227723)
2

>  <Core> (7227723)
002

$$$$
7227728
  -ISIS-  03310818262D

 23 24  0  0  0  0  0  0  0  0999 V2000
    2.2292   -2.4792    0.0000 C   0  0  0  0  0  0  0  0  0  0  0  0
    6.5000   -3.2792    0.0000 C   0  0  0  0  0  0  0  0  0  0  0  0
    2.7125   -3.2917    0.0000 N   0  0  0  0  0  0  0  0  0  0  0  0
    2.6917   -1.6625    0.0000 C   0  0  0  0  0  0  0  0  0  0  0  0
    5.5542   -3.2792    0.0000 C   0  0  0  0  0  0  0  0  0  0  0  0
    6.9792   -4.0917    0.0000 N   0  0  3  0  0  0  0  0  0  0  0  0
    6.9667   -2.4500    0.0000 O   0  0  0  0  0  0  0  0  0  0  0  0
    1.2917   -2.4875    0.0000 O   0  0  0  0  0  0  0  0  0  0  0  0
    2.2167   -0.8542    0.0000 C   0  0  0  0  0  0  0  0  0  0  0  0
    5.0792   -4.1042    0.0000 C   0  0  0  0  0  0  0  0  0  0  0  0
    5.0792   -2.4625    0.0000 C   0  0  0  0  0  0  0  0  0  0  0  0
    3.6542   -3.2875    0.0000 C   0  0  0  0  0  0  0  0  0  0  0  0
    2.6792   -0.0417    0.0000 C   0  0  0  0  0  0  0  0  0  0  0  0
    4.1250   -2.4625    0.0000 C   0  0  0  0  0  0  0  0  0  0  0  0
    4.1292   -4.1125    0.0000 C   0  0  0  0  0  0  0  0  0  0  0  0
    2.2042    0.7708    0.0000 I   0  0  0  0  0  0  0  0  0  0  0  0
    3.6292   -1.6542    0.0000 C   0  0  0  0  0  0  0  0  0  0  0  0
    4.0917   -0.8417    0.0000 C   0  0  0  0  0  0  0  0  0  0  0  0
    6.5167   -4.9167    0.0000 C   0  0  0  0  0  0  0  0  0  0  0  0
    7.9250   -4.0875    0.0000 C   0  0  0  0  0  0  0  0  0  0  0  0
    3.6167   -0.0292    0.0000 C   0  0  0  0  0  0  0  0  0  0  0  0
    6.9917   -5.7292    0.0000 C   0  0  0  0  0  0  0  0  0  0  0  0
    8.4042   -4.9042    0.0000 C   0  0  0  0  0  0  0  0  0  0  0  0
  2  5  1  0  0  0  0
  3  1  1  0  0  0  0
  4  1  1  0  0  0  0
  5 10  1  0  0  0  0
  6  2  1  0  0  0  0
  7  2  2  0  0  0  0
  8  1  2  0  0  0  0
  9  4  2  0  0  0  0
 10 15  2  0  0  0  0
 11 14  1  0  0  0  0
 12  3  1  0  0  0  0
 13  9  1  0  0  0  0
 14 12  2  0  0  0  0
 15 12  1  0  0  0  0
 16 13  1  0  0  0  0
 17  4  1  0  0  0  0
 18 17  2  0  0  0  0
 19  6  1  0  0  0  0
 20  6  1  0  0  0  0
 21 18  1  0  0  0  0
 22 19  1  0  0  0  0
 23 20  1  0  0  0  0
 21 13  2  0  0  0  0
  5 11  2  0  0  0  0
M  END
>  <ID> (7227728)
7227728

>  <Supplier> (7227728)
ChemBridge

>  <clogP> (7227728)
3.830000000000000e+000

>  <RB> (7227728)
3

>  <tPSA> (7227728)
4.941000000000002e+001

>  <Hacc> (7227728)
2

>  <Hdon> (7227728)
1

>  <LogSw> (7227728)
-5.549000000000000e+000

>  <Group> (7227728)
2

>  <Core> (7227728)
150

$$$$
7845540
  -ISIS-  03310818272D

 27 29  0  0  0  0  0  0  0  0999 V2000
   -2.3083    3.1083    0.0000 C   0  0  3  0  0  0  0  0  0  0  0  0
   -1.6250    3.4083    0.0000 N   0  0  3  0  0  0  0  0  0  0  0  0
   -1.7083    4.1500    0.0000 N   0  0  0  0  0  0  0  0  0  0  0  0
   -2.9208    2.6625    0.0000 C   0  0  3  0  0  0  0  0  0  0  0  0
   -2.8125    3.6708    0.0000 C   0  0  0  0  0  0  0  0  0  0  0  0
   -2.4375    4.3042    0.0000 C   0  0  0  0  0  0  0  0  0  0  0  0
   -0.9750    3.0333    0.0000 C   0  0  0  0  0  0  0  0  0  0  0  0
    2.2667    3.4083    0.0000 C   0  0  0  0  0  0  0  0  0  0  0  0
    2.2667    4.1542    0.0000 C   0  0  0  0  0  0  0  0  0  0  0  0
    2.9875    3.1833    0.0000 O   0  0  0  0  0  0  0  0  0  0  0  0
    2.9875    4.3875    0.0000 O   0  0  0  0  0  0  0  0  0  0  0  0
   -1.9333    2.4583    0.0000 O   0  0  0  0  0  0  0  0  0  0  0  0
    3.4250    3.7833    0.0000 C   0  0  0  0  0  0  0  0  0  0  0  0
   -0.9750    2.2833    0.0000 O   0  0  0  0  0  0  0  0  0  0  0  0
    1.6250    3.0333    0.0000 C   0  0  0  0  0  0  0  0  0  0  0  0
   -0.3250    3.4083    0.0000 C   0  0  0  0  0  0  0  0  0  0  0  0
   -3.5000    3.1333    0.0000 F   0  0  0  0  0  0  0  0  0  0  0  0
   -3.4375    2.1250    0.0000 F   0  0  0  0  0  0  0  0  0  0  0  0
   -2.4250    2.0958    0.0000 F   0  0  0  0  0  0  0  0  0  0  0  0
    1.6250    4.5292    0.0000 C   0  0  0  0  0  0  0  0  0  0  0  0
   -2.7458    4.9917    0.0000 C   0  0  0  0  0  0  0  0  0  0  0  0
    0.9750    3.4083    0.0000 C   0  0  0  0  0  0  0  0  0  0  0  0
    0.3250    3.0333    0.0000 C   0  0  0  0  0  0  0  0  0  0  0  0
    0.9750    4.1542    0.0000 C   0  0  0  0  0  0  0  0  0  0  0  0
   -3.4875    5.0667    0.0000 C   0  0  3  0  0  0  0  0  0  0  0  0
   -3.7958    5.7542    0.0000 C   0  0  0  0  0  0  0  0  0  0  0  0
   -3.9333    4.4625    0.0000 C   0  0  0  0  0  0  0  0  0  0  0  0
  2  1  1  0  0  0  0
  3  2  1  0  0  0  0
  4  1  1  0  0  0  0
  5  1  1  0  0  0  0
  6  5  1  0  0  0  0
  7  2  1  0  0  0  0
  8 15  2  0  0  0  0
  9 20  2  0  0  0  0
 10  8  1  0  0  0  0
 11  9  1  0  0  0  0
 12  1  1  0  0  0  0
 13 10  1  0  0  0  0
 14  7  2  0  0  0  0
 15 22  1  0  0  0  0
 16  7  1  0  0  0  0
 17  4  1  0  0  0  0
 18  4  1  0  0  0  0
 19  4  1  0  0  0  0
 20 24  1  0  0  0  0
 21  6  1  0  0  0  0
 22 23  1  0  0  0  0
 23 16  1  0  0  0  0
 24 22  2  0  0  0  0
 25 21  1  0  0  0  0
 26 25  1  0  0  0  0
 27 25  1  0  0  0  0
  3  6  2  0  0  0  0
  9  8  1  0  0  0  0
 13 11  1  0  0  0  0
M  END
>  <ID> (7845540)
7845540

>  <Supplier> (7845540)
ChemBridge

>  <clogP> (7845540)
4.576000000000001e+000

>  <RB> (7845540)
4

>  <tPSA> (7845540)
7.136000000000000e+001

>  <Hacc> (7845540)
5

>  <Hdon> (7845540)
1

>  <LogSw> (7845540)
-5.925000000000000e+000

>  <Group> (7845540)
1

>  <Core> (7845540)
195

$$$$
9025824
  -ISIS-  03310818282D

 26 27  0  0  0  0  0  0  0  0999 V2000
    1.7792   -3.2542    0.0000 C   0  0  0  0  0  0  0  0  0  0  0  0
    3.9417   -4.4917    0.0000 N   0  0  3  0  0  0  0  0  0  0  0  0
    9.6917   -4.4917    0.0000 C   0  0  0  0  0  0  0  0  0  0  0  0
    2.5042   -3.6667    0.0000 C   0  0  3  0  0  0  0  0  0  0  0  0
    9.6917   -3.6667    0.0000 C   0  0  0  0  0  0  0  0  0  0  0  0
    8.9750   -4.9125    0.0000 C   0  0  0  0  0  0  0  0  0  0  0  0
    1.7792   -2.4375    0.0000 O   0  0  0  0  0  0  0  0  0  0  0  0
    8.9750   -3.2542    0.0000 C   0  0  0  0  0  0  0  0  0  0  0  0
    3.2167   -3.2542    0.0000 C   0  0  0  0  0  0  0  0  0  0  0  0
    2.5042   -4.4917    0.0000 C   0  0  0  0  0  0  0  0  0  0  0  0
    3.2167   -4.9125    0.0000 C   0  0  0  0  0  0  0  0  0  0  0  0
    3.9417   -3.6667    0.0000 C   0  0  0  0  0  0  0  0  0  0  0  0
    8.2542   -4.4917    0.0000 C   0  0  0  0  0  0  0  0  0  0  0  0
    1.0625   -3.6667    0.0000 O   0  0  0  0  0  0  0  0  0  0  0  0
    8.2542   -3.6667    0.0000 C   0  0  0  0  0  0  0  0  0  0  0  0
    4.9875   -1.5417    0.0000 Cl  0  0  0  0  0  0  0  0  0  0  0  0
    7.5292   -4.9125    0.0000 O   0  0  0  0  0  0  0  0  0  0  0  0
    4.6542   -4.9125    0.0000 C   0  0  0  0  0  0  0  0  0  0  0  0
   10.4792   -4.7542    0.0000 C   0  0  0  0  0  0  0  0  0  0  0  0
   10.9542   -4.0792    0.0000 C   0  0  0  0  0  0  0  0  0  0  0  0
   10.4792   -3.4167    0.0000 C   0  0  0  0  0  0  0  0  0  0  0  0
    0.3542   -3.2542    0.0000 C   0  0  0  0  0  0  0  0  0  0  0  0
    6.8167   -4.4917    0.0000 C   0  0  0  0  0  0  0  0  0  0  0  0
    5.3792   -4.4917    0.0000 C   0  0  0  0  0  0  0  0  0  0  0  0
    6.0917   -4.9125    0.0000 C   0  0  0  0  0  0  0  0  0  0  0  0
   -0.3625   -3.6667    0.0000 C   0  0  0  0  0  0  0  0  0  0  0  0
  2 11  1  0  0  0  0
  3  6  2  0  0  0  0
  4  1  1  0  0  0  0
  5  8  2  0  0  0  0
  6 13  1  0  0  0  0
  7  1  2  0  0  0  0
  8 15  1  0  0  0  0
  9  4  1  0  0  0  0
 10  4  1  0  0  0  0
 11 10  1  0  0  0  0
 12  9  1  0  0  0  0
 13 17  1  0  0  0  0
 14  1  1  0  0  0  0
 15 13  2  0  0  0  0
 17 23  1  0  0  0  0
 18  2  1  0  0  0  0
 19  3  1  0  0  0  0
 20 19  1  0  0  0  0
 21  5  1  0  0  0  0
 22 14  1  0  0  0  0
 23 25  1  0  0  0  0
 24 18  1  0  0  0  0
 25 24  1  0  0  0  0
 26 22  1  0  0  0  0
  2 12  1  0  0  0  0
  3  5  1  0  0  0  0
 21 20  1  0  0  0  0
M  END
>  <ID> (9025824)
9025824

>  <Supplier> (9025824)
ChemBridge

>  <clogP> (9025824)
3.340000000000000e+000

>  <RB> (9025824)
7

>  <tPSA> (9025824)
3.877000000000000e+001

>  <Hacc> (9025824)
4

>  <Hdon> (9025824)
0

>  <LogSw> (9025824)
-3.563000000000000e+000

>  <Group> (9025824)
2

>  <Core> (9025824)
105

$$$$
7158700
  -ISIS-  03310818252D

 24 25  0  0  0  0  0  0  0  0999 V2000
    3.0000    1.1500    0.0000 C   0  0  0  0  0  0  0  0  0  0  0  0
    2.5167    0.3708    0.0000 S   0  0  0  0  0  0  0  0  0  0  0  0
    1.6042    0.6000    0.0000 C   0  0  0  0  0  0  0  0  0  0  0  0
    2.4375    1.8208    0.0000 N   0  0  0  0  0  0  0  0  0  0  0  0
    3.9292    1.2333    0.0000 C   0  0  3  0  0  0  0  0  0  0  0  0
    1.5792    1.4958    0.0000 N   0  0  0  0  0  0  0  0  0  0  0  0
    0.9042    0.0000    0.0000 N   0  0  0  0  0  0  0  0  0  0  0  0
    0.0000    0.0000    0.0000 C   0  0  0  0  0  0  0  0  0  0  0  0
   -2.8208    3.1333    0.0000 C   0  0  0  0  0  0  0  0  0  0  0  0
   -1.9833    3.4833    0.0000 C   0  0  0  0  0  0  0  0  0  0  0  0
   -3.5458    3.7083    0.0000 C   0  0  0  0  0  0  0  0  0  0  0  0
   -0.2333   -0.9042    0.0000 O   0  0  0  0  0  0  0  0  0  0  0  0
    4.0292    0.3333    0.0000 F   0  0  0  0  0  0  0  0  0  0  0  0
    3.8292    2.1833    0.0000 F   0  0  0  0  0  0  0  0  0  0  0  0
    4.8542    1.3458    0.0000 F   0  0  0  0  0  0  0  0  0  0  0  0
   -1.8458    4.3875    0.0000 C   0  0  0  0  0  0  0  0  0  0  0  0
   -3.4333    4.6042    0.0000 C   0  0  0  0  0  0  0  0  0  0  0  0
   -2.5958    4.9542    0.0000 C   0  0  0  0  0  0  0  0  0  0  0  0
   -4.1833    5.1542    0.0000 Cl  0  0  0  0  0  0  0  0  0  0  0  0
   -1.2625    2.9333    0.0000 O   0  0  0  0  0  0  0  0  0  0  0  0
   -0.7458    0.5625    0.0000 C   0  0  0  0  0  0  0  0  0  0  0  0
   -2.9625    2.2208    0.0000 C   0  0  0  0  0  0  0  0  0  0  0  0
   -1.3500    2.0458    0.0000 C   0  0  0  0  0  0  0  0  0  0  0  0
   -0.6333    1.4625    0.0000 C   0  0  0  0  0  0  0  0  0  0  0  0
  2  1  1  0  0  0  0
  3  2  1  0  0  0  0
  4  1  2  0  0  0  0
  5  1  1  0  0  0  0
  6  4  1  0  0  0  0
  7  3  1  0  0  0  0
  8  7  1  0  0  0  0
  9 10  1  0  0  0  0
 10 20  1  0  0  0  0
 11  9  2  0  0  0  0
 12  8  2  0  0  0  0
 13  5  1  0  0  0  0
 14  5  1  0  0  0  0
 15  5  1  0  0  0  0
 16 10  2  0  0  0  0
 17 18  2  0  0  0  0
 18 16  1  0  0  0  0
 19 17  1  0  0  0  0
 20 23  1  0  0  0  0
 21  8  1  0  0  0  0
 22  9  1  0  0  0  0
 23 24  1  0  0  0  0
 24 21  1  0  0  0  0
  3  6  2  0  0  0  0
 17 11  1  0  0  0  0
M  END
>  <ID> (7158700)
7158700

>  <Supplier> (7158700)
ChemBridge

>  <clogP> (7158700)
4.090000000000000e+000

>  <RB> (7158700)
6

>  <tPSA> (7158700)
6.411000000000000e+001

>  <Hacc> (7158700)
4

>  <Hdon> (7158700)
1

>  <LogSw> (7158700)
-5.462000000000000e+000

>  <Group> (7158700)
3

>  <Core> (7158700)
246

$$$$
7845547
  -ISIS-  03310818272D

 34 38  0  0  0  0  0  0  0  0999 V2000
    5.4292    2.4083    0.0000 C   0  0  0  0  0  0  0  0  0  0  0  0
    6.0792    2.7833    0.0000 C   0  0  0  0  0  0  0  0  0  0  0  0
    6.3375    1.5958    0.0000 N   0  0  3  0  0  0  0  0  0  0  0  0
    6.6417    2.2833    0.0000 C   0  0  0  0  0  0  0  0  0  0  0  0
    4.7875    2.7833    0.0000 C   0  0  0  0  0  0  0  0  0  0  0  0
    5.5917    1.6708    0.0000 C   0  0  3  0  0  0  0  0  0  0  0  0
    6.0792    3.5333    0.0000 O   0  0  0  0  0  0  0  0  0  0  0  0
    4.7875    3.5333    0.0000 C   0  0  0  0  0  0  0  0  0  0  0  0
    3.5792   -0.5542    0.0000 N   0  3  0  0  0  0  0  0  0  0  0  0
    5.4292    3.9083    0.0000 C   0  0  0  0  0  0  0  0  0  0  0  0
    6.7125    0.9458    0.0000 C   0  0  0  0  0  0  0  0  0  0  0  0
    4.0875    0.0000    0.0000 C   0  0  0  0  0  0  0  0  0  0  0  0
    5.0875    1.1125    0.0000 C   0  0  0  0  0  0  0  0  0  0  0  0
    2.8500   -0.4042    0.0000 O   0  5  0  0  0  0  0  0  0  0  0  0
    7.3750    2.4333    0.0000 O   0  0  0  0  0  0  0  0  0  0  0  0
    4.1375    2.4083    0.0000 O   0  0  0  0  0  0  0  0  0  0  0  0
    4.1375    3.9083    0.0000 C   0  0  0  0  0  0  0  0  0  0  0  0
    3.8167   -1.2667    0.0000 O   0  0  0  0  0  0  0  0  0  0  0  0
    5.4292    4.6500    0.0000 C   0  0  0  0  0  0  0  0  0  0  0  0
    4.8167   -0.1542    0.0000 C   0  0  0  0  0  0  0  0  0  0  0  0
    3.8542    0.7125    0.0000 C   0  0  0  0  0  0  0  0  0  0  0  0
    5.3167    0.4000    0.0000 C   0  0  0  0  0  0  0  0  0  0  0  0
    4.3542    1.2708    0.0000 C   0  0  0  0  0  0  0  0  0  0  0  0
    4.1375    4.6500    0.0000 C   0  0  0  0  0  0  0  0  0  0  0  0
    7.4500    1.0750    0.0000 C   0  0  0  0  0  0  0  0  0  0  0  0
    8.9292    1.3333    0.0000 C   0  0  0  0  0  0  0  0  0  0  0  0
    4.7875    5.0250    0.0000 C   0  0  0  0  0  0  0  0  0  0  0  0
    3.4875    5.0250    0.0000 Br  0  0  0  0  0  0  0  0  0  0  0  0
    7.9292    0.5000    0.0000 C   0  0  0  0  0  0  0  0  0  0  0  0
    7.7042    1.7833    0.0000 C   0  0  0  0  0  0  0  0  0  0  0  0
    8.4417    1.9083    0.0000 C   0  0  0  0  0  0  0  0  0  0  0  0
    8.6667    0.6333    0.0000 C   0  0  0  0  0  0  0  0  0  0  0  0
    9.6667    1.4625    0.0000 O   0  0  0  0  0  0  0  0  0  0  0  0
   10.1417    0.8875    0.0000 C   0  0  0  0  0  0  0  0  0  0  0  0
  2  1  2  0  0  0  0
  3  6  1  0  0  0  0
  4  2  1  0  0  0  0
  5  1  1  0  0  0  0
  6  1  1  0  0  0  0
  7  2  1  0  0  0  0
  8  5  1  0  0  0  0
  9 12  1  0  0  0  0
 10  8  2  0  0  0  0
 11  3  1  0  0  0  0
 12 21  1  0  0  0  0
 13  6  1  0  0  0  0
 14  9  1  0  0  0  0
 15  4  2  0  0  0  0
 16  5  2  0  0  0  0
 17  8  1  0  0  0  0
 18  9  2  0  0  0  0
 19 10  1  0  0  0  0
 20 22  1  0  0  0  0
 21 23  2  0  0  0  0
 22 13  2  0  0  0  0
 23 13  1  0  0  0  0
 24 17  2  0  0  0  0
 25 11  1  0  0  0  0
 26 31  2  0  0  0  0
 27 24  1  0  0  0  0
 28 24  1  0  0  0  0
 29 25  1  0  0  0  0
 30 25  2  0  0  0  0
 31 30  1  0  0  0  0
 32 29  2  0  0  0  0
 33 26  1  0  0  0  0
 34 33  1  0  0  0  0
  3  4  1  0  0  0  0
  7 10  1  0  0  0  0
 12 20  2  0  0  0  0
 19 27  2  0  0  0  0
 32 26  1  0  0  0  0
M  CHG  2   9   1  14  -1
M  END
>  <ID> (7845547)
7845547

>  <Supplier> (7845547)
ChemBridge

>  <clogP> (7845547)
4.169000000000000e+000

>  <RB> (7845547)
3

>  <tPSA> (7845547)
1.028900000000000e+002

>  <Hacc> (7845547)
6

>  <Hdon> (7845547)
0

>  <LogSw> (7845547)
-6.950000000000000e+000

>  <Group> (7845547)
1

>  <Core> (7845547)
082

$$$$
6429760
  -ISIS-  03310818232D

 22 23  0  0  0  0  0  0  0  0999 V2000
    2.5042    0.3250    0.0000 C   0  0  0  0  0  0  0  0  0  0  0  0
    3.2250    0.7333    0.0000 N   0  0  0  0  0  0  0  0  0  0  0  0
    4.5250    1.4833    0.0000 N   0  0  0  0  0  0  0  0  0  0  0  0
    3.8667    0.3583    0.0000 C   0  0  0  0  0  0  0  0  0  0  0  0
    4.5167    0.7333    0.0000 C   0  0  0  0  0  0  0  0  0  0  0  0
    5.1792    1.8583    0.0000 C   0  0  0  0  0  0  0  0  0  0  0  0
    1.8542    0.7083    0.0000 C   0  0  3  0  0  0  0  0  0  0  0  0
    1.2042    0.3375    0.0000 O   0  0  0  0  0  0  0  0  0  0  0  0
    2.5000   -0.5000    0.0000 O   0  0  0  0  0  0  0  0  0  0  0  0
    5.1792    2.6083    0.0000 O   0  0  0  0  0  0  0  0  0  0  0  0
    0.5625    0.7208    0.0000 C   0  0  0  0  0  0  0  0  0  0  0  0
    3.8667   -0.3917    0.0000 C   0  0  0  0  0  0  0  0  0  0  0  0
    5.1667    0.3500    0.0000 C   0  0  0  0  0  0  0  0  0  0  0  0
    5.8292    1.4708    0.0000 C   0  0  0  0  0  0  0  0  0  0  0  0
    1.8667    1.4583    0.0000 C   0  0  0  0  0  0  0  0  0  0  0  0
    0.5667    1.4708    0.0000 C   0  0  0  0  0  0  0  0  0  0  0  0
   -0.0958    0.3583    0.0000 C   0  0  0  0  0  0  0  0  0  0  0  0
    4.5125   -0.7667    0.0000 C   0  0  0  0  0  0  0  0  0  0  0  0
    5.1667   -0.4000    0.0000 C   0  0  0  0  0  0  0  0  0  0  0  0
   -0.7375    0.7375    0.0000 C   0  0  0  0  0  0  0  0  0  0  0  0
   -0.0750    1.8583    0.0000 C   0  0  0  0  0  0  0  0  0  0  0  0
   -0.7333    1.4875    0.0000 C   0  0  0  0  0  0  0  0  0  0  0  0
  2  1  1  0  0  0  0
  3  5  1  0  0  0  0
  4  2  1  0  0  0  0
  5  4  1  0  0  0  0
  6  3  1  0  0  0  0
  7  1  1  0  0  0  0
  8  7  1  0  0  0  0
  9  1  2  0  0  0  0
 10  6  2  0  0  0  0
 11  8  1  0  0  0  0
 12  4  2  0  0  0  0
 13  5  2  0  0  0  0
 14  6  1  0  0  0  0
 15  7  1  0  0  0  0
 16 11  1  0  0  0  0
 17 11  2  0  0  0  0
 18 12  1  0  0  0  0
 19 18  2  0  0  0  0
 20 17  1  0  0  0  0
 21 16  2  0  0  0  0
 22 20  2  0  0  0  0
 19 13  1  0  0  0  0
 22 21  1  0  0  0  0
M  END
>  <ID> (6429760)
6429760

>  <Supplier> (6429760)
ChemBridge

>  <clogP> (6429760)
1.790000000000000e+000

>  <RB> (6429760)
5

>  <tPSA> (6429760)
6.743000000000001e+001

>  <Hacc> (6429760)
3

>  <Hdon> (6429760)
2

>  <LogSw> (6429760)
-2.905000000000000e+000

>  <Group> (6429760)
3

>  <Core> (6429760)
155

$$$$
5321259
  -ISIS-  03310818212D

 22 24  0  0  0  0  0  0  0  0999 V2000
   -2.0458   -0.1042    0.0000 C   0  0  0  0  0  0  0  0  0  0  0  0
   -2.4625    0.4958    0.0000 C   0  0  0  0  0  0  0  0  0  0  0  0
   -2.4625   -0.7292    0.0000 S   0  0  0  0  0  0  0  0  0  0  0  0
   -3.1833    0.2708    0.0000 C   0  0  0  0  0  0  0  0  0  0  0  0
   -1.2833   -0.1042    0.0000 N   0  0  0  0  0  0  0  0  0  0  0  0
   -3.1833   -0.4875    0.0000 C   0  0  0  0  0  0  0  0  0  0  0  0
   -0.9000   -0.7667    0.0000 C   0  0  0  0  0  0  0  0  0  0  0  0
   -2.2208    1.2125    0.0000 C   0  0  0  0  0  0  0  0  0  0  0  0
   -0.1208   -0.7667    0.0000 C   0  0  0  0  0  0  0  0  0  0  0  0
   -1.2833   -1.4292    0.0000 O   0  0  0  0  0  0  0  0  0  0  0  0
   -2.7208    1.7958    0.0000 O   0  0  0  0  0  0  0  0  0  0  0  0
    0.2542   -0.1042    0.0000 C   0  0  0  0  0  0  0  0  0  0  0  0
    0.2542   -1.4292    0.0000 C   0  0  0  0  0  0  0  0  0  0  0  0
   -1.4833    1.3708    0.0000 N   0  0  0  0  0  0  0  0  0  0  0  0
    1.4000   -0.7667    0.0000 C   0  0  0  0  0  0  0  0  0  0  0  0
   -3.8458    0.6500    0.0000 C   0  0  0  0  0  0  0  0  0  0  0  0
    1.0167   -0.1042    0.0000 C   0  0  0  0  0  0  0  0  0  0  0  0
    1.0167   -1.4500    0.0000 C   0  0  0  0  0  0  0  0  0  0  0  0
   -3.8458   -0.8667    0.0000 C   0  0  0  0  0  0  0  0  0  0  0  0
    2.1542   -0.7500    0.0000 F   0  0  0  0  0  0  0  0  0  0  0  0
   -4.5000    0.2708    0.0000 C   0  0  0  0  0  0  0  0  0  0  0  0
   -4.5000   -0.4875    0.0000 C   0  0  0  0  0  0  0  0  0  0  0  0
  2  1  2  0  0  0  0
  3  1  1  0  0  0  0
  4  2  1  0  0  0  0
  5  1  1  0  0  0  0
  6  3  1  0  0  0  0
  7  5  1  0  0  0  0
  8  2  1  0  0  0  0
  9  7  1  0  0  0  0
 10  7  2  0  0  0  0
 11  8  2  0  0  0  0
 12  9  2  0  0  0  0
 13  9  1  0  0  0  0
 14  8  1  0  0  0  0
 15 18  1  0  0  0  0
 16  4  1  0  0  0  0
 17 12  1  0  0  0  0
 18 13  2  0  0  0  0
 19  6  1  0  0  0  0
 20 15  1  0  0  0  0
 21 16  1  0  0  0  0
 22 19  1  0  0  0  0
  6  4  2  0  0  0  0
 22 21  1  0  0  0  0
 17 15  2  0  0  0  0
M  END
>  <ID> (5321259)
5321259

>  <Supplier> (5321259)
ChemBridge

>  <clogP> (5321259)
3.330000000000000e+000

>  <RB> (5321259)
3

>  <tPSA> (5321259)
7.219000000000000e+001

>  <Hacc> (5321259)
2

>  <Hdon> (5321259)
2

>  <LogSw> (5321259)
-4.366000000000000e+000

>  <Group> (5321259)
3

>  <Core> (5321259)
097

$$$$
6429765
  -ISIS-  03310818232D

 21 22  0  0  0  0  0  0  0  0999 V2000
   -2.8833   -1.2167    0.0000 C   0  0  0  0  0  0  0  0  0  0  0  0
   -3.3708   -2.0042    0.0000 C   0  0  0  0  0  0  0  0  0  0  0  0
   -3.3125   -0.4000    0.0000 N   0  0  0  0  0  0  0  0  0  0  0  0
   -2.8208    0.3958    0.0000 C   0  0  0  0  0  0  0  0  0  0  0  0
   -1.9708   -1.2500    0.0000 C   0  0  0  0  0  0  0  0  0  0  0  0
   -4.2958   -1.9875    0.0000 C   0  0  0  0  0  0  0  0  0  0  0  0
   -4.8333   -2.7167    0.0000 O   0  0  0  0  0  0  0  0  0  0  0  0
   -1.8833    0.3708    0.0000 O   0  0  0  0  0  0  0  0  0  0  0  0
   -3.2708    1.2000    0.0000 C   0  0  0  0  0  0  0  0  0  0  0  0
   -4.7833   -1.2375    0.0000 C   0  0  0  0  0  0  0  0  0  0  0  0
   -1.5458   -2.0542    0.0000 O   0  0  0  0  0  0  0  0  0  0  0  0
   -5.7208   -2.4000    0.0000 C   0  0  0  0  0  0  0  0  0  0  0  0
   -5.6958   -1.4875    0.0000 C   0  0  0  0  0  0  0  0  0  0  0  0
   -1.4625   -0.4667    0.0000 O   0  0  0  0  0  0  0  0  0  0  0  0
   -2.7958    2.0208    0.0000 C   0  0  0  0  0  0  0  0  0  0  0  0
   -4.2083    1.2000    0.0000 C   0  0  0  0  0  0  0  0  0  0  0  0
   -0.5500   -0.5042    0.0000 C   0  0  0  0  0  0  0  0  0  0  0  0
   -0.0625    0.2708    0.0000 C   0  0  0  0  0  0  0  0  0  0  0  0
   -4.6708    2.0208    0.0000 C   0  0  0  0  0  0  0  0  0  0  0  0
   -3.2625    2.8208    0.0000 C   0  0  0  0  0  0  0  0  0  0  0  0
   -4.1958    2.8208    0.0000 C   0  0  0  0  0  0  0  0  0  0  0  0
  2  1  2  0  0  0  0
  3  1  1  0  0  0  0
  4  3  1  0  0  0  0
  5  1  1  0  0  0  0
  6  2  1  0  0  0  0
  7  6  1  0  0  0  0
  8  4  2  0  0  0  0
  9  4  1  0  0  0  0
 10  6  2  0  0  0  0
 11  5  2  0  0  0  0
 12  7  1  0  0  0  0
 13 10  1  0  0  0  0
 14  5  1  0  0  0  0
 15  9  2  0  0  0  0
 16  9  1  0  0  0  0
 17 14  1  0  0  0  0
 18 17  1  0  0  0  0
 19 16  2  0  0  0  0
 20 15  1  0  0  0  0
 21 19  1  0  0  0  0
 13 12  2  0  0  0  0
 20 21  2  0  0  0  0
M  END
>  <ID> (6429765)
6429765

>  <Supplier> (6429765)
ChemBridge

>  <clogP> (6429765)
2.840000000000000e+000

>  <RB> (6429765)
4

>  <tPSA> (6429765)
6.854000000000001e+001

>  <Hacc> (6429765)
4

>  <Hdon> (6429765)
1

>  <LogSw> (6429765)
-3.706000000000000e+000

>  <Group> (6429765)
1

>  <Core> (6429765)
008

$$$$
7677608
  -ISIS-  03310818262D

 36 39  0  0  0  0  0  0  0  0999 V2000
    2.1250    0.0083    0.0000 N   0  0  3  0  0  0  0  0  0  0  0  0
    2.8417   -0.1875    0.0000 C   0  0  0  0  0  0  0  0  0  0  0  0
    3.1875    1.0583    0.0000 C   0  0  3  0  0  0  0  0  0  0  0  0
   -2.3750    0.0333    0.0000 N   0  0  3  0  0  0  0  0  0  0  0  0
    2.4667    1.2625    0.0000 C   0  0  0  0  0  0  0  0  0  0  0  0
    3.7250    1.5833    0.0000 C   0  0  0  0  0  0  0  0  0  0  0  0
   -1.6333   -0.4042    0.0000 C   0  0  0  0  0  0  0  0  0  0  0  0
    3.3875    0.3458    0.0000 C   0  0  0  0  0  0  0  0  0  0  0  0
    1.3750   -0.4167    0.0000 C   0  0  0  0  0  0  0  0  0  0  0  0
    4.4417    1.3833    0.0000 N   0  0  0  0  0  0  0  0  0  0  0  0
    3.0292   -0.9167    0.0000 O   0  0  0  0  0  0  0  0  0  0  0  0
   -3.1208   -0.4042    0.0000 C   0  0  3  0  0  0  0  0  0  0  0  0
   -2.3708    0.8958    0.0000 C   0  0  3  0  0  0  0  0  0  0  0  0
   -1.6333   -1.2667    0.0000 C   0  0  0  0  0  0  0  0  0  0  0  0
    3.5375    2.3083    0.0000 O   0  0  0  0  0  0  0  0  0  0  0  0
   -0.8875    0.0250    0.0000 O   0  0  0  0  0  0  0  0  0  0  0  0
    1.3667   -1.2875    0.0000 C   0  0  0  0  0  0  0  0  0  0  0  0
    0.6292    0.0208    0.0000 C   0  0  0  0  0  0  0  0  0  0  0  0
   -0.8833   -1.7042    0.0000 O   0  0  0  0  0  0  0  0  0  0  0  0
    4.6292    0.6583    0.0000 C   0  0  0  0  0  0  0  0  0  0  0  0
   -0.1208   -1.2750    0.0000 C   0  0  0  0  0  0  0  0  0  0  0  0
    5.3542    0.4583    0.0000 C   0  0  0  0  0  0  0  0  0  0  0  0
    6.8000    0.0500    0.0000 C   0  0  0  0  0  0  0  0  0  0  0  0
   -0.1125   -0.4042    0.0000 C   0  0  0  0  0  0  0  0  0  0  0  0
    0.6167   -1.7042    0.0000 C   0  0  0  0  0  0  0  0  0  0  0  0
    5.5417   -0.2750    0.0000 C   0  0  0  0  0  0  0  0  0  0  0  0
    5.8875    0.9833    0.0000 C   0  0  0  0  0  0  0  0  0  0  0  0
    6.6125    0.7833    0.0000 C   0  0  0  0  0  0  0  0  0  0  0  0
    6.2625   -0.4750    0.0000 C   0  0  0  0  0  0  0  0  0  0  0  0
    7.5250   -0.1500    0.0000 O   0  0  0  0  0  0  0  0  0  0  0  0
   -3.8583    0.8958    0.0000 C   0  0  0  0  0  0  0  0  0  0  0  0
   -3.1125    1.3208    0.0000 C   0  0  0  0  0  0  0  0  0  0  0  0
   -3.8625    0.0333    0.0000 C   0  0  0  0  0  0  0  0  0  0  0  0
   -3.1208   -1.2667    0.0000 C   0  0  0  0  0  0  0  0  0  0  0  0
   -1.6250    1.3208    0.0000 C   0  0  0  0  0  0  0  0  0  0  0  0
    7.7125   -0.8792    0.0000 C   0  0  0  0  0  0  0  0  0  0  0  0
  2  1  1  0  0  0  0
  3  5  1  0  0  0  0
  4  7  1  0  0  0  0
  5  1  1  0  0  0  0
  6  3  1  0  0  0  0
  7 14  1  0  0  0  0
  8  2  1  0  0  0  0
  9  1  1  0  0  0  0
 10  6  1  0  0  0  0
 11  2  2  0  0  0  0
 12  4  1  0  0  0  0
 13  4  1  0  0  0  0
 14 19  1  0  0  0  0
 15  6  2  0  0  0  0
 16  7  2  0  0  0  0
 17  9  1  0  0  0  0
 18  9  2  0  0  0  0
 19 21  1  0  0  0  0
 20 10  1  0  0  0  0
 21 24  2  0  0  0  0
 22 20  1  0  0  0  0
 23 28  1  0  0  0  0
 24 18  1  0  0  0  0
 25 17  2  0  0  0  0
 26 22  2  0  0  0  0
 27 22  1  0  0  0  0
 28 27  2  0  0  0  0
 29 26  1  0  0  0  0
 30 23  1  0  0  0  0
 31 32  1  0  0  0  0
 32 13  1  0  0  0  0
 33 12  1  0  0  0  0
 34 12  1  0  0  0  0
 35 13  1  0  0  0  0
 36 30  1  0  0  0  0
  8  3  1  0  0  0  0
 21 25  1  0  0  0  0
 23 29  2  0  0  0  0
 33 31  1  0  0  0  0
M  END
>  <ID> (7677608)
7677608

>  <Supplier> (7677608)
ChemBridge

>  <clogP> (7677608)
4.474000000000000e+000

>  <RB> (7677608)
7

>  <tPSA> (7677608)
8.818000000000001e+001

>  <Hacc> (7677608)
5

>  <Hdon> (7677608)
1

>  <LogSw> (7677608)
-4.891000000000000e+000

>  <Group> (7677608)
1

>  <Core> (7677608)
124

$$$$
6039965
  -ISIS-  03310818232D

 26 26  0  0  0  0  0  0  0  0999 V2000
    0.9292    0.9000    0.0000 N   0  0  3  0  0  0  0  0  0  0  0  0
    2.0000    0.9625    0.0000 N   0  0  3  0  0  0  0  0  0  0  0  0
    1.4375    1.3708    0.0000 C   0  0  0  0  0  0  0  0  0  0  0  0
    1.7542    0.3708    0.0000 C   0  0  3  0  0  0  0  0  0  0  0  0
    1.2292    0.3708    0.0000 C   0  0  3  0  0  0  0  0  0  0  0  0
    2.0167    0.0000    0.0000 N   0  0  0  0  0  0  0  0  0  0  0  0
    0.9000   -0.0167    0.0000 N   0  0  0  0  0  0  0  0  0  0  0  0
    0.3667    0.0000    0.0000 C   0  0  0  0  0  0  0  0  0  0  0  0
    2.5792    0.0625    0.0000 C   0  0  0  0  0  0  0  0  0  0  0  0
    0.0292   -0.4292    0.0000 N   0  0  0  0  0  0  0  0  0  0  0  0
    2.9375   -0.3292    0.0000 N   0  0  0  0  0  0  0  0  0  0  0  0
    1.4375    1.7458    0.0000 O   0  0  0  0  0  0  0  0  0  0  0  0
    0.2292    0.4500    0.0000 O   0  0  0  0  0  0  0  0  0  0  0  0
    2.7375    0.4958    0.0000 O   0  0  0  0  0  0  0  0  0  0  0  0
   -0.4625   -0.3875    0.0000 C   0  0  3  0  0  0  0  0  0  0  0  0
    3.4500   -0.3042    0.0000 C   0  0  3  0  0  0  0  0  0  0  0  0
    0.2042    1.1958    0.0000 C   0  0  0  0  0  0  0  0  0  0  0  0
    2.6292    1.3500    0.0000 C   0  0  0  0  0  0  0  0  0  0  0  0
   -0.8458    0.4500    0.0000 O   0  0  0  0  0  0  0  0  0  0  0  0
    3.9167    0.3708    0.0000 O   0  0  0  0  0  0  0  0  0  0  0  0
   -0.4625    0.0833    0.0000 C   0  0  0  0  0  0  0  0  0  0  0  0
    3.4500    0.1208    0.0000 C   0  0  0  0  0  0  0  0  0  0  0  0
   -0.4625   -0.9792    0.0000 C   0  0  0  0  0  0  0  0  0  0  0  0
    3.4500   -0.8000    0.0000 C   0  0  0  0  0  0  0  0  0  0  0  0
    3.9500   -0.2875    0.0000 C   0  0  0  0  0  0  0  0  0  0  0  0
   -1.0625   -0.3875    0.0000 C   0  0  0  0  0  0  0  0  0  0  0  0
  2  3  1  0  0  0  0
  3  1  1  0  0  0  0
  4  5  1  0  0  0  0
  5  1  1  0  0  0  0
  6  4  1  0  0  0  0
  7  5  1  0  0  0  0
  8  7  1  0  0  0  0
  9  6  1  0  0  0  0
 10  8  1  0  0  0  0
 11  9  1  0  0  0  0
 12  3  2  0  0  0  0
 13  8  2  0  0  0  0
 14  9  2  0  0  0  0
 15 10  1  0  0  0  0
 16 11  1  0  0  0  0
 17  1  1  0  0  0  0
 18  2  1  0  0  0  0
 19 21  1  0  0  0  0
 20 22  1  0  0  0  0
 21 15  1  0  0  0  0
 22 16  1  0  0  0  0
 23 15  1  0  0  0  0
 24 16  1  0  0  0  0
 25 16  1  0  0  0  0
 26 15  1  0  0  0  0
  2  4  1  0  0  0  0
M  END
>  <ID> (6039965)
6039965

>  <Supplier> (6039965)
ChemBridge

>  <clogP> (6039965)
-9.800000000000004e+000

>  <RB> (6039965)
6

>  <tPSA> (6039965)
1.462700000000000e+002

>  <Hacc> (6039965)
5

>  <Hdon> (6039965)
6

>  <LogSw> (6039965)
4.270000000000002e-001

>  <Group> (6039965)
3

$$$$
7677606
  -ISIS-  03310818262D

 23 24  0  0  0  0  0  0  0  0999 V2000
    2.3417   -5.5667    0.0000 S   0  0  3  0  0  0  0  0  0  0  0  0
    3.7667   -3.9167    0.0000 C   0  0  0  0  0  0  0  0  0  0  0  0
    4.4875   -4.3292    0.0000 C   0  0  0  0  0  0  0  0  0  0  0  0
    3.0542   -5.1542    0.0000 N   0  0  3  0  0  0  0  0  0  0  0  0
    3.0542   -4.3292    0.0000 C   0  0  0  0  0  0  0  0  0  0  0  0
    5.2000   -3.9125    0.0000 N   0  0  0  0  0  0  0  0  0  0  0  0
    2.7500   -6.2792    0.0000 O   0  0  0  0  0  0  0  0  0  0  0  0
    1.9250   -6.2792    0.0000 O   0  0  0  0  0  0  0  0  0  0  0  0
    7.3417   -4.3292    0.0000 C   0  0  0  0  0  0  0  0  0  0  0  0
    5.9167   -4.3292    0.0000 C   0  0  0  0  0  0  0  0  0  0  0  0
    4.4875   -5.1542    0.0000 O   0  0  0  0  0  0  0  0  0  0  0  0
    6.6250   -3.9125    0.0000 C   0  0  0  0  0  0  0  0  0  0  0  0
    7.3375   -5.1625    0.0000 C   0  0  0  0  0  0  0  0  0  0  0  0
    6.6167   -5.5667    0.0000 C   0  0  0  0  0  0  0  0  0  0  0  0
    1.6250   -5.1542    0.0000 C   0  0  0  0  0  0  0  0  0  0  0  0
    5.9125   -5.1542    0.0000 C   0  0  0  0  0  0  0  0  0  0  0  0
    3.7667   -3.0875    0.0000 C   0  0  0  0  0  0  0  0  0  0  0  0
    3.7667   -5.5667    0.0000 C   0  0  0  0  0  0  0  0  0  0  0  0
    2.3417   -3.9167    0.0000 C   0  0  0  0  0  0  0  0  0  0  0  0
    8.0625   -3.9167    0.0000 C   0  0  0  0  0  0  0  0  0  0  0  0
    8.0542   -5.5750    0.0000 C   0  0  0  0  0  0  0  0  0  0  0  0
    3.0542   -2.6750    0.0000 C   0  0  0  0  0  0  0  0  0  0  0  0
    2.3417   -3.0875    0.0000 C   0  0  0  0  0  0  0  0  0  0  0  0
  2  5  2  0  0  0  0
  3  2  1  0  0  0  0
  4  1  1  0  0  0  0
  5  4  1  0  0  0  0
  6  3  1  0  0  0  0
  7  1  2  0  0  0  0
  8  1  2  0  0  0  0
  9 12  2  0  0  0  0
 10  6  1  0  0  0  0
 11  3  2  0  0  0  0
 12 10  1  0  0  0  0
 13 14  2  0  0  0  0
 14 16  1  0  0  0  0
 15  1  1  0  0  0  0
 16 10  2  0  0  0  0
 17  2  1  0  0  0  0
 18  4  1  0  0  0  0
 19  5  1  0  0  0  0
 20  9  1  0  0  0  0
 21 13  1  0  0  0  0
 22 23  1  0  0  0  0
 23 19  2  0  0  0  0
 22 17  2  0  0  0  0
  9 13  1  0  0  0  0
M  END
>  <ID> (7677606)
7677606

>  <Supplier> (7677606)
ChemBridge

>  <clogP> (7677606)
1.308000000000000e+000

>  <RB> (7677606)
3

>  <tPSA> (7677606)
6.647999999999998e+001

>  <Hacc> (7677606)
3

>  <Hdon> (7677606)
1

>  <LogSw> (7677606)
-4.645000000000000e+000

>  <Group> (7677606)
2

>  <Core> (7677606)
142

$$$$
5321252
  -ISIS-  03310818212D

 20 21  0  0  0  0  0  0  0  0999 V2000
   -2.0458    0.2125    0.0000 C   0  0  0  0  0  0  0  0  0  0  0  0
    2.0375   -0.2667    0.0000 C   0  0  0  0  0  0  0  0  0  0  0  0
    1.2375    0.2125    0.0000 C   0  0  0  0  0  0  0  0  0  0  0  0
   -0.3958    0.2333    0.0000 N   0  0  0  0  0  0  0  0  0  0  0  0
    2.8667    0.1958    0.0000 C   0  0  0  0  0  0  0  0  0  0  0  0
   -2.8500   -0.2667    0.0000 N   0  0  0  0  0  0  0  0  0  0  0  0
   -1.2208   -0.2542    0.0000 N   0  0  0  0  0  0  0  0  0  0  0  0
   -2.0458    1.1500    0.0000 O   0  0  0  0  0  0  0  0  0  0  0  0
    0.4292   -0.2500    0.0000 C   0  0  0  0  0  0  0  0  0  0  0  0
    1.2542    1.1625    0.0000 C   0  0  0  0  0  0  0  0  0  0  0  0
    2.9000    1.1125    0.0000 C   0  0  0  0  0  0  0  0  0  0  0  0
    2.0375   -1.2042    0.0000 Cl  0  0  0  0  0  0  0  0  0  0  0  0
   -3.6708    0.2000    0.0000 C   0  0  0  0  0  0  0  0  0  0  0  0
    2.0875    1.6125    0.0000 C   0  0  0  0  0  0  0  0  0  0  0  0
    3.7375    1.5500    0.0000 Cl  0  0  0  0  0  0  0  0  0  0  0  0
   -4.4458   -0.2667    0.0000 C   0  0  0  0  0  0  0  0  0  0  0  0
   -3.6708    1.1333    0.0000 C   0  0  0  0  0  0  0  0  0  0  0  0
   -5.2708    0.1833    0.0000 C   0  0  0  0  0  0  0  0  0  0  0  0
   -4.4708    1.5833    0.0000 C   0  0  0  0  0  0  0  0  0  0  0  0
   -5.2708    1.1125    0.0000 C   0  0  0  0  0  0  0  0  0  0  0  0
  2  3  1  0  0  0  0
  3  9  1  0  0  0  0
  4  7  1  0  0  0  0
  5  2  2  0  0  0  0
  6  1  1  0  0  0  0
  7  1  1  0  0  0  0
  8  1  2  0  0  0  0
  9  4  2  0  0  0  0
 10  3  2  0  0  0  0
 11 14  2  0  0  0  0
 12  2  1  0  0  0  0
 13  6  1  0  0  0  0
 14 10  1  0  0  0  0
 15 11  1  0  0  0  0
 16 13  1  0  0  0  0
 17 13  2  0  0  0  0
 18 16  2  0  0  0  0
 19 17  1  0  0  0  0
 20 19  2  0  0  0  0
 18 20  1  0  0  0  0
 11  5  1  0  0  0  0
M  END
>  <ID> (5321252)
5321252

>  <Supplier> (5321252)
ChemBridge

>  <clogP> (5321252)
4.760000000000000e+000

>  <RB> (5321252)
3

>  <tPSA> (5321252)
5.349000000000000e+001

>  <Hacc> (5321252)
2

>  <Hdon> (5321252)
2

>  <LogSw> (5321252)
-5.513000000000000e+000

>  <Group> (5321252)
1

$$$$
7677604
  -ISIS-  03310818262D

 32 36  0  0  0  0  0  0  0  0999 V2000
   -3.1208   -1.1417    0.0000 N   0  0  3  0  0  0  0  0  0  0  0  0
   -2.6458   -0.3167    0.0000 C   0  0  0  0  0  0  0  0  0  0  0  0
   -3.2458   -1.7167    0.0000 C   0  0  0  0  0  0  0  0  0  0  0  0
   -3.2208   -0.2000    0.0000 C   0  0  0  0  0  0  0  0  0  0  0  0
   -3.5125   -0.7000    0.0000 C   0  0  0  0  0  0  0  0  0  0  0  0
   -2.5833   -0.9042    0.0000 C   0  0  3  0  0  0  0  0  0  0  0  0
   -2.2583    0.1125    0.0000 C   0  0  0  0  0  0  0  0  0  0  0  0
   -2.8583   -2.1542    0.0000 N   0  0  0  0  0  0  0  0  0  0  0  0
   -3.4083    0.3500    0.0000 O   0  0  0  0  0  0  0  0  0  0  0  0
   -3.7875   -1.9542    0.0000 S   0  0  0  0  0  0  0  0  0  0  0  0
   -2.4458    0.6708    0.0000 C   0  0  0  0  0  0  0  0  0  0  0  0
   -3.1500   -2.6625    0.0000 C   0  0  0  0  0  0  0  0  0  0  0  0
   -3.7250   -2.5375    0.0000 C   0  0  0  0  0  0  0  0  0  0  0  0
   -2.0750   -1.1917    0.0000 C   0  0  0  0  0  0  0  0  0  0  0  0
   -3.0125    0.7875    0.0000 C   0  0  0  0  0  0  0  0  0  0  0  0
   -4.1000   -0.7542    0.0000 O   0  0  0  0  0  0  0  0  0  0  0  0
   -1.6833   -0.0042    0.0000 O   0  0  0  0  0  0  0  0  0  0  0  0
   -1.5708   -0.9000    0.0000 C   0  0  0  0  0  0  0  0  0  0  0  0
   -0.0375   -1.7667    0.0000 C   0  0  0  0  0  0  0  0  0  0  0  0
    0.4667   -2.0625    0.0000 C   0  0  0  0  0  0  0  0  0  0  0  0
   -1.0583   -1.1917    0.0000 C   0  0  0  0  0  0  0  0  0  0  0  0
   -2.0750   -1.7792    0.0000 C   0  0  0  0  0  0  0  0  0  0  0  0
   -2.0583    1.1000    0.0000 C   0  0  0  0  0  0  0  0  0  0  0  0
   -2.9125   -3.2000    0.0000 C   0  0  0  0  0  0  0  0  0  0  0  0
   -4.1625   -2.9292    0.0000 C   0  0  0  0  0  0  0  0  0  0  0  0
   -0.5583   -0.8917    0.0000 O   0  0  0  0  0  0  0  0  0  0  0  0
   -3.1958    1.3375    0.0000 C   0  0  0  0  0  0  0  0  0  0  0  0
   -1.5708   -2.0750    0.0000 C   0  0  0  0  0  0  0  0  0  0  0  0
   -0.0458   -1.1792    0.0000 C   0  0  0  0  0  0  0  0  0  0  0  0
   -1.0583   -1.7792    0.0000 C   0  0  0  0  0  0  0  0  0  0  0  0
   -2.2375    1.6583    0.0000 C   0  0  0  0  0  0  0  0  0  0  0  0
   -2.8083    1.7708    0.0000 C   0  0  0  0  0  0  0  0  0  0  0  0
  2  6  1  0  0  0  0
  3  1  1  0  0  0  0
  4  5  1  0  0  0  0
  5  1  1  0  0  0  0
  6  1  1  0  0  0  0
  7  2  1  0  0  0  0
  8  3  2  0  0  0  0
  9  4  1  0  0  0  0
 10  3  1  0  0  0  0
 11  7  1  0  0  0  0
 12  8  1  0  0  0  0
 13 10  1  0  0  0  0
 14  6  1  0  0  0  0
 15  9  1  0  0  0  0
 16  5  2  0  0  0  0
 17  7  2  0  0  0  0
 18 14  1  0  0  0  0
 19 29  1  0  0  0  0
 20 19  2  0  0  0  0
 21 18  2  0  0  0  0
 22 14  2  0  0  0  0
 23 11  1  0  0  0  0
 24 12  1  0  0  0  0
 25 13  1  0  0  0  0
 26 21  1  0  0  0  0
 27 15  1  0  0  0  0
 28 22  1  0  0  0  0
 29 26  1  0  0  0  0
 30 28  2  0  0  0  0
 31 23  2  0  0  0  0
 32 27  2  0  0  0  0
  4  2  2  0  0  0  0
 13 12  2  0  0  0  0
 15 11  2  0  0  0  0
 30 21  1  0  0  0  0
 31 32  1  0  0  0  0
M  END
>  <ID> (7677604)
7677604

>  <Supplier> (7677604)
ChemBridge

>  <clogP> (7677604)
4.454000000000000e+000

>  <RB> (7677604)
5

>  <tPSA> (7677604)
7.263999999999999e+001

>  <Hacc> (7677604)
5

>  <Hdon> (7677604)
0

>  <LogSw> (7677604)
-7.533000000000000e+000

>  <Group> (7677604)
1

>  <Core> (7677604)
082

$$$$
7572975
  -ISIS-  03310818262D

 23 25  0  0  0  0  0  0  0  0999 V2000
   -0.3500    0.0000    0.0000 C   0  0  0  0  0  0  0  0  0  0  0  0
    2.0500   -0.1542    0.0000 C   0  0  0  0  0  0  0  0  0  0  0  0
    1.2000    0.1958    0.0000 C   0  0  0  0  0  0  0  0  0  0  0  0
    0.4500   -0.3500    0.0000 N   0  0  0  0  0  0  0  0  0  0  0  0
   -1.2458   -0.3542    0.0000 N   0  0  0  0  0  0  0  0  0  0  0  0
   -1.1708    1.5125    0.0000 C   0  0  3  0  0  0  0  0  0  0  0  0
    2.1500   -1.0542    0.0000 C   0  0  0  0  0  0  0  0  0  0  0  0
   -1.9833    0.1000    0.0000 C   0  0  0  0  0  0  0  0  0  0  0  0
   -0.7333    2.3458    0.0000 C   0  0  0  0  0  0  0  0  0  0  0  0
   -0.2958    1.4500    0.0000 C   0  0  0  0  0  0  0  0  0  0  0  0
   -1.9833    1.0458    0.0000 C   0  0  0  0  0  0  0  0  0  0  0  0
   -0.3500    0.5708    0.0000 S   0  0  0  0  0  0  0  0  0  0  0  0
    2.9792   -1.4292    0.0000 O   0  0  0  0  0  0  0  0  0  0  0  0
    1.4500   -1.6292    0.0000 O   0  0  0  0  0  0  0  0  0  0  0  0
    2.8000    0.3833    0.0000 C   0  0  0  0  0  0  0  0  0  0  0  0
    1.0792    1.1125    0.0000 C   0  0  0  0  0  0  0  0  0  0  0  0
   -2.7958   -0.3542    0.0000 C   0  0  0  0  0  0  0  0  0  0  0  0
   -2.7958    1.5125    0.0000 C   0  0  0  0  0  0  0  0  0  0  0  0
    1.7667   -2.3292    0.0000 C   0  0  0  0  0  0  0  0  0  0  0  0
    2.6792    1.3125    0.0000 C   0  0  0  0  0  0  0  0  0  0  0  0
    1.8167    1.6708    0.0000 C   0  0  0  0  0  0  0  0  0  0  0  0
   -3.6000    0.1000    0.0000 C   0  0  0  0  0  0  0  0  0  0  0  0
   -3.6000    1.0458    0.0000 C   0  0  0  0  0  0  0  0  0  0  0  0
  2  3  2  0  0  0  0
  3  4  1  0  0  0  0
  4  1  1  0  0  0  0
  5  1  1  0  0  0  0
  6 11  1  0  0  0  0
  7  2  1  0  0  0  0
  8  5  1  0  0  0  0
  9  6  1  0  0  0  0
 10  6  1  0  0  0  0
 11  8  2  0  0  0  0
 12  1  2  0  0  0  0
 13  7  2  0  0  0  0
 14  7  1  0  0  0  0
 15  2  1  0  0  0  0
 16  3  1  0  0  0  0
 17  8  1  0  0  0  0
 18 11  1  0  0  0  0
 19 14  1  0  0  0  0
 20 21  1  0  0  0  0
 21 16  2  0  0  0  0
 22 17  2  0  0  0  0
 23 22  1  0  0  0  0
 23 18  2  0  0  0  0
 10  9  1  0  0  0  0
 20 15  2  0  0  0  0
M  END
>  <ID> (7572975)
7572975

>  <Supplier> (7572975)
ChemBridge

>  <clogP> (7572975)
2.823000000000000e+000

>  <RB> (7572975)
4

>  <tPSA> (7572975)
5.036000000000001e+001

>  <Hacc> (7572975)
2

>  <Hdon> (7572975)
2

>  <LogSw> (7572975)
-5.331000000000000e+000

>  <Group> (7572975)
3

>  <Core> (7572975)
515

$$$$
7572972
  -ISIS-  03310818262D

 25 27  0  0  0  0  0  0  0  0999 V2000
    5.4042   -2.5792    0.0000 N   0  0  3  0  0  0  0  0  0  0  0  0
    4.7292   -2.1000    0.0000 C   0  0  0  0  0  0  0  0  0  0  0  0
    5.4000   -3.4042    0.0000 C   0  0  0  0  0  0  0  0  0  0  0  0
    4.9917   -1.3125    0.0000 C   0  0  0  0  0  0  0  0  0  0  0  0
    6.0667   -2.1000    0.0000 C   0  0  0  0  0  0  0  0  0  0  0  0
    3.9500   -2.3542    0.0000 C   0  0  0  0  0  0  0  0  0  0  0  0
    5.8167   -1.3125    0.0000 C   0  0  0  0  0  0  0  0  0  0  0  0
    6.8292   -5.0417    0.0000 C   0  0  0  0  0  0  0  0  0  0  0  0
    6.1125   -3.8167    0.0000 C   0  0  0  0  0  0  0  0  0  0  0  0
    3.6917   -3.1375    0.0000 S   0  0  0  0  0  0  0  0  0  0  0  0
    6.1167   -4.6375    0.0000 C   0  0  0  0  0  0  0  0  0  0  0  0
    8.2542   -2.0542    0.0000 C   0  0  0  0  0  0  0  0  0  0  0  0
    3.2792   -1.8667    0.0000 C   0  0  0  0  0  0  0  0  0  0  0  0
    2.8667   -3.1417    0.0000 C   0  0  0  0  0  0  0  0  0  0  0  0
    7.5417   -4.6292    0.0000 O   0  0  0  0  0  0  0  0  0  0  0  0
    6.8542   -2.3542    0.0000 C   0  0  0  0  0  0  0  0  0  0  0  0
    2.6167   -2.3542    0.0000 C   0  0  0  0  0  0  0  0  0  0  0  0
    8.4250   -2.8667    0.0000 O   0  0  0  0  0  0  0  0  0  0  0  0
    7.4667   -1.8042    0.0000 C   0  0  0  0  0  0  0  0  0  0  0  0
    6.8375   -5.8667    0.0000 O   0  0  0  0  0  0  0  0  0  0  0  0
    8.8667   -1.5042    0.0000 O   0  0  0  0  0  0  0  0  0  0  0  0
    4.6792   -3.8167    0.0000 C   0  0  0  0  0  0  0  0  0  0  0  0
    5.4000   -5.0542    0.0000 C   0  0  0  0  0  0  0  0  0  0  0  0
    4.6792   -4.6417    0.0000 C   0  0  0  0  0  0  0  0  0  0  0  0
    6.1167   -6.2875    0.0000 C   0  0  0  0  0  0  0  0  0  0  0  0
  2  1  1  0  0  0  0
  3  1  1  0  0  0  0
  4  2  2  0  0  0  0
  5  1  1  0  0  0  0
  6  2  1  0  0  0  0
  7  5  2  0  0  0  0
  8 11  1  0  0  0  0
  9  3  1  0  0  0  0
 10  6  1  0  0  0  0
 11  9  2  0  0  0  0
 12 19  1  0  0  0  0
 13  6  2  0  0  0  0
 14 10  1  0  0  0  0
 15  8  2  0  0  0  0
 16  5  1  0  0  0  0
 17 13  1  0  0  0  0
 18 12  2  0  0  0  0
 19 16  1  0  0  0  0
 20  8  1  0  0  0  0
 21 12  1  0  0  0  0
 22  3  2  0  0  0  0
 23 24  2  0  0  0  0
 24 22  1  0  0  0  0
 25 20  1  0  0  0  0
  7  4  1  0  0  0  0
 23 11  1  0  0  0  0
 17 14  2  0  0  0  0
M  END
>  <ID> (7572972)
7572972

>  <Supplier> (7572972)
ChemBridge

>  <clogP> (7572972)
4.891000000000000e+000

>  <RB> (7572972)
6

>  <tPSA> (7572972)
6.853000000000000e+001

>  <Hacc> (7572972)
5

>  <Hdon> (7572972)
1

>  <LogSw> (7572972)
-5.114999999999998e+000

>  <Group> (7572972)
2

>  <Core> (7572972)
365

$$$$
5416620
  -ISIS-  03310818222D

 17 17  0  0  0  0  0  0  0  0999 V2000
   -1.2708    1.8125    0.0000 N   0  0  3  0  0  0  0  0  0  0  0  0
   -0.5958    2.2125    0.0000 C   0  0  3  0  0  0  0  0  0  0  0  0
   -1.9500    2.2083    0.0000 C   0  0  0  0  0  0  0  0  0  0  0  0
   -0.5958    2.9958    0.0000 C   0  0  0  0  0  0  0  0  0  0  0  0
    0.0875    1.8125    0.0000 C   0  0  0  0  0  0  0  0  0  0  0  0
   -3.3125    2.2125    0.0000 N   0  0  3  0  0  0  0  0  0  0  0  0
   -2.6333    1.8125    0.0000 C   0  0  0  0  0  0  0  0  0  0  0  0
    0.0875    3.3958    0.0000 C   0  0  0  0  0  0  0  0  0  0  0  0
    0.7667    2.2083    0.0000 C   0  0  0  0  0  0  0  0  0  0  0  0
    0.7667    2.9958    0.0000 C   0  0  3  0  0  0  0  0  0  0  0  0
   -1.2708    1.0208    0.0000 C   0  0  0  0  0  0  0  0  0  0  0  0
   -3.3125    3.0000    0.0000 C   0  0  0  0  0  0  0  0  0  0  0  0
   -3.9958    1.8125    0.0000 C   0  0  0  0  0  0  0  0  0  0  0  0
    1.4500    3.3958    0.0000 C   0  0  0  0  0  0  0  0  0  0  0  0
   -4.6708    2.1958    0.0000 C   0  0  0  0  0  0  0  0  0  0  0  0
   -4.0000    3.3958    0.0000 C   0  0  0  0  0  0  0  0  0  0  0  0
    2.1292    2.9958    0.0000 C   0  0  0  0  0  0  0  0  0  0  0  0
  2  1  1  0  0  0  0
  3  1  1  0  0  0  0
  4  2  1  0  0  0  0
  5  2  1  0  0  0  0
  6  7  1  0  0  0  0
  7  3  1  0  0  0  0
  8  4  1  0  0  0  0
  9  5  1  0  0  0  0
 10  9  1  0  0  0  0
 11  1  1  0  0  0  0
 12  6  1  0  0  0  0
 13  6  1  0  0  0  0
 14 10  1  0  0  0  0
 15 13  1  0  0  0  0
 16 12  1  0  0  0  0
 17 14  1  0  0  0  0
 10  8  1  0  0  0  0
M  END
>  <ID> (5416620)
5416620

>  <Supplier> (5416620)
ChemBridge

>  <clogP> (5416620)
4.710000000000000e+000

>  <RB> (5416620)
3

>  <tPSA> (5416620)
6.480000000000000e+000

>  <Hacc> (5416620)
2

>  <Hdon> (5416620)
0

>  <LogSw> (5416620)
-3.969000000000000e+000

>  <Group> (5416620)
1

$$$$
7934671
  -ISIS-  03310818272D

 20 21  0  0  0  0  0  0  0  0999 V2000
    4.2625    1.5083    0.0000 S   0  0  3  0  0  0  0  0  0  0  0  0
    4.0667    2.2333    0.0000 N   0  0  0  0  0  0  0  0  0  0  0  0
    5.0125    1.5083    0.0000 C   0  0  0  0  0  0  0  0  0  0  0  0
    3.3417    2.4250    0.0000 C   0  0  0  0  0  0  0  0  0  0  0  0
    3.5250    1.3750    0.0000 O   0  0  0  0  0  0  0  0  0  0  0  0
    4.3292    0.7583    0.0000 O   0  0  0  0  0  0  0  0  0  0  0  0
    3.1500    3.1500    0.0000 C   0  0  0  0  0  0  0  0  0  0  0  0
    2.4250    3.3458    0.0000 C   0  0  0  0  0  0  0  0  0  0  0  0
    2.8125    1.8958    0.0000 C   0  0  0  0  0  0  0  0  0  0  0  0
    5.3875    0.8583    0.0000 C   0  0  0  0  0  0  0  0  0  0  0  0
    5.3875    2.1583    0.0000 C   0  0  0  0  0  0  0  0  0  0  0  0
    1.8917    2.8125    0.0000 C   0  0  0  0  0  0  0  0  0  0  0  0
    6.5125    1.5083    0.0000 C   0  0  0  0  0  0  0  0  0  0  0  0
    7.2625    1.5083    0.0000 S   0  0  0  0  0  0  0  0  0  0  0  0
    2.0917    2.0875    0.0000 C   0  0  0  0  0  0  0  0  0  0  0  0
    6.1375    0.8583    0.0000 C   0  0  0  0  0  0  0  0  0  0  0  0
    6.1375    2.1583    0.0000 C   0  0  0  0  0  0  0  0  0  0  0  0
    1.1667    3.0083    0.0000 I   0  0  0  0  0  0  0  0  0  0  0  0
    3.6792    3.6833    0.0000 C   0  0  0  0  0  0  0  0  0  0  0  0
    7.6375    2.1583    0.0000 C   0  0  0  0  0  0  0  0  0  0  0  0
  2  1  1  0  0  0  0
  3  1  1  0  0  0  0
  4  2  1  0  0  0  0
  5  1  2  0  0  0  0
  6  1  2  0  0  0  0
  7  4  1  0  0  0  0
  8  7  2  0  0  0  0
  9  4  2  0  0  0  0
 10  3  1  0  0  0  0
 11  3  2  0  0  0  0
 12 15  2  0  0  0  0
 13 17  2  0  0  0  0
 14 13  1  0  0  0  0
 15  9  1  0  0  0  0
 16 10  2  0  0  0  0
 17 11  1  0  0  0  0
 18 12  1  0  0  0  0
 19  7  1  0  0  0  0
 20 14  1  0  0  0  0
 13 16  1  0  0  0  0
 12  8  1  0  0  0  0
M  END
>  <ID> (7934671)
7934671

>  <Supplier> (7934671)
ChemBridge

>  <clogP> (7934671)
4.467000000000000e+000

>  <RB> (7934671)
2

>  <tPSA> (7934671)
4.616999999999997e+001

>  <Hacc> (7934671)
2

>  <Hdon> (7934671)
1

>  <LogSw> (7934671)
-6.071000000000002e+000

>  <Group> (7934671)
1

>  <Core> (7934671)
516

$$$$
9037242
  -ISIS-  03310818282D

 16 15  0  0  0  0  0  0  0  0999 V2000
    1.8042    1.3458    0.0000 C   0  0  0  0  0  0  0  0  0  0  0  0
    1.8042    0.5958    0.0000 C   0  0  0  0  0  0  0  0  0  0  0  0
    2.4542    1.7208    0.0000 C   0  0  0  0  0  0  0  0  0  0  0  0
    1.1625    1.7208    0.0000 C   0  0  3  0  0  0  0  0  0  0  0  0
    2.4542    0.2208    0.0000 C   0  0  0  0  0  0  0  0  0  0  0  0
    3.1042    1.3458    0.0000 C   0  0  0  0  0  0  0  0  0  0  0  0
    4.4042    0.5958    0.0000 N   0  0  0  0  0  0  0  0  0  0  0  0
    3.1042    0.5958    0.0000 C   0  0  0  0  0  0  0  0  0  0  0  0
    7.7542    0.2208    0.0000 Cl  0  0  0  0  0  0  0  0  0  0  0  0
    6.3542    0.2208    0.0000 O   0  0  0  0  0  0  0  0  0  0  0  0
    3.7542    0.2208    0.0000 C   0  0  0  0  0  0  0  0  0  0  0  0
    5.0542    0.2208    0.0000 C   0  0  0  0  0  0  0  0  0  0  0  0
    0.5125    1.3458    0.0000 C   0  0  0  0  0  0  0  0  0  0  0  0
    1.1625    2.4708    0.0000 C   0  0  0  0  0  0  0  0  0  0  0  0
    5.7042    0.5958    0.0000 C   0  0  0  0  0  0  0  0  0  0  0  0
    7.0042    0.5958    0.0000 C   0  0  0  0  0  0  0  0  0  0  0  0
  2  1  1  0  0  0  0
  3  1  2  0  0  0  0
  4  1  1  0  0  0  0
  5  2  2  0  0  0  0
  6  3  1  0  0  0  0
  7 11  1  0  0  0  0
  8  6  2  0  0  0  0
 10 15  1  0  0  0  0
 11  8  1  0  0  0  0
 12  7  1  0  0  0  0
 13  4  1  0  0  0  0
 14  4  1  0  0  0  0
 15 12  1  0  0  0  0
 16 10  1  0  0  0  0
  5  8  1  0  0  0  0
M  END
>  <ID> (9037242)
9037242

>  <Supplier> (9037242)
ChemBridge

>  <clogP> (9037242)
3.920000000000000e+000

>  <RB> (9037242)
4

>  <tPSA> (9037242)
2.126000000000000e+001

>  <Hacc> (9037242)
2

>  <Hdon> (9037242)
1

>  <LogSw> (9037242)
-2.025000000000000e+000

>  <Group> (9037242)
2

$$$$
7958116
  -ISIS-  03310818282D

 17 18  0  0  0  0  0  0  0  0999 V2000
    4.4250    1.2625    0.0000 C   0  0  0  0  0  0  0  0  0  0  0  0
    3.6750    1.2625    0.0000 N   0  0  3  0  0  0  0  0  0  0  0  0
    2.1750    1.2625    0.0000 N   0  0  3  0  0  0  0  0  0  0  0  0
    4.8000    1.9125    0.0000 N   0  0  3  0  0  0  0  0  0  0  0  0
    4.8000    0.6125    0.0000 O   0  0  0  0  0  0  0  0  0  0  0  0
    3.3000    0.6125    0.0000 C   0  0  0  0  0  0  0  0  0  0  0  0
    3.3000    1.9125    0.0000 C   0  0  0  0  0  0  0  0  0  0  0  0
    2.5500    1.9125    0.0000 C   0  0  0  0  0  0  0  0  0  0  0  0
    2.5500    0.6125    0.0000 C   0  0  0  0  0  0  0  0  0  0  0  0
    1.4250    1.2625    0.0000 C   0  0  0  0  0  0  0  0  0  0  0  0
    5.5500    1.9125    0.0000 C   0  0  0  0  0  0  0  0  0  0  0  0
    4.4250    2.5625    0.0000 C   0  0  0  0  0  0  0  0  0  0  0  0
    1.0500    1.9125    0.0000 C   0  0  0  0  0  0  0  0  0  0  0  0
    1.0500    0.6125    0.0000 C   0  0  0  0  0  0  0  0  0  0  0  0
    0.3000    0.6125    0.0000 C   0  0  0  0  0  0  0  0  0  0  0  0
    0.3000    1.9125    0.0000 C   0  0  0  0  0  0  0  0  0  0  0  0
   -0.0750    1.2625    0.0000 C   0  0  0  0  0  0  0  0  0  0  0  0
  2  1  1  0  0  0  0
  3  8  1  0  0  0  0
  4  1  1  0  0  0  0
  5  1  2  0  0  0  0
  6  2  1  0  0  0  0
  7  2  1  0  0  0  0
  8  7  1  0  0  0  0
  9  6  1  0  0  0  0
 10  3  1  0  0  0  0
 11  4  1  0  0  0  0
 12  4  1  0  0  0  0
 13 10  2  0  0  0  0
 14 10  1  0  0  0  0
 15 14  2  0  0  0  0
 16 13  1  0  0  0  0
 17 15  1  0  0  0  0
  3  9  1  0  0  0  0
 16 17  2  0  0  0  0
M  END
>  <ID> (7958116)
7958116

>  <Supplier> (7958116)
ChemBridge

>  <clogP> (7958116)
1.393000000000000e+000

>  <RB> (7958116)
1

>  <tPSA> (7958116)
2.679000000000000e+001

>  <Hacc> (7958116)
1

>  <Hdon> (7958116)
0

>  <LogSw> (7958116)
-2.092000000000000e+000

>  <Group> (7958116)
3

>  <Core> (7958116)
159

$$$$
6088068
  -ISIS-  03310818232D

 15 16  0  0  0  0  0  0  0  0999 V2000
    2.2542    0.9333    0.0000 N   0  0  3  0  0  0  0  0  0  0  0  0
    2.2542    0.1000    0.0000 C   0  0  0  0  0  0  0  0  0  0  0  0
    2.9250    1.4125    0.0000 C   0  0  0  0  0  0  0  0  0  0  0  0
    1.5917    1.4208    0.0000 C   0  0  0  0  0  0  0  0  0  0  0  0
    2.9792   -0.3167    0.0000 C   0  0  0  0  0  0  0  0  0  0  0  0
    1.5417   -0.3167    0.0000 C   0  0  0  0  0  0  0  0  0  0  0  0
    2.6625    2.2125    0.0000 C   0  0  0  0  0  0  0  0  0  0  0  0
    1.8417    2.2083    0.0000 C   0  0  0  0  0  0  0  0  0  0  0  0
    2.9792   -1.1500    0.0000 C   0  0  0  0  0  0  0  0  0  0  0  0
    0.8000    1.1583    0.0000 O   0  0  0  0  0  0  0  0  0  0  0  0
    3.7125    1.1625    0.0000 O   0  0  0  0  0  0  0  0  0  0  0  0
    2.2542   -1.5625    0.0000 C   0  0  0  0  0  0  0  0  0  0  0  0
    1.5417   -1.1500    0.0000 C   0  0  0  0  0  0  0  0  0  0  0  0
    2.2542   -2.3792    0.0000 Br  0  0  0  0  0  0  0  0  0  0  0  0
    3.6917    0.0958    0.0000 C   0  0  0  0  0  0  0  0  0  0  0  0
  2  1  1  0  0  0  0
  3  1  1  0  0  0  0
  4  1  1  0  0  0  0
  5  2  2  0  0  0  0
  6  2  1  0  0  0  0
  7  3  1  0  0  0  0
  8  4  1  0  0  0  0
  9  5  1  0  0  0  0
 10  4  2  0  0  0  0
 11  3  2  0  0  0  0
 12 13  1  0  0  0  0
 13  6  2  0  0  0  0
 14 12  1  0  0  0  0
 15  5  1  0  0  0  0
  7  8  1  0  0  0  0
 12  9  2  0  0  0  0
M  END
>  <ID> (6088068)
6088068

>  <Supplier> (6088068)
ChemBridge

>  <clogP> (6088068)
1.200000000000000e+000

>  <RB> (6088068)
1

>  <tPSA> (6088068)
3.738000000000000e+001

>  <Hacc> (6088068)
2

>  <Hdon> (6088068)
0

>  <LogSw> (6088068)
-2.181000000000000e+000

>  <Group> (6088068)
2

$$$$
9037247
  -ISIS-  03310818282D

 24 26  0  0  0  0  0  0  0  0999 V2000
    3.7542    1.9583    0.0000 N   0  0  0  0  0  0  0  0  0  0  0  0
    3.3125    1.3458    0.0000 C   0  0  0  0  0  0  0  0  0  0  0  0
    4.4667    1.7208    0.0000 C   0  0  0  0  0  0  0  0  0  0  0  0
    3.7542    0.7458    0.0000 N   0  0  0  0  0  0  0  0  0  0  0  0
    6.3667    2.3000    0.0000 C   0  0  0  0  0  0  0  0  0  0  0  0
    4.4667    0.9708    0.0000 O   0  0  0  0  0  0  0  0  0  0  0  0
    5.7625    1.8583    0.0000 N   0  0  3  0  0  0  0  0  0  0  0  0
    5.0750    2.1625    0.0000 C   0  0  0  0  0  0  0  0  0  0  0  0
    2.5625    1.3458    0.0000 C   0  0  0  0  0  0  0  0  0  0  0  0
    7.0542    1.9958    0.0000 C   0  0  0  0  0  0  0  0  0  0  0  0
    6.2875    3.0458    0.0000 O   0  0  0  0  0  0  0  0  0  0  0  0
    2.1875    1.9958    0.0000 C   0  0  0  0  0  0  0  0  0  0  0  0
    2.1875    0.7000    0.0000 C   0  0  0  0  0  0  0  0  0  0  0  0
    1.0625    1.3458    0.0000 C   0  0  0  0  0  0  0  0  0  0  0  0
    1.4375    1.9958    0.0000 C   0  0  0  0  0  0  0  0  0  0  0  0
    1.4375    0.7000    0.0000 C   0  0  0  0  0  0  0  0  0  0  0  0
    0.3125    1.3458    0.0000 Cl  0  0  0  0  0  0  0  0  0  0  0  0
    7.6542    2.4333    0.0000 C   0  0  3  0  0  0  0  0  0  0  0  0
    5.8375    1.1125    0.0000 C   0  0  0  0  0  0  0  0  0  0  0  0
    8.3417    2.1333    0.0000 C   0  0  0  0  0  0  0  0  0  0  0  0
    7.5792    3.1833    0.0000 C   0  0  0  0  0  0  0  0  0  0  0  0
    8.9500    2.5708    0.0000 C   0  0  0  0  0  0  0  0  0  0  0  0
    8.1875    3.6208    0.0000 C   0  0  0  0  0  0  0  0  0  0  0  0
    8.8667    3.3208    0.0000 C   0  0  0  0  0  0  0  0  0  0  0  0
  2  1  1  0  0  0  0
  3  1  2  0  0  0  0
  4  2  2  0  0  0  0
  5  7  1  0  0  0  0
  6  3  1  0  0  0  0
  7  8  1  0  0  0  0
  8  3  1  0  0  0  0
  9  2  1  0  0  0  0
 10  5  1  0  0  0  0
 11  5  2  0  0  0  0
 12  9  1  0  0  0  0
 13  9  2  0  0  0  0
 14 16  2  0  0  0  0
 15 12  2  0  0  0  0
 16 13  1  0  0  0  0
 17 14  1  0  0  0  0
 18 10  1  0  0  0  0
 19  7  1  0  0  0  0
 20 18  1  0  0  0  0
 21 18  1  0  0  0  0
 22 20  1  0  0  0  0
 23 21  1  0  0  0  0
 24 23  1  0  0  0  0
  4  6  1  0  0  0  0
 15 14  1  0  0  0  0
 24 22  1  0  0  0  0
M  END
>  <ID> (9037247)
9037247

>  <Supplier> (9037247)
ChemBridge

>  <clogP> (9037247)
3.783000000000000e+000

>  <RB> (9037247)
5

>  <tPSA> (9037247)
5.923000000000000e+001

>  <Hacc> (9037247)
4

>  <Hdon> (9037247)
0

>  <LogSw> (9037247)
-4.967000000000000e+000

>  <Group> (9037247)
3

>  <Core> (9037247)
204

$$$$
9037245
  -ISIS-  03310818282D

 25 27  0  0  0  0  0  0  0  0999 V2000
    2.7792    2.4333    0.0000 C   0  0  0  0  0  0  0  0  0  0  0  0
    2.4042    3.0833    0.0000 C   0  0  0  0  0  0  0  0  0  0  0  0
    2.4042    1.7833    0.0000 C   0  0  0  0  0  0  0  0  0  0  0  0
    1.6542    3.0833    0.0000 C   0  0  3  0  0  0  0  0  0  0  0  0
    3.5292    2.4333    0.0000 C   0  0  3  0  0  0  0  0  0  0  0  0
    2.7792    1.1333    0.0000 N   0  0  0  0  0  0  0  0  0  0  0  0
    1.2792    2.4333    0.0000 C   0  0  3  0  0  0  0  0  0  0  0  0
    3.5292    1.1333    0.0000 C   0  0  0  0  0  0  0  0  0  0  0  0
    1.2792    3.7333    0.0000 C   0  0  0  0  0  0  0  0  0  0  0  0
    1.6542    1.7833    0.0000 C   0  0  0  0  0  0  0  0  0  0  0  0
    3.9042    3.0833    0.0000 C   0  0  0  0  0  0  0  0  0  0  0  0
    3.9042    1.7833    0.0000 C   0  0  0  0  0  0  0  0  0  0  0  0
    2.7792    3.7333    0.0000 O   0  0  0  0  0  0  0  0  0  0  0  0
    4.6542    3.0833    0.0000 C   0  0  0  0  0  0  0  0  0  0  0  0
    3.9042    0.4833    0.0000 O   0  0  0  0  0  0  0  0  0  0  0  0
    1.6542    4.3792    0.0000 O   0  0  0  0  0  0  0  0  0  0  0  0
    0.5292    3.7333    0.0000 O   0  0  0  0  0  0  0  0  0  0  0  0
    5.0292    3.7333    0.0000 C   0  0  0  0  0  0  0  0  0  0  0  0
    0.5292    2.4333    0.0000 C   0  0  0  0  0  0  0  0  0  0  0  0
    3.5292    3.7333    0.0000 C   0  0  0  0  0  0  0  0  0  0  0  0
    5.7792    3.7333    0.0000 O   0  0  0  0  0  0  0  0  0  0  0  0
    3.9042    4.3792    0.0000 C   0  0  0  0  0  0  0  0  0  0  0  0
    4.6542    4.3792    0.0000 C   0  0  0  0  0  0  0  0  0  0  0  0
    0.1542    4.3792    0.0000 C   0  0  0  0  0  0  0  0  0  0  0  0
    6.1542    4.3792    0.0000 C   0  0  0  0  0  0  0  0  0  0  0  0
  2  1  1  0  0  0  0
  3  1  2  0  0  0  0
  4  2  1  0  0  0  0
  5  1  1  0  0  0  0
  6  3  1  0  0  0  0
  7 10  1  0  0  0  0
  8 12  1  0  0  0  0
  9  4  1  0  0  0  0
 10  3  1  0  0  0  0
 11  5  1  0  0  0  0
 12  5  1  0  0  0  0
 13  2  2  0  0  0  0
 14 11  2  0  0  0  0
 15  8  2  0  0  0  0
 16  9  2  0  0  0  0
 17  9  1  0  0  0  0
 18 14  1  0  0  0  0
 19  7  1  0  0  0  0
 20 11  1  0  0  0  0
 21 18  1  0  0  0  0
 22 20  2  0  0  0  0
 23 22  1  0  0  0  0
 24 17  1  0  0  0  0
 25 21  1  0  0  0  0
  6  8  1  0  0  0  0
  4  7  1  0  0  0  0
 23 18  2  0  0  0  0
M  END
>  <ID> (9037245)
9037245

>  <Supplier> (9037245)
ChemBridge

>  <clogP> (9037245)
1.245000000000000e+000

>  <RB> (9037245)
2

>  <tPSA> (9037245)
8.170000000000000e+001

>  <Hacc> (9037245)
5

>  <Hdon> (9037245)
1

>  <LogSw> (9037245)
-2.767000000000000e+000

>  <Group> (9037245)
1

>  <Core> (9037245)
284

$$$$
6088063
  -ISIS-  03310818232D

 27 29  0  0  0  0  0  0  0  0999 V2000
   -2.2125   -0.6667    0.0000 S   0  0  3  0  0  0  0  0  0  0  0  0
   -1.4458   -0.6875    0.0000 N   0  0  3  0  0  0  0  0  0  0  0  0
    0.0792   -0.7042    0.0000 N   0  0  3  0  0  0  0  0  0  0  0  0
    0.8375   -0.7042    0.0000 C   0  0  0  0  0  0  0  0  0  0  0  0
    1.2500   -1.3500    0.0000 C   0  0  0  0  0  0  0  0  0  0  0  0
   -2.9500   -0.6667    0.0000 C   0  0  0  0  0  0  0  0  0  0  0  0
    2.3542   -0.6542    0.0000 C   0  0  0  0  0  0  0  0  0  0  0  0
   -2.2125    0.1000    0.0000 O   0  0  0  0  0  0  0  0  0  0  0  0
   -2.2125   -1.4167    0.0000 O   0  0  0  0  0  0  0  0  0  0  0  0
   -1.0833   -1.3500    0.0000 C   0  0  0  0  0  0  0  0  0  0  0  0
   -1.0708   -0.0292    0.0000 C   0  0  0  0  0  0  0  0  0  0  0  0
    2.0000   -1.3292    0.0000 C   0  0  0  0  0  0  0  0  0  0  0  0
    1.1875   -0.0292    0.0000 C   0  0  0  0  0  0  0  0  0  0  0  0
   -0.3000   -0.0292    0.0000 C   0  0  0  0  0  0  0  0  0  0  0  0
   -0.3125   -1.3500    0.0000 C   0  0  0  0  0  0  0  0  0  0  0  0
    3.1042   -0.6375    0.0000 C   0  0  0  0  0  0  0  0  0  0  0  0
    1.9500    0.0000    0.0000 C   0  0  0  0  0  0  0  0  0  0  0  0
    3.5000   -1.2792    0.0000 O   0  0  0  0  0  0  0  0  0  0  0  0
   -3.3708   -1.3292    0.0000 C   0  0  0  0  0  0  0  0  0  0  0  0
   -3.3333    0.0000    0.0000 C   0  0  0  0  0  0  0  0  0  0  0  0
    0.9042   -2.0292    0.0000 F   0  0  0  0  0  0  0  0  0  0  0  0
   -4.0958    0.0000    0.0000 C   0  0  0  0  0  0  0  0  0  0  0  0
   -4.1458   -1.3042    0.0000 C   0  0  0  0  0  0  0  0  0  0  0  0
   -4.5208   -0.6292    0.0000 C   0  0  0  0  0  0  0  0  0  0  0  0
    3.4792    0.0125    0.0000 C   0  0  0  0  0  0  0  0  0  0  0  0
   -5.2708   -0.6000    0.0000 C   0  0  0  0  0  0  0  0  0  0  0  0
    3.0875    0.6458    0.0000 C   0  0  0  0  0  0  0  0  0  0  0  0
  2  1  1  0  0  0  0
  3 14  1  0  0  0  0
  4  3  1  0  0  0  0
  5  4  2  0  0  0  0
  6  1  1  0  0  0  0
  7 17  1  0  0  0  0
  8  1  2  0  0  0  0
  9  1  2  0  0  0  0
 10  2  1  0  0  0  0
 11  2  1  0  0  0  0
 12  5  1  0  0  0  0
 13  4  1  0  0  0  0
 14 11  1  0  0  0  0
 15 10  1  0  0  0  0
 16  7  1  0  0  0  0
 17 13  2  0  0  0  0
 18 16  2  0  0  0  0
 19  6  2  0  0  0  0
 20  6  1  0  0  0  0
 21  5  1  0  0  0  0
 22 20  2  0  0  0  0
 23 19  1  0  0  0  0
 24 22  1  0  0  0  0
 25 16  1  0  0  0  0
 26 24  1  0  0  0  0
 27 25  1  0  0  0  0
  3 15  1  0  0  0  0
 24 23  2  0  0  0  0
  7 12  2  0  0  0  0
M  END
>  <ID> (6088063)
6088063

>  <Supplier> (6088063)
ChemBridge

>  <clogP> (6088063)
3.220000000000000e+000

>  <RB> (6088063)
3

>  <tPSA> (6088063)
5.769000000000000e+001

>  <Hacc> (6088063)
4

>  <Hdon> (6088063)
0

>  <LogSw> (6088063)
-4.797000000000000e+000

>  <Group> (6088063)
3

>  <Core> (6088063)
161

$$$$
6395322
  -ISIS-  03310818232D

 28 29  0  0  0  0  0  0  0  0999 V2000
    6.1167   -4.8667    0.0000 S   0  0  3  0  0  0  0  0  0  0  0  0
    6.1167   -4.0417    0.0000 N   0  0  3  0  0  0  0  0  0  0  0  0
    6.8292   -3.6292    0.0000 C   0  0  0  0  0  0  0  0  0  0  0  0
    5.4000   -3.6292    0.0000 C   0  0  0  0  0  0  0  0  0  0  0  0
    7.5417   -4.0417    0.0000 C   0  0  0  0  0  0  0  0  0  0  0  0
    8.9667   -4.0375    0.0000 C   0  0  0  0  0  0  0  0  0  0  0  0
    4.6875   -4.0542    0.0000 C   0  0  0  0  0  0  0  0  0  0  0  0
    8.2542   -3.6292    0.0000 N   0  0  0  0  0  0  0  0  0  0  0  0
    3.9667   -3.6292    0.0000 C   0  0  0  0  0  0  0  0  0  0  0  0
    8.9625   -4.8542    0.0000 C   0  0  0  0  0  0  0  0  0  0  0  0
    6.9417   -4.8667    0.0000 O   0  0  0  0  0  0  0  0  0  0  0  0
    6.7000   -5.4500    0.0000 O   0  0  0  0  0  0  0  0  0  0  0  0
    9.6750   -3.6167    0.0000 C   0  0  0  0  0  0  0  0  0  0  0  0
    3.9667   -2.8000    0.0000 C   0  0  0  0  0  0  0  0  0  0  0  0
    5.4042   -2.8000    0.0000 C   0  0  0  0  0  0  0  0  0  0  0  0
    7.5417   -4.8667    0.0000 O   0  0  0  0  0  0  0  0  0  0  0  0
    4.6917   -2.3875    0.0000 C   0  0  0  0  0  0  0  0  0  0  0  0
   10.3875   -4.0375    0.0000 C   0  0  0  0  0  0  0  0  0  0  0  0
    9.6667   -5.2667    0.0000 C   0  0  0  0  0  0  0  0  0  0  0  0
    5.4000   -5.2750    0.0000 C   0  0  0  0  0  0  0  0  0  0  0  0
   10.3875   -4.8542    0.0000 C   0  0  0  0  0  0  0  0  0  0  0  0
    3.2417   -4.0292    0.0000 O   0  0  0  0  0  0  0  0  0  0  0  0
    9.6667   -6.0917    0.0000 Cl  0  0  0  0  0  0  0  0  0  0  0  0
    9.6667   -2.7917    0.0000 O   0  0  0  0  0  0  0  0  0  0  0  0
    3.2542   -2.3792    0.0000 O   0  0  0  0  0  0  0  0  0  0  0  0
    3.2417   -4.8542    0.0000 C   0  0  0  0  0  0  0  0  0  0  0  0
    3.2625   -1.5542    0.0000 C   0  0  0  0  0  0  0  0  0  0  0  0
    8.9500   -2.3792    0.0000 C   0  0  0  0  0  0  0  0  0  0  0  0
  2  1  1  0  0  0  0
  3  2  1  0  0  0  0
  4  2  1  0  0  0  0
  5  3  1  0  0  0  0
  6  8  1  0  0  0  0
  7  4  1  0  0  0  0
  8  5  1  0  0  0  0
  9  7  2  0  0  0  0
 10  6  2  0  0  0  0
 11  1  2  0  0  0  0
 12  1  2  0  0  0  0
 13  6  1  0  0  0  0
 14 17  2  0  0  0  0
 15  4  2  0  0  0  0
 16  5  2  0  0  0  0
 17 15  1  0  0  0  0
 18 13  2  0  0  0  0
 19 10  1  0  0  0  0
 20  1  1  0  0  0  0
 21 18  1  0  0  0  0
 22  9  1  0  0  0  0
 23 19  1  0  0  0  0
 24 13  1  0  0  0  0
 25 14  1  0  0  0  0
 26 22  1  0  0  0  0
 27 25  1  0  0  0  0
 28 24  1  0  0  0  0
 14  9  1  0  0  0  0
 19 21  2  0  0  0  0
M  END
>  <ID> (6395322)
6395322

>  <Supplier> (6395322)
ChemBridge

>  <clogP> (6395322)
2.270000000000000e+000

>  <RB> (6395322)
4

>  <tPSA> (6395322)
9.417000000000000e+001

>  <Hacc> (6395322)
6

>  <Hdon> (6395322)
1

>  <LogSw> (6395322)
-4.265000000000000e+000

>  <Group> (6395322)
2

>  <Core> (6395322)
084

$$$$
9037248
  -ISIS-  03310818282D

 26 29  0  0  0  0  0  0  0  0999 V2000
    3.5542    2.7250    0.0000 N   0  0  3  0  0  0  0  0  0  0  0  0
    2.8667    3.0333    0.0000 C   0  0  0  0  0  0  0  0  0  0  0  0
    3.4750    1.9833    0.0000 C   0  0  0  0  0  0  0  0  0  0  0  0
    2.3667    2.4750    0.0000 C   0  0  3  0  0  0  0  0  0  0  0  0
    2.7417    1.8250    0.0000 C   0  0  3  0  0  0  0  0  0  0  0  0
    4.2042    3.1083    0.0000 C   0  0  0  0  0  0  0  0  0  0  0  0
    8.1000    3.1083    0.0000 C   0  0  0  0  0  0  0  0  0  0  0  0
    5.5000    3.1083    0.0000 C   0  0  0  0  0  0  0  0  0  0  0  0
    4.8500    2.7250    0.0000 C   0  0  0  0  0  0  0  0  0  0  0  0
    7.4500    2.7250    0.0000 C   0  0  0  0  0  0  0  0  0  0  0  0
    4.0292    1.4833    0.0000 O   0  0  0  0  0  0  0  0  0  0  0  0
    2.7125    3.7708    0.0000 O   0  0  0  0  0  0  0  0  0  0  0  0
    6.1500    2.7250    0.0000 N   0  0  0  0  0  0  0  0  0  0  0  0
    8.1000    3.8583    0.0000 C   0  0  0  0  0  0  0  0  0  0  0  0
    6.8000    3.1083    0.0000 C   0  0  0  0  0  0  0  0  0  0  0  0
    8.7500    2.7250    0.0000 O   0  0  0  0  0  0  0  0  0  0  0  0
    8.7500    4.2167    0.0000 O   0  0  0  0  0  0  0  0  0  0  0  0
    5.5000    3.8583    0.0000 O   0  0  0  0  0  0  0  0  0  0  0  0
    7.4500    4.2167    0.0000 C   0  0  0  0  0  0  0  0  0  0  0  0
    1.2417    1.8250    0.0000 C   0  0  0  0  0  0  0  0  0  0  0  0
    1.6167    1.1750    0.0000 C   0  0  0  0  0  0  0  0  0  0  0  0
    6.8000    3.8583    0.0000 C   0  0  0  0  0  0  0  0  0  0  0  0
    1.6167    2.4750    0.0000 C   0  0  0  0  0  0  0  0  0  0  0  0
    2.3667    1.1750    0.0000 C   0  0  0  0  0  0  0  0  0  0  0  0
    9.4000    3.1083    0.0000 C   0  0  0  0  0  0  0  0  0  0  0  0
    9.4000    3.8583    0.0000 C   0  0  0  0  0  0  0  0  0  0  0  0
  2  1  1  0  0  0  0
  3  1  1  0  0  0  0
  4  2  1  0  0  0  0
  5  3  1  0  0  0  0
  6  1  1  0  0  0  0
  7 10  2  0  0  0  0
  8  9  1  0  0  0  0
  9  6  1  0  0  0  0
 10 15  1  0  0  0  0
 11  3  2  0  0  0  0
 12  2  2  0  0  0  0
 13  8  1  0  0  0  0
 14 19  2  0  0  0  0
 15 13  1  0  0  0  0
 16  7  1  0  0  0  0
 17 14  1  0  0  0  0
 18  8  2  0  0  0  0
 19 22  1  0  0  0  0
 20 23  1  0  0  0  0
 21 24  1  0  0  0  0
 22 15  2  0  0  0  0
 23  4  1  0  0  0  0
 24  5  1  0  0  0  0
 25 16  1  0  0  0  0
 26 17  1  0  0  0  0
  4  5  1  0  0  0  0
 20 21  2  0  0  0  0
 14  7  1  0  0  0  0
 26 25  1  0  0  0  0
M  END
>  <ID> (9037248)
9037248

>  <Supplier> (9037248)
ChemBridge

>  <clogP> (9037248)
1.488000000000000e+000

>  <RB> (9037248)
4

>  <tPSA> (9037248)
8.494000000000000e+001

>  <Hacc> (9037248)
5

>  <Hdon> (9037248)
1

>  <LogSw> (9037248)
-3.069000000000000e+000

>  <Group> (9037248)
2

>  <Core> (9037248)
311

$$$$
9037249
  -ISIS-  03310818282D

 21 23  0  0  0  0  0  0  0  0999 V2000
   -1.3458    0.9333    0.0000 N   0  0  3  0  0  0  0  0  0  0  0  0
   -0.9708    0.2875    0.0000 C   0  0  0  0  0  0  0  0  0  0  0  0
   -0.1583    1.1875    0.0000 C   0  0  3  0  0  0  0  0  0  0  0  0
    0.4917    1.5625    0.0000 C   0  0  0  0  0  0  0  0  0  0  0  0
    1.1417    1.1875    0.0000 N   0  0  0  0  0  0  0  0  0  0  0  0
   -0.8375    1.4958    0.0000 C   0  0  0  0  0  0  0  0  0  0  0  0
    1.7917    1.5625    0.0000 C   0  0  0  0  0  0  0  0  0  0  0  0
   -0.2333    0.4458    0.0000 C   0  0  0  0  0  0  0  0  0  0  0  0
    2.4417    1.1875    0.0000 N   0  0  0  0  0  0  0  0  0  0  0  0
    1.7917    2.3125    0.0000 N   0  0  0  0  0  0  0  0  0  0  0  0
   -2.0875    1.0125    0.0000 C   0  0  0  0  0  0  0  0  0  0  0  0
   -1.2708   -0.4000    0.0000 O   0  0  0  0  0  0  0  0  0  0  0  0
    0.4917    2.3125    0.0000 O   0  0  0  0  0  0  0  0  0  0  0  0
    3.0917    2.3125    0.0000 C   0  0  0  0  0  0  0  0  0  0  0  0
    2.4417    2.6875    0.0000 C   0  0  0  0  0  0  0  0  0  0  0  0
    3.0917    1.5625    0.0000 C   0  0  0  0  0  0  0  0  0  0  0  0
   -2.3958    1.7000    0.0000 C   0  0  0  0  0  0  0  0  0  0  0  0
   -2.5333    0.4083    0.0000 C   0  0  0  0  0  0  0  0  0  0  0  0
   -3.1375    1.7750    0.0000 C   0  0  0  0  0  0  0  0  0  0  0  0
   -3.2750    0.4833    0.0000 C   0  0  0  0  0  0  0  0  0  0  0  0
   -3.5833    1.1708    0.0000 C   0  0  0  0  0  0  0  0  0  0  0  0
  2  1  1  0  0  0  0
  3  6  1  0  0  0  0
  4  3  1  0  0  0  0
  5  4  1  0  0  0  0
  6  1  1  0  0  0  0
  7  5  1  0  0  0  0
  8  2  1  0  0  0  0
  9  7  1  0  0  0  0
 10  7  2  0  0  0  0
 11  1  1  0  0  0  0
 12  2  2  0  0  0  0
 13  4  2  0  0  0  0
 14 15  2  0  0  0  0
 15 10  1  0  0  0  0
 16  9  2  0  0  0  0
 17 11  2  0  0  0  0
 18 11  1  0  0  0  0
 19 17  1  0  0  0  0
 20 18  2  0  0  0  0
 21 20  1  0  0  0  0
  8  3  1  0  0  0  0
 21 19  2  0  0  0  0
 14 16  1  0  0  0  0
M  END
>  <ID> (9037249)
9037249

>  <Supplier> (9037249)
ChemBridge

>  <clogP> (9037249)
1.342000000000000e+000

>  <RB> (9037249)
3

>  <tPSA> (9037249)
7.519000000000000e+001

>  <Hacc> (9037249)
4

>  <Hdon> (9037249)
1

>  <LogSw> (9037249)
-2.405000000000000e+000

>  <Group> (9037249)
3

>  <Core> (9037249)
124

$$$$
7994129
  -ISIS-  03310818282D

 16 18  0  0  0  0  0  0  0  0999 V2000
    1.9542    2.7958    0.0000 N   0  0  3  0  0  0  0  0  0  0  0  0
    1.9542    2.0458    0.0000 C   0  0  0  0  0  0  0  0  0  0  0  0
    3.1042    2.4208    0.0000 C   0  0  0  0  0  0  0  0  0  0  0  0
    2.6667    1.8125    0.0000 S   0  0  0  0  0  0  0  0  0  0  0  0
    2.6667    3.0250    0.0000 N   0  0  0  0  0  0  0  0  0  0  0  0
    1.2417    1.8125    0.0000 N   0  0  0  0  0  0  0  0  0  0  0  0
    3.8542    2.4208    0.0000 C   0  0  0  0  0  0  0  0  0  0  0  0
    0.8000    2.4208    0.0000 N   0  0  0  0  0  0  0  0  0  0  0  0
    1.2417    3.0250    0.0000 C   0  0  0  0  0  0  0  0  0  0  0  0
    4.2292    1.7708    0.0000 C   0  0  0  0  0  0  0  0  0  0  0  0
    4.2292    3.0708    0.0000 C   0  0  0  0  0  0  0  0  0  0  0  0
    3.8542    1.1208    0.0000 O   0  0  0  0  0  0  0  0  0  0  0  0
    4.9792    1.7708    0.0000 C   0  0  0  0  0  0  0  0  0  0  0  0
    4.2292    0.4708    0.0000 C   0  0  0  0  0  0  0  0  0  0  0  0
    4.9792    3.0708    0.0000 C   0  0  0  0  0  0  0  0  0  0  0  0
    5.3542    2.4208    0.0000 C   0  0  0  0  0  0  0  0  0  0  0  0
  2  1  1  0  0  0  0
  3  5  2  0  0  0  0
  4  2  1  0  0  0  0
  5  1  1  0  0  0  0
  6  2  2  0  0  0  0
  7  3  1  0  0  0  0
  8  9  2  0  0  0  0
  9  1  1  0  0  0  0
 10  7  2  0  0  0  0
 11  7  1  0  0  0  0
 12 10  1  0  0  0  0
 13 10  1  0  0  0  0
 14 12  1  0  0  0  0
 15 11  2  0  0  0  0
 16 15  1  0  0  0  0
  6  8  1  0  0  0  0
  4  3  1  0  0  0  0
 13 16  2  0  0  0  0
M  END
>  <ID> (7994129)
7994129

>  <Supplier> (7994129)
ChemBridge

>  <clogP> (7994129)
1.120000000000000e+000

>  <RB> (7994129)
1

>  <tPSA> (7994129)
5.231000000000002e+001

>  <Hacc> (7994129)
4

>  <Hdon> (7994129)
0

>  <LogSw> (7994129)
-1.851000000000000e+000

>  <Group> (7994129)
2

>  <Core> (7994129)
267

$$$$
7994128
  -ISIS-  03310818282D

 25 27  0  0  0  0  0  0  0  0999 V2000
    4.3625    2.4125    0.0000 C   0  0  0  0  0  0  0  0  0  0  0  0
    3.9875    1.7625    0.0000 C   0  0  0  0  0  0  0  0  0  0  0  0
    4.3625    1.1125    0.0000 N   0  0  3  0  0  0  0  0  0  0  0  0
    5.4875    1.7625    0.0000 N   0  0  3  0  0  0  0  0  0  0  0  0
    3.8625    2.9708    0.0000 N   0  0  3  0  0  0  0  0  0  0  0  0
    5.1125    1.1125    0.0000 C   0  0  0  0  0  0  0  0  0  0  0  0
    5.1125    2.4125    0.0000 C   0  0  0  0  0  0  0  0  0  0  0  0
    3.2542    1.9208    0.0000 N   0  0  0  0  0  0  0  0  0  0  0  0
    3.1750    2.6708    0.0000 C   0  0  0  0  0  0  0  0  0  0  0  0
    2.5250    3.0458    0.0000 C   0  0  0  0  0  0  0  0  0  0  0  0
    1.8750    2.6708    0.0000 N   0  0  3  0  0  0  0  0  0  0  0  0
    4.0167    3.7083    0.0000 C   0  0  0  0  0  0  0  0  0  0  0  0
    5.4875    0.4708    0.0000 O   0  0  0  0  0  0  0  0  0  0  0  0
    0.5792    1.9208    0.0000 N   0  0  3  0  0  0  0  0  0  0  0  0
    5.4875    3.0625    0.0000 O   0  0  0  0  0  0  0  0  0  0  0  0
    3.9875    0.4708    0.0000 C   0  0  0  0  0  0  0  0  0  0  0  0
    6.2375    1.7625    0.0000 C   0  0  0  0  0  0  0  0  0  0  0  0
    3.4542    4.2042    0.0000 C   0  0  0  0  0  0  0  0  0  0  0  0
    3.6167    4.9375    0.0000 O   0  0  0  0  0  0  0  0  0  0  0  0
    1.8750    1.9208    0.0000 C   0  0  0  0  0  0  0  0  0  0  0  0
    1.2292    3.0458    0.0000 C   0  0  0  0  0  0  0  0  0  0  0  0
    0.5792    2.6708    0.0000 C   0  0  0  0  0  0  0  0  0  0  0  0
    1.2292    1.5458    0.0000 C   0  0  0  0  0  0  0  0  0  0  0  0
   -0.0708    1.5458    0.0000 C   0  0  0  0  0  0  0  0  0  0  0  0
    2.7417    3.9833    0.0000 C   0  0  0  0  0  0  0  0  0  0  0  0
  2  1  2  0  0  0  0
  3  2  1  0  0  0  0
  4  7  1  0  0  0  0
  5  1  1  0  0  0  0
  6  4  1  0  0  0  0
  7  1  1  0  0  0  0
  8  2  1  0  0  0  0
  9  5  1  0  0  0  0
 10  9  1  0  0  0  0
 11 10  1  0  0  0  0
 12  5  1  0  0  0  0
 13  6  2  0  0  0  0
 14 22  1  0  0  0  0
 15  7  2  0  0  0  0
 16  3  1  0  0  0  0
 17  4  1  0  0  0  0
 18 12  1  0  0  0  0
 19 18  2  0  0  0  0
 20 11  1  0  0  0  0
 21 11  1  0  0  0  0
 22 21  1  0  0  0  0
 23 20  1  0  0  0  0
 24 14  1  0  0  0  0
 25 18  1  0  0  0  0
  8  9  2  0  0  0  0
  3  6  1  0  0  0  0
 14 23  1  0  0  0  0
M  END
>  <ID> (7994128)
7994128

>  <Supplier> (7994128)
ChemBridge

>  <clogP> (7994128)
-2.300000000000000e-001

>  <RB> (7994128)
4

>  <tPSA> (7994128)
8.537000000000001e+001

>  <Hacc> (7994128)
6

>  <Hdon> (7994128)
0

>  <LogSw> (7994128)
-2.854000000000000e+000

>  <Group> (7994128)
2

>  <Core> (7994128)
249

$$$$
7173928
  -ISIS-  03310818252D

 28 30  0  0  0  0  0  0  0  0999 V2000
    4.6625   -2.6750    0.0000 S   0  0  3  0  0  0  0  0  0  0  0  0
    4.6625   -3.5000    0.0000 N   0  0  3  0  0  0  0  0  0  0  0  0
    7.5125   -5.1500    0.0000 C   0  0  0  0  0  0  0  0  0  0  0  0
    8.2250   -4.7292    0.0000 N   0  0  0  0  0  0  0  0  0  0  0  0
    5.0750   -1.9625    0.0000 O   0  0  0  0  0  0  0  0  0  0  0  0
    5.4875   -2.6750    0.0000 O   0  0  0  0  0  0  0  0  0  0  0  0
    5.3750   -3.9125    0.0000 C   0  0  0  0  0  0  0  0  0  0  0  0
    6.8000   -4.7375    0.0000 C   0  0  0  0  0  0  0  0  0  0  0  0
    3.9500   -3.9125    0.0000 C   0  0  0  0  0  0  0  0  0  0  0  0
    7.5125   -5.9750    0.0000 O   0  0  0  0  0  0  0  0  0  0  0  0
    6.0875   -3.4917    0.0000 C   0  0  0  0  0  0  0  0  0  0  0  0
    5.3750   -4.7375    0.0000 C   0  0  0  0  0  0  0  0  0  0  0  0
    6.8000   -3.9125    0.0000 C   0  0  0  0  0  0  0  0  0  0  0  0
    6.0792   -5.1500    0.0000 C   0  0  0  0  0  0  0  0  0  0  0  0
    3.9500   -2.2625    0.0000 C   0  0  0  0  0  0  0  0  0  0  0  0
    8.4292   -3.9167    0.0000 C   0  0  3  0  0  0  0  0  0  0  0  0
    3.2375   -3.5000    0.0000 C   0  0  0  0  0  0  0  0  0  0  0  0
    2.5250   -3.9125    0.0000 C   0  0  0  0  0  0  0  0  0  0  0  0
    3.2375   -2.6750    0.0000 C   0  0  0  0  0  0  0  0  0  0  0  0
    7.7875   -3.3792    0.0000 C   0  0  0  0  0  0  0  0  0  0  0  0
    9.2375   -3.7542    0.0000 C   0  0  0  0  0  0  0  0  0  0  0  0
    2.5292   -2.2625    0.0000 C   0  0  0  0  0  0  0  0  0  0  0  0
    1.8125   -3.5000    0.0000 C   0  0  0  0  0  0  0  0  0  0  0  0
    7.8042   -2.5542    0.0000 C   0  0  0  0  0  0  0  0  0  0  0  0
    9.6167   -3.0167    0.0000 C   0  0  0  0  0  0  0  0  0  0  0  0
    9.2792   -2.2625    0.0000 C   0  0  0  0  0  0  0  0  0  0  0  0
    1.8125   -2.6750    0.0000 C   0  0  0  0  0  0  0  0  0  0  0  0
    8.4667   -2.0542    0.0000 C   0  0  0  0  0  0  0  0  0  0  0  0
  2  1  1  0  0  0  0
  3  8  1  0  0  0  0
  4  3  1  0  0  0  0
  5  1  2  0  0  0  0
  6  1  2  0  0  0  0
  7  2  1  0  0  0  0
  8 14  2  0  0  0  0
  9  2  1  0  0  0  0
 10  3  2  0  0  0  0
 11  7  1  0  0  0  0
 12  7  2  0  0  0  0
 13 11  2  0  0  0  0
 14 12  1  0  0  0  0
 15  1  1  0  0  0  0
 16  4  1  0  0  0  0
 17  9  1  0  0  0  0
 18 17  1  0  0  0  0
 19 17  2  0  0  0  0
 20 16  1  0  0  0  0
 21 16  1  0  0  0  0
 22 19  1  0  0  0  0
 23 18  2  0  0  0  0
 24 20  1  0  0  0  0
 25 21  1  0  0  0  0
 26 25  1  0  0  0  0
 27 22  2  0  0  0  0
 28 24  1  0  0  0  0
 13  8  1  0  0  0  0
 27 23  1  0  0  0  0
 26 28  1  0  0  0  0
M  END
>  <ID> (7173928)
7173928

>  <Supplier> (7173928)
ChemBridge

>  <clogP> (7173928)
4.280000000000000e+000

>  <RB> (7173928)
5

>  <tPSA> (7173928)
6.647999999999998e+001

>  <Hacc> (7173928)
3

>  <Hdon> (7173928)
1

>  <LogSw> (7173928)
-5.775000000000000e+000

>  <Group> (7173928)
3

>  <Core> (7173928)
154

$$$$
5334128
  -ISIS-  03310818222D

 16 17  0  0  0  0  0  0  0  0999 V2000
    0.8000    0.7208    0.0000 C   0  0  0  0  0  0  0  0  0  0  0  0
    0.1167    1.1000    0.0000 C   0  0  0  0  0  0  0  0  0  0  0  0
    0.8000   -0.0542    0.0000 O   0  0  0  0  0  0  0  0  0  0  0  0
    1.4542   -0.4500    0.0000 C   0  0  0  0  0  0  0  0  0  0  0  0
    0.0167    1.8833    0.0000 S   0  0  0  0  0  0  0  0  0  0  0  0
    2.1542   -0.0542    0.0000 C   0  0  0  0  0  0  0  0  0  0  0  0
   -0.6000    0.7833    0.0000 C   0  0  0  0  0  0  0  0  0  0  0  0
    1.4792    1.1208    0.0000 O   0  0  0  0  0  0  0  0  0  0  0  0
   -0.7500    2.0458    0.0000 C   0  0  0  0  0  0  0  0  0  0  0  0
   -1.1333    1.3500    0.0000 C   0  0  0  0  0  0  0  0  0  0  0  0
    2.8167   -0.4500    0.0000 C   0  0  0  0  0  0  0  0  0  0  0  0
    1.4542   -1.2292    0.0000 C   0  0  0  0  0  0  0  0  0  0  0  0
    2.1292   -1.6042    0.0000 C   0  0  0  0  0  0  0  0  0  0  0  0
    2.1875    0.7125    0.0000 C   0  0  0  0  0  0  0  0  0  0  0  0
    2.8167   -1.2292    0.0000 C   0  0  0  0  0  0  0  0  0  0  0  0
    3.4792   -0.0542    0.0000 C   0  0  0  0  0  0  0  0  0  0  0  0
  2  1  1  0  0  0  0
  3  1  1  0  0  0  0
  4  3  1  0  0  0  0
  5  2  1  0  0  0  0
  6  4  1  0  0  0  0
  7  2  2  0  0  0  0
  8  1  2  0  0  0  0
  9  5  1  0  0  0  0
 10  7  1  0  0  0  0
 11  6  2  0  0  0  0
 12  4  2  0  0  0  0
 13 12  1  0  0  0  0
 14  6  1  0  0  0  0
 15 13  2  0  0  0  0
 16 11  1  0  0  0  0
  9 10  2  0  0  0  0
 15 11  1  0  0  0  0
M  END
>  <ID> (5334128)
5334128

>  <Supplier> (5334128)
ChemBridge

>  <clogP> (5334128)
4.290000000000000e+000

>  <RB> (5334128)
3

>  <tPSA> (5334128)
2.630000000000000e+001

>  <Hacc> (5334128)
2

>  <Hdon> (5334128)
0

>  <LogSw> (5334128)
-4.559000000000000e+000

>  <Group> (5334128)
2

>  <Core> (5334128)
266

$$$$
9069218
  -ISIS-  03310818292D

 21 22  0  0  0  0  0  0  0  0999 V2000
    3.9750    2.5000    0.0000 S   0  0  3  0  0  0  0  0  0  0  0  0
    4.6250    2.1250    0.0000 C   0  0  0  0  0  0  0  0  0  0  0  0
    4.6250    1.3750    0.0000 C   0  0  0  0  0  0  0  0  0  0  0  0
    3.4417    1.9708    0.0000 N   0  0  0  0  0  0  0  0  0  0  0  0
    5.2750    2.5000    0.0000 C   0  0  0  0  0  0  0  0  0  0  0  0
    4.4042    3.1125    0.0000 O   0  0  0  0  0  0  0  0  0  0  0  0
    3.4000    2.9833    0.0000 O   0  0  0  0  0  0  0  0  0  0  0  0
    5.2750    1.0000    0.0000 C   0  0  0  0  0  0  0  0  0  0  0  0
    5.9250    2.1250    0.0000 C   0  0  0  0  0  0  0  0  0  0  0  0
    5.9250    1.3750    0.0000 C   0  0  0  0  0  0  0  0  0  0  0  0
    2.7167    2.1625    0.0000 C   0  0  0  0  0  0  0  0  0  0  0  0
    5.2750    3.2500    0.0000 O   0  0  0  0  0  0  0  0  0  0  0  0
    1.2667    2.5500    0.0000 C   0  0  0  0  0  0  0  0  0  0  0  0
    0.5417    2.7458    0.0000 F   0  0  0  0  0  0  0  0  0  0  0  0
    2.1917    1.6333    0.0000 C   0  0  0  0  0  0  0  0  0  0  0  0
    2.5250    2.8958    0.0000 C   0  0  0  0  0  0  0  0  0  0  0  0
    1.8042    3.0833    0.0000 C   0  0  0  0  0  0  0  0  0  0  0  0
    1.4667    1.8250    0.0000 C   0  0  0  0  0  0  0  0  0  0  0  0
    5.2750    0.2500    0.0000 C   0  0  0  0  0  0  0  0  0  0  0  0
    6.5750    1.0000    0.0000 C   0  0  0  0  0  0  0  0  0  0  0  0
    5.9250    3.6250    0.0000 C   0  0  0  0  0  0  0  0  0  0  0  0
  2  1  1  0  0  0  0
  3  2  1  0  0  0  0
  4  1  1  0  0  0  0
  5  2  2  0  0  0  0
  6  1  2  0  0  0  0
  7  1  2  0  0  0  0
  8  3  2  0  0  0  0
  9  5  1  0  0  0  0
 10  9  2  0  0  0  0
 11  4  1  0  0  0  0
 12  5  1  0  0  0  0
 13 17  1  0  0  0  0
 14 13  1  0  0  0  0
 15 11  2  0  0  0  0
 16 11  1  0  0  0  0
 17 16  2  0  0  0  0
 18 15  1  0  0  0  0
 19  8  1  0  0  0  0
 20 10  1  0  0  0  0
 21 12  1  0  0  0  0
 13 18  2  0  0  0  0
 10  8  1  0  0  0  0
M  END
>  <ID> (9069218)
9069218

>  <Supplier> (9069218)
ChemBridge

>  <clogP> (9069218)
3.545000000000000e+000

>  <RB> (9069218)
2

>  <tPSA> (9069218)
5.540000000000000e+001

>  <Hacc> (9069218)
3

>  <Hdon> (9069218)
1

>  <LogSw> (9069218)
-4.879000000000000e+000

>  <Group> (9069218)
1

>  <Core> (9069218)
516

$$$$
7926271
  -ISIS-  03310818272D

 30 32  0  0  0  0  0  0  0  0999 V2000
   12.6500    3.0708    0.0000 N   0  0  3  0  0  0  0  0  0  0  0  0
   11.9625    2.7708    0.0000 C   0  0  0  0  0  0  0  0  0  0  0  0
   13.1500    2.5083    0.0000 C   0  0  0  0  0  0  0  0  0  0  0  0
   12.0417    2.0208    0.0000 N   0  0  0  0  0  0  0  0  0  0  0  0
   12.7750    1.8583    0.0000 N   0  0  0  0  0  0  0  0  0  0  0  0
   11.3125    3.1458    0.0000 C   0  0  0  0  0  0  0  0  0  0  0  0
   10.6625    2.7708    0.0000 C   0  0  0  0  0  0  0  0  0  0  0  0
   13.8917    2.5875    0.0000 S   0  0  0  0  0  0  0  0  0  0  0  0
   10.0167    3.1458    0.0000 N   0  0  0  0  0  0  0  0  0  0  0  0
   15.0792    2.0583    0.0000 C   0  0  0  0  0  0  0  0  0  0  0  0
   14.3375    1.9833    0.0000 C   0  0  0  0  0  0  0  0  0  0  0  0
    9.3667    2.7708    0.0000 C   0  0  0  0  0  0  0  0  0  0  0  0
   10.6625    2.0208    0.0000 O   0  0  0  0  0  0  0  0  0  0  0  0
    8.7167    3.1458    0.0000 C   0  0  0  0  0  0  0  0  0  0  0  0
   12.8042    3.8000    0.0000 C   0  0  0  0  0  0  0  0  0  0  0  0
   15.3875    2.7458    0.0000 O   0  0  0  0  0  0  0  0  0  0  0  0
   15.5250    1.4583    0.0000 C   0  0  0  0  0  0  0  0  0  0  0  0
   13.5167    4.0292    0.0000 C   0  0  0  0  0  0  0  0  0  0  0  0
   13.6750    4.7625    0.0000 C   0  0  0  0  0  0  0  0  0  0  0  0
    8.0667    2.7708    0.0000 C   0  0  0  0  0  0  0  0  0  0  0  0
    7.4167    3.1458    0.0000 O   0  0  0  0  0  0  0  0  0  0  0  0
    8.7167    1.6375    0.0000 C   0  0  0  0  0  0  0  0  0  0  0  0
    9.3667    2.0208    0.0000 C   0  0  0  0  0  0  0  0  0  0  0  0
   15.2167    0.7708    0.0000 C   0  0  0  0  0  0  0  0  0  0  0  0
   16.2667    1.5333    0.0000 C   0  0  0  0  0  0  0  0  0  0  0  0
    8.0667    2.0208    0.0000 C   0  0  0  0  0  0  0  0  0  0  0  0
    6.7667    2.7708    0.0000 C   0  0  0  0  0  0  0  0  0  0  0  0
   15.6542    0.1625    0.0000 C   0  0  0  0  0  0  0  0  0  0  0  0
   16.7125    0.9250    0.0000 C   0  0  0  0  0  0  0  0  0  0  0  0
   16.4042    0.2375    0.0000 C   0  0  0  0  0  0  0  0  0  0  0  0
  2  1  1  0  0  0  0
  3  1  1  0  0  0  0
  4  2  2  0  0  0  0
  5  3  2  0  0  0  0
  6  2  1  0  0  0  0
  7  6  1  0  0  0  0
  8  3  1  0  0  0  0
  9  7  1  0  0  0  0
 10 11  1  0  0  0  0
 11  8  1  0  0  0  0
 12  9  1  0  0  0  0
 13  7  2  0  0  0  0
 14 12  2  0  0  0  0
 15  1  1  0  0  0  0
 16 10  2  0  0  0  0
 17 10  1  0  0  0  0
 18 15  1  0  0  0  0
 19 18  2  0  0  0  0
 20 14  1  0  0  0  0
 21 20  1  0  0  0  0
 22 23  2  0  0  0  0
 23 12  1  0  0  0  0
 24 17  2  0  0  0  0
 25 17  1  0  0  0  0
 26 22  1  0  0  0  0
 27 21  1  0  0  0  0
 28 24  1  0  0  0  0
 29 25  2  0  0  0  0
 30 29  1  0  0  0  0
  5  4  1  0  0  0  0
 30 28  2  0  0  0  0
 26 20  2  0  0  0  0
M  END
>  <ID> (7926271)
7926271

>  <Supplier> (7926271)
ChemBridge

>  <clogP> (7926271)
1.963000000000000e+000

>  <RB> (7926271)
9

>  <tPSA> (7926271)
8.611000000000001e+001

>  <Hacc> (7926271)
5

>  <Hdon> (7926271)
1

>  <LogSw> (7926271)
-3.956000000000000e+000

>  <Group> (7926271)
1

>  <Core> (7926271)
027

$$$$
5334123
  -ISIS-  03310818212D

 18 19  0  0  0  0  0  0  0  0999 V2000
    1.4292   -1.1292    0.0000 N   0  0  3  0  0  0  0  0  0  0  0  0
    0.7792   -0.7542    0.0000 C   0  0  0  0  0  0  0  0  0  0  0  0
   -2.4458   -1.4000    0.0000 C   0  0  0  0  0  0  0  0  0  0  0  0
   -2.3708   -2.1500    0.0000 C   0  0  0  0  0  0  0  0  0  0  0  0
    0.1292   -1.1292    0.0000 C   0  0  0  0  0  0  0  0  0  0  0  0
    0.7792   -0.0042    0.0000 O   0  0  0  0  0  0  0  0  0  0  0  0
   -1.8458   -0.9542    0.0000 C   0  0  0  0  0  0  0  0  0  0  0  0
   -0.5458   -0.8292    0.0000 O   0  0  0  0  0  0  0  0  0  0  0  0
   -1.6833   -2.4500    0.0000 C   0  0  0  0  0  0  0  0  0  0  0  0
   -1.1500   -1.2667    0.0000 C   0  0  0  0  0  0  0  0  0  0  0  0
   -2.9708   -2.5875    0.0000 Br  0  0  0  0  0  0  0  0  0  0  0  0
   -1.0708   -2.0042    0.0000 C   0  0  0  0  0  0  0  0  0  0  0  0
    2.0792   -0.7542    0.0000 C   0  0  0  0  0  0  0  0  0  0  0  0
    1.4292   -1.8792    0.0000 C   0  0  0  0  0  0  0  0  0  0  0  0
   -3.1333   -1.1000    0.0000 C   0  0  0  0  0  0  0  0  0  0  0  0
    2.7292   -1.1375    0.0000 C   0  0  0  0  0  0  0  0  0  0  0  0
    2.0792   -2.2542    0.0000 C   0  0  0  0  0  0  0  0  0  0  0  0
    2.7292   -1.8875    0.0000 C   0  0  0  0  0  0  0  0  0  0  0  0
  2  1  1  0  0  0  0
  3  7  2  0  0  0  0
  4  9  2  0  0  0  0
  5  2  1  0  0  0  0
  6  2  2  0  0  0  0
  7 10  1  0  0  0  0
  8  5  1  0  0  0  0
  9 12  1  0  0  0  0
 10  8  1  0  0  0  0
 11  4  1  0  0  0  0
 12 10  2  0  0  0  0
 13  1  1  0  0  0  0
 14  1  1  0  0  0  0
 15  3  1  0  0  0  0
 16 13  1  0  0  0  0
 17 14  1  0  0  0  0
 18 17  1  0  0  0  0
 18 16  1  0  0  0  0
  3  4  1  0  0  0  0
M  END
>  <ID> (5334123)
5334123

>  <Supplier> (5334123)
ChemBridge

>  <clogP> (5334123)
3.660000000000000e+000

>  <RB> (5334123)
3

>  <tPSA> (5334123)
2.954000000000000e+001

>  <Hacc> (5334123)
2

>  <Hdon> (5334123)
0

>  <LogSw> (5334123)
-4.603000000000000e+000

>  <Group> (5334123)
3

>  <Core> (5334123)
315

$$$$
7994120
  -ISIS-  03310818282D

 23 24  0  0  0  0  0  0  0  0999 V2000
    2.6375    1.3583    0.0000 S   0  0  3  0  0  0  0  0  0  0  0  0
    6.0125    2.0083    0.0000 C   0  0  0  0  0  0  0  0  0  0  0  0
    5.6375    1.3583    0.0000 N   0  0  0  0  0  0  0  0  0  0  0  0
    6.7625    2.0083    0.0000 C   0  0  0  0  0  0  0  0  0  0  0  0
    3.3875    1.3583    0.0000 C   0  0  0  0  0  0  0  0  0  0  0  0
    1.8917    1.2250    0.0000 O   0  0  0  0  0  0  0  0  0  0  0  0
    2.7000    0.6083    0.0000 O   0  0  0  0  0  0  0  0  0  0  0  0
    2.4417    2.0833    0.0000 N   0  0  0  0  0  0  0  0  0  0  0  0
    5.6375    2.6583    0.0000 O   0  0  0  0  0  0  0  0  0  0  0  0
    7.1375    1.3583    0.0000 C   0  0  0  0  0  0  0  0  0  0  0  0
    3.7625    0.7083    0.0000 C   0  0  0  0  0  0  0  0  0  0  0  0
    3.7625    2.0083    0.0000 C   0  0  0  0  0  0  0  0  0  0  0  0
    4.8875    1.3583    0.0000 C   0  0  0  0  0  0  0  0  0  0  0  0
    1.5250    2.9958    0.0000 C   0  0  0  0  0  0  0  0  0  0  0  0
    0.8000    3.1958    0.0000 C   0  0  0  0  0  0  0  0  0  0  0  0
    4.5125    0.7083    0.0000 C   0  0  0  0  0  0  0  0  0  0  0  0
    4.5125    2.0083    0.0000 C   0  0  0  0  0  0  0  0  0  0  0  0
    1.7167    2.2750    0.0000 C   0  0  0  0  0  0  0  0  0  0  0  0
    7.1375    2.6583    0.0000 C   0  0  0  0  0  0  0  0  0  0  0  0
    6.7625    0.7083    0.0000 C   0  0  0  0  0  0  0  0  0  0  0  0
    7.8875    1.3583    0.0000 C   0  0  0  0  0  0  0  0  0  0  0  0
    7.8875    2.6583    0.0000 C   0  0  0  0  0  0  0  0  0  0  0  0
    8.2625    2.0083    0.0000 C   0  0  0  0  0  0  0  0  0  0  0  0
  2  3  1  0  0  0  0
  3 13  1  0  0  0  0
  4  2  1  0  0  0  0
  5  1  1  0  0  0  0
  6  1  2  0  0  0  0
  7  1  2  0  0  0  0
  8  1  1  0  0  0  0
  9  2  2  0  0  0  0
 10  4  2  0  0  0  0
 11  5  2  0  0  0  0
 12  5  1  0  0  0  0
 13 17  1  0  0  0  0
 14 18  1  0  0  0  0
 15 14  2  0  0  0  0
 16 11  1  0  0  0  0
 17 12  2  0  0  0  0
 18  8  1  0  0  0  0
 19  4  1  0  0  0  0
 20 10  1  0  0  0  0
 21 10  1  0  0  0  0
 22 19  2  0  0  0  0
 23 22  1  0  0  0  0
 16 13  2  0  0  0  0
 21 23  2  0  0  0  0
M  END
>  <ID> (7994120)
7994120

>  <Supplier> (7994120)
ChemBridge

>  <clogP> (7994120)
2.680000000000000e+000

>  <RB> (7994120)
5

>  <tPSA> (7994120)
7.527000000000000e+001

>  <Hacc> (7994120)
4

>  <Hdon> (7994120)
2

>  <LogSw> (7994120)
-3.898000000000000e+000

>  <Group> (7994120)
2

>  <Core> (7994120)
234

$$$$
7994123
  -ISIS-  03310818282D

 26 27  0  0  0  0  0  0  0  0999 V2000
    5.8042   -2.6417    0.0000 C   0  0  0  0  0  0  0  0  0  0  0  0
    6.4750   -3.1292    0.0000 C   0  0  0  0  0  0  0  0  0  0  0  0
    3.6042   -2.6000    0.0000 C   0  0  3  0  0  0  0  0  0  0  0  0
    6.0625   -1.8542    0.0000 S   0  0  0  0  0  0  0  0  0  0  0  0
    2.9417   -2.1167    0.0000 N   0  0  3  0  0  0  0  0  0  0  0  0
    7.1500   -2.6417    0.0000 C   0  0  0  0  0  0  0  0  0  0  0  0
    5.0167   -2.9000    0.0000 N   0  0  0  0  0  0  0  0  0  0  0  0
    4.3917   -2.3417    0.0000 C   0  0  0  0  0  0  0  0  0  0  0  0
    6.8917   -1.8542    0.0000 C   0  0  0  0  0  0  0  0  0  0  0  0
    2.2667   -2.6000    0.0000 N   0  0  0  0  0  0  0  0  0  0  0  0
    2.5250   -3.3917    0.0000 C   0  0  0  0  0  0  0  0  0  0  0  0
    3.3542   -3.3917    0.0000 C   0  0  0  0  0  0  0  0  0  0  0  0
    6.4750   -3.9542    0.0000 C   0  0  0  0  0  0  0  0  0  0  0  0
    4.5667   -1.5375    0.0000 O   0  0  0  0  0  0  0  0  0  0  0  0
   10.1417   -3.5667    0.0000 C   0  0  0  0  0  0  0  0  0  0  0  0
    2.0375   -4.0625    0.0000 O   0  0  0  0  0  0  0  0  0  0  0  0
    5.7542   -4.3750    0.0000 O   0  0  0  0  0  0  0  0  0  0  0  0
   10.5667   -2.8542    0.0000 O   0  0  0  0  0  0  0  0  0  0  0  0
    7.1917   -4.3750    0.0000 O   0  0  0  0  0  0  0  0  0  0  0  0
    7.9792   -2.6417    0.0000 C   0  0  0  0  0  0  0  0  0  0  0  0
    2.9417   -1.2917    0.0000 C   0  0  0  0  0  0  0  0  0  0  0  0
    7.5625   -1.3750    0.0000 C   0  0  0  0  0  0  0  0  0  0  0  0
   10.5500   -4.2792    0.0000 O   0  0  0  0  0  0  0  0  0  0  0  0
    8.2292   -1.8542    0.0000 C   0  0  0  0  0  0  0  0  0  0  0  0
    9.3167   -3.5542    0.0000 C   0  0  0  0  0  0  0  0  0  0  0  0
    7.1917   -5.2042    0.0000 C   0  0  0  0  0  0  0  0  0  0  0  0
  2  1  2  0  0  0  0
  3  8  1  0  0  0  0
  4  1  1  0  0  0  0
  5  3  1  0  0  0  0
  6  2  1  0  0  0  0
  7  1  1  0  0  0  0
  8  7  1  0  0  0  0
  9  4  1  0  0  0  0
 10  5  1  0  0  0  0
 11 12  1  0  0  0  0
 12  3  1  0  0  0  0
 13  2  1  0  0  0  0
 14  8  2  0  0  0  0
 16 11  2  0  0  0  0
 17 13  2  0  0  0  0
 18 15  2  0  0  0  0
 19 13  1  0  0  0  0
 20  6  1  0  0  0  0
 21  5  1  0  0  0  0
 22  9  1  0  0  0  0
 23 15  1  0  0  0  0
 24 20  1  0  0  0  0
 25 15  1  0  0  0  0
 26 19  1  0  0  0  0
  9  6  2  0  0  0  0
 22 24  1  0  0  0  0
 11 10  1  0  0  0  0
M  END
>  <ID> (7994123)
7994123

>  <Supplier> (7994123)
ChemBridge

>  <clogP> (7994123)
-2.890000000000000e+000

>  <RB> (7994123)
3

>  <tPSA> (7994123)
1.250400000000000e+002

>  <Hacc> (7994123)
6

>  <Hdon> (7994123)
3

>  <LogSw> (7994123)
-4.000000000000000e-001

>  <Group> (7994123)
3

>  <Core> (7994123)
098

$$$$
7994122
  -ISIS-  03310818282D

 28 30  0  0  0  0  0  0  0  0999 V2000
   11.6750    0.6083    0.0000 C   0  0  0  0  0  0  0  0  0  0  0  0
   11.6750    1.3583    0.0000 C   0  0  0  0  0  0  0  0  0  0  0  0
   10.9542    0.3708    0.0000 N   0  0  0  0  0  0  0  0  0  0  0  0
   10.9542    1.5875    0.0000 O   0  0  0  0  0  0  0  0  0  0  0  0
   10.5167    0.9833    0.0000 C   0  0  0  0  0  0  0  0  0  0  0  0
   12.2792    0.1625    0.0000 C   0  0  0  0  0  0  0  0  0  0  0  0
   12.2792    1.7958    0.0000 N   0  0  0  0  0  0  0  0  0  0  0  0
   12.8875   -0.2792    0.0000 N   0  0  0  0  0  0  0  0  0  0  0  0
    9.7667    0.9833    0.0000 C   0  0  0  0  0  0  0  0  0  0  0  0
    7.5167    2.2833    0.0000 C   0  0  0  0  0  0  0  0  0  0  0  0
    9.3917    1.6333    0.0000 C   0  0  0  0  0  0  0  0  0  0  0  0
    7.1417    1.6333    0.0000 C   0  0  0  0  0  0  0  0  0  0  0  0
    8.2667    2.2833    0.0000 C   0  0  0  0  0  0  0  0  0  0  0  0
    8.6417    1.6333    0.0000 C   0  0  0  0  0  0  0  0  0  0  0  0
   12.9667    1.4958    0.0000 C   0  0  0  0  0  0  0  0  0  0  0  0
    7.5167    0.9833    0.0000 C   0  0  0  0  0  0  0  0  0  0  0  0
   14.3375    0.8833    0.0000 C   0  0  0  0  0  0  0  0  0  0  0  0
    8.2667    0.9833    0.0000 C   0  0  0  0  0  0  0  0  0  0  0  0
    7.1417    2.9333    0.0000 O   0  0  0  0  0  0  0  0  0  0  0  0
   13.5750    1.9333    0.0000 C   0  0  0  0  0  0  0  0  0  0  0  0
   13.0417    0.7458    0.0000 C   0  0  0  0  0  0  0  0  0  0  0  0
    6.3917    1.6333    0.0000 O   0  0  0  0  0  0  0  0  0  0  0  0
   14.2542    1.6250    0.0000 C   0  0  0  0  0  0  0  0  0  0  0  0
   13.7292    0.4375    0.0000 C   0  0  0  0  0  0  0  0  0  0  0  0
   15.0250    0.5750    0.0000 O   0  0  0  0  0  0  0  0  0  0  0  0
    7.5167    3.5833    0.0000 C   0  0  0  0  0  0  0  0  0  0  0  0
    6.0167    0.9833    0.0000 C   0  0  0  0  0  0  0  0  0  0  0  0
   15.1000   -0.1667    0.0000 C   0  0  0  0  0  0  0  0  0  0  0  0
  2  1  2  0  0  0  0
  3  1  1  0  0  0  0
  4  2  1  0  0  0  0
  5  3  2  0  0  0  0
  6  1  1  0  0  0  0
  7  2  1  0  0  0  0
  8  6  3  0  0  0  0
  9  5  1  0  0  0  0
 10 13  2  0  0  0  0
 11  9  2  0  0  0  0
 12 16  2  0  0  0  0
 13 14  1  0  0  0  0
 14 11  1  0  0  0  0
 15  7  1  0  0  0  0
 16 18  1  0  0  0  0
 17 24  2  0  0  0  0
 18 14  2  0  0  0  0
 19 10  1  0  0  0  0
 20 15  1  0  0  0  0
 21 15  2  0  0  0  0
 22 12  1  0  0  0  0
 23 20  2  0  0  0  0
 24 21  1  0  0  0  0
 25 17  1  0  0  0  0
 26 19  1  0  0  0  0
 27 22  1  0  0  0  0
 28 25  1  0  0  0  0
  4  5  1  0  0  0  0
 17 23  1  0  0  0  0
 10 12  1  0  0  0  0
M  END
>  <ID> (7994122)
7994122

>  <Supplier> (7994122)
ChemBridge

>  <clogP> (7994122)
4.100000000000000e+000

>  <RB> (7994122)
4

>  <tPSA> (7994122)
8.954000000000002e+001

>  <Hacc> (7994122)
6

>  <Hdon> (7994122)
1

>  <LogSw> (7994122)
-5.718000000000000e+000

>  <Group> (7994122)
2

>  <Core> (7994122)
261

$$$$
9069212
  -ISIS-  03310818292D

 23 25  0  0  0  0  0  0  0  0999 V2000
    6.0167    1.8958    0.0000 S   0  0  3  0  0  0  0  0  0  0  0  0
    5.2667    1.8958    0.0000 C   0  0  0  0  0  0  0  0  0  0  0  0
    6.2125    1.1708    0.0000 N   0  0  0  0  0  0  0  0  0  0  0  0
    2.6417    1.2458    0.0000 C   0  0  0  0  0  0  0  0  0  0  0  0
    3.0167    1.8958    0.0000 N   0  0  0  0  0  0  0  0  0  0  0  0
    4.8917    2.5458    0.0000 C   0  0  0  0  0  0  0  0  0  0  0  0
    3.7667    1.8958    0.0000 C   0  0  0  0  0  0  0  0  0  0  0  0
    4.1417    2.5458    0.0000 C   0  0  0  0  0  0  0  0  0  0  0  0
    6.9292    0.9833    0.0000 C   0  0  3  0  0  0  0  0  0  0  0  0
    6.7542    2.0333    0.0000 O   0  0  0  0  0  0  0  0  0  0  0  0
    5.9500    2.6458    0.0000 O   0  0  0  0  0  0  0  0  0  0  0  0
    7.4667    0.4500    0.0000 C   0  0  0  0  0  0  0  0  0  0  0  0
    7.6542    1.1708    0.0000 C   0  0  0  0  0  0  0  0  0  0  0  0
    3.0167    0.6000    0.0000 O   0  0  0  0  0  0  0  0  0  0  0  0
    1.8917    1.2458    0.0000 C   0  0  0  0  0  0  0  0  0  0  0  0
    4.8917    1.2458    0.0000 C   0  0  0  0  0  0  0  0  0  0  0  0
    4.1417    1.2458    0.0000 C   0  0  0  0  0  0  0  0  0  0  0  0
    3.7667    3.1958    0.0000 F   0  0  0  0  0  0  0  0  0  0  0  0
    1.5167    1.8958    0.0000 C   0  0  0  0  0  0  0  0  0  0  0  0
    1.5167    0.6000    0.0000 C   0  0  0  0  0  0  0  0  0  0  0  0
    0.7667    0.6000    0.0000 C   0  0  0  0  0  0  0  0  0  0  0  0
    0.7667    1.8958    0.0000 C   0  0  0  0  0  0  0  0  0  0  0  0
    0.3917    1.2458    0.0000 C   0  0  0  0  0  0  0  0  0  0  0  0
  2  1  1  0  0  0  0
  3  1  1  0  0  0  0
  4  5  1  0  0  0  0
  5  7  1  0  0  0  0
  6  2  1  0  0  0  0
  7 17  2  0  0  0  0
  8  6  2  0  0  0  0
  9  3  1  0  0  0  0
 10  1  2  0  0  0  0
 11  1  2  0  0  0  0
 12  9  1  0  0  0  0
 13  9  1  0  0  0  0
 14  4  2  0  0  0  0
 15  4  1  0  0  0  0
 16  2  2  0  0  0  0
 17 16  1  0  0  0  0
 18  8  1  0  0  0  0
 19 15  1  0  0  0  0
 20 15  2  0  0  0  0
 21 20  1  0  0  0  0
 22 19  2  0  0  0  0
 23 21  2  0  0  0  0
 12 13  1  0  0  0  0
  7  8  1  0  0  0  0
 23 22  1  0  0  0  0
M  END
>  <ID> (9069212)
9069212

>  <Supplier> (9069212)
ChemBridge

>  <clogP> (9069212)
1.977000000000000e+000

>  <RB> (9069212)
4

>  <tPSA> (9069212)
7.527000000000000e+001

>  <Hacc> (9069212)
4

>  <Hdon> (9069212)
2

>  <LogSw> (9069212)
-3.924000000000000e+000

>  <Group> (9069212)
2

>  <Core> (9069212)
234

$$$$
5334125
  -ISIS-  03310818222D

 17 17  0  0  0  0  0  0  0  0999 V2000
    2.5042   -1.1500    0.0000 C   0  0  0  0  0  0  0  0  0  0  0  0
    3.1542   -1.5167    0.0000 N   0  0  0  0  0  0  0  0  0  0  0  0
    4.4542   -1.5167    0.0000 C   0  0  0  0  0  0  0  0  0  0  0  0
    3.8042   -1.1500    0.0000 C   0  0  0  0  0  0  0  0  0  0  0  0
    2.5042   -0.4000    0.0000 O   0  0  0  0  0  0  0  0  0  0  0  0
    5.1042   -1.1500    0.0000 C   0  0  0  0  0  0  0  0  0  0  0  0
    1.8542   -1.5167    0.0000 C   0  0  3  0  0  0  0  0  0  0  0  0
    5.1042   -0.4000    0.0000 O   0  0  0  0  0  0  0  0  0  0  0  0
    4.4542   -2.2667    0.0000 C   0  0  0  0  0  0  0  0  0  0  0  0
    5.7542   -1.5167    0.0000 C   0  0  0  0  0  0  0  0  0  0  0  0
    1.2042   -1.1500    0.0000 C   0  0  0  0  0  0  0  0  0  0  0  0
    1.8542   -2.2667    0.0000 C   0  0  0  0  0  0  0  0  0  0  0  0
    5.7542   -0.0167    0.0000 C   0  0  0  0  0  0  0  0  0  0  0  0
    0.5542   -1.5167    0.0000 C   0  0  0  0  0  0  0  0  0  0  0  0
    1.2042   -2.6500    0.0000 C   0  0  0  0  0  0  0  0  0  0  0  0
    5.1042   -2.6500    0.0000 C   0  0  0  0  0  0  0  0  0  0  0  0
    5.7542   -2.2667    0.0000 C   0  0  0  0  0  0  0  0  0  0  0  0
  2  1  1  0  0  0  0
  3  4  1  0  0  0  0
  4  2  1  0  0  0  0
  5  1  2  0  0  0  0
  6  3  2  0  0  0  0
  7  1  1  0  0  0  0
  8  6  1  0  0  0  0
  9  3  1  0  0  0  0
 10  6  1  0  0  0  0
 11  7  1  0  0  0  0
 12  7  1  0  0  0  0
 13  8  1  0  0  0  0
 14 11  1  0  0  0  0
 15 12  1  0  0  0  0
 16  9  2  0  0  0  0
 17 16  1  0  0  0  0
 17 10  2  0  0  0  0
M  END
>  <ID> (5334125)
5334125

>  <Supplier> (5334125)
ChemBridge

>  <clogP> (5334125)
2.760000000000000e+000

>  <RB> (5334125)
3

>  <tPSA> (5334125)
3.833000000000000e+001

>  <Hacc> (5334125)
2

>  <Hdon> (5334125)
1

>  <LogSw> (5334125)
-3.274000000000000e+000

>  <Group> (5334125)
3

$$$$
6416115
  -ISIS-  03310818232D

 25 27  0  0  0  0  0  0  0  0999 V2000
   -1.0083    0.1958    0.0000 S   0  0  3  0  0  0  0  0  0  0  0  0
   -0.1833    0.1958    0.0000 N   0  0  3  0  0  0  0  0  0  0  0  0
   -1.8333    0.2083    0.0000 C   0  0  0  0  0  0  0  0  0  0  0  0
    1.4625    0.1958    0.0000 N   0  0  3  0  0  0  0  0  0  0  0  0
    2.2875    0.1958    0.0000 C   0  0  0  0  0  0  0  0  0  0  0  0
   -2.2458   -0.5000    0.0000 C   0  0  0  0  0  0  0  0  0  0  0  0
   -1.4125   -0.5167    0.0000 O   0  0  0  0  0  0  0  0  0  0  0  0
   -1.4208    0.9083    0.0000 O   0  0  0  0  0  0  0  0  0  0  0  0
    0.2292   -0.5167    0.0000 C   0  0  0  0  0  0  0  0  0  0  0  0
    0.2250    0.9083    0.0000 C   0  0  0  0  0  0  0  0  0  0  0  0
   -3.0708   -0.4917    0.0000 C   0  0  0  0  0  0  0  0  0  0  0  0
    1.0500    0.9083    0.0000 C   0  0  0  0  0  0  0  0  0  0  0  0
    1.0500   -0.5167    0.0000 C   0  0  0  0  0  0  0  0  0  0  0  0
   -3.4750    0.2250    0.0000 C   0  0  0  0  0  0  0  0  0  0  0  0
   -2.2333    0.9250    0.0000 C   0  0  0  0  0  0  0  0  0  0  0  0
    2.7000   -0.5167    0.0000 C   0  0  0  0  0  0  0  0  0  0  0  0
   -3.0583    0.9375    0.0000 C   0  0  0  0  0  0  0  0  0  0  0  0
   -4.3000    0.2458    0.0000 Cl  0  0  0  0  0  0  0  0  0  0  0  0
    2.2792   -1.2292    0.0000 O   0  0  0  0  0  0  0  0  0  0  0  0
    2.7000    0.9083    0.0000 C   0  0  0  0  0  0  0  0  0  0  0  0
   -3.4875   -1.2042    0.0000 C   0  0  0  0  0  0  0  0  0  0  0  0
    3.5167   -0.5167    0.0000 C   0  0  0  0  0  0  0  0  0  0  0  0
    2.6917   -1.9500    0.0000 C   0  0  0  0  0  0  0  0  0  0  0  0
    3.5167    0.9083    0.0000 C   0  0  0  0  0  0  0  0  0  0  0  0
    3.9375    0.1958    0.0000 C   0  0  0  0  0  0  0  0  0  0  0  0
  2  1  1  0  0  0  0
  3  1  1  0  0  0  0
  4 12  1  0  0  0  0
  5  4  1  0  0  0  0
  6  3  1  0  0  0  0
  7  1  2  0  0  0  0
  8  1  2  0  0  0  0
  9  2  1  0  0  0  0
 10  2  1  0  0  0  0
 11  6  2  0  0  0  0
 12 10  1  0  0  0  0
 13  9  1  0  0  0  0
 14 17  2  0  0  0  0
 15  3  2  0  0  0  0
 16  5  2  0  0  0  0
 17 15  1  0  0  0  0
 18 14  1  0  0  0  0
 19 16  1  0  0  0  0
 20  5  1  0  0  0  0
 21 11  1  0  0  0  0
 22 16  1  0  0  0  0
 23 19  1  0  0  0  0
 24 20  2  0  0  0  0
 25 24  1  0  0  0  0
 13  4  1  0  0  0  0
 14 11  1  0  0  0  0
 25 22  2  0  0  0  0
M  END
>  <ID> (6416115)
6416115

>  <Supplier> (6416115)
ChemBridge

>  <clogP> (6416115)
3.910000000000000e+000

>  <RB> (6416115)
2

>  <tPSA> (6416115)
4.985000000000000e+001

>  <Hacc> (6416115)
4

>  <Hdon> (6416115)
0

>  <LogSw> (6416115)
-5.316000000000000e+000

>  <Group> (6416115)
3

>  <Core> (6416115)
161

$$$$
5114344
  -ISIS-  03310818212D

 25 27  0  0  0  0  0  0  0  0999 V2000
   -1.5333   -0.6875    0.0000 C   0  0  0  0  0  0  0  0  0  0  0  0
   -1.5500   -0.0292    0.0000 N   0  0  3  0  0  0  0  0  0  0  0  0
   -0.8625   -1.0667    0.0000 C   0  0  0  0  0  0  0  0  0  0  0  0
   -2.1458    0.3000    0.0000 C   0  0  0  0  0  0  0  0  0  0  0  0
   -0.9958    0.3458    0.0000 C   0  0  0  0  0  0  0  0  0  0  0  0
   -2.1000   -1.0375    0.0000 O   0  0  0  0  0  0  0  0  0  0  0  0
   -0.8625   -1.7167    0.0000 C   0  0  0  0  0  0  0  0  0  0  0  0
   -0.3000   -0.7375    0.0000 C   0  0  0  0  0  0  0  0  0  0  0  0
   -2.1625    0.9708    0.0000 C   0  0  0  0  0  0  0  0  0  0  0  0
   -2.7125   -0.0542    0.0000 C   0  0  0  0  0  0  0  0  0  0  0  0
   -1.0125    1.0000    0.0000 C   0  0  0  0  0  0  0  0  0  0  0  0
    0.2792   -1.7167    0.0000 C   0  0  0  0  0  0  0  0  0  0  0  0
   -1.0333    2.3208    0.0000 C   0  0  0  0  0  0  0  0  0  0  0  0
    0.2792   -1.0667    0.0000 C   0  0  0  0  0  0  0  0  0  0  0  0
   -0.2125   -2.0500    0.0000 C   0  0  0  0  0  0  0  0  0  0  0  0
   -3.2708    0.2708    0.0000 C   0  0  0  0  0  0  0  0  0  0  0  0
   -2.7500    1.2833    0.0000 C   0  0  0  0  0  0  0  0  0  0  0  0
   -3.3125    0.9458    0.0000 C   0  0  0  0  0  0  0  0  0  0  0  0
   -1.0333    3.0000    0.0000 F   0  0  0  0  0  0  0  0  0  0  0  0
    1.0875   -2.1667    0.0000 F   0  0  0  0  0  0  0  0  0  0  0  0
   -1.5833    1.3125    0.0000 C   0  0  0  0  0  0  0  0  0  0  0  0
   -0.4333    1.3458    0.0000 C   0  0  0  0  0  0  0  0  0  0  0  0
   -1.6000    1.9708    0.0000 C   0  0  0  0  0  0  0  0  0  0  0  0
   -0.4500    2.0000    0.0000 C   0  0  0  0  0  0  0  0  0  0  0  0
   -3.9958    1.2708    0.0000 C   0  0  0  0  0  0  0  0  0  0  0  0
  2  1  1  0  0  0  0
  3  1  1  0  0  0  0
  4  2  1  0  0  0  0
  5  2  1  0  0  0  0
  6  1  2  0  0  0  0
  7  3  1  0  0  0  0
  8  3  2  0  0  0  0
  9  4  2  0  0  0  0
 10  4  1  0  0  0  0
 11  5  1  0  0  0  0
 12 14  2  0  0  0  0
 13 24  1  0  0  0  0
 14  8  1  0  0  0  0
 15  7  2  0  0  0  0
 16 10  2  0  0  0  0
 17  9  1  0  0  0  0
 18 16  1  0  0  0  0
 19 13  1  0  0  0  0
 20 12  1  0  0  0  0
 21 11  2  0  0  0  0
 22 11  1  0  0  0  0
 23 21  1  0  0  0  0
 24 22  2  0  0  0  0
 25 18  1  0  0  0  0
 15 12  1  0  0  0  0
 13 23  2  0  0  0  0
 18 17  2  0  0  0  0
M  END
>  <ID> (5114344)
5114344

>  <Supplier> (5114344)
ChemBridge

>  <clogP> (5114344)
5.890000000000000e+000

>  <RB> (5114344)
4

>  <tPSA> (5114344)
2.031000000000000e+001

>  <Hacc> (5114344)
1

>  <Hdon> (5114344)
0

>  <LogSw> (5114344)
-6.690000000000000e+000

>  <Group> (5114344)
1

>  <Core> (5114344)
511

$$$$
5114341
  -ISIS-  03310818212D

 30 33  0  0  0  0  0  0  0  0999 V2000
   -1.5500   -0.0292    0.0000 N   0  0  3  0  0  0  0  0  0  0  0  0
   -1.5333   -0.6875    0.0000 C   0  0  0  0  0  0  0  0  0  0  0  0
   -2.1458    0.3000    0.0000 C   0  0  0  0  0  0  0  0  0  0  0  0
   -0.9958    0.3458    0.0000 C   0  0  0  0  0  0  0  0  0  0  0  0
    1.8000   -1.2292    0.0000 C   0  0  0  0  0  0  0  0  0  0  0  0
   -0.8833   -1.0667    0.0000 C   0  0  0  0  0  0  0  0  0  0  0  0
   -2.1000   -1.0375    0.0000 O   0  0  0  0  0  0  0  0  0  0  0  0
    1.2167   -0.9000    0.0000 C   0  0  0  0  0  0  0  0  0  0  0  0
    1.8000   -1.8875    0.0000 C   0  0  0  0  0  0  0  0  0  0  0  0
   -2.1625    0.9708    0.0000 C   0  0  0  0  0  0  0  0  0  0  0  0
   -2.7125   -0.0542    0.0000 C   0  0  0  0  0  0  0  0  0  0  0  0
   -0.1458   -0.7375    0.0000 O   0  0  0  0  0  0  0  0  0  0  0  0
    1.3042   -2.2042    0.0000 C   0  0  0  0  0  0  0  0  0  0  0  0
    0.6542   -1.2292    0.0000 C   0  0  0  0  0  0  0  0  0  0  0  0
   -1.0125    1.0000    0.0000 C   0  0  0  0  0  0  0  0  0  0  0  0
   -1.0333    2.3208    0.0000 C   0  0  0  0  0  0  0  0  0  0  0  0
    0.6542   -1.8875    0.0000 C   0  0  0  0  0  0  0  0  0  0  0  0
   -2.7500    1.2833    0.0000 C   0  0  0  0  0  0  0  0  0  0  0  0
   -3.2708    0.2708    0.0000 C   0  0  0  0  0  0  0  0  0  0  0  0
   -3.3125    0.9458    0.0000 C   0  0  0  0  0  0  0  0  0  0  0  0
   -1.0333    3.0000    0.0000 F   0  0  0  0  0  0  0  0  0  0  0  0
   -1.5833    1.3125    0.0000 C   0  0  0  0  0  0  0  0  0  0  0  0
   -0.4333    1.3458    0.0000 C   0  0  0  0  0  0  0  0  0  0  0  0
   -1.6000    1.9708    0.0000 C   0  0  0  0  0  0  0  0  0  0  0  0
   -0.4500    2.0000    0.0000 C   0  0  0  0  0  0  0  0  0  0  0  0
    2.3792   -0.8667    0.0000 C   0  0  0  0  0  0  0  0  0  0  0  0
    2.3792   -2.2500    0.0000 C   0  0  0  0  0  0  0  0  0  0  0  0
   -3.9958    1.2708    0.0000 C   0  0  0  0  0  0  0  0  0  0  0  0
    2.9792   -1.2042    0.0000 C   0  0  0  0  0  0  0  0  0  0  0  0
    2.9792   -1.9000    0.0000 C   0  0  0  0  0  0  0  0  0  0  0  0
  2  1  1  0  0  0  0
  3  1  1  0  0  0  0
  4  1  1  0  0  0  0
  5  8  1  0  0  0  0
  6  2  1  0  0  0  0
  7  2  2  0  0  0  0
  8 14  2  0  0  0  0
  9 13  1  0  0  0  0
 10  3  2  0  0  0  0
 11  3  1  0  0  0  0
 12  6  1  0  0  0  0
 13 17  2  0  0  0  0
 14 12  1  0  0  0  0
 15  4  1  0  0  0  0
 16 25  1  0  0  0  0
 17 14  1  0  0  0  0
 18 10  1  0  0  0  0
 19 11  2  0  0  0  0
 20 19  1  0  0  0  0
 21 16  1  0  0  0  0
 22 15  2  0  0  0  0
 23 15  1  0  0  0  0
 24 22  1  0  0  0  0
 25 23  2  0  0  0  0
 26  5  1  0  0  0  0
 27  9  1  0  0  0  0
 28 20  1  0  0  0  0
 29 26  2  0  0  0  0
 30 27  2  0  0  0  0
 24 16  2  0  0  0  0
 20 18  2  0  0  0  0
  9  5  2  0  0  0  0
 30 29  1  0  0  0  0
M  END
>  <ID> (5114341)
5114341

>  <Supplier> (5114341)
ChemBridge

>  <clogP> (5114341)
6.400000000000000e+000

>  <RB> (5114341)
6

>  <tPSA> (5114341)
2.954000000000000e+001

>  <Hacc> (5114341)
2

>  <Hdon> (5114341)
0

>  <LogSw> (5114341)
-7.578000000000000e+000

>  <Group> (5114341)
3

>  <Core> (5114341)
315

$$$$
5553422
  -ISIS-  03310818222D

 22 23  0  0  0  0  0  0  0  0999 V2000
   -0.0125    0.0625    0.0000 C   0  0  0  0  0  0  0  0  0  0  0  0
    2.7792   -1.5542    0.0000 C   0  0  0  0  0  0  0  0  0  0  0  0
   -1.4208    0.8708    0.0000 N   0  0  0  0  0  0  0  0  0  0  0  0
    3.7167   -1.5542    0.0000 C   0  0  0  0  0  0  0  0  0  0  0  0
   -2.8208    0.0625    0.0000 C   0  0  0  0  0  0  0  0  0  0  0  0
    2.3042   -0.7500    0.0000 C   0  0  0  0  0  0  0  0  0  0  0  0
   -0.4833    0.8708    0.0000 N   0  0  0  0  0  0  0  0  0  0  0  0
    1.3792   -0.7500    0.0000 O   0  0  0  0  0  0  0  0  0  0  0  0
   -0.4833   -0.7500    0.0000 O   0  0  0  0  0  0  0  0  0  0  0  0
   -3.2958   -0.7500    0.0000 C   0  0  0  0  0  0  0  0  0  0  0  0
   -1.8958    0.0625    0.0000 C   0  0  0  0  0  0  0  0  0  0  0  0
    0.9167    0.0625    0.0000 C   0  0  0  0  0  0  0  0  0  0  0  0
    2.7792    0.0625    0.0000 C   0  0  0  0  0  0  0  0  0  0  0  0
    4.1875   -0.7500    0.0000 C   0  0  0  0  0  0  0  0  0  0  0  0
    2.3042   -2.3667    0.0000 Cl  0  0  0  0  0  0  0  0  0  0  0  0
   -2.8208   -1.5542    0.0000 Br  0  0  0  0  0  0  0  0  0  0  0  0
    3.7167    0.0625    0.0000 C   0  0  0  0  0  0  0  0  0  0  0  0
    5.1167   -0.7500    0.0000 Cl  0  0  0  0  0  0  0  0  0  0  0  0
   -3.2958    0.8708    0.0000 C   0  0  0  0  0  0  0  0  0  0  0  0
   -4.2333   -0.7500    0.0000 C   0  0  0  0  0  0  0  0  0  0  0  0
   -4.2333    0.8708    0.0000 C   0  0  0  0  0  0  0  0  0  0  0  0
   -4.7083    0.0625    0.0000 C   0  0  0  0  0  0  0  0  0  0  0  0
  2  6  2  0  0  0  0
  3  7  1  0  0  0  0
  4  2  1  0  0  0  0
  5 11  1  0  0  0  0
  6  8  1  0  0  0  0
  7  1  1  0  0  0  0
  8 12  1  0  0  0  0
  9  1  2  0  0  0  0
 10  5  1  0  0  0  0
 11  3  2  0  0  0  0
 12  1  1  0  0  0  0
 13  6  1  0  0  0  0
 14 17  1  0  0  0  0
 15  2  1  0  0  0  0
 16 10  1  0  0  0  0
 17 13  2  0  0  0  0
 18 14  1  0  0  0  0
 19  5  2  0  0  0  0
 20 10  2  0  0  0  0
 21 19  1  0  0  0  0
 22 21  2  0  0  0  0
 14  4  2  0  0  0  0
 22 20  1  0  0  0  0
M  END
>  <ID> (5553422)
5553422

>  <Supplier> (5553422)
ChemBridge

>  <clogP> (5553422)
4.920000000000000e+000

>  <RB> (5553422)
5

>  <tPSA> (5553422)
5.069000000000000e+001

>  <Hacc> (5553422)
3

>  <Hdon> (5553422)
1

>  <LogSw> (5553422)
-6.333000000000000e+000

>  <Group> (5553422)
1

>  <Core> (5553422)
315

$$$$
6646330
  -ISIS-  03310818242D

 19 21  0  0  0  0  0  0  0  0999 V2000
   -2.1333    0.2833    0.0000 C   0  0  0  0  0  0  0  0  0  0  0  0
   -2.6125    0.8208    0.0000 N   0  0  0  0  0  0  0  0  0  0  0  0
   -2.4958   -0.3375    0.0000 S   0  0  0  0  0  0  0  0  0  0  0  0
   -1.4125    0.2833    0.0000 C   0  0  0  0  0  0  0  0  0  0  0  0
   -1.0500   -0.3375    0.0000 N   0  0  0  0  0  0  0  0  0  0  0  0
   -3.2500    0.5458    0.0000 C   0  0  0  0  0  0  0  0  0  0  0  0
   -3.1958   -0.1792    0.0000 C   0  0  0  0  0  0  0  0  0  0  0  0
   -0.3333   -0.3375    0.0000 C   0  0  0  0  0  0  0  0  0  0  0  0
   -1.0500    0.9208    0.0000 S   0  0  0  0  0  0  0  0  0  0  0  0
    0.0500   -0.9542    0.0000 C   0  0  0  0  0  0  0  0  0  0  0  0
   -0.2833   -1.5875    0.0000 Cl  0  0  0  0  0  0  0  0  0  0  0  0
   -3.9000    0.8458    0.0000 C   0  0  0  0  0  0  0  0  0  0  0  0
   -3.7833   -0.5875    0.0000 C   0  0  0  0  0  0  0  0  0  0  0  0
    0.0500    0.3000    0.0000 C   0  0  0  0  0  0  0  0  0  0  0  0
    0.7667   -0.9375    0.0000 C   0  0  0  0  0  0  0  0  0  0  0  0
   -4.4958    0.4458    0.0000 C   0  0  0  0  0  0  0  0  0  0  0  0
   -4.4333   -0.2792    0.0000 C   0  0  0  0  0  0  0  0  0  0  0  0
    0.7667    0.3000    0.0000 C   0  0  0  0  0  0  0  0  0  0  0  0
    1.1292   -0.3167    0.0000 C   0  0  0  0  0  0  0  0  0  0  0  0
  2  1  2  0  0  0  0
  3  1  1  0  0  0  0
  4  1  1  0  0  0  0
  5  4  1  0  0  0  0
  6  2  1  0  0  0  0
  7  3  1  0  0  0  0
  8  5  1  0  0  0  0
  9  4  2  0  0  0  0
 10  8  2  0  0  0  0
 11 10  1  0  0  0  0
 12  6  1  0  0  0  0
 13  7  1  0  0  0  0
 14  8  1  0  0  0  0
 15 10  1  0  0  0  0
 16 12  2  0  0  0  0
 17 13  2  0  0  0  0
 18 14  2  0  0  0  0
 19 18  1  0  0  0  0
  7  6  2  0  0  0  0
 17 16  1  0  0  0  0
 15 19  2  0  0  0  0
M  END
>  <ID> (6646330)
6646330

>  <Supplier> (6646330)
ChemBridge

>  <clogP> (6646330)
4.280000000000000e+000

>  <RB> (6646330)
2

>  <tPSA> (6646330)
2.492000000000000e+001

>  <Hacc> (6646330)
1

>  <Hdon> (6646330)
1

>  <LogSw> (6646330)
-5.078000000000000e+000

>  <Group> (6646330)
3

$$$$
9133495
  -ISIS-  03310818292D

 26 27  0  0  0  0  0  0  0  0999 V2000
    6.1750    3.5208    0.0000 C   0  0  0  0  0  0  0  0  0  0  0  0
    6.8542    3.2125    0.0000 C   0  0  0  0  0  0  0  0  0  0  0  0
    6.2542    4.2542    0.0000 S   0  0  0  0  0  0  0  0  0  0  0  0
    7.3625    3.7708    0.0000 C   0  0  0  0  0  0  0  0  0  0  0  0
    2.2792    3.5208    0.0000 N   0  0  0  0  0  0  0  0  0  0  0  0
    2.9250    3.1458    0.0000 C   0  0  0  0  0  0  0  0  0  0  0  0
    6.9875    4.4042    0.0000 C   0  0  0  0  0  0  0  0  0  0  0  0
    2.9250    2.3958    0.0000 N   0  0  0  0  0  0  0  0  0  0  0  0
    1.6292    3.1458    0.0000 C   0  0  0  0  0  0  0  0  0  0  0  0
    5.5250    3.1458    0.0000 N   0  0  0  0  0  0  0  0  0  0  0  0
    1.6292    2.3958    0.0000 C   0  0  0  0  0  0  0  0  0  0  0  0
    7.0167    2.4833    0.0000 C   0  0  0  0  0  0  0  0  0  0  0  0
    2.2792    2.0208    0.0000 C   0  0  0  0  0  0  0  0  0  0  0  0
    4.8750    3.5208    0.0000 C   0  0  0  0  0  0  0  0  0  0  0  0
    3.5750    3.5208    0.0000 S   0  0  0  0  0  0  0  0  0  0  0  0
    0.9792    3.5208    0.0000 O   0  0  0  0  0  0  0  0  0  0  0  0
    6.4542    1.9750    0.0000 O   0  0  0  0  0  0  0  0  0  0  0  0
    4.8750    4.2625    0.0000 O   0  0  0  0  0  0  0  0  0  0  0  0
    4.2250    3.1458    0.0000 C   0  0  0  0  0  0  0  0  0  0  0  0
    7.7292    2.2458    0.0000 O   0  0  0  0  0  0  0  0  0  0  0  0
    8.1042    3.6958    0.0000 C   0  0  0  0  0  0  0  0  0  0  0  0
    7.2917    5.0917    0.0000 C   0  0  0  0  0  0  0  0  0  0  0  0
    2.2792    1.2708    0.0000 C   0  0  0  0  0  0  0  0  0  0  0  0
    7.8792    1.5125    0.0000 C   0  0  0  0  0  0  0  0  0  0  0  0
    1.6292    0.8958    0.0000 C   0  0  0  0  0  0  0  0  0  0  0  0
    8.6000    1.2833    0.0000 C   0  0  0  0  0  0  0  0  0  0  0  0
  2  1  2  0  0  0  0
  3  1  1  0  0  0  0
  4  2  1  0  0  0  0
  5  6  1  0  0  0  0
  6 15  1  0  0  0  0
  7  3  1  0  0  0  0
  8  6  2  0  0  0  0
  9  5  1  0  0  0  0
 10  1  1  0  0  0  0
 11 13  2  0  0  0  0
 12  2  1  0  0  0  0
 13  8  1  0  0  0  0
 14 10  1  0  0  0  0
 15 19  1  0  0  0  0
 16  9  2  0  0  0  0
 17 12  2  0  0  0  0
 18 14  2  0  0  0  0
 19 14  1  0  0  0  0
 20 12  1  0  0  0  0
 21  4  1  0  0  0  0
 22  7  1  0  0  0  0
 23 13  1  0  0  0  0
 24 20  1  0  0  0  0
 25 23  1  0  0  0  0
 26 24  1  0  0  0  0
  7  4  2  0  0  0  0
 11  9  1  0  0  0  0
M  END
>  <ID> (9133495)
9133495

>  <Supplier> (9133495)
ChemBridge

>  <clogP> (9133495)
3.100000000000000e+000

>  <RB> (9133495)
5

>  <tPSA> (9133495)
1.011500000000000e+002

>  <Hacc> (9133495)
5

>  <Hdon> (9133495)
2

>  <LogSw> (9133495)
-4.731000000000003e+000

>  <Group> (9133495)
2

$$$$
9133496
  -ISIS-  03310818292D

 21 23  0  0  0  0  0  0  0  0999 V2000
    4.4500    1.6708    0.0000 N   0  0  0  0  0  0  0  0  0  0  0  0
    5.1292    1.9750    0.0000 N   0  0  3  0  0  0  0  0  0  0  0  0
    5.0542    2.7250    0.0000 C   0  0  0  0  0  0  0  0  0  0  0  0
    4.3167    2.8833    0.0000 C   0  0  0  0  0  0  0  0  0  0  0  0
    3.9417    2.2333    0.0000 C   0  0  0  0  0  0  0  0  0  0  0  0
    5.7792    1.6000    0.0000 C   0  0  0  0  0  0  0  0  0  0  0  0
    3.2000    2.1500    0.0000 C   0  0  0  0  0  0  0  0  0  0  0  0
    2.7542    2.7583    0.0000 C   0  0  0  0  0  0  0  0  0  0  0  0
    5.6125    3.2333    0.0000 O   0  0  0  0  0  0  0  0  0  0  0  0
    5.7792    0.8500    0.0000 C   0  0  0  0  0  0  0  0  0  0  0  0
    6.4292    1.9750    0.0000 C   0  0  0  0  0  0  0  0  0  0  0  0
    7.0792    0.8500    0.0000 C   0  0  0  0  0  0  0  0  0  0  0  0
    2.0042    2.6833    0.0000 C   0  0  0  0  0  0  0  0  0  0  0  0
    6.4292    0.4750    0.0000 C   0  0  0  0  0  0  0  0  0  0  0  0
    7.0792    1.6000    0.0000 C   0  0  0  0  0  0  0  0  0  0  0  0
    7.7292    0.4750    0.0000 F   0  0  0  0  0  0  0  0  0  0  0  0
    1.5750    3.2958    0.0000 O   0  0  0  0  0  0  0  0  0  0  0  0
    2.8917    1.4708    0.0000 C   0  0  0  0  0  0  0  0  0  0  0  0
    2.1500    1.3875    0.0000 C   0  0  0  0  0  0  0  0  0  0  0  0
    1.7042    1.9958    0.0000 C   0  0  0  0  0  0  0  0  0  0  0  0
    0.8292    3.2083    0.0000 C   0  0  0  0  0  0  0  0  0  0  0  0
  2  1  1  0  0  0  0
  3  2  1  0  0  0  0
  4  5  1  0  0  0  0
  5  1  2  0  0  0  0
  6  2  1  0  0  0  0
  7  5  1  0  0  0  0
  8  7  1  0  0  0  0
  9  3  1  0  0  0  0
 10  6  2  0  0  0  0
 11  6  1  0  0  0  0
 12 15  1  0  0  0  0
 13  8  2  0  0  0  0
 14 10  1  0  0  0  0
 15 11  2  0  0  0  0
 16 12  1  0  0  0  0
 17 13  1  0  0  0  0
 18  7  2  0  0  0  0
 19 18  1  0  0  0  0
 20 19  2  0  0  0  0
 21 17  1  0  0  0  0
  4  3  2  0  0  0  0
 12 14  2  0  0  0  0
 20 13  1  0  0  0  0
M  END
>  <ID> (9133496)
9133496

>  <Supplier> (9133496)
ChemBridge

>  <clogP> (9133496)
4.359000000000000e+000

>  <RB> (9133496)
2

>  <tPSA> (9133496)
4.728000000000000e+001

>  <Hacc> (9133496)
3

>  <Hdon> (9133496)
1

>  <LogSw> (9133496)
-4.996000000000000e+000

>  <Group> (9133496)
2

$$$$
7933378
  -ISIS-  03310818272D

 20 21  0  0  0  0  0  0  0  0999 V2000
    5.2292    2.9833    0.0000 C   0  0  3  0  0  0  0  0  0  0  0  0
    2.6042    2.3333    0.0000 C   0  0  0  0  0  0  0  0  0  0  0  0
    2.9792    1.6750    0.0000 N   0  0  0  0  0  0  0  0  0  0  0  0
    3.7292    1.6750    0.0000 C   0  0  0  0  0  0  0  0  0  0  0  0
    4.8542    2.3333    0.0000 C   0  0  0  0  0  0  0  0  0  0  0  0
    4.1042    2.3333    0.0000 C   0  0  0  0  0  0  0  0  0  0  0  0
    4.1042    1.0250    0.0000 C   0  0  0  0  0  0  0  0  0  0  0  0
    2.9792    2.9833    0.0000 O   0  0  0  0  0  0  0  0  0  0  0  0
    5.2292    1.6750    0.0000 C   0  0  0  0  0  0  0  0  0  0  0  0
    1.8542    2.3333    0.0000 C   0  0  3  0  0  0  0  0  0  0  0  0
    4.8542    1.0250    0.0000 C   0  0  0  0  0  0  0  0  0  0  0  0
    5.9500    2.7833    0.0000 F   0  0  0  0  0  0  0  0  0  0  0  0
    5.4792    3.6833    0.0000 F   0  0  0  0  0  0  0  0  0  0  0  0
    4.5417    3.2958    0.0000 F   0  0  0  0  0  0  0  0  0  0  0  0
    3.7292    0.3750    0.0000 F   0  0  0  0  0  0  0  0  0  0  0  0
    1.4792    2.9833    0.0000 C   0  0  0  0  0  0  0  0  0  0  0  0
    1.4792    1.6750    0.0000 C   0  0  0  0  0  0  0  0  0  0  0  0
    0.7292    1.6750    0.0000 C   0  0  0  0  0  0  0  0  0  0  0  0
    0.7292    2.9833    0.0000 C   0  0  0  0  0  0  0  0  0  0  0  0
    0.3542    2.3333    0.0000 C   0  0  0  0  0  0  0  0  0  0  0  0
  2  3  1  0  0  0  0
  3  4  1  0  0  0  0
  4  6  1  0  0  0  0
  5  1  1  0  0  0  0
  6  5  2  0  0  0  0
  7 11  1  0  0  0  0
  8  2  2  0  0  0  0
  9  5  1  0  0  0  0
 10  2  1  0  0  0  0
 11  9  2  0  0  0  0
 12  1  1  0  0  0  0
 13  1  1  0  0  0  0
 14  1  1  0  0  0  0
 15  7  1  0  0  0  0
 16 10  1  0  0  0  0
 17 10  1  0  0  0  0
 18 17  1  0  0  0  0
 19 16  1  0  0  0  0
 20 18  1  0  0  0  0
  7  4  2  0  0  0  0
 19 20  1  0  0  0  0
M  END
>  <ID> (7933378)
7933378

>  <Supplier> (7933378)
ChemBridge

>  <clogP> (7933378)
4.159000000000000e+000

>  <RB> (7933378)
2

>  <tPSA> (7933378)
2.910000000000000e+001

>  <Hacc> (7933378)
1

>  <Hdon> (7933378)
1

>  <LogSw> (7933378)
-4.861999999999998e+000

>  <Group> (7933378)
1

$$$$
6056515
  -ISIS-  03310818232D

 16 17  0  0  0  0  0  0  0  0999 V2000
    4.2875   -0.9000    0.0000 N   0  0  3  0  0  0  0  0  0  0  0  0
    3.7292   -1.5250    0.0000 C   0  0  0  0  0  0  0  0  0  0  0  0
    3.0667   -0.3667    0.0000 C   0  0  0  0  0  0  0  0  0  0  0  0
    3.8750   -0.1917    0.0000 C   0  0  0  0  0  0  0  0  0  0  0  0
    2.9750   -1.1917    0.0000 S   0  0  0  0  0  0  0  0  0  0  0  0
    2.4417    0.1833    0.0000 C   0  0  0  0  0  0  0  0  0  0  0  0
    1.6667   -0.0667    0.0000 C   0  0  0  0  0  0  0  0  0  0  0  0
    0.3250   -0.0667    0.0000 C   0  0  0  0  0  0  0  0  0  0  0  0
    1.0000    0.4125    0.0000 O   0  0  0  0  0  0  0  0  0  0  0  0
    3.9042   -2.3375    0.0000 N   0  0  0  0  0  0  0  0  0  0  0  0
    0.5792   -0.8625    0.0000 C   0  0  0  0  0  0  0  0  0  0  0  0
    1.4125   -0.8625    0.0000 C   0  0  0  0  0  0  0  0  0  0  0  0
    4.2042    0.5625    0.0000 O   0  0  0  0  0  0  0  0  0  0  0  0
    5.1042   -0.9792    0.0000 C   0  0  0  0  0  0  0  0  0  0  0  0
   -0.4583    0.1833    0.0000 I   0  0  0  0  0  0  0  0  0  0  0  0
    3.2875   -2.8917    0.0000 C   0  0  0  0  0  0  0  0  0  0  0  0
  2  1  1  0  0  0  0
  3  4  1  0  0  0  0
  4  1  1  0  0  0  0
  5  2  1  0  0  0  0
  6  3  2  0  0  0  0
  7  6  1  0  0  0  0
  8  9  1  0  0  0  0
  9  7  1  0  0  0  0
 10  2  2  0  0  0  0
 11 12  1  0  0  0  0
 12  7  2  0  0  0  0
 13  4  2  0  0  0  0
 14  1  1  0  0  0  0
 15  8  1  0  0  0  0
 16 10  1  0  0  0  0
  5  3  1  0  0  0  0
 11  8  2  0  0  0  0
M  END
>  <ID> (6056515)
6056515

>  <Supplier> (6056515)
ChemBridge

>  <clogP> (6056515)
2.800000000000000e+000

>  <RB> (6056515)
1

>  <tPSA> (6056515)
4.581000000000000e+001

>  <Hacc> (6056515)
3

>  <Hdon> (6056515)
0

>  <LogSw> (6056515)
-4.130000000000000e+000

>  <Group> (6056515)
3

>  <Core> (6056515)
241

$$$$
7933371
  -ISIS-  03310818272D

 35 39  0  0  0  0  0  0  0  0999 V2000
   11.2125   -0.0917    0.0000 C   0  0  0  0  0  0  0  0  0  0  0  0
    6.0167    2.1583    0.0000 N   0  3  0  0  0  0  0  0  0  0  0  0
    6.6625    1.7833    0.0000 C   0  0  0  0  0  0  0  0  0  0  0  0
    6.6625    1.0333    0.0000 C   0  0  0  0  0  0  0  0  0  0  0  0
   10.5625   -0.4667    0.0000 C   0  0  0  0  0  0  0  0  0  0  0  0
   11.8917   -0.4000    0.0000 O   0  0  0  0  0  0  0  0  0  0  0  0
   11.2875    0.6500    0.0000 C   0  0  0  0  0  0  0  0  0  0  0  0
    9.9125   -0.0917    0.0000 N   0  0  3  0  0  0  0  0  0  0  0  0
    8.6125    0.6583    0.0000 N   0  0  3  0  0  0  0  0  0  0  0  0
    6.0167    0.6583    0.0000 N   0  0  0  0  0  0  0  0  0  0  0  0
    7.3125    0.6583    0.0000 C   0  0  0  0  0  0  0  0  0  0  0  0
    7.9625    1.0333    0.0000 C   0  0  0  0  0  0  0  0  0  0  0  0
   12.4000    0.1583    0.0000 C   0  0  0  0  0  0  0  0  0  0  0  0
   12.0250    0.8083    0.0000 C   0  0  0  0  0  0  0  0  0  0  0  0
    7.3125    2.1583    0.0000 C   0  0  0  0  0  0  0  0  0  0  0  0
    6.0167    2.9083    0.0000 O   0  5  0  0  0  0  0  0  0  0  0  0
    5.5542    1.8958    0.0000 O   0  0  0  0  0  0  0  0  0  0  0  0
    6.1417   -0.0792    0.0000 C   0  0  3  0  0  0  0  0  0  0  0  0
    9.2625   -0.4667    0.0000 C   0  0  0  0  0  0  0  0  0  0  0  0
    9.9125    0.6583    0.0000 C   0  0  0  0  0  0  0  0  0  0  0  0
   10.5625   -1.2167    0.0000 O   0  0  0  0  0  0  0  0  0  0  0  0
    9.2625    1.0333    0.0000 C   0  0  0  0  0  0  0  0  0  0  0  0
    8.6125   -0.0917    0.0000 C   0  0  0  0  0  0  0  0  0  0  0  0
    7.9625    1.7833    0.0000 C   0  0  0  0  0  0  0  0  0  0  0  0
    5.5667   -0.5667    0.0000 C   0  0  0  0  0  0  0  0  0  0  0  0
   13.1500    0.1583    0.0000 C   0  0  0  0  0  0  0  0  0  0  0  0
   12.4000    1.4583    0.0000 C   0  0  0  0  0  0  0  0  0  0  0  0
    6.8500   -0.3417    0.0000 C   0  0  0  0  0  0  0  0  0  0  0  0
    5.7000   -1.3042    0.0000 C   0  0  0  0  0  0  0  0  0  0  0  0
    4.8667   -0.3042    0.0000 C   0  0  0  0  0  0  0  0  0  0  0  0
   13.5250    0.8083    0.0000 C   0  0  0  0  0  0  0  0  0  0  0  0
   13.1500    1.4583    0.0000 C   0  0  0  0  0  0  0  0  0  0  0  0
    4.2917   -0.7917    0.0000 C   0  0  0  0  0  0  0  0  0  0  0  0
    5.1250   -1.7875    0.0000 C   0  0  0  0  0  0  0  0  0  0  0  0
    4.4167   -1.5292    0.0000 C   0  0  0  0  0  0  0  0  0  0  0  0
  2  3  1  0  0  0  0
  3 15  1  0  0  0  0
  4 11  1  0  0  0  0
  5  1  1  0  0  0  0
  6  1  1  0  0  0  0
  7  1  2  0  0  0  0
  8  5  1  0  0  0  0
  9 22  1  0  0  0  0
 10  4  1  0  0  0  0
 11 12  2  0  0  0  0
 12  9  1  0  0  0  0
 13  6  1  0  0  0  0
 14  7  1  0  0  0  0
 15 24  2  0  0  0  0
 16  2  1  0  0  0  0
 17  2  2  0  0  0  0
 18 10  1  0  0  0  0
 19  8  1  0  0  0  0
 20  8  1  0  0  0  0
 21  5  2  0  0  0  0
 22 20  1  0  0  0  0
 23 19  1  0  0  0  0
 24 12  1  0  0  0  0
 25 18  1  0  0  0  0
 26 13  1  0  0  0  0
 27 14  1  0  0  0  0
 28 18  1  0  0  0  0
 29 25  2  0  0  0  0
 30 25  1  0  0  0  0
 31 26  2  0  0  0  0
 32 27  2  0  0  0  0
 33 30  2  0  0  0  0
 34 29  1  0  0  0  0
 35 33  1  0  0  0  0
 14 13  2  0  0  0  0
 31 32  1  0  0  0  0
 23  9  1  0  0  0  0
  4  3  2  0  0  0  0
 34 35  2  0  0  0  0
M  CHG  2   2   1  16  -1
M  END
>  <ID> (7933371)
7933371

>  <Supplier> (7933371)
ChemBridge

>  <clogP> (7933371)
4.413000000000000e+000

>  <RB> (7933371)
5

>  <tPSA> (7933371)
9.186000000000000e+001

>  <Hacc> (7933371)
4

>  <Hdon> (7933371)
1

>  <LogSw> (7933371)
-6.398000000000000e+000

>  <Group> (7933371)
1

>  <Core> (7933371)
158

$$$$
9133498
  -ISIS-  03310818292D

 17 18  0  0  0  0  0  0  0  0999 V2000
    2.5917    1.9333    0.0000 C   0  0  0  0  0  0  0  0  0  0  0  0
    1.9417    1.5583    0.0000 N   0  0  3  0  0  0  0  0  0  0  0  0
    5.1917    0.4333    0.0000 C   0  0  0  0  0  0  0  0  0  0  0  0
    3.2417    1.5583    0.0000 C   0  0  0  0  0  0  0  0  0  0  0  0
    4.5417    0.8083    0.0000 C   0  0  0  0  0  0  0  0  0  0  0  0
    2.5917    2.6833    0.0000 O   0  0  0  0  0  0  0  0  0  0  0  0
    5.1917   -0.3167    0.0000 O   0  0  0  0  0  0  0  0  0  0  0  0
    3.8917    1.9333    0.0000 C   0  0  0  0  0  0  0  0  0  0  0  0
    3.2417    0.8083    0.0000 C   0  0  0  0  0  0  0  0  0  0  0  0
    3.8917    0.4333    0.0000 C   0  0  0  0  0  0  0  0  0  0  0  0
    4.5417    1.5583    0.0000 C   0  0  0  0  0  0  0  0  0  0  0  0
    5.8417    0.8083    0.0000 O   0  0  0  0  0  0  0  0  0  0  0  0
    1.2625    1.8625    0.0000 C   0  0  0  0  0  0  0  0  0  0  0  0
    1.8667    0.8125    0.0000 C   0  0  0  0  0  0  0  0  0  0  0  0
    6.4917    0.4333    0.0000 C   0  0  0  0  0  0  0  0  0  0  0  0
    1.1292    0.6583    0.0000 C   0  0  0  0  0  0  0  0  0  0  0  0
    0.7542    1.3083    0.0000 C   0  0  0  0  0  0  0  0  0  0  0  0
  2  1  1  0  0  0  0
  3  5  1  0  0  0  0
  4  1  1  0  0  0  0
  5 10  2  0  0  0  0
  6  1  2  0  0  0  0
  7  3  2  0  0  0  0
  8  4  1  0  0  0  0
  9  4  2  0  0  0  0
 10  9  1  0  0  0  0
 11  8  2  0  0  0  0
 12  3  1  0  0  0  0
 13  2  1  0  0  0  0
 14  2  1  0  0  0  0
 15 12  1  0  0  0  0
 16 14  1  0  0  0  0
 17 13  1  0  0  0  0
 11  5  1  0  0  0  0
 16 17  1  0  0  0  0
M  END
>  <ID> (9133498)
9133498

>  <Supplier> (9133498)
ChemBridge

>  <clogP> (9133498)
1.348000000000000e+000

>  <RB> (9133498)
2

>  <tPSA> (9133498)
4.661000000000000e+001

>  <Hacc> (9133498)
3

>  <Hdon> (9133498)
0

>  <LogSw> (9133498)
-2.053000000000000e+000

>  <Group> (9133498)
2

$$$$
9133499
  -ISIS-  03310818292D

 23 24  0  0  0  0  0  0  0  0999 V2000
    1.3167    1.9750    0.0000 S   0  0  3  0  0  0  0  0  0  0  0  0
    5.8667    0.8500    0.0000 N   0  0  3  0  0  0  0  0  0  0  0  0
    5.2167    0.4750    0.0000 C   0  0  0  0  0  0  0  0  0  0  0  0
    1.9667    1.6000    0.0000 C   0  0  0  0  0  0  0  0  0  0  0  0
    1.5125    2.7083    0.0000 N   0  0  3  0  0  0  0  0  0  0  0  0
    0.6167    2.2333    0.0000 O   0  0  0  0  0  0  0  0  0  0  0  0
    1.0042    1.2958    0.0000 O   0  0  0  0  0  0  0  0  0  0  0  0
    5.2167   -0.2750    0.0000 O   0  0  0  0  0  0  0  0  0  0  0  0
    4.5667    0.8500    0.0000 C   0  0  0  0  0  0  0  0  0  0  0  0
    1.9667    0.8500    0.0000 C   0  0  0  0  0  0  0  0  0  0  0  0
    2.6167    1.9750    0.0000 C   0  0  0  0  0  0  0  0  0  0  0  0
    3.2667    0.8500    0.0000 C   0  0  0  0  0  0  0  0  0  0  0  0
    3.9167    0.4750    0.0000 C   0  0  0  0  0  0  0  0  0  0  0  0
    2.6167    0.4750    0.0000 C   0  0  0  0  0  0  0  0  0  0  0  0
    3.2667    1.6000    0.0000 C   0  0  0  0  0  0  0  0  0  0  0  0
    6.4875    0.4250    0.0000 C   0  0  0  0  0  0  0  0  0  0  0  0
    5.8125    1.5958    0.0000 C   0  0  0  0  0  0  0  0  0  0  0  0
    0.9792    3.2333    0.0000 C   0  0  0  0  0  0  0  0  0  0  0  0
    2.2375    2.8958    0.0000 C   0  0  0  0  0  0  0  0  0  0  0  0
    6.3625    2.1083    0.0000 C   0  0  0  0  0  0  0  0  0  0  0  0
    7.2042    0.6500    0.0000 C   0  0  0  0  0  0  0  0  0  0  0  0
    7.4792    1.3458    0.0000 C   0  0  0  0  0  0  0  0  0  0  0  0
    7.1042    1.9958    0.0000 C   0  0  0  0  0  0  0  0  0  0  0  0
  2  3  1  0  0  0  0
  3  9  1  0  0  0  0
  4  1  1  0  0  0  0
  5  1  1  0  0  0  0
  6  1  2  0  0  0  0
  7  1  2  0  0  0  0
  8  3  2  0  0  0  0
  9 13  1  0  0  0  0
 10  4  2  0  0  0  0
 11  4  1  0  0  0  0
 12 15  1  0  0  0  0
 13 12  1  0  0  0  0
 14 10  1  0  0  0  0
 15 11  2  0  0  0  0
 16  2  1  0  0  0  0
 17  2  1  0  0  0  0
 18  5  1  0  0  0  0
 19  5  1  0  0  0  0
 20 17  1  0  0  0  0
 21 16  1  0  0  0  0
 22 21  1  0  0  0  0
 23 20  1  0  0  0  0
 14 12  2  0  0  0  0
 22 23  1  0  0  0  0
M  END
>  <ID> (9133499)
9133499

>  <Supplier> (9133499)
ChemBridge

>  <clogP> (9133499)
1.832000000000000e+000

>  <RB> (9133499)
4

>  <tPSA> (9133499)
5.769000000000000e+001

>  <Hacc> (9133499)
4

>  <Hdon> (9133499)
0

>  <LogSw> (9133499)
-3.233000000000000e+000

>  <Group> (9133499)
2

>  <Core> (9133499)
484

$$$$
7933375
  -ISIS-  03310818272D

 27 31  0  0  0  0  0  0  0  0999 V2000
    1.6000    1.2250    0.0000 C   0  0  0  0  0  0  0  0  0  0  0  0
    1.9750    1.8750    0.0000 C   0  0  0  0  0  0  0  0  0  0  0  0
    2.7042    1.7208    0.0000 C   0  0  0  0  0  0  0  0  0  0  0  0
    2.7875    0.9750    0.0000 C   0  0  0  0  0  0  0  0  0  0  0  0
    3.4667    0.6708    0.0000 N   0  0  0  0  0  0  0  0  0  0  0  0
    2.1000    0.6708    0.0000 S   0  0  0  0  0  0  0  0  0  0  0  0
    4.0792    1.1083    0.0000 C   0  0  0  0  0  0  0  0  0  0  0  0
    4.0000    1.8583    0.0000 C   0  0  0  0  0  0  0  0  0  0  0  0
    3.3167    2.1625    0.0000 C   0  0  0  0  0  0  0  0  0  0  0  0
    0.8500    1.2250    0.0000 C   0  0  0  0  0  0  0  0  0  0  0  0
    1.6000    2.5250    0.0000 N   0  0  0  0  0  0  0  0  0  0  0  0
    4.7625    0.8083    0.0000 N   0  0  3  0  0  0  0  0  0  0  0  0
    0.4750    1.8750    0.0000 N   0  0  0  0  0  0  0  0  0  0  0  0
    4.6042    2.2958    0.0000 C   0  0  0  0  0  0  0  0  0  0  0  0
    0.8500    2.5250    0.0000 C   0  0  0  0  0  0  0  0  0  0  0  0
    4.5292    3.0458    0.0000 O   0  0  0  0  0  0  0  0  0  0  0  0
    3.2375    2.9083    0.0000 C   0  0  0  0  0  0  0  0  0  0  0  0
    3.8417    3.3458    0.0000 C   0  0  3  0  0  0  0  0  0  0  0  0
    0.4750    0.5750    0.0000 O   0  0  0  0  0  0  0  0  0  0  0  0
    6.1292    0.1958    0.0000 O   0  0  0  0  0  0  0  0  0  0  0  0
    5.3667    1.2458    0.0000 C   0  0  0  0  0  0  0  0  0  0  0  0
    4.8417    0.0583    0.0000 C   0  0  0  0  0  0  0  0  0  0  0  0
    4.2625    3.9708    0.0000 C   0  0  0  0  0  0  0  0  0  0  0  0
    3.3042    3.8708    0.0000 C   0  0  0  0  0  0  0  0  0  0  0  0
    5.5292   -0.2417    0.0000 C   0  0  0  0  0  0  0  0  0  0  0  0
    6.0542    0.9458    0.0000 C   0  0  0  0  0  0  0  0  0  0  0  0
    3.9292    4.6375    0.0000 C   0  0  0  0  0  0  0  0  0  0  0  0
  2  1  2  0  0  0  0
  3  2  1  0  0  0  0
  4  6  1  0  0  0  0
  5  4  1  0  0  0  0
  6  1  1  0  0  0  0
  7  5  2  0  0  0  0
  8  9  2  0  0  0  0
  9  3  1  0  0  0  0
 10  1  1  0  0  0  0
 11  2  1  0  0  0  0
 12  7  1  0  0  0  0
 13 10  1  0  0  0  0
 14  8  1  0  0  0  0
 15 13  1  0  0  0  0
 16 18  1  0  0  0  0
 17  9  1  0  0  0  0
 18 17  1  0  0  0  0
 19 10  2  0  0  0  0
 20 25  1  0  0  0  0
 21 12  1  0  0  0  0
 22 12  1  0  0  0  0
 23 18  1  0  0  0  0
 24 18  1  0  0  0  0
 25 22  1  0  0  0  0
 26 21  1  0  0  0  0
 27 23  1  0  0  0  0
  4  3  2  0  0  0  0
 11 15  2  0  0  0  0
  7  8  1  0  0  0  0
 14 16  1  0  0  0  0
 20 26  1  0  0  0  0
M  END
>  <ID> (7933375)
7933375

>  <Supplier> (7933375)
ChemBridge

>  <clogP> (7933375)
1.638000000000000e+000

>  <RB> (7933375)
1

>  <tPSA> (7933375)
8.034000000000000e+001

>  <Hacc> (7933375)
5

>  <Hdon> (7933375)
1

>  <LogSw> (7933375)
-3.416000000000000e+000

>  <Group> (7933375)
2

$$$$
7933374
  -ISIS-  03310818272D

 27 28  0  0  0  0  0  0  0  0999 V2000
    6.5167    3.1833    0.0000 S   0  0  3  0  0  0  0  0  0  0  0  0
    6.1417    2.5333    0.0000 N   0  0  3  0  0  0  0  0  0  0  0  0
    5.3917    2.5333    0.0000 C   0  0  0  0  0  0  0  0  0  0  0  0
    5.0167    1.8833    0.0000 C   0  0  0  0  0  0  0  0  0  0  0  0
    2.7667    1.8833    0.0000 N   0  0  3  0  0  0  0  0  0  0  0  0
    4.2667    1.8833    0.0000 N   0  0  3  0  0  0  0  0  0  0  0  0
    2.0167    1.8833    0.0000 C   0  0  0  0  0  0  0  0  0  0  0  0
    6.5167    1.8833    0.0000 C   0  0  0  0  0  0  0  0  0  0  0  0
    6.1417    1.2333    0.0000 C   0  0  0  0  0  0  0  0  0  0  0  0
    5.9875    3.7125    0.0000 O   0  0  0  0  0  0  0  0  0  0  0  0
    7.1292    2.7583    0.0000 O   0  0  0  0  0  0  0  0  0  0  0  0
    6.5167    0.5833    0.0000 C   0  0  0  0  0  0  0  0  0  0  0  0
    3.1417    1.2333    0.0000 C   0  0  0  0  0  0  0  0  0  0  0  0
    3.1417    2.5333    0.0000 C   0  0  0  0  0  0  0  0  0  0  0  0
    3.8917    1.2333    0.0000 C   0  0  0  0  0  0  0  0  0  0  0  0
    3.8917    2.5333    0.0000 C   0  0  0  0  0  0  0  0  0  0  0  0
    7.2667    0.5833    0.0000 C   0  0  0  0  0  0  0  0  0  0  0  0
    1.6417    1.2333    0.0000 O   0  0  0  0  0  0  0  0  0  0  0  0
    5.3917    1.2333    0.0000 O   0  0  0  0  0  0  0  0  0  0  0  0
    7.2667    1.8833    0.0000 C   0  0  0  0  0  0  0  0  0  0  0  0
    7.6417    1.2333    0.0000 C   0  0  0  0  0  0  0  0  0  0  0  0
    7.0000    3.7583    0.0000 C   0  0  0  0  0  0  0  0  0  0  0  0
    1.6417    2.5333    0.0000 O   0  0  0  0  0  0  0  0  0  0  0  0
    7.6417   -0.0667    0.0000 Br  0  0  0  0  0  0  0  0  0  0  0  0
    6.1417   -0.0667    0.0000 C   0  0  0  0  0  0  0  0  0  0  0  0
    0.8917    2.5333    0.0000 C   0  0  0  0  0  0  0  0  0  0  0  0
    0.5167    3.1833    0.0000 C   0  0  0  0  0  0  0  0  0  0  0  0
  2  1  1  0  0  0  0
  3  2  1  0  0  0  0
  4  3  1  0  0  0  0
  5 14  1  0  0  0  0
  6  4  1  0  0  0  0
  7  5  1  0  0  0  0
  8  2  1  0  0  0  0
  9  8  2  0  0  0  0
 10  1  2  0  0  0  0
 11  1  2  0  0  0  0
 12  9  1  0  0  0  0
 13 15  1  0  0  0  0
 14 16  1  0  0  0  0
 15  6  1  0  0  0  0
 16  6  1  0  0  0  0
 17 21  1  0  0  0  0
 18  7  2  0  0  0  0
 19  4  2  0  0  0  0
 20  8  1  0  0  0  0
 21 20  2  0  0  0  0
 22  1  1  0  0  0  0
 23  7  1  0  0  0  0
 24 17  1  0  0  0  0
 25 12  1  0  0  0  0
 26 23  1  0  0  0  0
 27 26  1  0  0  0  0
 12 17  2  0  0  0  0
 13  5  1  0  0  0  0
M  END
>  <ID> (7933374)
7933374

>  <Supplier> (7933374)
ChemBridge

>  <clogP> (7933374)
3.702000000000000e+000

>  <RB> (7933374)
3

>  <tPSA> (7933374)
8.723000000000000e+001

>  <Hacc> (7933374)
5

>  <Hdon> (7933374)
0

>  <LogSw> (7933374)
-5.732000000000000e+000

>  <Group> (7933374)
1

>  <Core> (7933374)
084

$$$$
7917843
  -ISIS-  03310818272D

 32 35  0  0  0  0  0  0  0  0999 V2000
    6.9000    2.0958    0.0000 C   0  0  0  0  0  0  0  0  0  0  0  0
    7.3667    2.6833    0.0000 N   0  0  0  0  0  0  0  0  0  0  0  0
    7.0917    1.3708    0.0000 S   0  0  3  0  0  0  0  0  0  0  0  0
    6.2000    2.3625    0.0000 C   0  0  0  0  0  0  0  0  0  0  0  0
    6.9625    3.3083    0.0000 C   0  0  0  0  0  0  0  0  0  0  0  0
    6.2375    3.1125    0.0000 O   0  0  0  0  0  0  0  0  0  0  0  0
    7.2292    4.0042    0.0000 C   0  0  0  0  0  0  0  0  0  0  0  0
    7.9542    4.1917    0.0000 S   0  0  0  0  0  0  0  0  0  0  0  0
    6.3542    1.2458    0.0000 O   0  0  0  0  0  0  0  0  0  0  0  0
    7.1542    0.6250    0.0000 O   0  0  0  0  0  0  0  0  0  0  0  0
    7.8417    1.3708    0.0000 C   0  0  0  0  0  0  0  0  0  0  0  0
    2.9000    3.3208    0.0000 C   0  0  0  0  0  0  0  0  0  0  0  0
    5.5667    1.9583    0.0000 N   0  0  0  0  0  0  0  0  0  0  0  0
    6.8250    4.6292    0.0000 C   0  0  0  0  0  0  0  0  0  0  0  0
    2.2667    2.9083    0.0000 C   0  0  0  0  0  0  0  0  0  0  0  0
    7.9917    4.9417    0.0000 C   0  0  0  0  0  0  0  0  0  0  0  0
    3.5667    2.9833    0.0000 C   0  0  0  0  0  0  0  0  0  0  0  0
    7.2917    5.2167    0.0000 C   0  0  0  0  0  0  0  0  0  0  0  0
    2.3042    2.1583    0.0000 C   0  0  0  0  0  0  0  0  0  0  0  0
    3.6042    2.2333    0.0000 C   0  0  0  0  0  0  0  0  0  0  0  0
    2.9750    1.8208    0.0000 C   0  0  0  0  0  0  0  0  0  0  0  0
    2.8542    4.0625    0.0000 O   0  0  0  0  0  0  0  0  0  0  0  0
    4.9042    2.2958    0.0000 C   0  0  0  0  0  0  0  0  0  0  0  0
    1.6000    3.2500    0.0000 O   0  0  0  0  0  0  0  0  0  0  0  0
    8.2167    0.7208    0.0000 C   0  0  0  0  0  0  0  0  0  0  0  0
    8.2167    2.0208    0.0000 C   0  0  0  0  0  0  0  0  0  0  0  0
    4.2750    1.8958    0.0000 C   0  0  0  0  0  0  0  0  0  0  0  0
    3.4875    4.4667    0.0000 C   0  0  0  0  0  0  0  0  0  0  0  0
    0.9667    2.8458    0.0000 C   0  0  0  0  0  0  0  0  0  0  0  0
    8.9667    0.7208    0.0000 C   0  0  0  0  0  0  0  0  0  0  0  0
    8.9667    2.0208    0.0000 C   0  0  0  0  0  0  0  0  0  0  0  0
    9.3417    1.3708    0.0000 C   0  0  0  0  0  0  0  0  0  0  0  0
  2  1  1  0  0  0  0
  3  1  1  0  0  0  0
  4  1  2  0  0  0  0
  5  2  2  0  0  0  0
  6  4  1  0  0  0  0
  7  5  1  0  0  0  0
  8  7  1  0  0  0  0
  9  3  2  0  0  0  0
 10  3  2  0  0  0  0
 11  3  1  0  0  0  0
 12 17  1  0  0  0  0
 13  4  1  0  0  0  0
 14  7  2  0  0  0  0
 15 19  1  0  0  0  0
 16  8  1  0  0  0  0
 17 20  2  0  0  0  0
 18 14  1  0  0  0  0
 19 21  2  0  0  0  0
 20 27  1  0  0  0  0
 21 20  1  0  0  0  0
 22 12  1  0  0  0  0
 23 13  1  0  0  0  0
 24 15  1  0  0  0  0
 25 11  2  0  0  0  0
 26 11  1  0  0  0  0
 27 23  1  0  0  0  0
 28 22  1  0  0  0  0
 29 24  1  0  0  0  0
 30 25  1  0  0  0  0
 31 26  2  0  0  0  0
 32 31  1  0  0  0  0
  5  6  1  0  0  0  0
 32 30  2  0  0  0  0
 18 16  2  0  0  0  0
 12 15  2  0  0  0  0
M  END
>  <ID> (7917843)
7917843

>  <Supplier> (7917843)
ChemBridge

>  <clogP> (7917843)
5.870000000000000e+000

>  <RB> (7917843)
7

>  <tPSA> (7917843)
9.066000000000004e+001

>  <Hacc> (7917843)
6

>  <Hdon> (7917843)
1

>  <LogSw> (7917843)
-7.643000000000000e+000

>  <Group> (7917843)
1

>  <Core> (7917843)
260

$$$$
6461862
  -ISIS-  03310818242D

 25 26  0  0  0  0  0  0  0  0999 V2000
    3.0292    1.4833    0.0000 C   0  0  0  0  0  0  0  0  0  0  0  0
    2.1792    1.2000    0.0000 C   0  0  0  0  0  0  0  0  0  0  0  0
    3.7042    0.8958    0.0000 C   0  0  0  0  0  0  0  0  0  0  0  0
   -3.0833    0.8208    0.0000 C   0  0  0  0  0  0  0  0  0  0  0  0
    3.9500   -0.3542    0.0000 C   0  0  0  0  0  0  0  0  0  0  0  0
   -3.0833    1.4958    0.0000 C   0  0  0  0  0  0  0  0  0  0  0  0
    1.9875    0.3333    0.0000 C   0  0  0  0  0  0  0  0  0  0  0  0
    3.9292   -1.1292    0.0000 C   0  0  0  0  0  0  0  0  0  0  0  0
    3.5042    0.0208    0.0000 C   0  0  0  0  0  0  0  0  0  0  0  0
   -2.5458    0.5708    0.0000 I   0  0  0  0  0  0  0  0  0  0  0  0
    2.6542   -0.2542    0.0000 C   0  0  0  0  0  0  0  0  0  0  0  0
    3.1042    2.0458    0.0000 O   0  0  0  0  0  0  0  0  0  0  0  0
    1.8292    1.5500    0.0000 O   0  0  0  0  0  0  0  0  0  0  0  0
   -2.3625    1.8708    0.0000 O   0  0  0  0  0  0  0  0  0  0  0  0
   -0.2125    1.3708    0.0000 O   0  0  0  0  0  0  0  0  0  0  0  0
    4.4292   -1.6167    0.0000 C   0  0  0  0  0  0  0  0  0  0  0  0
   -3.6625    0.4833    0.0000 C   0  0  0  0  0  0  0  0  0  0  0  0
   -3.6625    1.8333    0.0000 C   0  0  0  0  0  0  0  0  0  0  0  0
    1.1042    1.3500    0.0000 C   0  0  0  0  0  0  0  0  0  0  0  0
   -1.6625    1.4458    0.0000 C   0  0  0  0  0  0  0  0  0  0  0  0
   -0.8625    1.8958    0.0000 C   0  0  0  0  0  0  0  0  0  0  0  0
    0.5500    1.8958    0.0000 C   0  0  0  0  0  0  0  0  0  0  0  0
    3.6292    2.1958    0.0000 C   0  0  0  0  0  0  0  0  0  0  0  0
   -4.2333    1.4958    0.0000 C   0  0  0  0  0  0  0  0  0  0  0  0
   -4.2333    0.8208    0.0000 C   0  0  0  0  0  0  0  0  0  0  0  0
  2  1  2  0  0  0  0
  3  1  1  0  0  0  0
  4  6  2  0  0  0  0
  5  9  1  0  0  0  0
  6 14  1  0  0  0  0
  7  2  1  0  0  0  0
  8  5  2  0  0  0  0
  9  3  2  0  0  0  0
 10  4  1  0  0  0  0
 11  9  1  0  0  0  0
 12  1  1  0  0  0  0
 13  2  1  0  0  0  0
 14 20  1  0  0  0  0
 15 22  1  0  0  0  0
 16  8  1  0  0  0  0
 17  4  1  0  0  0  0
 18  6  1  0  0  0  0
 19 13  1  0  0  0  0
 20 21  1  0  0  0  0
 21 15  1  0  0  0  0
 22 19  1  0  0  0  0
 23 12  1  0  0  0  0
 24 18  2  0  0  0  0
 25 24  1  0  0  0  0
 11  7  2  0  0  0  0
 17 25  2  0  0  0  0
M  END
>  <ID> (6461862)
6461862

>  <Supplier> (6461862)
ChemBridge

>  <clogP> (6461862)
5.780000000000000e+000

>  <RB> (6461862)
9

>  <tPSA> (6461862)
3.692000000000000e+001

>  <Hacc> (6461862)
4

>  <Hdon> (6461862)
0

>  <LogSw> (6461862)
-7.447000000000000e+000

>  <Group> (6461862)
1

>  <Core> (6461862)
317

$$$$
6461861
  -ISIS-  03310818242D

 20 20  0  0  0  0  0  0  0  0999 V2000
    7.8167   -3.7792    0.0000 N   0  0  0  0  0  0  0  0  0  0  0  0
    8.5292   -4.1875    0.0000 C   0  0  3  0  0  0  0  0  0  0  0  0
    7.1042   -4.1917    0.0000 C   0  0  0  0  0  0  0  0  0  0  0  0
    7.1042   -5.0167    0.0000 O   0  0  0  0  0  0  0  0  0  0  0  0
    5.6750   -4.1917    0.0000 O   0  0  0  0  0  0  0  0  0  0  0  0
    6.3875   -3.7792    0.0000 C   0  0  0  0  0  0  0  0  0  0  0  0
    8.5292   -5.0125    0.0000 C   0  0  3  0  0  0  0  0  0  0  0  0
    9.2417   -3.7750    0.0000 C   0  0  3  0  0  0  0  0  0  0  0  0
    4.9542   -3.7792    0.0000 C   0  0  0  0  0  0  0  0  0  0  0  0
    3.5292   -2.9542    0.0000 C   0  0  0  0  0  0  0  0  0  0  0  0
    4.9625   -2.9542    0.0000 C   0  0  0  0  0  0  0  0  0  0  0  0
    4.2500   -4.1917    0.0000 C   0  0  0  0  0  0  0  0  0  0  0  0
    3.5375   -3.7792    0.0000 C   0  0  0  0  0  0  0  0  0  0  0  0
    4.2500   -2.5417    0.0000 C   0  0  0  0  0  0  0  0  0  0  0  0
    2.8167   -2.5417    0.0000 O   0  0  0  0  0  0  0  0  0  0  0  0
    9.9542   -4.1875    0.0000 C   0  0  0  0  0  0  0  0  0  0  0  0
    9.2417   -2.9500    0.0000 C   0  0  0  0  0  0  0  0  0  0  0  0
    7.8167   -5.4292    0.0000 C   0  0  0  0  0  0  0  0  0  0  0  0
    9.2417   -5.4250    0.0000 C   0  0  0  0  0  0  0  0  0  0  0  0
    2.1000   -2.9500    0.0000 C   0  0  0  0  0  0  0  0  0  0  0  0
  2  1  1  0  0  0  0
  3  1  1  0  0  0  0
  4  3  2  0  0  0  0
  5  6  1  0  0  0  0
  6  3  1  0  0  0  0
  7  2  1  0  0  0  0
  8  2  1  0  0  0  0
  9  5  1  0  0  0  0
 10 13  1  0  0  0  0
 11  9  2  0  0  0  0
 12  9  1  0  0  0  0
 13 12  2  0  0  0  0
 14 11  1  0  0  0  0
 15 10  1  0  0  0  0
 16  8  1  0  0  0  0
 17  8  1  0  0  0  0
 18  7  1  0  0  0  0
 19  7  1  0  0  0  0
 20 15  1  0  0  0  0
 10 14  2  0  0  0  0
M  END
>  <ID> (6461861)
6461861

>  <Supplier> (6461861)
ChemBridge

>  <clogP> (6461861)
3.600000000000000e+000

>  <RB> (6461861)
4

>  <tPSA> (6461861)
4.756000000000000e+001

>  <Hacc> (6461861)
3

>  <Hdon> (6461861)
1

>  <LogSw> (6461861)
-4.311999999999999e+000

>  <Group> (6461861)
2

>  <Core> (6461861)
315

$$$$
5201083
  -ISIS-  03310818212D

 32 35  0  0  0  0  0  0  0  0999 V2000
    2.6292   -4.3292    0.0000 N   0  0  3  0  0  0  0  0  0  0  0  0
    3.5292   -3.8000    0.0000 C   0  0  0  0  0  0  0  0  0  0  0  0
    1.6667   -3.8000    0.0000 N   0  0  0  0  0  0  0  0  0  0  0  0
    3.5292   -2.6542    0.0000 C   0  0  0  0  0  0  0  0  0  0  0  0
    1.6667   -2.6542    0.0000 C   0  0  0  0  0  0  0  0  0  0  0  0
    4.4542   -4.3292    0.0000 N   0  0  3  0  0  0  0  0  0  0  0  0
    7.3792   -2.7000    0.0000 C   0  0  0  0  0  0  0  0  0  0  0  0
    2.6292   -5.4000    0.0000 C   0  0  0  0  0  0  0  0  0  0  0  0
    5.4667   -2.7000    0.0000 N   0  0  0  0  0  0  0  0  0  0  0  0
    4.5167   -2.1542    0.0000 C   0  0  0  0  0  0  0  0  0  0  0  0
    9.2667   -2.7000    0.0000 N   0  0  0  0  0  0  0  0  0  0  0  0
    6.4292   -2.1542    0.0000 N   0  0  0  0  0  0  0  0  0  0  0  0
   10.2292   -2.1542    0.0000 C   0  0  0  0  0  0  0  0  0  0  0  0
    7.3792   -3.8000    0.0000 O   0  0  0  0  0  0  0  0  0  0  0  0
    8.3375   -2.1542    0.0000 C   0  0  0  0  0  0  0  0  0  0  0  0
   11.1792   -2.7000    0.0000 C   0  0  0  0  0  0  0  0  0  0  0  0
    0.7667   -2.1542    0.0000 C   0  0  0  0  0  0  0  0  0  0  0  0
    5.3875   -3.7542    0.0000 C   0  0  0  0  0  0  0  0  0  0  0  0
    4.4542   -5.3542    0.0000 C   0  0  0  0  0  0  0  0  0  0  0  0
    3.5042   -5.9542    0.0000 C   0  0  0  0  0  0  0  0  0  0  0  0
    1.6500   -5.9292    0.0000 C   0  0  0  0  0  0  0  0  0  0  0  0
   10.2292   -1.0292    0.0000 C   0  0  0  0  0  0  0  0  0  0  0  0
   11.1875   -3.7792    0.0000 C   0  0  0  0  0  0  0  0  0  0  0  0
   12.1375   -2.1542    0.0000 C   0  0  0  0  0  0  0  0  0  0  0  0
    6.2667   -4.2542    0.0000 C   0  0  0  0  0  0  0  0  0  0  0  0
    5.3667   -5.9292    0.0000 C   0  0  0  0  0  0  0  0  0  0  0  0
    1.6500   -7.0000    0.0000 C   0  0  0  0  0  0  0  0  0  0  0  0
   11.1792   -0.5000    0.0000 C   0  0  0  0  0  0  0  0  0  0  0  0
   12.1375   -1.0292    0.0000 C   0  0  0  0  0  0  0  0  0  0  0  0
    3.5042   -7.0000    0.0000 C   0  0  0  0  0  0  0  0  0  0  0  0
    6.2667   -5.4000    0.0000 C   0  0  0  0  0  0  0  0  0  0  0  0
    2.5500   -7.5542    0.0000 C   0  0  0  0  0  0  0  0  0  0  0  0
  2  1  1  0  0  0  0
  3  1  1  0  0  0  0
  4  2  2  0  0  0  0
  5  3  2  0  0  0  0
  6  2  1  0  0  0  0
  7 12  1  0  0  0  0
  8  1  1  0  0  0  0
  9 10  2  0  0  0  0
 10  4  1  0  0  0  0
 11 15  1  0  0  0  0
 12  9  1  0  0  0  0
 13 11  1  0  0  0  0
 14  7  2  0  0  0  0
 15  7  1  0  0  0  0
 16 13  1  0  0  0  0
 17  5  1  0  0  0  0
 18  6  1  0  0  0  0
 19  6  1  0  0  0  0
 20  8  2  0  0  0  0
 21  8  1  0  0  0  0
 22 13  2  0  0  0  0
 23 16  1  0  0  0  0
 24 16  2  0  0  0  0
 25 18  1  0  0  0  0
 26 19  1  0  0  0  0
 27 21  2  0  0  0  0
 28 22  1  0  0  0  0
 29 28  2  0  0  0  0
 30 20  1  0  0  0  0
 31 26  1  0  0  0  0
 32 27  1  0  0  0  0
  5  4  1  0  0  0  0
 32 30  2  0  0  0  0
 31 25  1  0  0  0  0
 29 24  1  0  0  0  0
M  END
>  <ID> (5201083)
5201083

>  <Supplier> (5201083)
ChemBridge

>  <clogP> (5201083)
4.790000000000000e+000

>  <RB> (5201083)
7

>  <tPSA> (5201083)
7.455000000000000e+001

>  <Hacc> (5201083)
4

>  <Hdon> (5201083)
2

>  <LogSw> (5201083)
-6.429000000000000e+000

>  <Group> (5201083)
3

>  <Core> (5201083)
216

$$$$
7960885
  -ISIS-  03310818282D

 27 28  0  0  0  0  0  0  0  0999 V2000
    7.3792    4.0917    0.0000 S   0  0  3  0  0  0  0  0  0  0  0  0
    2.8292    2.2333    0.0000 C   0  0  0  0  0  0  0  0  0  0  0  0
    4.7792    1.8583    0.0000 C   0  0  0  0  0  0  0  0  0  0  0  0
    4.1292    2.2333    0.0000 N   0  0  0  0  0  0  0  0  0  0  0  0
    3.4792    1.8583    0.0000 C   0  0  0  0  0  0  0  0  0  0  0  0
    2.8292    2.9833    0.0000 C   0  0  0  0  0  0  0  0  0  0  0  0
    7.3792    3.3583    0.0000 N   0  0  0  0  0  0  0  0  0  0  0  0
    8.1042    4.2917    0.0000 O   0  0  0  0  0  0  0  0  0  0  0  0
    7.2500    4.8375    0.0000 O   0  0  0  0  0  0  0  0  0  0  0  0
    5.4292    2.2333    0.0000 C   0  0  0  0  0  0  0  0  0  0  0  0
    4.7792    1.1083    0.0000 O   0  0  0  0  0  0  0  0  0  0  0  0
    3.4792    3.3583    0.0000 O   0  0  0  0  0  0  0  0  0  0  0  0
    2.1792    3.3583    0.0000 N   0  0  0  0  0  0  0  0  0  0  0  0
    6.0792    1.8583    0.0000 C   0  0  0  0  0  0  0  0  0  0  0  0
    5.4292    2.9833    0.0000 C   0  0  0  0  0  0  0  0  0  0  0  0
    6.7292    2.9833    0.0000 C   0  0  0  0  0  0  0  0  0  0  0  0
    6.6292    4.0292    0.0000 C   0  0  0  0  0  0  0  0  0  0  0  0
    6.7292    2.2333    0.0000 C   0  0  0  0  0  0  0  0  0  0  0  0
    6.0792    3.3583    0.0000 C   0  0  0  0  0  0  0  0  0  0  0  0
    2.1792    1.8583    0.0000 C   0  0  0  0  0  0  0  0  0  0  0  0
    3.4792    1.1083    0.0000 C   0  0  0  0  0  0  0  0  0  0  0  0
    1.5292    5.2167    0.0000 O   0  0  0  0  0  0  0  0  0  0  0  0
    2.1792    4.0917    0.0000 C   0  0  0  0  0  0  0  0  0  0  0  0
    1.5292    4.4667    0.0000 C   0  0  0  0  0  0  0  0  0  0  0  0
    0.8792    5.5917    0.0000 C   0  0  0  0  0  0  0  0  0  0  0  0
    2.1792    1.1083    0.0000 C   0  0  0  0  0  0  0  0  0  0  0  0
    2.8292    0.7333    0.0000 C   0  0  0  0  0  0  0  0  0  0  0  0
  2  5  1  0  0  0  0
  3 10  1  0  0  0  0
  4  3  1  0  0  0  0
  5  4  1  0  0  0  0
  6  2  1  0  0  0  0
  7  1  1  0  0  0  0
  8  1  2  0  0  0  0
  9  1  2  0  0  0  0
 10 15  1  0  0  0  0
 11  3  2  0  0  0  0
 12  6  2  0  0  0  0
 13  6  1  0  0  0  0
 14 18  1  0  0  0  0
 15 19  2  0  0  0  0
 16  7  1  0  0  0  0
 17  1  1  0  0  0  0
 18 16  2  0  0  0  0
 19 16  1  0  0  0  0
 20  2  2  0  0  0  0
 21  5  2  0  0  0  0
 22 24  1  0  0  0  0
 23 13  1  0  0  0  0
 24 23  1  0  0  0  0
 25 22  1  0  0  0  0
 26 27  2  0  0  0  0
 27 21  1  0  0  0  0
 14 10  2  0  0  0  0
 26 20  1  0  0  0  0
M  END
>  <ID> (7960885)
7960885

>  <Supplier> (7960885)
ChemBridge

>  <clogP> (7960885)
1.058000000000000e+000

>  <RB> (7960885)
6

>  <tPSA> (7960885)
1.136000000000000e+002

>  <Hacc> (7960885)
5

>  <Hdon> (7960885)
3

>  <LogSw> (7960885)
-2.957000000000000e+000

>  <Group> (7960885)
1

>  <Core> (7960885)
141

$$$$
7921727
  -ISIS-  03310818272D

 28 31  0  0  0  0  0  0  0  0999 V2000
    5.4542    3.6958    0.0000 C   0  0  0  0  0  0  0  0  0  0  0  0
    6.7542    2.9458    0.0000 N   0  0  0  0  0  0  0  0  0  0  0  0
    6.1042    4.0625    0.0000 C   0  0  0  0  0  0  0  0  0  0  0  0
    6.1042    2.5708    0.0000 C   0  0  0  0  0  0  0  0  0  0  0  0
    5.4542    2.9458    0.0000 C   0  0  0  0  0  0  0  0  0  0  0  0
    6.7542    3.6958    0.0000 C   0  0  0  0  0  0  0  0  0  0  0  0
    4.8042    4.0625    0.0000 C   0  0  0  0  0  0  0  0  0  0  0  0
    0.3750    3.4458    0.0000 N   0  0  0  0  0  0  0  0  0  0  0  0
    1.5542    3.6958    0.0000 N   0  0  3  0  0  0  0  0  0  0  0  0
    0.8750    4.0000    0.0000 C   0  0  0  0  0  0  0  0  0  0  0  0
    6.1042    4.8125    0.0000 C   0  0  0  0  0  0  0  0  0  0  0  0
    0.7500    2.7958    0.0000 C   0  0  0  0  0  0  0  0  0  0  0  0
    1.4792    2.9458    0.0000 C   0  0  0  0  0  0  0  0  0  0  0  0
    4.8042    4.8125    0.0000 O   0  0  0  0  0  0  0  0  0  0  0  0
    6.1042    1.8208    0.0000 C   0  0  0  0  0  0  0  0  0  0  0  0
    6.1042    0.3208    0.0000 N   0  0  0  0  0  0  0  0  0  0  0  0
    7.4042    4.0625    0.0000 C   0  0  0  0  0  0  0  0  0  0  0  0
    4.1542    3.6958    0.0000 N   0  0  0  0  0  0  0  0  0  0  0  0
    6.7542    5.1875    0.0000 C   0  0  0  0  0  0  0  0  0  0  0  0
    7.4042    4.8125    0.0000 C   0  0  0  0  0  0  0  0  0  0  0  0
    6.7542    5.9375    0.0000 Br  0  0  0  0  0  0  0  0  0  0  0  0
    2.2042    4.0625    0.0000 C   0  0  0  0  0  0  0  0  0  0  0  0
    2.8542    3.6958    0.0000 C   0  0  0  0  0  0  0  0  0  0  0  0
    6.7542    0.6958    0.0000 C   0  0  0  0  0  0  0  0  0  0  0  0
    5.4542    0.6958    0.0000 C   0  0  0  0  0  0  0  0  0  0  0  0
    3.5042    4.0625    0.0000 C   0  0  0  0  0  0  0  0  0  0  0  0
    6.7542    1.4458    0.0000 C   0  0  0  0  0  0  0  0  0  0  0  0
    5.4542    1.4458    0.0000 C   0  0  0  0  0  0  0  0  0  0  0  0
  2  4  2  0  0  0  0
  3  1  1  0  0  0  0
  4  5  1  0  0  0  0
  5  1  2  0  0  0  0
  6  3  2  0  0  0  0
  7  1  1  0  0  0  0
  8 10  2  0  0  0  0
  9 22  1  0  0  0  0
 10  9  1  0  0  0  0
 11  3  1  0  0  0  0
 12 13  2  0  0  0  0
 13  9  1  0  0  0  0
 14  7  2  0  0  0  0
 15  4  1  0  0  0  0
 16 25  2  0  0  0  0
 17  6  1  0  0  0  0
 18  7  1  0  0  0  0
 19 11  2  0  0  0  0
 20 19  1  0  0  0  0
 21 19  1  0  0  0  0
 22 23  1  0  0  0  0
 23 26  1  0  0  0  0
 24 27  2  0  0  0  0
 25 28  1  0  0  0  0
 26 18  1  0  0  0  0
 27 15  1  0  0  0  0
 28 15  2  0  0  0  0
  2  6  1  0  0  0  0
 17 20  2  0  0  0  0
 16 24  1  0  0  0  0
  8 12  1  0  0  0  0
M  END
>  <ID> (7921727)
7921727

>  <Supplier> (7921727)
ChemBridge

>  <clogP> (7921727)
3.350000000000000e+000

>  <RB> (7921727)
6

>  <tPSA> (7921727)
7.270000000000000e+001

>  <Hacc> (7921727)
4

>  <Hdon> (7921727)
1

>  <LogSw> (7921727)
-5.241000000000001e+000

>  <Group> (7921727)
1

>  <Core> (7921727)
120

$$$$
7917847
  -ISIS-  03310818272D

 28 31  0  0  0  0  0  0  0  0999 V2000
    4.2250    2.5208    0.0000 C   0  0  0  0  0  0  0  0  0  0  0  0
    4.9375    2.7458    0.0000 N   0  0  0  0  0  0  0  0  0  0  0  0
    3.7792    3.1208    0.0000 C   0  0  0  0  0  0  0  0  0  0  0  0
    3.9917    1.8000    0.0000 S   0  0  3  0  0  0  0  0  0  0  0  0
    4.2250    3.7333    0.0000 O   0  0  0  0  0  0  0  0  0  0  0  0
    4.9375    3.4958    0.0000 C   0  0  0  0  0  0  0  0  0  0  0  0
    3.0292    3.1208    0.0000 N   0  0  3  0  0  0  0  0  0  0  0  0
    5.5417    3.9375    0.0000 C   0  0  0  0  0  0  0  0  0  0  0  0
    0.7792    3.1208    0.0000 C   0  0  0  0  0  0  0  0  0  0  0  0
    6.2542    3.7083    0.0000 S   0  0  0  0  0  0  0  0  0  0  0  0
    3.3042    2.0958    0.0000 O   0  0  0  0  0  0  0  0  0  0  0  0
    3.6417    1.1375    0.0000 O   0  0  0  0  0  0  0  0  0  0  0  0
    4.6167    1.3958    0.0000 C   0  0  0  0  0  0  0  0  0  0  0  0
    2.6542    3.7708    0.0000 C   0  0  0  0  0  0  0  0  0  0  0  0
    2.6542    2.4708    0.0000 C   0  0  0  0  0  0  0  0  0  0  0  0
    1.5292    3.1208    0.0000 C   0  0  3  0  0  0  0  0  0  0  0  0
    5.5417    4.6792    0.0000 C   0  0  0  0  0  0  0  0  0  0  0  0
    6.7000    4.3042    0.0000 C   0  0  0  0  0  0  0  0  0  0  0  0
    0.4042    2.4708    0.0000 O   0  0  0  0  0  0  0  0  0  0  0  0
    6.2542    4.9042    0.0000 C   0  0  0  0  0  0  0  0  0  0  0  0
    1.9042    3.7708    0.0000 C   0  0  0  0  0  0  0  0  0  0  0  0
    1.9042    2.4708    0.0000 C   0  0  0  0  0  0  0  0  0  0  0  0
    0.4042    3.7708    0.0000 N   0  0  0  0  0  0  0  0  0  0  0  0
    4.5792    0.6458    0.0000 C   0  0  0  0  0  0  0  0  0  0  0  0
    5.2917    1.7333    0.0000 C   0  0  0  0  0  0  0  0  0  0  0  0
    5.9167    1.3250    0.0000 C   0  0  0  0  0  0  0  0  0  0  0  0
    5.2125    0.2333    0.0000 C   0  0  0  0  0  0  0  0  0  0  0  0
    5.8792    0.5750    0.0000 C   0  0  0  0  0  0  0  0  0  0  0  0
  2  1  1  0  0  0  0
  3  1  2  0  0  0  0
  4  1  1  0  0  0  0
  5  3  1  0  0  0  0
  6  2  2  0  0  0  0
  7  3  1  0  0  0  0
  8  6  1  0  0  0  0
  9 16  1  0  0  0  0
 10  8  1  0  0  0  0
 11  4  2  0  0  0  0
 12  4  2  0  0  0  0
 13  4  1  0  0  0  0
 14  7  1  0  0  0  0
 15  7  1  0  0  0  0
 16 22  1  0  0  0  0
 17  8  2  0  0  0  0
 18 10  1  0  0  0  0
 19  9  2  0  0  0  0
 20 17  1  0  0  0  0
 21 14  1  0  0  0  0
 22 15  1  0  0  0  0
 23  9  1  0  0  0  0
 24 13  1  0  0  0  0
 25 13  2  0  0  0  0
 26 25  1  0  0  0  0
 27 24  2  0  0  0  0
 28 26  2  0  0  0  0
  6  5  1  0  0  0  0
 16 21  1  0  0  0  0
 28 27  1  0  0  0  0
 20 18  2  0  0  0  0
M  END
>  <ID> (7917847)
7917847

>  <Supplier> (7917847)
ChemBridge

>  <clogP> (7917847)
2.990000000000000e+000

>  <RB> (7917847)
5

>  <tPSA> (7917847)
1.065000000000000e+002

>  <Hacc> (7917847)
5

>  <Hdon> (7917847)
1

>  <LogSw> (7917847)
-4.797000000000000e+000

>  <Group> (7917847)
3

>  <Core> (7917847)
260

$$$$
7921724
  -ISIS-  03310818272D

 35 39  0  0  0  0  0  0  0  0999 V2000
    4.5042    2.4458    0.0000 C   0  0  0  0  0  0  0  0  0  0  0  0
    3.3500    2.8208    0.0000 N   0  0  3  0  0  0  0  0  0  0  0  0
    3.3500    2.0708    0.0000 N   0  0  0  0  0  0  0  0  0  0  0  0
    4.0625    3.0500    0.0000 C   0  0  0  0  0  0  0  0  0  0  0  0
    4.0625    1.8375    0.0000 C   0  0  0  0  0  0  0  0  0  0  0  0
    7.8792    3.0958    0.0000 N   0  0  0  0  0  0  0  0  0  0  0  0
    5.2542    2.4458    0.0000 N   0  0  0  0  0  0  0  0  0  0  0  0
    5.6292    3.0958    0.0000 C   0  0  0  0  0  0  0  0  0  0  0  0
    6.3792    3.0958    0.0000 C   0  0  0  0  0  0  0  0  0  0  0  0
    7.5042    3.7458    0.0000 C   0  0  0  0  0  0  0  0  0  0  0  0
    7.5042    2.4458    0.0000 C   0  0  0  0  0  0  0  0  0  0  0  0
    6.7542    3.7458    0.0000 C   0  0  0  0  0  0  0  0  0  0  0  0
    6.7542    2.4458    0.0000 C   0  0  0  0  0  0  0  0  0  0  0  0
    2.7417    3.2583    0.0000 C   0  0  0  0  0  0  0  0  0  0  0  0
    5.2542    3.7458    0.0000 O   0  0  0  0  0  0  0  0  0  0  0  0
    7.8792    4.3875    0.0000 C   0  0  0  0  0  0  0  0  0  0  0  0
    7.8792    1.7958    0.0000 C   0  0  0  0  0  0  0  0  0  0  0  0
    8.6292    0.4958    0.0000 N   0  0  0  0  0  0  0  0  0  0  0  0
    2.0542    2.9583    0.0000 C   0  0  0  0  0  0  0  0  0  0  0  0
    4.2917    3.7708    0.0000 C   0  0  0  0  0  0  0  0  0  0  0  0
    0.6875    2.3458    0.0000 C   0  0  0  0  0  0  0  0  0  0  0  0
    8.6292    4.3875    0.0000 Cl  0  0  0  0  0  0  0  0  0  0  0  0
    4.2917    1.1208    0.0000 C   0  0  0  0  0  0  0  0  0  0  0  0
    0.0042    2.0375    0.0000 F   0  0  0  0  0  0  0  0  0  0  0  0
    6.3792    4.3875    0.0000 C   0  0  0  0  0  0  0  0  0  0  0  0
    1.9792    2.2083    0.0000 C   0  0  0  0  0  0  0  0  0  0  0  0
    1.4500    3.3958    0.0000 C   0  0  0  0  0  0  0  0  0  0  0  0
    1.2917    1.9083    0.0000 C   0  0  0  0  0  0  0  0  0  0  0  0
    0.7667    3.0875    0.0000 C   0  0  0  0  0  0  0  0  0  0  0  0
    6.7542    5.0292    0.0000 C   0  0  0  0  0  0  0  0  0  0  0  0
    9.0042    1.1458    0.0000 C   0  0  0  0  0  0  0  0  0  0  0  0
    7.8792    0.4958    0.0000 C   0  0  0  0  0  0  0  0  0  0  0  0
    7.5042    5.0292    0.0000 C   0  0  0  0  0  0  0  0  0  0  0  0
    8.6292    1.7958    0.0000 C   0  0  0  0  0  0  0  0  0  0  0  0
    7.5042    1.1458    0.0000 C   0  0  0  0  0  0  0  0  0  0  0  0
  2  4  1  0  0  0  0
  3  5  2  0  0  0  0
  4  1  2  0  0  0  0
  5  1  1  0  0  0  0
  6 11  1  0  0  0  0
  7  1  1  0  0  0  0
  8  7  1  0  0  0  0
  9  8  1  0  0  0  0
 10 12  1  0  0  0  0
 11 13  2  0  0  0  0
 12  9  2  0  0  0  0
 13  9  1  0  0  0  0
 14  2  1  0  0  0  0
 15  8  2  0  0  0  0
 16 10  1  0  0  0  0
 17 11  1  0  0  0  0
 18 32  2  0  0  0  0
 19 14  1  0  0  0  0
 20  4  1  0  0  0  0
 21 29  2  0  0  0  0
 22 16  1  0  0  0  0
 23  5  1  0  0  0  0
 24 21  1  0  0  0  0
 25 12  1  0  0  0  0
 26 19  1  0  0  0  0
 27 19  2  0  0  0  0
 28 26  2  0  0  0  0
 29 27  1  0  0  0  0
 30 25  2  0  0  0  0
 31 34  2  0  0  0  0
 32 35  1  0  0  0  0
 33 30  1  0  0  0  0
 34 17  1  0  0  0  0
 35 17  2  0  0  0  0
  2  3  1  0  0  0  0
  6 10  2  0  0  0  0
 21 28  1  0  0  0  0
 16 33  2  0  0  0  0
 31 18  1  0  0  0  0
M  END
>  <ID> (7921724)
7921724

>  <Supplier> (7921724)
ChemBridge

>  <clogP> (7921724)
4.080000000000000e+000

>  <RB> (7921724)
5

>  <tPSA> (7921724)
7.270000000000000e+001

>  <Hacc> (7921724)
4

>  <Hdon> (7921724)
1

>  <LogSw> (7921724)
-6.226000000000000e+000

>  <Group> (7921724)
2

>  <Core> (7921724)
120

$$$$
7921723
  -ISIS-  03310818272D

 35 39  0  0  0  0  0  0  0  0999 V2000
    2.1750    0.5583    0.0000 S   0  0  3  0  0  0  0  0  0  0  0  0
    7.3667    2.8083    0.0000 N   0  0  0  0  0  0  0  0  0  0  0  0
    6.0667    2.0583    0.0000 C   0  0  0  0  0  0  0  0  0  0  0  0
    5.4167    1.6833    0.0000 C   0  0  0  0  0  0  0  0  0  0  0  0
    1.6417    1.0875    0.0000 N   0  0  3  0  0  0  0  0  0  0  0  0
    6.7167    3.1833    0.0000 C   0  0  0  0  0  0  0  0  0  0  0  0
    7.3667    2.0583    0.0000 C   0  0  0  0  0  0  0  0  0  0  0  0
    6.0667    2.8083    0.0000 C   0  0  0  0  0  0  0  0  0  0  0  0
    6.7167    1.6833    0.0000 C   0  0  0  0  0  0  0  0  0  0  0  0
    2.8167    0.9333    0.0000 C   0  0  0  0  0  0  0  0  0  0  0  0
    4.7667    2.0583    0.0000 N   0  0  0  0  0  0  0  0  0  0  0  0
    1.6000    0.0750    0.0000 O   0  0  0  0  0  0  0  0  0  0  0  0
    2.6042   -0.0542    0.0000 O   0  0  0  0  0  0  0  0  0  0  0  0
    5.4167    0.9333    0.0000 O   0  0  0  0  0  0  0  0  0  0  0  0
    6.7167    3.9333    0.0000 C   0  0  0  0  0  0  0  0  0  0  0  0
    8.0167    1.6833    0.0000 C   0  0  0  0  0  0  0  0  0  0  0  0
    9.3167    0.9333    0.0000 N   0  0  0  0  0  0  0  0  0  0  0  0
    0.5792    2.1500    0.0000 O   0  0  0  0  0  0  0  0  0  0  0  0
    3.4667    0.5583    0.0000 C   0  0  0  0  0  0  0  0  0  0  0  0
    2.8167    1.6833    0.0000 C   0  0  0  0  0  0  0  0  0  0  0  0
    4.1167    1.6833    0.0000 C   0  0  0  0  0  0  0  0  0  0  0  0
    0.9167    0.8958    0.0000 C   0  0  0  0  0  0  0  0  0  0  0  0
    1.8375    1.8125    0.0000 C   0  0  0  0  0  0  0  0  0  0  0  0
    7.3667    4.3042    0.0000 Cl  0  0  0  0  0  0  0  0  0  0  0  0
    3.4667    2.0583    0.0000 C   0  0  0  0  0  0  0  0  0  0  0  0
    4.1167    0.9333    0.0000 C   0  0  0  0  0  0  0  0  0  0  0  0
    5.4167    3.1833    0.0000 C   0  0  0  0  0  0  0  0  0  0  0  0
    0.3875    1.4250    0.0000 C   0  0  0  0  0  0  0  0  0  0  0  0
    1.3042    2.3458    0.0000 C   0  0  0  0  0  0  0  0  0  0  0  0
    5.4167    3.9333    0.0000 C   0  0  0  0  0  0  0  0  0  0  0  0
    9.3167    1.6833    0.0000 C   0  0  0  0  0  0  0  0  0  0  0  0
    8.6667    0.5583    0.0000 C   0  0  0  0  0  0  0  0  0  0  0  0
    6.0667    4.3042    0.0000 C   0  0  0  0  0  0  0  0  0  0  0  0
    8.6667    2.0583    0.0000 C   0  0  0  0  0  0  0  0  0  0  0  0
    8.0167    0.9333    0.0000 C   0  0  0  0  0  0  0  0  0  0  0  0
  2  7  1  0  0  0  0
  3  4  1  0  0  0  0
  4 11  1  0  0  0  0
  5  1  1  0  0  0  0
  6  8  1  0  0  0  0
  7  9  2  0  0  0  0
  8  3  2  0  0  0  0
  9  3  1  0  0  0  0
 10  1  1  0  0  0  0
 11 21  1  0  0  0  0
 12  1  2  0  0  0  0
 13  1  2  0  0  0  0
 14  4  2  0  0  0  0
 15  6  1  0  0  0  0
 16  7  1  0  0  0  0
 17 32  2  0  0  0  0
 18 29  1  0  0  0  0
 19 10  2  0  0  0  0
 20 10  1  0  0  0  0
 21 25  1  0  0  0  0
 22  5  1  0  0  0  0
 23  5  1  0  0  0  0
 24 15  1  0  0  0  0
 25 20  2  0  0  0  0
 26 19  1  0  0  0  0
 27  8  1  0  0  0  0
 28 22  1  0  0  0  0
 29 23  1  0  0  0  0
 30 27  2  0  0  0  0
 31 34  2  0  0  0  0
 32 35  1  0  0  0  0
 33 30  1  0  0  0  0
 34 16  1  0  0  0  0
 35 16  2  0  0  0  0
 21 26  2  0  0  0  0
 18 28  1  0  0  0  0
  2  6  2  0  0  0  0
 15 33  2  0  0  0  0
 31 17  1  0  0  0  0
M  END
>  <ID> (7921723)
7921723

>  <Supplier> (7921723)
ChemBridge

>  <clogP> (7921723)
3.990000000000000e+000

>  <RB> (7921723)
4

>  <tPSA> (7921723)
1.014900000000000e+002

>  <Hacc> (7921723)
6

>  <Hdon> (7921723)
1

>  <LogSw> (7921723)
-6.316999999999998e+000

>  <Group> (7921723)
2

>  <Core> (7921723)
120

$$$$
6911346
  -ISIS-  03310818242D

 28 30  0  0  0  0  0  0  0  0999 V2000
   -9.9000    3.6833    0.0000 C   0  0  0  0  0  0  0  0  0  0  0  0
   -7.0292    3.6833    0.0000 C   0  0  0  0  0  0  0  0  0  0  0  0
   11.6792   -3.7375    0.0000 N   0  0  3  0  0  0  0  0  0  0  0  0
   10.2792   -1.2667    0.0000 C   0  0  0  0  0  0  0  0  0  0  0  0
   -5.5833    1.2000    0.0000 N   0  0  0  0  0  0  0  0  0  0  0  0
  -11.3542    1.2000    0.0000 C   0  0  0  0  0  0  0  0  0  0  0  0
  -11.3542    6.1500    0.0000 C   0  0  0  0  0  0  0  0  0  0  0  0
   -5.5833    6.1500    0.0000 O   0  0  0  0  0  0  0  0  0  0  0  0
    7.3542   -1.2667    0.0000 C   0  0  0  0  0  0  0  0  0  0  0  0
   11.6792    1.2000    0.0000 O   0  0  0  0  0  0  0  0  0  0  0  0
   14.6000   -8.6875    0.0000 O   0  0  0  0  0  0  0  0  0  0  0  0
  -14.2167    1.2000    0.0000 C   0  0  0  0  0  0  0  0  0  0  0  0
   -2.7333    1.2000    0.0000 C   0  0  0  0  0  0  0  0  0  0  0  0
    5.9542    1.2000    0.0000 O   0  0  0  0  0  0  0  0  0  0  0  0
  -14.2167    6.1500    0.0000 C   0  0  0  0  0  0  0  0  0  0  0  0
    3.0375    1.2000    0.0000 C   0  0  0  0  0  0  0  0  0  0  0  0
  -15.6792    3.6833    0.0000 C   0  0  0  0  0  0  0  0  0  0  0  0
  -15.7375    8.7292    0.0000 Cl  0  0  0  0  0  0  0  0  0  0  0  0
   -9.8375   -1.2667    0.0000 O   0  0  0  0  0  0  0  0  0  0  0  0
   -1.2708    3.6833    0.0000 C   0  0  0  0  0  0  0  0  0  0  0  0
   -1.2708   -1.2667    0.0000 C   0  0  0  0  0  0  0  0  0  0  0  0
    1.6500   -1.2667    0.0000 C   0  0  0  0  0  0  0  0  0  0  0  0
    1.6500    3.6833    0.0000 C   0  0  0  0  0  0  0  0  0  0  0  0
   10.2792   -6.2167    0.0000 C   0  0  0  0  0  0  0  0  0  0  0  0
   14.6000   -3.7375    0.0000 C   0  0  0  0  0  0  0  0  0  0  0  0
   11.6792   -8.6875    0.0000 C   0  0  0  0  0  0  0  0  0  0  0  0
   16.0000   -6.2167    0.0000 C   0  0  0  0  0  0  0  0  0  0  0  0
   -6.9167   -1.2667    0.0000 C   0  0  0  0  0  0  0  0  0  0  0  0
  2  1  1  0  0  0  0
  3  4  1  0  0  0  0
  4  9  1  0  0  0  0
  5  2  1  0  0  0  0
  6  1  2  0  0  0  0
  7  1  1  0  0  0  0
  8  2  2  0  0  0  0
  9 14  1  0  0  0  0
 10  4  2  0  0  0  0
 11 27  1  0  0  0  0
 12  6  1  0  0  0  0
 13  5  1  0  0  0  0
 14 16  1  0  0  0  0
 15  7  2  0  0  0  0
 16 22  1  0  0  0  0
 17 15  1  0  0  0  0
 18 15  1  0  0  0  0
 19  6  1  0  0  0  0
 20 13  2  0  0  0  0
 21 13  1  0  0  0  0
 22 21  2  0  0  0  0
 23 20  1  0  0  0  0
 24  3  1  0  0  0  0
 25  3  1  0  0  0  0
 26 24  1  0  0  0  0
 27 25  1  0  0  0  0
 28 19  1  0  0  0  0
 17 12  2  0  0  0  0
 23 16  2  0  0  0  0
 11 26  1  0  0  0  0
M  END
>  <ID> (6911346)
6911346

>  <Supplier> (6911346)
ChemBridge

>  <clogP> (6911346)
2.880000000000000e+000

>  <RB> (6911346)
5

>  <tPSA> (6911346)
7.709999999999999e+001

>  <Hacc> (6911346)
5

>  <Hdon> (6911346)
1

>  <LogSw> (6911346)
-4.611000000000000e+000

>  <Group> (6911346)
1

>  <Core> (6911346)
315

$$$$
6541502
  -ISIS-  03310818242D

 28 29  0  0  0  0  0  0  0  0999 V2000
    5.2875    0.4458    0.0000 S   0  0  3  0  0  0  0  0  0  0  0  0
    4.6375    0.8208    0.0000 N   0  0  3  0  0  0  0  0  0  0  0  0
    3.3375    1.5708    0.0000 N   0  0  3  0  0  0  0  0  0  0  0  0
    4.3917    4.5667    0.0000 C   0  0  0  0  0  0  0  0  0  0  0  0
    5.1292    4.4167    0.0000 C   0  0  0  0  0  0  0  0  0  0  0  0
    5.8167    0.9708    0.0000 C   0  0  0  0  0  0  0  0  0  0  0  0
    4.8542   -0.1750    0.0000 O   0  0  0  0  0  0  0  0  0  0  0  0
    5.8625   -0.0417    0.0000 O   0  0  0  0  0  0  0  0  0  0  0  0
    3.9875    0.4458    0.0000 C   0  0  0  0  0  0  0  0  0  0  0  0
    4.6375    1.5708    0.0000 C   0  0  0  0  0  0  0  0  0  0  0  0
    3.9875    1.9458    0.0000 C   0  0  0  0  0  0  0  0  0  0  0  0
    3.3375    0.8208    0.0000 C   0  0  0  0  0  0  0  0  0  0  0  0
    4.1417    5.2750    0.0000 O   0  0  0  0  0  0  0  0  0  0  0  0
    5.3750    3.7208    0.0000 O   0  0  0  0  0  0  0  0  0  0  0  0
    2.6875    1.9458    0.0000 C   0  0  3  0  0  0  0  0  0  0  0  0
    6.5417    0.7750    0.0000 C   0  0  0  0  0  0  0  0  0  0  0  0
    5.6167    1.6958    0.0000 C   0  0  0  0  0  0  0  0  0  0  0  0
    5.6167    4.9917    0.0000 O   0  0  0  0  0  0  0  0  0  0  0  0
    3.9000    4.0000    0.0000 O   0  0  0  0  0  0  0  0  0  0  0  0
    6.8750    2.0333    0.0000 C   0  0  0  0  0  0  0  0  0  0  0  0
    6.1542    2.2250    0.0000 C   0  0  0  0  0  0  0  0  0  0  0  0
    7.0667    1.3083    0.0000 C   0  0  0  0  0  0  0  0  0  0  0  0
    7.4042    2.5625    0.0000 F   0  0  0  0  0  0  0  0  0  0  0  0
    2.6875    2.6958    0.0000 C   0  0  0  0  0  0  0  0  0  0  0  0
    2.0375    1.5708    0.0000 C   0  0  0  0  0  0  0  0  0  0  0  0
    1.3875    1.9458    0.0000 C   0  0  0  0  0  0  0  0  0  0  0  0
    2.0375    3.0708    0.0000 C   0  0  0  0  0  0  0  0  0  0  0  0
    1.3875    2.6958    0.0000 C   0  0  0  0  0  0  0  0  0  0  0  0
  2  1  1  0  0  0  0
  3 11  1  0  0  0  0
  5  4  1  0  0  0  0
  6  1  1  0  0  0  0
  7  1  2  0  0  0  0
  8  1  2  0  0  0  0
  9  2  1  0  0  0  0
 10  2  1  0  0  0  0
 11 10  1  0  0  0  0
 12  9  1  0  0  0  0
 13  4  2  0  0  0  0
 14  5  2  0  0  0  0
 15  3  1  0  0  0  0
 16  6  1  0  0  0  0
 17  6  2  0  0  0  0
 18  5  1  0  0  0  0
 19  4  1  0  0  0  0
 20 21  2  0  0  0  0
 21 17  1  0  0  0  0
 22 16  2  0  0  0  0
 23 20  1  0  0  0  0
 24 15  1  0  0  0  0
 25 15  1  0  0  0  0
 26 25  1  0  0  0  0
 27 24  1  0  0  0  0
 28 26  1  0  0  0  0
 20 22  1  0  0  0  0
 12  3  1  0  0  0  0
 27 28  1  0  0  0  0
M  END
>  <ID> (6541502)
6541502

>  <Supplier> (6541502)
ChemBridge

>  <clogP> (6541502)
5.100000000000000e-001

>  <RB> (6541502)
2

>  <tPSA> (6541502)
1.152200000000000e+002

>  <Hacc> (6541502)
8

>  <Hdon> (6541502)
2

>  <LogSw> (6541502)
-1.008000000000000e+000

>  <Group> (6541502)
3

>  <Core> (6541502)
167

$$$$
7917846
  -ISIS-  03310818272D

 28 31  0  0  0  0  0  0  0  0999 V2000
    5.6000    1.9833    0.0000 C   0  0  0  0  0  0  0  0  0  0  0  0
    6.0750    2.5708    0.0000 N   0  0  0  0  0  0  0  0  0  0  0  0
    5.7917    1.2625    0.0000 S   0  0  3  0  0  0  0  0  0  0  0  0
    4.9000    2.2583    0.0000 C   0  0  0  0  0  0  0  0  0  0  0  0
    5.6625    3.1958    0.0000 C   0  0  0  0  0  0  0  0  0  0  0  0
    4.9417    3.0083    0.0000 O   0  0  0  0  0  0  0  0  0  0  0  0
    5.9292    3.8958    0.0000 C   0  0  0  0  0  0  0  0  0  0  0  0
    0.5042    1.3958    0.0000 N   0  0  0  0  0  0  0  0  0  0  0  0
    1.6792    1.7083    0.0000 N   0  0  3  0  0  0  0  0  0  0  0  0
    6.6542    4.0875    0.0000 S   0  0  0  0  0  0  0  0  0  0  0  0
    5.0542    1.1333    0.0000 O   0  0  0  0  0  0  0  0  0  0  0  0
    5.8625    0.5125    0.0000 O   0  0  0  0  0  0  0  0  0  0  0  0
    0.9750    1.9833    0.0000 C   0  0  0  0  0  0  0  0  0  0  0  0
    6.5417    1.2625    0.0000 C   0  0  0  0  0  0  0  0  0  0  0  0
    0.9125    0.7708    0.0000 C   0  0  0  0  0  0  0  0  0  0  0  0
    4.2667    1.8458    0.0000 N   0  0  0  0  0  0  0  0  0  0  0  0
    1.6375    0.9625    0.0000 C   0  0  0  0  0  0  0  0  0  0  0  0
    5.5250    4.5167    0.0000 C   0  0  0  0  0  0  0  0  0  0  0  0
    6.6917    4.8375    0.0000 C   0  0  0  0  0  0  0  0  0  0  0  0
    5.9917    5.1042    0.0000 C   0  0  0  0  0  0  0  0  0  0  0  0
    2.3042    2.1208    0.0000 C   0  0  0  0  0  0  0  0  0  0  0  0
    2.9750    1.7833    0.0000 C   0  0  0  0  0  0  0  0  0  0  0  0
    3.6042    2.1875    0.0000 C   0  0  0  0  0  0  0  0  0  0  0  0
    6.9167    0.6125    0.0000 C   0  0  0  0  0  0  0  0  0  0  0  0
    6.9167    1.9125    0.0000 C   0  0  0  0  0  0  0  0  0  0  0  0
    7.6667    1.9125    0.0000 C   0  0  0  0  0  0  0  0  0  0  0  0
    7.6667    0.6125    0.0000 C   0  0  0  0  0  0  0  0  0  0  0  0
    8.0417    1.2625    0.0000 C   0  0  0  0  0  0  0  0  0  0  0  0
  2  1  1  0  0  0  0
  3  1  1  0  0  0  0
  4  1  2  0  0  0  0
  5  2  2  0  0  0  0
  6  4  1  0  0  0  0
  7  5  1  0  0  0  0
  8 13  2  0  0  0  0
  9 21  1  0  0  0  0
 10  7  1  0  0  0  0
 11  3  2  0  0  0  0
 12  3  2  0  0  0  0
 13  9  1  0  0  0  0
 14  3  1  0  0  0  0
 15 17  2  0  0  0  0
 16  4  1  0  0  0  0
 17  9  1  0  0  0  0
 18  7  2  0  0  0  0
 19 10  1  0  0  0  0
 20 18  1  0  0  0  0
 21 22  1  0  0  0  0
 22 23  1  0  0  0  0
 23 16  1  0  0  0  0
 24 14  1  0  0  0  0
 25 14  2  0  0  0  0
 26 25  1  0  0  0  0
 27 24  2  0  0  0  0
 28 26  2  0  0  0  0
  5  6  1  0  0  0  0
 28 27  1  0  0  0  0
 20 19  2  0  0  0  0
 15  8  1  0  0  0  0
M  END
>  <ID> (7917846)
7917846

>  <Supplier> (7917846)
ChemBridge

>  <clogP> (7917846)
4.250000000000000e+000

>  <RB> (7917846)
8

>  <tPSA> (7917846)
9.002000000000002e+001

>  <Hacc> (7917846)
5

>  <Hdon> (7917846)
1

>  <LogSw> (7917846)
-5.851000000000000e+000

>  <Group> (7917846)
3

>  <Core> (7917846)
260

$$$$
5230736
  -ISIS-  03310818212D

 26 28  0  0  0  0  0  0  0  0999 V2000
    1.2667   -0.3500    0.0000 C   0  0  0  0  0  0  0  0  0  0  0  0
   -1.2958   -0.3500    0.0000 C   0  0  0  0  0  0  0  0  0  0  0  0
   -1.9333   -0.7042    0.0000 N   0  0  0  0  0  0  0  0  0  0  0  0
    1.9042   -0.7042    0.0000 N   0  0  0  0  0  0  0  0  0  0  0  0
    0.6167   -0.7042    0.0000 C   0  0  0  0  0  0  0  0  0  0  0  0
   -0.6625   -0.7042    0.0000 C   0  0  0  0  0  0  0  0  0  0  0  0
   -0.0208   -0.3500    0.0000 C   0  0  0  0  0  0  0  0  0  0  0  0
    1.2875    0.3708    0.0000 O   0  0  0  0  0  0  0  0  0  0  0  0
   -1.2958    0.3708    0.0000 O   0  0  0  0  0  0  0  0  0  0  0  0
   -2.5833   -0.3292    0.0000 C   0  0  0  0  0  0  0  0  0  0  0  0
    2.5542   -0.3500    0.0000 C   0  0  0  0  0  0  0  0  0  0  0  0
    3.8500    0.3958    0.0000 C   0  0  0  0  0  0  0  0  0  0  0  0
   -3.8708    0.4125    0.0000 C   0  0  0  0  0  0  0  0  0  0  0  0
   -4.5000    0.7708    0.0000 N   0  0  0  0  0  0  0  0  0  0  0  0
    4.4792    0.7500    0.0000 N   0  0  0  0  0  0  0  0  0  0  0  0
    2.5542    0.3958    0.0000 C   0  0  0  0  0  0  0  0  0  0  0  0
   -2.5833    0.3958    0.0000 C   0  0  0  0  0  0  0  0  0  0  0  0
    3.2000   -0.7042    0.0000 C   0  0  0  0  0  0  0  0  0  0  0  0
   -3.2208   -0.6875    0.0000 C   0  0  0  0  0  0  0  0  0  0  0  0
    3.8500   -0.3500    0.0000 C   0  0  0  0  0  0  0  0  0  0  0  0
   -3.8708   -0.3292    0.0000 C   0  0  0  0  0  0  0  0  0  0  0  0
   -3.2208    0.7708    0.0000 C   0  0  0  0  0  0  0  0  0  0  0  0
    3.2000    0.7500    0.0000 C   0  0  0  0  0  0  0  0  0  0  0  0
   -0.6625   -1.4542    0.0000 C   0  0  0  0  0  0  0  0  0  0  0  0
    0.6167   -1.4542    0.0000 C   0  0  0  0  0  0  0  0  0  0  0  0
   -0.0208   -1.8167    0.0000 C   0  0  0  0  0  0  0  0  0  0  0  0
  2  6  1  0  0  0  0
  3  2  1  0  0  0  0
  4  1  1  0  0  0  0
  5  1  1  0  0  0  0
  6  7  2  0  0  0  0
  7  5  1  0  0  0  0
  8  1  2  0  0  0  0
  9  2  2  0  0  0  0
 10  3  1  0  0  0  0
 11  4  1  0  0  0  0
 12 20  1  0  0  0  0
 13 21  1  0  0  0  0
 14 13  1  0  0  0  0
 15 12  1  0  0  0  0
 16 11  2  0  0  0  0
 17 10  2  0  0  0  0
 18 11  1  0  0  0  0
 19 10  1  0  0  0  0
 20 18  2  0  0  0  0
 21 19  2  0  0  0  0
 22 17  1  0  0  0  0
 23 16  1  0  0  0  0
 24 26  2  0  0  0  0
 25  5  2  0  0  0  0
 26 25  1  0  0  0  0
 24  6  1  0  0  0  0
 23 12  2  0  0  0  0
 22 13  2  0  0  0  0
M  END
>  <ID> (5230736)
5230736

>  <Supplier> (5230736)
ChemBridge

>  <clogP> (5230736)
1.160000000000000e+000

>  <RB> (5230736)
4

>  <tPSA> (5230736)
1.102400000000000e+002

>  <Hacc> (5230736)
2

>  <Hdon> (5230736)
4

>  <LogSw> (5230736)
-2.716000000000000e+000

>  <Group> (5230736)
3

>  <Core> (5230736)
511

$$$$
6421175
  -ISIS-  03310818232D

 16 17  0  0  0  0  0  0  0  0999 V2000
    3.5292   -4.1917    0.0000 N   0  3  0  0  0  0  0  0  0  0  0  0
    4.2500   -3.7792    0.0000 C   0  0  0  0  0  0  0  0  0  0  0  0
    6.3875   -4.1917    0.0000 C   0  0  0  0  0  0  0  0  0  0  0  0
    4.9625   -4.1917    0.0000 C   0  0  0  0  0  0  0  0  0  0  0  0
    5.6667   -3.7792    0.0000 C   0  0  0  0  0  0  0  0  0  0  0  0
    7.1000   -3.7792    0.0000 N   0  0  0  0  0  0  0  0  0  0  0  0
    7.8042   -4.1875    0.0000 C   0  0  3  0  0  0  0  0  0  0  0  0
    4.2417   -2.9542    0.0000 C   0  0  0  0  0  0  0  0  0  0  0  0
    2.8167   -3.7917    0.0000 O   0  5  0  0  0  0  0  0  0  0  0  0
    3.5375   -5.0250    0.0000 O   0  0  0  0  0  0  0  0  0  0  0  0
    8.6292   -4.1792    0.0000 C   0  0  0  0  0  0  0  0  0  0  0  0
    8.2167   -4.8917    0.0000 C   0  0  0  0  0  0  0  0  0  0  0  0
    6.3875   -5.0167    0.0000 O   0  0  0  0  0  0  0  0  0  0  0  0
    5.6750   -2.9542    0.0000 C   0  0  0  0  0  0  0  0  0  0  0  0
    4.9625   -2.5417    0.0000 C   0  0  0  0  0  0  0  0  0  0  0  0
    3.5292   -2.5417    0.0000 Cl  0  0  0  0  0  0  0  0  0  0  0  0
  2  1  1  0  0  0  0
  3  5  1  0  0  0  0
  4  2  2  0  0  0  0
  5  4  1  0  0  0  0
  6  3  1  0  0  0  0
  7  6  1  0  0  0  0
  8  2  1  0  0  0  0
  9  1  1  0  0  0  0
 10  1  2  0  0  0  0
 11  7  1  0  0  0  0
 12  7  1  0  0  0  0
 13  3  2  0  0  0  0
 14 15  1  0  0  0  0
 15  8  2  0  0  0  0
 16  8  1  0  0  0  0
  5 14  2  0  0  0  0
 11 12  1  0  0  0  0
M  CHG  2   1   1   9  -1
M  END
>  <ID> (6421175)
6421175

>  <Supplier> (6421175)
ChemBridge

>  <clogP> (6421175)
1.960000000000000e+000

>  <RB> (6421175)
2

>  <tPSA> (6421175)
7.224000000000000e+001

>  <Hacc> (6421175)
3

>  <Hdon> (6421175)
1

>  <LogSw> (6421175)
-3.020000000000000e+000

>  <Group> (6421175)
2

$$$$
5629903
  -ISIS-  03310818222D

 30 33  0  0  0  0  0  0  0  0999 V2000
    0.0292    0.4500    0.0000 C   0  0  0  0  0  0  0  0  0  0  0  0
    1.0167    1.6958    0.0000 C   0  0  0  0  0  0  0  0  0  0  0  0
   -0.6458   -0.8792    0.0000 N   0  0  0  0  0  0  0  0  0  0  0  0
    0.1542    1.3625    0.0000 C   0  0  3  0  0  0  0  0  0  0  0  0
   -0.7708    0.0500    0.0000 C   0  0  0  0  0  0  0  0  0  0  0  0
    0.2542   -1.0500    0.0000 N   0  0  3  0  0  0  0  0  0  0  0  0
    0.7000   -0.1792    0.0000 C   0  0  0  0  0  0  0  0  0  0  0  0
    1.1542    2.6000    0.0000 C   0  0  0  0  0  0  0  0  0  0  0  0
   -0.4000    2.8458    0.0000 C   0  0  0  0  0  0  0  0  0  0  0  0
    0.4500    3.1833    0.0000 N   0  0  0  0  0  0  0  0  0  0  0  0
   -0.5500    1.9208    0.0000 N   0  0  0  0  0  0  0  0  0  0  0  0
    1.7292    1.1125    0.0000 C   0  0  0  0  0  0  0  0  0  0  0  0
   -1.1125    3.4208    0.0000 S   0  0  0  0  0  0  0  0  0  0  0  0
    0.6500   -1.8542    0.0000 C   0  0  0  0  0  0  0  0  0  0  0  0
   -1.5708    0.5208    0.0000 C   0  0  0  0  0  0  0  0  0  0  0  0
    2.6000    1.4333    0.0000 O   0  0  0  0  0  0  0  0  0  0  0  0
    1.5792    0.2125    0.0000 O   0  0  0  0  0  0  0  0  0  0  0  0
    2.0167    2.9458    0.0000 C   0  0  0  0  0  0  0  0  0  0  0  0
    0.1042   -2.6167    0.0000 C   0  0  0  0  0  0  0  0  0  0  0  0
    1.5792   -1.9500    0.0000 C   0  0  0  0  0  0  0  0  0  0  0  0
   -1.5708    1.4625    0.0000 C   0  0  0  0  0  0  0  0  0  0  0  0
   -2.3833    0.0500    0.0000 C   0  0  0  0  0  0  0  0  0  0  0  0
    2.3000   -0.3542    0.0000 C   0  0  0  0  0  0  0  0  0  0  0  0
    3.1500   -0.0500    0.0000 C   0  0  0  0  0  0  0  0  0  0  0  0
   -2.3833    1.9125    0.0000 C   0  0  0  0  0  0  0  0  0  0  0  0
    0.5042   -3.4667    0.0000 C   0  0  0  0  0  0  0  0  0  0  0  0
    1.9792   -2.8000    0.0000 C   0  0  0  0  0  0  0  0  0  0  0  0
   -3.1833    0.5208    0.0000 C   0  0  0  0  0  0  0  0  0  0  0  0
    1.4292   -3.5542    0.0000 C   0  0  0  0  0  0  0  0  0  0  0  0
   -3.1833    1.4625    0.0000 C   0  0  0  0  0  0  0  0  0  0  0  0
  2  4  1  0  0  0  0
  3  5  2  0  0  0  0
  4  1  1  0  0  0  0
  5  1  1  0  0  0  0
  6  7  1  0  0  0  0
  7  1  2  0  0  0  0
  8  2  2  0  0  0  0
  9 11  1  0  0  0  0
 10  9  1  0  0  0  0
 11  4  1  0  0  0  0
 12  2  1  0  0  0  0
 13  9  2  0  0  0  0
 14  6  1  0  0  0  0
 15  5  1  0  0  0  0
 16 12  2  0  0  0  0
 17 12  1  0  0  0  0
 18  8  1  0  0  0  0
 19 14  2  0  0  0  0
 20 14  1  0  0  0  0
 21 15  2  0  0  0  0
 22 15  1  0  0  0  0
 23 17  1  0  0  0  0
 24 23  1  0  0  0  0
 25 21  1  0  0  0  0
 26 19  1  0  0  0  0
 27 20  2  0  0  0  0
 28 22  2  0  0  0  0
 29 27  1  0  0  0  0
 30 28  1  0  0  0  0
  3  6  1  0  0  0  0
  8 10  1  0  0  0  0
 25 30  2  0  0  0  0
 26 29  2  0  0  0  0
M  END
>  <ID> (5629903)
5629903

>  <Supplier> (5629903)
ChemBridge

>  <clogP> (5629903)
5.790000000000000e+000

>  <RB> (5629903)
4

>  <tPSA> (5629903)
6.818000000000001e+001

>  <Hacc> (5629903)
4

>  <Hdon> (5629903)
2

>  <LogSw> (5629903)
-6.186999999999999e+000

>  <Group> (5629903)
3

>  <Core> (5629903)
072

$$$$
6421170
  -ISIS-  03310818232D

 20 21  0  0  0  0  0  0  0  0999 V2000
   -3.2333   -2.2792    0.0000 N   0  3  0  0  0  0  0  0  0  0  0  0
   -0.1125    0.3958    0.0000 C   0  0  0  0  0  0  0  0  0  0  0  0
   -2.4333   -1.8542    0.0000 C   0  0  0  0  0  0  0  0  0  0  0  0
   -3.9958   -1.8292    0.0000 O   0  5  0  0  0  0  0  0  0  0  0  0
   -0.1125   -0.5042    0.0000 N   0  0  0  0  0  0  0  0  0  0  0  0
   -3.2708   -3.1792    0.0000 O   0  0  0  0  0  0  0  0  0  0  0  0
    0.6667    0.8458    0.0000 S   0  0  0  0  0  0  0  0  0  0  0  0
   -0.8708    0.8458    0.0000 N   0  0  0  0  0  0  0  0  0  0  0  0
   -3.9583    1.7125    0.0000 N   0  0  0  0  0  0  0  0  0  0  0  0
   -2.4333   -0.9542    0.0000 C   0  0  0  0  0  0  0  0  0  0  0  0
   -1.6708   -2.3042    0.0000 C   0  0  0  0  0  0  0  0  0  0  0  0
   -0.8958   -0.9542    0.0000 C   0  0  0  0  0  0  0  0  0  0  0  0
   -1.6500    0.3958    0.0000 C   0  0  0  0  0  0  0  0  0  0  0  0
   -0.8958   -1.8542    0.0000 C   0  0  0  0  0  0  0  0  0  0  0  0
   -1.6500   -0.5375    0.0000 C   0  0  0  0  0  0  0  0  0  0  0  0
   -2.4125    0.8125    0.0000 C   0  0  0  0  0  0  0  0  0  0  0  0
   -3.1958    2.1625    0.0000 C   0  0  0  0  0  0  0  0  0  0  0  0
   -3.9583    0.8458    0.0000 C   0  0  0  0  0  0  0  0  0  0  0  0
   -2.4125    1.7125    0.0000 C   0  0  0  0  0  0  0  0  0  0  0  0
   -3.1708    0.3958    0.0000 C   0  0  0  0  0  0  0  0  0  0  0  0
  2  5  1  0  0  0  0
  3  1  1  0  0  0  0
  4  1  1  0  0  0  0
  5 12  1  0  0  0  0
  6  1  2  0  0  0  0
  7  2  2  0  0  0  0
  8  2  1  0  0  0  0
  9 18  2  0  0  0  0
 10  3  1  0  0  0  0
 11  3  2  0  0  0  0
 12 14  2  0  0  0  0
 13  8  1  0  0  0  0
 14 11  1  0  0  0  0
 15 10  2  0  0  0  0
 16 13  1  0  0  0  0
 17 19  2  0  0  0  0
 18 20  1  0  0  0  0
 19 16  1  0  0  0  0
 20 16  2  0  0  0  0
 12 15  1  0  0  0  0
  9 17  1  0  0  0  0
M  CHG  2   1   1   4  -1
M  END
>  <ID> (6421170)
6421170

>  <Supplier> (6421170)
ChemBridge

>  <clogP> (6421170)
1.540000000000000e+000

>  <RB> (6421170)
3

>  <tPSA> (6421170)
8.009000000000000e+001

>  <Hacc> (6421170)
3

>  <Hdon> (6421170)
2

>  <LogSw> (6421170)
-7.000000000000000e-001

>  <Group> (6421170)
3

$$$$
5781468
  -ISIS-  03310818222D

 29 32  0  0  0  0  0  0  0  0999 V2000
    0.1750   -3.1167    0.0000 C   0  0  0  0  0  0  0  0  0  0  0  0
    0.0125   -3.8792    0.0000 N   0  0  0  0  0  0  0  0  0  0  0  0
   -0.5083   -2.7250    0.0000 C   0  0  0  0  0  0  0  0  0  0  0  0
   -3.0958   -3.7167    0.0000 N   0  3  0  0  0  0  0  0  0  0  0  0
   -1.0833   -3.2500    0.0000 C   0  0  0  0  0  0  0  0  0  0  0  0
   -0.7708   -3.9667    0.0000 C   0  0  0  0  0  0  0  0  0  0  0  0
   -1.8583   -3.1667    0.0000 C   0  0  0  0  0  0  0  0  0  0  0  0
   -2.3208   -3.7917    0.0000 C   0  0  0  0  0  0  0  0  0  0  0  0
    0.8500   -2.7167    0.0000 C   0  0  3  0  0  0  0  0  0  0  0  0
    1.5292   -3.1125    0.0000 N   0  0  0  0  0  0  0  0  0  0  0  0
   -3.4125   -3.0042    0.0000 O   0  5  0  0  0  0  0  0  0  0  0  0
   -3.5583   -4.3500    0.0000 O   0  0  0  0  0  0  0  0  0  0  0  0
   -1.2250   -4.5917    0.0000 C   0  0  0  0  0  0  0  0  0  0  0  0
   -2.0000   -4.5042    0.0000 C   0  0  0  0  0  0  0  0  0  0  0  0
   -0.5083   -1.9375    0.0000 C   0  0  0  0  0  0  0  0  0  0  0  0
    4.2792   -3.1000    0.0000 C   0  0  0  0  0  0  0  0  0  0  0  0
    5.6292   -3.9167    0.0000 C   0  0  0  0  0  0  0  0  0  0  0  0
    2.2417   -2.7000    0.0000 C   0  0  3  0  0  0  0  0  0  0  0  0
    3.6042   -2.7042    0.0000 C   0  0  0  0  0  0  0  0  0  0  0  0
    4.9667   -2.7042    0.0000 C   0  0  0  0  0  0  0  0  0  0  0  0
    4.2750   -3.9042    0.0000 C   0  0  0  0  0  0  0  0  0  0  0  0
    4.9542   -4.3042    0.0000 C   0  0  0  0  0  0  0  0  0  0  0  0
    5.6417   -3.1167    0.0000 C   0  0  0  0  0  0  0  0  0  0  0  0
    2.9250   -3.1000    0.0000 C   0  0  0  0  0  0  0  0  0  0  0  0
    0.8500   -1.9375    0.0000 C   0  0  0  0  0  0  0  0  0  0  0  0
    6.3042   -4.3292    0.0000 O   0  0  0  0  0  0  0  0  0  0  0  0
    0.1750   -1.5417    0.0000 C   0  0  0  0  0  0  0  0  0  0  0  0
    6.2792   -5.1000    0.0000 C   0  0  0  0  0  0  0  0  0  0  0  0
    2.2417   -1.9167    0.0000 C   0  0  0  0  0  0  0  0  0  0  0  0
  2  1  1  0  0  0  0
  3  1  2  0  0  0  0
  4  8  1  0  0  0  0
  5  3  1  0  0  0  0
  6  2  1  0  0  0  0
  7  5  1  0  0  0  0
  8  7  2  0  0  0  0
  9  1  1  0  0  0  0
 10  9  1  0  0  0  0
 11  4  1  0  0  0  0
 12  4  2  0  0  0  0
 13  6  1  0  0  0  0
 14 13  2  0  0  0  0
 15  3  1  0  0  0  0
 16 19  1  0  0  0  0
 17 22  1  0  0  0  0
 18 10  1  0  0  0  0
 19 24  1  0  0  0  0
 20 16  2  0  0  0  0
 21 16  1  0  0  0  0
 22 21  2  0  0  0  0
 23 20  1  0  0  0  0
 24 18  1  0  0  0  0
 25  9  1  0  0  0  0
 26 17  1  0  0  0  0
 27 25  1  0  0  0  0
 28 26  1  0  0  0  0
 29 18  1  0  0  0  0
  5  6  2  0  0  0  0
 27 15  1  0  0  0  0
 14  8  1  0  0  0  0
 17 23  2  0  0  0  0
M  CHG  2   4   1  11  -1
M  END
>  <ID> (5781468)
5781468

>  <Supplier> (5781468)
ChemBridge

>  <clogP> (5781468)
5.280000000000000e+000

>  <RB> (5781468)
5

>  <tPSA> (5781468)
8.019000000000000e+001

>  <Hacc> (5781468)
4

>  <Hdon> (5781468)
2

>  <LogSw> (5781468)
-5.960000000000000e+000

>  <Group> (5781468)
3

$$$$
5781469
  -ISIS-  03310818222D

 24 28  0  0  0  0  0  0  0  0999 V2000
    0.1750   -3.1167    0.0000 C   0  0  0  0  0  0  0  0  0  0  0  0
    0.0125   -3.8792    0.0000 N   0  0  0  0  0  0  0  0  0  0  0  0
   -0.5083   -2.7250    0.0000 C   0  0  0  0  0  0  0  0  0  0  0  0
   -3.0958   -3.7167    0.0000 N   0  3  0  0  0  0  0  0  0  0  0  0
   -1.0833   -3.2500    0.0000 C   0  0  0  0  0  0  0  0  0  0  0  0
   -0.7708   -3.9667    0.0000 C   0  0  0  0  0  0  0  0  0  0  0  0
    0.8500   -2.7167    0.0000 C   0  0  3  0  0  0  0  0  0  0  0  0
   -1.8583   -3.1667    0.0000 C   0  0  0  0  0  0  0  0  0  0  0  0
    1.5292   -3.1125    0.0000 N   0  0  0  0  0  0  0  0  0  0  0  0
   -2.3208   -3.7917    0.0000 C   0  0  0  0  0  0  0  0  0  0  0  0
    2.2417   -2.7000    0.0000 C   0  0  3  0  0  0  0  0  0  0  0  0
    2.9250   -3.1000    0.0000 C   0  0  3  0  0  0  0  0  0  0  0  0
   -3.4125   -3.0042    0.0000 O   0  5  0  0  0  0  0  0  0  0  0  0
   -3.5583   -4.3500    0.0000 O   0  0  0  0  0  0  0  0  0  0  0  0
    2.2417   -1.9167    0.0000 C   0  0  0  0  0  0  0  0  0  0  0  0
   -1.2250   -4.5917    0.0000 C   0  0  0  0  0  0  0  0  0  0  0  0
    3.2750   -2.3042    0.0000 C   0  0  0  0  0  0  0  0  0  0  0  0
   -2.0000   -4.5042    0.0000 C   0  0  0  0  0  0  0  0  0  0  0  0
    2.9250   -1.5167    0.0000 C   0  0  3  0  0  0  0  0  0  0  0  0
    3.6042   -2.7042    0.0000 C   0  0  0  0  0  0  0  0  0  0  0  0
   -0.5083   -1.9375    0.0000 C   0  0  0  0  0  0  0  0  0  0  0  0
    3.6042   -1.9167    0.0000 C   0  0  0  0  0  0  0  0  0  0  0  0
    0.8500   -1.9375    0.0000 C   0  0  0  0  0  0  0  0  0  0  0  0
    0.1750   -1.5417    0.0000 C   0  0  0  0  0  0  0  0  0  0  0  0
  2  1  1  0  0  0  0
  3  1  2  0  0  0  0
  4 10  1  0  0  0  0
  5  3  1  0  0  0  0
  6  2  1  0  0  0  0
  7  1  1  0  0  0  0
  8  5  1  0  0  0  0
  9  7  1  0  0  0  0
 10  8  2  0  0  0  0
 11  9  1  0  0  0  0
 12 11  1  0  0  0  0
 13  4  1  0  0  0  0
 14  4  2  0  0  0  0
 15 11  1  0  0  0  0
 16  6  1  0  0  0  0
 17 12  1  0  0  0  0
 18 16  2  0  0  0  0
 19 15  1  0  0  0  0
 20 12  1  0  0  0  0
 21  3  1  0  0  0  0
 22 19  1  0  0  0  0
 23  7  1  0  0  0  0
 24 23  1  0  0  0  0
  5  6  2  0  0  0  0
 24 21  1  0  0  0  0
 18 10  1  0  0  0  0
 19 17  1  0  0  0  0
 20 22  1  0  0  0  0
M  CHG  2   4   1  13  -1
M  END
>  <ID> (5781469)
5781469

>  <Supplier> (5781469)
ChemBridge

>  <clogP> (5781469)
4.359999999999999e+000

>  <RB> (5781469)
2

>  <tPSA> (5781469)
7.095999999999998e+001

>  <Hacc> (5781469)
3

>  <Hdon> (5781469)
2

>  <LogSw> (5781469)
-4.678000000000000e+000

>  <Group> (5781469)
3

$$$$
5564102
  -ISIS-  03310818222D

 19 21  0  0  0  0  0  0  0  0999 V2000
   -0.5333   -0.1792    0.0000 S   0  0  3  0  0  0  0  0  0  0  0  0
    0.2042   -0.4792    0.0000 N   0  0  0  0  0  0  0  0  0  0  0  0
    0.7292    0.1458    0.0000 C   0  0  0  0  0  0  0  0  0  0  0  0
    0.3042    0.8208    0.0000 C   0  0  0  0  0  0  0  0  0  0  0  0
   -0.4958    0.6208    0.0000 C   0  0  0  0  0  0  0  0  0  0  0  0
    1.5500    0.0833    0.0000 N   0  0  0  0  0  0  0  0  0  0  0  0
   -1.3500   -0.1375    0.0000 O   0  0  0  0  0  0  0  0  0  0  0  0
   -0.5958   -1.0000    0.0000 O   0  0  0  0  0  0  0  0  0  0  0  0
    1.9875    0.7458    0.0000 C   0  0  0  0  0  0  0  0  0  0  0  0
    2.7792    0.6833    0.0000 C   0  0  0  0  0  0  0  0  0  0  0  0
    3.2500    1.3333    0.0000 C   0  0  0  0  0  0  0  0  0  0  0  0
    0.5292    1.6000    0.0000 C   0  0  0  0  0  0  0  0  0  0  0  0
   -1.0500    1.2000    0.0000 C   0  0  0  0  0  0  0  0  0  0  0  0
    4.0500    1.2500    0.0000 O   0  0  0  0  0  0  0  0  0  0  0  0
    2.0875    2.1333    0.0000 C   0  0  0  0  0  0  0  0  0  0  0  0
    1.6500    1.4708    0.0000 C   0  0  0  0  0  0  0  0  0  0  0  0
    2.9000    2.0708    0.0000 C   0  0  0  0  0  0  0  0  0  0  0  0
   -0.0500    2.1833    0.0000 C   0  0  0  0  0  0  0  0  0  0  0  0
   -0.8333    1.9625    0.0000 C   0  0  0  0  0  0  0  0  0  0  0  0
  2  1  1  0  0  0  0
  3  2  2  0  0  0  0
  4  5  2  0  0  0  0
  5  1  1  0  0  0  0
  6  3  1  0  0  0  0
  7  1  2  0  0  0  0
  8  1  2  0  0  0  0
  9  6  1  0  0  0  0
 10  9  1  0  0  0  0
 11 10  2  0  0  0  0
 12  4  1  0  0  0  0
 13  5  1  0  0  0  0
 14 11  1  0  0  0  0
 15 16  1  0  0  0  0
 16  9  2  0  0  0  0
 17 15  2  0  0  0  0
 18 19  1  0  0  0  0
 19 13  2  0  0  0  0
  4  3  1  0  0  0  0
 12 18  2  0  0  0  0
 11 17  1  0  0  0  0
M  END
>  <ID> (5564102)
5564102

>  <Supplier> (5564102)
ChemBridge

>  <clogP> (5564102)
2.930000000000000e+000

>  <RB> (5564102)
2

>  <tPSA> (5564102)
7.876000000000002e+001

>  <Hacc> (5564102)
4

>  <Hdon> (5564102)
2

>  <LogSw> (5564102)
-3.123000000000000e+000

>  <Group> (5564102)
3

>  <Core> (5564102)
446

$$$$
5781467
  -ISIS-  03310818222D

 24 27  0  0  0  0  0  0  0  0999 V2000
    0.1750   -3.1167    0.0000 C   0  0  0  0  0  0  0  0  0  0  0  0
    0.0125   -3.8792    0.0000 N   0  0  0  0  0  0  0  0  0  0  0  0
   -0.5083   -2.7250    0.0000 C   0  0  0  0  0  0  0  0  0  0  0  0
   -3.0958   -3.7167    0.0000 N   0  3  0  0  0  0  0  0  0  0  0  0
   -1.0833   -3.2500    0.0000 C   0  0  0  0  0  0  0  0  0  0  0  0
   -0.7708   -3.9667    0.0000 C   0  0  0  0  0  0  0  0  0  0  0  0
   -1.8583   -3.1667    0.0000 C   0  0  0  0  0  0  0  0  0  0  0  0
   -2.3208   -3.7917    0.0000 C   0  0  0  0  0  0  0  0  0  0  0  0
    0.8500   -2.7167    0.0000 C   0  0  3  0  0  0  0  0  0  0  0  0
    1.5292   -3.1125    0.0000 N   0  0  0  0  0  0  0  0  0  0  0  0
   -3.4125   -3.0042    0.0000 O   0  5  0  0  0  0  0  0  0  0  0  0
   -3.5583   -4.3500    0.0000 O   0  0  0  0  0  0  0  0  0  0  0  0
   -1.2250   -4.5917    0.0000 C   0  0  0  0  0  0  0  0  0  0  0  0
   -2.0000   -4.5042    0.0000 C   0  0  0  0  0  0  0  0  0  0  0  0
   -0.5083   -1.9375    0.0000 C   0  0  0  0  0  0  0  0  0  0  0  0
    2.2417   -2.7000    0.0000 C   0  0  3  0  0  0  0  0  0  0  0  0
    0.8500   -1.9375    0.0000 C   0  0  0  0  0  0  0  0  0  0  0  0
    0.1750   -1.5417    0.0000 C   0  0  0  0  0  0  0  0  0  0  0  0
    2.2417   -1.9167    0.0000 C   0  0  0  0  0  0  0  0  0  0  0  0
    2.8292   -3.2000    0.0000 C   0  0  0  0  0  0  0  0  0  0  0  0
    2.8792   -1.4500    0.0000 C   0  0  0  0  0  0  0  0  0  0  0  0
    3.5917   -3.0417    0.0000 C   0  0  0  0  0  0  0  0  0  0  0  0
    3.6167   -1.6167    0.0000 C   0  0  0  0  0  0  0  0  0  0  0  0
    3.9792   -2.3417    0.0000 C   0  0  0  0  0  0  0  0  0  0  0  0
  2  1  1  0  0  0  0
  3  1  2  0  0  0  0
  4  8  1  0  0  0  0
  5  3  1  0  0  0  0
  6  2  1  0  0  0  0
  7  5  1  0  0  0  0
  8  7  2  0  0  0  0
  9  1  1  0  0  0  0
 10  9  1  0  0  0  0
 11  4  1  0  0  0  0
 12  4  2  0  0  0  0
 13  6  1  0  0  0  0
 14 13  2  0  0  0  0
 15  3  1  0  0  0  0
 16 10  1  0  0  0  0
 17  9  1  0  0  0  0
 18 17  1  0  0  0  0
 19 16  1  0  0  0  0
 20 16  1  0  0  0  0
 21 19  1  0  0  0  0
 22 20  1  0  0  0  0
 23 21  1  0  0  0  0
 24 22  1  0  0  0  0
  5  6  2  0  0  0  0
 18 15  1  0  0  0  0
 14  8  1  0  0  0  0
 24 23  1  0  0  0  0
M  CHG  2   4   1  11  -1
M  END
>  <ID> (5781467)
5781467

>  <Supplier> (5781467)
ChemBridge

>  <clogP> (5781467)
5.159999999999998e+000

>  <RB> (5781467)
2

>  <tPSA> (5781467)
7.095999999999998e+001

>  <Hacc> (5781467)
3

>  <Hdon> (5781467)
2

>  <LogSw> (5781467)
-5.376000000000000e+000

>  <Group> (5781467)
1

$$$$
5781464
  -ISIS-  03310818222D

 30 34  0  0  0  0  0  0  0  0999 V2000
    0.1750   -3.1167    0.0000 C   0  0  0  0  0  0  0  0  0  0  0  0
    0.0125   -3.8792    0.0000 N   0  0  0  0  0  0  0  0  0  0  0  0
   -0.5083   -2.7250    0.0000 C   0  0  0  0  0  0  0  0  0  0  0  0
   -3.0958   -3.7167    0.0000 N   0  3  0  0  0  0  0  0  0  0  0  0
   -1.0833   -3.2500    0.0000 C   0  0  0  0  0  0  0  0  0  0  0  0
   -0.7708   -3.9667    0.0000 C   0  0  0  0  0  0  0  0  0  0  0  0
   -1.8583   -3.1667    0.0000 C   0  0  0  0  0  0  0  0  0  0  0  0
   -2.3208   -3.7917    0.0000 C   0  0  0  0  0  0  0  0  0  0  0  0
    0.8500   -2.7167    0.0000 C   0  0  3  0  0  0  0  0  0  0  0  0
    3.6042   -1.9167    0.0000 N   0  0  3  0  0  0  0  0  0  0  0  0
    1.5292   -3.1125    0.0000 N   0  0  0  0  0  0  0  0  0  0  0  0
   -3.4125   -3.0042    0.0000 O   0  5  0  0  0  0  0  0  0  0  0  0
   -3.5583   -4.3500    0.0000 O   0  0  0  0  0  0  0  0  0  0  0  0
   -1.2250   -4.5917    0.0000 C   0  0  0  0  0  0  0  0  0  0  0  0
   -2.0000   -4.5042    0.0000 C   0  0  0  0  0  0  0  0  0  0  0  0
    2.2417   -2.7000    0.0000 C   0  0  3  0  0  0  0  0  0  0  0  0
    4.2792   -1.5167    0.0000 C   0  0  0  0  0  0  0  0  0  0  0  0
    2.9250   -3.1000    0.0000 C   0  0  0  0  0  0  0  0  0  0  0  0
    2.2417   -1.9167    0.0000 C   0  0  0  0  0  0  0  0  0  0  0  0
    2.9250   -1.5167    0.0000 C   0  0  0  0  0  0  0  0  0  0  0  0
    3.6042   -2.7042    0.0000 C   0  0  0  0  0  0  0  0  0  0  0  0
   -0.5083   -1.9375    0.0000 C   0  0  0  0  0  0  0  0  0  0  0  0
    4.9667   -1.9167    0.0000 C   0  0  0  0  0  0  0  0  0  0  0  0
    0.8500   -1.9375    0.0000 C   0  0  0  0  0  0  0  0  0  0  0  0
    0.1750   -1.5417    0.0000 C   0  0  0  0  0  0  0  0  0  0  0  0
    4.9667   -2.7042    0.0000 C   0  0  0  0  0  0  0  0  0  0  0  0
    5.6417   -1.5292    0.0000 C   0  0  0  0  0  0  0  0  0  0  0  0
    6.3250   -1.9167    0.0000 C   0  0  0  0  0  0  0  0  0  0  0  0
    5.6417   -3.1042    0.0000 C   0  0  0  0  0  0  0  0  0  0  0  0
    6.3250   -2.7042    0.0000 C   0  0  0  0  0  0  0  0  0  0  0  0
  2  1  1  0  0  0  0
  3  1  2  0  0  0  0
  4  8  1  0  0  0  0
  5  3  1  0  0  0  0
  6  2  1  0  0  0  0
  7  5  1  0  0  0  0
  8  7  2  0  0  0  0
  9  1  1  0  0  0  0
 10 20  1  0  0  0  0
 11  9  1  0  0  0  0
 12  4  1  0  0  0  0
 13  4  2  0  0  0  0
 14  6  1  0  0  0  0
 15 14  2  0  0  0  0
 16 11  1  0  0  0  0
 17 10  1  0  0  0  0
 18 16  1  0  0  0  0
 19 16  1  0  0  0  0
 20 19  1  0  0  0  0
 21 18  1  0  0  0  0
 22  3  1  0  0  0  0
 23 17  1  0  0  0  0
 24  9  1  0  0  0  0
 25 24  1  0  0  0  0
 26 23  2  0  0  0  0
 27 23  1  0  0  0  0
 28 27  2  0  0  0  0
 29 26  1  0  0  0  0
 30 28  1  0  0  0  0
  5  6  2  0  0  0  0
 25 22  1  0  0  0  0
 15  8  1  0  0  0  0
 10 21  1  0  0  0  0
 29 30  2  0  0  0  0
M  CHG  2   4   1  12  -1
M  END
>  <ID> (5781464)
5781464

>  <Supplier> (5781464)
ChemBridge

>  <clogP> (5781464)
4.420000000000000e+000

>  <RB> (5781464)
4

>  <tPSA> (5781464)
7.420000000000000e+001

>  <Hacc> (5781464)
4

>  <Hdon> (5781464)
2

>  <LogSw> (5781464)
-5.306000000000000e+000

>  <Group> (5781464)
3

$$$$
5781465
  -ISIS-  03310818222D

 27 30  0  0  0  0  0  0  0  0999 V2000
    0.1750   -3.1167    0.0000 C   0  0  0  0  0  0  0  0  0  0  0  0
    0.0125   -3.8792    0.0000 N   0  0  0  0  0  0  0  0  0  0  0  0
   -0.5083   -2.7250    0.0000 C   0  0  0  0  0  0  0  0  0  0  0  0
   -3.0958   -3.7167    0.0000 N   0  3  0  0  0  0  0  0  0  0  0  0
   -1.0833   -3.2500    0.0000 C   0  0  0  0  0  0  0  0  0  0  0  0
   -0.7708   -3.9667    0.0000 C   0  0  0  0  0  0  0  0  0  0  0  0
   -1.8583   -3.1667    0.0000 C   0  0  0  0  0  0  0  0  0  0  0  0
   -2.3208   -3.7917    0.0000 C   0  0  0  0  0  0  0  0  0  0  0  0
    0.8500   -2.7167    0.0000 C   0  0  3  0  0  0  0  0  0  0  0  0
    1.5292   -3.1125    0.0000 N   0  0  0  0  0  0  0  0  0  0  0  0
   -3.4125   -3.0042    0.0000 O   0  5  0  0  0  0  0  0  0  0  0  0
   -3.5583   -4.3500    0.0000 O   0  0  0  0  0  0  0  0  0  0  0  0
    4.2792   -1.5292    0.0000 C   0  0  3  0  0  0  0  0  0  0  0  0
   -1.2250   -4.5917    0.0000 C   0  0  0  0  0  0  0  0  0  0  0  0
    3.6042   -1.9167    0.0000 C   0  0  3  0  0  0  0  0  0  0  0  0
   -2.0000   -4.5042    0.0000 C   0  0  0  0  0  0  0  0  0  0  0  0
    2.9250   -1.5167    0.0000 C   0  0  0  0  0  0  0  0  0  0  0  0
    3.6042   -2.7042    0.0000 C   0  0  0  0  0  0  0  0  0  0  0  0
    2.2417   -2.7000    0.0000 C   0  0  3  0  0  0  0  0  0  0  0  0
   -0.5083   -1.9375    0.0000 C   0  0  0  0  0  0  0  0  0  0  0  0
    2.2417   -1.9167    0.0000 C   0  0  0  0  0  0  0  0  0  0  0  0
    2.9250   -3.1000    0.0000 C   0  0  0  0  0  0  0  0  0  0  0  0
    0.8500   -1.9375    0.0000 C   0  0  0  0  0  0  0  0  0  0  0  0
    0.1750   -1.5417    0.0000 C   0  0  0  0  0  0  0  0  0  0  0  0
    4.6750   -2.2042    0.0000 C   0  0  0  0  0  0  0  0  0  0  0  0
    4.9542   -1.1500    0.0000 C   0  0  0  0  0  0  0  0  0  0  0  0
    3.8917   -0.8500    0.0000 C   0  0  0  0  0  0  0  0  0  0  0  0
  2  1  1  0  0  0  0
  3  1  2  0  0  0  0
  4  8  1  0  0  0  0
  5  3  1  0  0  0  0
  6  2  1  0  0  0  0
  7  5  1  0  0  0  0
  8  7  2  0  0  0  0
  9  1  1  0  0  0  0
 10  9  1  0  0  0  0
 11  4  1  0  0  0  0
 12  4  2  0  0  0  0
 13 15  1  0  0  0  0
 14  6  1  0  0  0  0
 15 18  1  0  0  0  0
 16 14  2  0  0  0  0
 17 21  1  0  0  0  0
 18 22  1  0  0  0  0
 19 10  1  0  0  0  0
 20  3  1  0  0  0  0
 21 19  1  0  0  0  0
 22 19  1  0  0  0  0
 23  9  1  0  0  0  0
 24 23  1  0  0  0  0
 25 13  1  0  0  0  0
 26 13  1  0  0  0  0
 27 13  1  0  0  0  0
  5  6  2  0  0  0  0
 24 20  1  0  0  0  0
 16  8  1  0  0  0  0
 15 17  1  0  0  0  0
M  CHG  2   4   1  11  -1
M  END
>  <ID> (5781465)
5781465

>  <Supplier> (5781465)
ChemBridge

>  <clogP> (5781465)
6.450000000000000e+000

>  <RB> (5781465)
3

>  <tPSA> (5781465)
7.095999999999998e+001

>  <Hacc> (5781465)
3

>  <Hdon> (5781465)
2

>  <LogSw> (5781465)
-6.784000000000000e+000

>  <Group> (5781465)
1

$$$$
5564106
  -ISIS-  03310818222D

 21 22  0  0  0  0  0  0  0  0999 V2000
    1.9042    0.6708    0.0000 C   0  0  0  0  0  0  0  0  0  0  0  0
    2.4417    0.0708    0.0000 S   0  0  0  0  0  0  0  0  0  0  0  0
    2.3042    1.3500    0.0000 N   0  0  0  0  0  0  0  0  0  0  0  0
    3.1667    0.4125    0.0000 C   0  0  0  0  0  0  0  0  0  0  0  0
    3.0875    1.1958    0.0000 N   0  0  0  0  0  0  0  0  0  0  0  0
    1.1042    0.6708    0.0000 N   0  0  0  0  0  0  0  0  0  0  0  0
    0.7042   -0.0292    0.0000 C   0  0  0  0  0  0  0  0  0  0  0  0
   -1.6958   -1.4042    0.0000 C   0  0  0  0  0  0  0  0  0  0  0  0
   -2.4958   -1.4042    0.0000 C   0  0  0  0  0  0  0  0  0  0  0  0
   -1.2958   -0.7292    0.0000 C   0  0  0  0  0  0  0  0  0  0  0  0
   -0.4958   -0.7292    0.0000 O   0  0  0  0  0  0  0  0  0  0  0  0
    1.1042   -0.7292    0.0000 O   0  0  0  0  0  0  0  0  0  0  0  0
    3.8875    0.0125    0.0000 S   0  0  0  0  0  0  0  0  0  0  0  0
   -1.6958   -0.0292    0.0000 C   0  0  0  0  0  0  0  0  0  0  0  0
   -2.8958   -0.7292    0.0000 C   0  0  0  0  0  0  0  0  0  0  0  0
   -0.0958   -0.0292    0.0000 C   0  0  0  0  0  0  0  0  0  0  0  0
   -1.2958   -2.1042    0.0000 Cl  0  0  0  0  0  0  0  0  0  0  0  0
   -2.4958   -0.0042    0.0000 C   0  0  0  0  0  0  0  0  0  0  0  0
   -3.6958   -0.7500    0.0000 Cl  0  0  0  0  0  0  0  0  0  0  0  0
    3.9042   -0.7875    0.0000 C   0  0  0  0  0  0  0  0  0  0  0  0
    4.6042   -1.1875    0.0000 C   0  0  0  0  0  0  0  0  0  0  0  0
  2  1  1  0  0  0  0
  3  1  2  0  0  0  0
  4  2  1  0  0  0  0
  5  3  1  0  0  0  0
  6  1  1  0  0  0  0
  7  6  1  0  0  0  0
  8 10  1  0  0  0  0
  9  8  2  0  0  0  0
 10 11  1  0  0  0  0
 11 16  1  0  0  0  0
 12  7  2  0  0  0  0
 13  4  1  0  0  0  0
 14 10  2  0  0  0  0
 15 18  2  0  0  0  0
 16  7  1  0  0  0  0
 17  8  1  0  0  0  0
 18 14  1  0  0  0  0
 19 15  1  0  0  0  0
 20 13  1  0  0  0  0
 21 20  1  0  0  0  0
  4  5  2  0  0  0  0
  9 15  1  0  0  0  0
M  END
>  <ID> (5564106)
5564106

>  <Supplier> (5564106)
ChemBridge

>  <clogP> (5564106)
3.440000000000000e+000

>  <RB> (5564106)
5

>  <tPSA> (5564106)
6.411000000000000e+001

>  <Hacc> (5564106)
4

>  <Hdon> (5564106)
1

>  <LogSw> (5564106)
-4.794000000000000e+000

>  <Group> (5564106)
1

>  <Core> (5564106)
034

$$$$
5781463
  -ISIS-  03310818222D

 27 30  0  0  0  0  0  0  0  0999 V2000
    0.1750   -3.1167    0.0000 C   0  0  0  0  0  0  0  0  0  0  0  0
    0.0125   -3.8792    0.0000 N   0  0  0  0  0  0  0  0  0  0  0  0
   -0.5083   -2.7250    0.0000 C   0  0  0  0  0  0  0  0  0  0  0  0
   -3.0958   -3.7167    0.0000 N   0  3  0  0  0  0  0  0  0  0  0  0
   -1.0833   -3.2500    0.0000 C   0  0  0  0  0  0  0  0  0  0  0  0
   -0.7708   -3.9667    0.0000 C   0  0  0  0  0  0  0  0  0  0  0  0
   -1.8583   -3.1667    0.0000 C   0  0  0  0  0  0  0  0  0  0  0  0
   -2.3208   -3.7917    0.0000 C   0  0  0  0  0  0  0  0  0  0  0  0
    0.8500   -2.7167    0.0000 C   0  0  3  0  0  0  0  0  0  0  0  0
    1.5292   -3.1125    0.0000 N   0  0  0  0  0  0  0  0  0  0  0  0
   -3.4125   -3.0042    0.0000 O   0  5  0  0  0  0  0  0  0  0  0  0
   -3.5583   -4.3500    0.0000 O   0  0  0  0  0  0  0  0  0  0  0  0
   -1.2250   -4.5917    0.0000 C   0  0  0  0  0  0  0  0  0  0  0  0
   -2.0000   -4.5042    0.0000 C   0  0  0  0  0  0  0  0  0  0  0  0
   -0.5083   -1.9375    0.0000 C   0  0  0  0  0  0  0  0  0  0  0  0
    2.2417   -2.7000    0.0000 C   0  0  3  0  0  0  0  0  0  0  0  0
    3.6042   -2.7042    0.0000 C   0  0  0  0  0  0  0  0  0  0  0  0
    2.9250   -3.1000    0.0000 C   0  0  0  0  0  0  0  0  0  0  0  0
    4.2792   -3.1000    0.0000 C   0  0  0  0  0  0  0  0  0  0  0  0
    0.8500   -1.9375    0.0000 C   0  0  0  0  0  0  0  0  0  0  0  0
    0.1750   -1.5417    0.0000 C   0  0  0  0  0  0  0  0  0  0  0  0
    4.9667   -2.7042    0.0000 C   0  0  0  0  0  0  0  0  0  0  0  0
    4.2750   -3.9042    0.0000 C   0  0  0  0  0  0  0  0  0  0  0  0
    2.2417   -1.9167    0.0000 C   0  0  0  0  0  0  0  0  0  0  0  0
    4.9542   -4.3042    0.0000 C   0  0  0  0  0  0  0  0  0  0  0  0
    5.6417   -3.1167    0.0000 C   0  0  0  0  0  0  0  0  0  0  0  0
    5.6292   -3.9167    0.0000 C   0  0  0  0  0  0  0  0  0  0  0  0
  2  1  1  0  0  0  0
  3  1  2  0  0  0  0
  4  8  1  0  0  0  0
  5  3  1  0  0  0  0
  6  2  1  0  0  0  0
  7  5  1  0  0  0  0
  8  7  2  0  0  0  0
  9  1  1  0  0  0  0
 10  9  1  0  0  0  0
 11  4  1  0  0  0  0
 12  4  2  0  0  0  0
 13  6  1  0  0  0  0
 14 13  2  0  0  0  0
 15  3  1  0  0  0  0
 16 10  1  0  0  0  0
 17 18  1  0  0  0  0
 18 16  1  0  0  0  0
 19 17  1  0  0  0  0
 20  9  1  0  0  0  0
 21 20  1  0  0  0  0
 22 19  2  0  0  0  0
 23 19  1  0  0  0  0
 24 16  1  0  0  0  0
 25 23  2  0  0  0  0
 26 22  1  0  0  0  0
 27 25  1  0  0  0  0
  5  6  2  0  0  0  0
 21 15  1  0  0  0  0
 14  8  1  0  0  0  0
 26 27  2  0  0  0  0
M  CHG  2   4   1  11  -1
M  END
>  <ID> (5781463)
5781463

>  <Supplier> (5781463)
ChemBridge

>  <clogP> (5781463)
5.359999999999999e+000

>  <RB> (5781463)
5

>  <tPSA> (5781463)
7.095999999999998e+001

>  <Hacc> (5781463)
3

>  <Hdon> (5781463)
2

>  <LogSw> (5781463)
-5.809000000000000e+000

>  <Group> (5781463)
1

$$$$
5564104
  -ISIS-  03310818222D

 31 34  0  0  0  0  0  0  0  0999 V2000
   -0.5333   -0.5542    0.0000 N   0  0  3  0  0  0  0  0  0  0  0  0
   -0.8958   -1.1292    0.0000 C   0  0  0  0  0  0  0  0  0  0  0  0
    0.4375   -1.1667    0.0000 C   0  0  0  0  0  0  0  0  0  0  0  0
   -0.9625   -0.0667    0.0000 C   0  0  0  0  0  0  0  0  0  0  0  0
   -0.5625   -1.7292    0.0000 N   0  0  0  0  0  0  0  0  0  0  0  0
    0.1292   -0.5875    0.0000 C   0  0  3  0  0  0  0  0  0  0  0  0
   -1.5833   -0.3292    0.0000 C   0  0  0  0  0  0  0  0  0  0  0  0
    0.0792   -1.7500    0.0000 C   0  0  0  0  0  0  0  0  0  0  0  0
   -1.5333   -0.9667    0.0000 S   0  0  0  0  0  0  0  0  0  0  0  0
   -2.1708    0.0125    0.0000 C   0  0  0  0  0  0  0  0  0  0  0  0
    1.1042   -1.1792    0.0000 C   0  0  0  0  0  0  0  0  0  0  0  0
   -2.7458   -0.3167    0.0000 C   0  0  0  0  0  0  0  0  0  0  0  0
    0.4792   -0.0292    0.0000 C   0  0  0  0  0  0  0  0  0  0  0  0
   -0.8208    0.5958    0.0000 O   0  0  0  0  0  0  0  0  0  0  0  0
    1.4500   -0.5875    0.0000 O   0  0  0  0  0  0  0  0  0  0  0  0
   -3.3125    0.0125    0.0000 C   0  0  0  0  0  0  0  0  0  0  0  0
    0.1792    0.5625    0.0000 C   0  0  0  0  0  0  0  0  0  0  0  0
    1.1375   -0.0667    0.0000 C   0  0  0  0  0  0  0  0  0  0  0  0
    1.4375   -1.7500    0.0000 O   0  0  0  0  0  0  0  0  0  0  0  0
    0.4000   -2.3500    0.0000 C   0  0  0  0  0  0  0  0  0  0  0  0
    1.2042    1.0833    0.0000 C   0  0  0  0  0  0  0  0  0  0  0  0
   -3.2958    0.6708    0.0000 F   0  0  0  0  0  0  0  0  0  0  0  0
    1.5042    0.4833    0.0000 C   0  0  0  0  0  0  0  0  0  0  0  0
    0.5375    1.1125    0.0000 C   0  0  0  0  0  0  0  0  0  0  0  0
    1.5667    1.6458    0.0000 Cl  0  0  0  0  0  0  0  0  0  0  0  0
   -2.7458   -0.9875    0.0000 C   0  0  0  0  0  0  0  0  0  0  0  0
   -3.9000   -0.3167    0.0000 C   0  0  0  0  0  0  0  0  0  0  0  0
    2.1000   -1.7375    0.0000 C   0  0  0  0  0  0  0  0  0  0  0  0
    2.4167   -1.1667    0.0000 C   0  0  0  0  0  0  0  0  0  0  0  0
   -3.3208   -1.3167    0.0000 C   0  0  0  0  0  0  0  0  0  0  0  0
   -3.9000   -0.9792    0.0000 C   0  0  0  0  0  0  0  0  0  0  0  0
  2  1  1  0  0  0  0
  3  6  1  0  0  0  0
  4  1  1  0  0  0  0
  5  2  2  0  0  0  0
  6  1  1  0  0  0  0
  7  4  1  0  0  0  0
  8  3  2  0  0  0  0
  9  2  1  0  0  0  0
 10  7  2  0  0  0  0
 11  3  1  0  0  0  0
 12 10  1  0  0  0  0
 13  6  1  0  0  0  0
 14  4  2  0  0  0  0
 15 11  2  0  0  0  0
 16 12  1  0  0  0  0
 17 13  2  0  0  0  0
 18 13  1  0  0  0  0
 19 11  1  0  0  0  0
 20  8  1  0  0  0  0
 21 23  1  0  0  0  0
 22 16  1  0  0  0  0
 23 18  2  0  0  0  0
 24 17  1  0  0  0  0
 25 21  1  0  0  0  0
 26 12  2  0  0  0  0
 27 16  2  0  0  0  0
 28 19  1  0  0  0  0
 29 28  1  0  0  0  0
 30 26  1  0  0  0  0
 31 30  2  0  0  0  0
  9  7  1  0  0  0  0
  5  8  1  0  0  0  0
 21 24  2  0  0  0  0
 27 31  1  0  0  0  0
M  END
>  <ID> (5564104)
5564104

>  <Supplier> (5564104)
ChemBridge

>  <clogP> (5564104)
6.580000000000000e+000

>  <RB> (5564104)
3

>  <tPSA> (5564104)
6.066000000000000e+001

>  <Hacc> (5564104)
4

>  <Hdon> (5564104)
0

>  <LogSw> (5564104)
-8.150000000000000e+000

>  <Group> (5564104)
1

>  <Core> (5564104)
096

$$$$
5564105
  -ISIS-  03310818222D

 19 20  0  0  0  0  0  0  0  0999 V2000
    1.1000    0.4958    0.0000 C   0  0  0  0  0  0  0  0  0  0  0  0
    0.2792    0.8125    0.0000 N   0  0  0  0  0  0  0  0  0  0  0  0
   -0.3833    0.2500    0.0000 C   0  0  0  0  0  0  0  0  0  0  0  0
    1.2375   -0.3500    0.0000 C   0  0  0  0  0  0  0  0  0  0  0  0
    1.7375    1.0333    0.0000 C   0  0  0  0  0  0  0  0  0  0  0  0
   -0.2458   -0.5875    0.0000 O   0  0  0  0  0  0  0  0  0  0  0  0
    2.0375   -0.6500    0.0000 C   0  0  0  0  0  0  0  0  0  0  0  0
   -1.1625    0.5500    0.0000 C   0  0  0  0  0  0  0  0  0  0  0  0
    2.5542    0.7333    0.0000 C   0  0  0  0  0  0  0  0  0  0  0  0
    2.7000   -0.0875    0.0000 C   0  0  0  0  0  0  0  0  0  0  0  0
   -1.8208    0.0125    0.0000 C   0  0  0  0  0  0  0  0  0  0  0  0
   -2.6208    0.3125    0.0000 C   0  0  0  0  0  0  0  0  0  0  0  0
    0.5542   -0.9042    0.0000 C   0  0  0  0  0  0  0  0  0  0  0  0
    3.2167    1.2958    0.0000 C   0  0  0  0  0  0  0  0  0  0  0  0
   -3.2833   -0.2500    0.0000 C   0  0  0  0  0  0  0  0  0  0  0  0
   -2.7833    1.1333    0.0000 C   0  0  0  0  0  0  0  0  0  0  0  0
   -3.5625    1.4333    0.0000 C   0  0  0  0  0  0  0  0  0  0  0  0
   -4.0625    0.0500    0.0000 C   0  0  0  0  0  0  0  0  0  0  0  0
   -4.2208    0.8958    0.0000 C   0  0  0  0  0  0  0  0  0  0  0  0
  2  1  1  0  0  0  0
  3  2  1  0  0  0  0
  4  1  1  0  0  0  0
  5  1  2  0  0  0  0
  6  3  2  0  0  0  0
  7  4  2  0  0  0  0
  8  3  1  0  0  0  0
  9  5  1  0  0  0  0
 10  9  2  0  0  0  0
 11  8  1  0  0  0  0
 12 11  1  0  0  0  0
 13  4  1  0  0  0  0
 14  9  1  0  0  0  0
 15 12  1  0  0  0  0
 16 12  2  0  0  0  0
 17 16  1  0  0  0  0
 18 15  2  0  0  0  0
 19 17  2  0  0  0  0
  7 10  1  0  0  0  0
 19 18  1  0  0  0  0
M  END
>  <ID> (5564105)
5564105

>  <Supplier> (5564105)
ChemBridge

>  <clogP> (5564105)
3.600000000000000e+000

>  <RB> (5564105)
4

>  <tPSA> (5564105)
2.910000000000000e+001

>  <Hacc> (5564105)
1

>  <Hdon> (5564105)
1

>  <LogSw> (5564105)
-4.122999999999998e+000

>  <Group> (5564105)
1

$$$$
7805906
  -ISIS-  03310818272D

 33 36  0  0  0  0  0  0  0  0999 V2000
    4.7667   -4.4417    0.0000 C   0  0  0  0  0  0  0  0  0  0  0  0
    5.4792   -2.1792    0.0000 C   0  0  0  0  0  0  0  0  0  0  0  0
    5.4750   -4.0292    0.0000 C   0  0  3  0  0  0  0  0  0  0  0  0
    6.1917   -4.4417    0.0000 C   0  0  0  0  0  0  0  0  0  0  0  0
    4.0542   -4.0292    0.0000 C   0  0  0  0  0  0  0  0  0  0  0  0
    4.7667   -5.2667    0.0000 C   0  0  0  0  0  0  0  0  0  0  0  0
    6.1917   -5.2667    0.0000 C   0  0  0  0  0  0  0  0  0  0  0  0
    6.1917   -1.7667    0.0000 C   0  0  0  0  0  0  0  0  0  0  0  0
    3.3417   -4.4417    0.0000 C   0  0  3  0  0  0  0  0  0  0  0  0
    5.4750   -5.6792    0.0000 N   0  0  0  0  0  0  0  0  0  0  0  0
    4.7667   -1.7667    0.0000 C   0  0  0  0  0  0  0  0  0  0  0  0
    6.1917   -0.9417    0.0000 C   0  0  0  0  0  0  0  0  0  0  0  0
    3.3417   -5.2667    0.0000 C   0  0  3  0  0  0  0  0  0  0  0  0
    6.9167   -4.0292    0.0000 C   0  0  0  0  0  0  0  0  0  0  0  0
    4.7667   -0.9417    0.0000 O   0  0  0  0  0  0  0  0  0  0  0  0
    2.6292   -4.0292    0.0000 C   0  0  0  0  0  0  0  0  0  0  0  0
    4.0542   -5.6792    0.0000 C   0  0  0  0  0  0  0  0  0  0  0  0
    5.4875   -0.5292    0.0000 C   0  0  0  0  0  0  0  0  0  0  0  0
    4.0542   -3.2042    0.0000 O   0  0  0  0  0  0  0  0  0  0  0  0
    6.9125   -2.1792    0.0000 O   0  0  0  0  0  0  0  0  0  0  0  0
    6.9167   -3.2042    0.0000 O   0  0  0  0  0  0  0  0  0  0  0  0
    2.6292   -3.2042    0.0000 O   0  0  0  0  0  0  0  0  0  0  0  0
    7.6292   -4.4417    0.0000 O   0  0  0  0  0  0  0  0  0  0  0  0
    1.9167   -4.4417    0.0000 O   0  0  0  0  0  0  0  0  0  0  0  0
    6.9167   -5.6792    0.0000 C   0  0  0  0  0  0  0  0  0  0  0  0
    6.9042   -0.5417    0.0000 C   0  0  0  0  0  0  0  0  0  0  0  0
    2.6292   -5.6792    0.0000 C   0  0  0  0  0  0  0  0  0  0  0  0
    5.4875    0.2875    0.0000 C   0  0  0  0  0  0  0  0  0  0  0  0
    8.3417   -4.0167    0.0000 C   0  0  0  0  0  0  0  0  0  0  0  0
    1.2000   -4.0292    0.0000 C   0  0  0  0  0  0  0  0  0  0  0  0
    6.9125    0.2833    0.0000 C   0  0  0  0  0  0  0  0  0  0  0  0
    9.0542   -4.4292    0.0000 C   0  0  0  0  0  0  0  0  0  0  0  0
    6.2000    0.6958    0.0000 C   0  0  0  0  0  0  0  0  0  0  0  0
  2  3  1  0  0  0  0
  3  1  1  0  0  0  0
  4  3  1  0  0  0  0
  5  1  1  0  0  0  0
  6  1  2  0  0  0  0
  7 10  1  0  0  0  0
  8  2  1  0  0  0  0
  9  5  1  0  0  0  0
 10  6  1  0  0  0  0
 11  2  2  0  0  0  0
 12  8  1  0  0  0  0
 13 17  1  0  0  0  0
 14  4  1  0  0  0  0
 15 11  1  0  0  0  0
 16  9  1  0  0  0  0
 17  6  1  0  0  0  0
 18 15  1  0  0  0  0
 19  5  2  0  0  0  0
 20  8  2  0  0  0  0
 21 14  2  0  0  0  0
 22 16  2  0  0  0  0
 23 14  1  0  0  0  0
 24 16  1  0  0  0  0
 25  7  1  0  0  0  0
 26 12  1  0  0  0  0
 27 13  1  0  0  0  0
 28 18  1  0  0  0  0
 29 23  1  0  0  0  0
 30 24  1  0  0  0  0
 31 26  2  0  0  0  0
 32 29  1  0  0  0  0
 33 28  2  0  0  0  0
 13  9  1  0  0  0  0
  7  4  2  0  0  0  0
 12 18  2  0  0  0  0
 33 31  1  0  0  0  0
M  END
>  <ID> (7805906)
7805906

>  <Supplier> (7805906)
ChemBridge

>  <clogP> (7805906)
2.690000000000000e+000

>  <RB> (7805906)
3

>  <tPSA> (7805906)
1.119100000000000e+002

>  <Hacc> (7805906)
7

>  <Hdon> (7805906)
1

>  <LogSw> (7805906)
-3.780000000000000e+000

>  <Group> (7805906)
1

>  <Core> (7805906)
085

$$$$
5917767
  -ISIS-  03310818232D

 22 24  0  0  0  0  0  0  0  0999 V2000
    3.1792   -1.8667    0.0000 C   0  0  0  0  0  0  0  0  0  0  0  0
    6.9292   -1.3917    0.0000 N   0  3  0  0  0  0  0  0  0  0  0  0
    2.3542   -1.9000    0.0000 C   0  0  0  0  0  0  0  0  0  0  0  0
    3.4667   -2.6292    0.0000 C   0  0  0  0  0  0  0  0  0  0  0  0
    3.6375   -1.1792    0.0000 C   0  0  0  0  0  0  0  0  0  0  0  0
    2.8250   -3.1417    0.0000 O   0  0  0  0  0  0  0  0  0  0  0  0
    2.1292   -2.6917    0.0000 C   0  0  0  0  0  0  0  0  0  0  0  0
    6.1042   -1.3375    0.0000 C   0  0  0  0  0  0  0  0  0  0  0  0
    7.2917   -2.1292    0.0000 O   0  5  0  0  0  0  0  0  0  0  0  0
    4.4625   -1.2292    0.0000 C   0  0  0  0  0  0  0  0  0  0  0  0
    7.3792   -0.7042    0.0000 O   0  0  0  0  0  0  0  0  0  0  0  0
    1.7750   -1.3167    0.0000 C   0  0  0  0  0  0  0  0  0  0  0  0
    3.2667   -0.4417    0.0000 O   0  0  0  0  0  0  0  0  0  0  0  0
    5.7292   -0.5917    0.0000 C   0  0  0  0  0  0  0  0  0  0  0  0
    5.6417   -2.0250    0.0000 C   0  0  0  0  0  0  0  0  0  0  0  0
    4.9125   -0.5417    0.0000 C   0  0  0  0  0  0  0  0  0  0  0  0
    4.8250   -1.9750    0.0000 C   0  0  0  0  0  0  0  0  0  0  0  0
    1.3500   -2.9042    0.0000 C   0  0  0  0  0  0  0  0  0  0  0  0
    0.9792   -1.5250    0.0000 C   0  0  0  0  0  0  0  0  0  0  0  0
    0.7667   -2.3167    0.0000 C   0  0  0  0  0  0  0  0  0  0  0  0
    0.4042   -0.9375    0.0000 O   0  0  0  0  0  0  0  0  0  0  0  0
    0.6292   -0.1417    0.0000 C   0  0  0  0  0  0  0  0  0  0  0  0
  2  8  1  0  0  0  0
  3  1  1  0  0  0  0
  4  1  2  0  0  0  0
  5  1  1  0  0  0  0
  6  4  1  0  0  0  0
  7  3  2  0  0  0  0
  8 15  2  0  0  0  0
  9  2  1  0  0  0  0
 10  5  1  0  0  0  0
 11  2  2  0  0  0  0
 12  3  1  0  0  0  0
 13  5  2  0  0  0  0
 14 16  2  0  0  0  0
 15 17  1  0  0  0  0
 16 10  1  0  0  0  0
 17 10  2  0  0  0  0
 18  7  1  0  0  0  0
 19 12  2  0  0  0  0
 20 19  1  0  0  0  0
 21 19  1  0  0  0  0
 22 21  1  0  0  0  0
  6  7  1  0  0  0  0
  8 14  1  0  0  0  0
 20 18  2  0  0  0  0
M  CHG  2   2   1   9  -1
M  END
>  <ID> (5917767)
5917767

>  <Supplier> (5917767)
ChemBridge

>  <clogP> (5917767)
3.760000000000000e+000

>  <RB> (5917767)
2

>  <tPSA> (5917767)
8.258000000000001e+001

>  <Hacc> (5917767)
5

>  <Hdon> (5917767)
0

>  <LogSw> (5917767)
-4.969000000000000e+000

>  <Group> (5917767)
3

$$$$
7960883
  -ISIS-  03310818282D

 19 20  0  0  0  0  0  0  0  0999 V2000
    4.0792    1.4333    0.0000 C   0  0  0  0  0  0  0  0  0  0  0  0
    4.8292    1.4333    0.0000 N   0  0  3  0  0  0  0  0  0  0  0  0
    3.7042    0.7833    0.0000 N   0  0  0  0  0  0  0  0  0  0  0  0
    7.0792    1.4333    0.0000 C   0  0  0  0  0  0  0  0  0  0  0  0
    3.7042    2.0833    0.0000 O   0  0  0  0  0  0  0  0  0  0  0  0
    5.2042    0.7833    0.0000 C   0  0  0  0  0  0  0  0  0  0  0  0
    5.2042    2.0833    0.0000 C   0  0  0  0  0  0  0  0  0  0  0  0
    6.3292    1.4333    0.0000 C   0  0  3  0  0  0  0  0  0  0  0  0
    7.4542    0.7833    0.0000 O   0  0  0  0  0  0  0  0  0  0  0  0
    5.9542    2.0833    0.0000 C   0  0  0  0  0  0  0  0  0  0  0  0
    5.9542    0.7833    0.0000 C   0  0  0  0  0  0  0  0  0  0  0  0
    2.9542    0.7833    0.0000 C   0  0  0  0  0  0  0  0  0  0  0  0
    7.4542    2.0833    0.0000 N   0  0  0  0  0  0  0  0  0  0  0  0
    1.4542    0.7833    0.0000 C   0  0  0  0  0  0  0  0  0  0  0  0
    2.5792    0.1333    0.0000 C   0  0  0  0  0  0  0  0  0  0  0  0
    2.5792    1.4333    0.0000 C   0  0  0  0  0  0  0  0  0  0  0  0
    1.8292    1.4333    0.0000 C   0  0  0  0  0  0  0  0  0  0  0  0
    1.8292    0.1333    0.0000 C   0  0  0  0  0  0  0  0  0  0  0  0
    0.7042    0.7833    0.0000 C   0  0  0  0  0  0  0  0  0  0  0  0
  2  1  1  0  0  0  0
  3  1  1  0  0  0  0
  4  8  1  0  0  0  0
  5  1  2  0  0  0  0
  6  2  1  0  0  0  0
  7  2  1  0  0  0  0
  8 10  1  0  0  0  0
  9  4  2  0  0  0  0
 10  7  1  0  0  0  0
 11  6  1  0  0  0  0
 12  3  1  0  0  0  0
 13  4  1  0  0  0  0
 14 17  2  0  0  0  0
 15 12  1  0  0  0  0
 16 12  2  0  0  0  0
 17 16  1  0  0  0  0
 18 15  2  0  0  0  0
 19 14  1  0  0  0  0
  8 11  1  0  0  0  0
 18 14  1  0  0  0  0
M  END
>  <ID> (7960883)
7960883

>  <Supplier> (7960883)
ChemBridge

>  <clogP> (7960883)
-8.800000000000002e-002

>  <RB> (7960883)
2

>  <tPSA> (7960883)
7.543000000000001e+001

>  <Hacc> (7960883)
2

>  <Hdon> (7960883)
2

>  <LogSw> (7960883)
-2.341000000000000e+000

>  <Group> (7960883)
2

>  <Core> (7960883)
051

$$$$
6433795
  -ISIS-  03310818242D

 27 29  0  0  0  0  0  0  0  0999 V2000
   11.0167    4.7292    0.0000 N   0  3  0  0  0  0  0  0  0  0  0  0
   -8.2500   -2.0375    0.0000 C   0  0  0  0  0  0  0  0  0  0  0  0
   -4.3500    0.1958    0.0000 C   0  0  0  0  0  0  0  0  0  0  0  0
  -12.1000    0.1958    0.0000 C   0  0  0  0  0  0  0  0  0  0  0  0
   11.0167    0.1958    0.0000 C   0  0  0  0  0  0  0  0  0  0  0  0
    7.1667   -1.8792    0.0000 C   0  0  0  0  0  0  0  0  0  0  0  0
    7.1667   -6.4000    0.0000 C   0  0  0  0  0  0  0  0  0  0  0  0
   14.8375    6.9667    0.0000 O   0  5  0  0  0  0  0  0  0  0  0  0
    3.3500   -8.6292    0.0000 C   0  0  0  0  0  0  0  0  0  0  0  0
   -0.4625   -1.8792    0.0000 O   0  0  0  0  0  0  0  0  0  0  0  0
    7.1667    6.9667    0.0000 O   0  0  0  0  0  0  0  0  0  0  0  0
   -4.3500    4.7292    0.0000 O   0  0  0  0  0  0  0  0  0  0  0  0
   -0.4625   -6.4000    0.0000 C   0  0  0  0  0  0  0  0  0  0  0  0
  -12.1000    4.6167    0.0000 C   0  0  0  0  0  0  0  0  0  0  0  0
    3.3500  -13.0292    0.0000 O   0  0  0  0  0  0  0  0  0  0  0  0
   -8.2500   -6.5042    0.0000 C   0  0  0  0  0  0  0  0  0  0  0  0
  -15.9167   -2.0375    0.0000 C   0  0  0  0  0  0  0  0  0  0  0  0
   14.8375   -1.8792    0.0000 C   0  0  0  0  0  0  0  0  0  0  0  0
   11.0167   -8.6292    0.0000 C   0  0  0  0  0  0  0  0  0  0  0  0
   14.8375   -6.4000    0.0000 C   0  0  0  0  0  0  0  0  0  0  0  0
  -15.9542    6.8167    0.0000 C   0  0  0  0  0  0  0  0  0  0  0  0
   -8.2792    6.8542    0.0000 C   0  0  0  0  0  0  0  0  0  0  0  0
  -15.9167   -6.5042    0.0000 C   0  0  0  0  0  0  0  0  0  0  0  0
  -12.1000   -8.6292    0.0000 C   0  0  0  0  0  0  0  0  0  0  0  0
   -8.3167   11.3292    0.0000 C   0  0  0  0  0  0  0  0  0  0  0  0
  -16.0000   11.2875    0.0000 C   0  0  0  0  0  0  0  0  0  0  0  0
  -12.1292   13.5667    0.0000 C   0  0  0  0  0  0  0  0  0  0  0  0
  2  3  1  0  0  0  0
  3 10  1  0  0  0  0
  4  2  2  0  0  0  0
  5  1  1  0  0  0  0
  6  5  1  0  0  0  0
  7  6  2  0  0  0  0
  8  1  1  0  0  0  0
  9  7  1  0  0  0  0
 10 13  1  0  0  0  0
 11  1  2  0  0  0  0
 12  3  2  0  0  0  0
 13  9  1  0  0  0  0
 14  4  1  0  0  0  0
 15  9  2  0  0  0  0
 16  2  1  0  0  0  0
 17  4  1  0  0  0  0
 18  5  2  0  0  0  0
 19 20  2  0  0  0  0
 20 18  1  0  0  0  0
 21 14  2  0  0  0  0
 22 14  1  0  0  0  0
 23 24  1  0  0  0  0
 24 16  2  0  0  0  0
 25 22  2  0  0  0  0
 26 21  1  0  0  0  0
 27 25  1  0  0  0  0
  7 19  1  0  0  0  0
 23 17  2  0  0  0  0
 27 26  2  0  0  0  0
M  CHG  2   1   1   8  -1
M  END
>  <ID> (6433795)
6433795

>  <Supplier> (6433795)
ChemBridge

>  <clogP> (6433795)
3.960000000000000e+000

>  <RB> (6433795)
6

>  <tPSA> (6433795)
8.651000000000002e+001

>  <Hacc> (6433795)
5

>  <Hdon> (6433795)
0

>  <LogSw> (6433795)
-5.606999999999998e+000

>  <Group> (6433795)
3

>  <Core> (6433795)
217

$$$$
7805907
  -ISIS-  03310818272D

 27 28  0  0  0  0  0  0  0  0999 V2000
    8.4292   -3.2667    0.0000 C   0  0  0  0  0  0  0  0  0  0  0  0
    9.2542   -3.2667    0.0000 C   0  0  0  0  0  0  0  0  0  0  0  0
   10.9042   -3.2750    0.0000 C   0  0  0  0  0  0  0  0  0  0  0  0
   10.4917   -3.9875    0.0000 C   0  0  0  0  0  0  0  0  0  0  0  0
   10.4917   -2.5542    0.0000 C   0  0  0  0  0  0  0  0  0  0  0  0
    8.0167   -2.5625    0.0000 N   0  0  3  0  0  0  0  0  0  0  0  0
    9.6667   -3.9875    0.0000 C   0  0  0  0  0  0  0  0  0  0  0  0
    9.6667   -2.5542    0.0000 C   0  0  0  0  0  0  0  0  0  0  0  0
    4.3125   -1.8250    0.0000 C   0  0  0  0  0  0  0  0  0  0  0  0
    4.7167   -2.5417    0.0000 N   0  0  0  0  0  0  0  0  0  0  0  0
    8.0250   -3.9792    0.0000 O   0  0  0  0  0  0  0  0  0  0  0  0
    3.4875   -1.8250    0.0000 O   0  0  0  0  0  0  0  0  0  0  0  0
    7.1917   -2.5542    0.0000 C   0  0  0  0  0  0  0  0  0  0  0  0
   10.9042   -1.8417    0.0000 Cl  0  0  0  0  0  0  0  0  0  0  0  0
   10.9042   -4.7042    0.0000 Cl  0  0  0  0  0  0  0  0  0  0  0  0
    5.5417   -2.5417    0.0000 C   0  0  0  0  0  0  0  0  0  0  0  0
   11.7292   -3.2750    0.0000 O   0  0  0  0  0  0  0  0  0  0  0  0
    6.7875   -1.8375    0.0000 C   0  0  0  0  0  0  0  0  0  0  0  0
    6.7792   -3.2667    0.0000 C   0  0  0  0  0  0  0  0  0  0  0  0
    5.9542   -3.2667    0.0000 C   0  0  0  0  0  0  0  0  0  0  0  0
    5.9625   -1.8292    0.0000 C   0  0  0  0  0  0  0  0  0  0  0  0
    4.7250   -1.1125    0.0000 C   0  0  0  0  0  0  0  0  0  0  0  0
   12.1417   -3.9875    0.0000 C   0  0  0  0  0  0  0  0  0  0  0  0
   12.9667   -3.9875    0.0000 C   0  0  0  0  0  0  0  0  0  0  0  0
   13.3792   -4.7042    0.0000 C   0  0  0  0  0  0  0  0  0  0  0  0
   14.2125   -4.7042    0.0000 C   0  0  0  0  0  0  0  0  0  0  0  0
    8.4292   -1.8417    0.0000 H   0  0  0  0  0  0  0  0  0  0  0  0
  2  1  1  0  0  0  0
  3  5  1  0  0  0  0
  4  7  1  0  0  0  0
  5  8  2  0  0  0  0
  6  1  1  0  0  0  0
  7  2  2  0  0  0  0
  8  2  1  0  0  0  0
  9 10  1  0  0  0  0
 10 16  1  0  0  0  0
 11  1  2  0  0  0  0
 12  9  2  0  0  0  0
 13  6  1  0  0  0  0
 14  5  1  0  0  0  0
 15  4  1  0  0  0  0
 16 20  1  0  0  0  0
 17  3  1  0  0  0  0
 18 13  2  0  0  0  0
 19 13  1  0  0  0  0
 20 19  2  0  0  0  0
 21 18  1  0  0  0  0
 22  9  1  0  0  0  0
 23 17  1  0  0  0  0
 24 23  1  0  0  0  0
 25 24  1  0  0  0  0
 26 25  1  0  0  0  0
 27  6  1  0  0  0  0
  4  3  2  0  0  0  0
 21 16  2  0  0  0  0
M  END
>  <ID> (7805907)
7805907

>  <Supplier> (7805907)
ChemBridge

>  <clogP> (7805907)
4.609999999999999e+000

>  <RB> (7805907)
5

>  <tPSA> (7805907)
6.743000000000001e+001

>  <Hacc> (7805907)
3

>  <Hdon> (7805907)
2

>  <LogSw> (7805907)
-6.019000000000000e+000

>  <Group> (7805907)
1

>  <Core> (7805907)
157

$$$$
7960882
  -ISIS-  03310818282D

 29 32  0  0  0  0  0  0  0  0999 V2000
    7.3917    0.4750    0.0000 C   0  0  0  0  0  0  0  0  0  0  0  0
    6.7042    0.1708    0.0000 N   0  0  0  0  0  0  0  0  0  0  0  0
    5.4167    0.3083    0.0000 C   0  0  0  0  0  0  0  0  0  0  0  0
    6.1000    0.6083    0.0000 C   0  0  0  0  0  0  0  0  0  0  0  0
    8.0417    0.1000    0.0000 N   0  0  0  0  0  0  0  0  0  0  0  0
    7.5500    1.2083    0.0000 S   0  0  0  0  0  0  0  0  0  0  0  0
    4.7667    0.6833    0.0000 O   0  0  0  0  0  0  0  0  0  0  0  0
    8.2917    1.2875    0.0000 C   0  0  0  0  0  0  0  0  0  0  0  0
    5.2542   -0.4292    0.0000 C   0  0  0  0  0  0  0  0  0  0  0  0
    8.6000    0.6000    0.0000 C   0  0  0  0  0  0  0  0  0  0  0  0
    4.2042    0.1833    0.0000 C   0  0  0  0  0  0  0  0  0  0  0  0
    4.5125   -0.5042    0.0000 C   0  0  0  0  0  0  0  0  0  0  0  0
    9.4167    1.9375    0.0000 C   0  0  0  0  0  0  0  0  0  0  0  0
    8.6667    1.9375    0.0000 C   0  0  0  0  0  0  0  0  0  0  0  0
    6.1792    1.3583    0.0000 O   0  0  0  0  0  0  0  0  0  0  0  0
    9.7917    1.2875    0.0000 C   0  0  0  0  0  0  0  0  0  0  0  0
    2.9750   -0.2167    0.0000 S   0  0  0  0  0  0  0  0  0  0  0  0
    3.4750    0.3333    0.0000 C   0  0  0  0  0  0  0  0  0  0  0  0
    9.4167    0.6375    0.0000 Cl  0  0  0  0  0  0  0  0  0  0  0  0
    2.2417   -0.0667    0.0000 C   0  0  0  0  0  0  0  0  0  0  0  0
    9.7917    2.5833    0.0000 C   0  0  0  0  0  0  0  0  0  0  0  0
   10.5417    1.2875    0.0000 C   0  0  0  0  0  0  0  0  0  0  0  0
    2.0042    0.6458    0.0000 C   0  0  0  0  0  0  0  0  0  0  0  0
    1.7375   -0.6250    0.0000 C   0  0  0  0  0  0  0  0  0  0  0  0
   10.5417    2.5833    0.0000 C   0  0  0  0  0  0  0  0  0  0  0  0
   10.9167    1.9375    0.0000 C   0  0  0  0  0  0  0  0  0  0  0  0
    1.0042   -0.4667    0.0000 C   0  0  0  0  0  0  0  0  0  0  0  0
    1.2750    0.8000    0.0000 C   0  0  0  0  0  0  0  0  0  0  0  0
    0.7667    0.2458    0.0000 C   0  0  0  0  0  0  0  0  0  0  0  0
  2  1  1  0  0  0  0
  3  4  1  0  0  0  0
  4  2  1  0  0  0  0
  5  1  2  0  0  0  0
  6  1  1  0  0  0  0
  7  3  1  0  0  0  0
  8  6  1  0  0  0  0
  9  3  2  0  0  0  0
 10  5  1  0  0  0  0
 11  7  1  0  0  0  0
 12  9  1  0  0  0  0
 13 14  1  0  0  0  0
 14  8  1  0  0  0  0
 15  4  2  0  0  0  0
 16 13  1  0  0  0  0
 17 18  1  0  0  0  0
 18 11  1  0  0  0  0
 19 16  1  0  0  0  0
 20 17  1  0  0  0  0
 21 13  2  0  0  0  0
 22 16  2  0  0  0  0
 23 20  2  0  0  0  0
 24 20  1  0  0  0  0
 25 21  1  0  0  0  0
 26 25  2  0  0  0  0
 27 24  2  0  0  0  0
 28 23  1  0  0  0  0
 29 27  1  0  0  0  0
  8 10  2  0  0  0  0
 11 12  2  0  0  0  0
 26 22  1  0  0  0  0
 29 28  2  0  0  0  0
M  END
>  <ID> (7960882)
7960882

>  <Supplier> (7960882)
ChemBridge

>  <clogP> (7960882)
5.969000000000000e+000

>  <RB> (7960882)
7

>  <tPSA> (7960882)
5.513000000000000e+001

>  <Hacc> (7960882)
3

>  <Hdon> (7960882)
1

>  <LogSw> (7960882)
-7.512000000000000e+000

>  <Group> (7960882)
1

>  <Core> (7960882)
472

$$$$
7646361
  -ISIS-  03310818262D

 33 36  0  0  0  0  0  0  0  0999 V2000
   -3.0333    5.7292    0.0000 N   0  0  3  0  0  0  0  0  0  0  0  0
   -3.3875    5.5292    0.0000 C   0  0  0  0  0  0  0  0  0  0  0  0
   -3.0333    6.1542    0.0000 C   0  0  0  0  0  0  0  0  0  0  0  0
   -3.7458    5.7292    0.0000 N   0  0  0  0  0  0  0  0  0  0  0  0
   -3.3958    6.3625    0.0000 C   0  0  0  0  0  0  0  0  0  0  0  0
   -3.7500    6.1542    0.0000 C   0  0  0  0  0  0  0  0  0  0  0  0
   -3.3875    5.1042    0.0000 S   0  0  0  0  0  0  0  0  0  0  0  0
   -2.6708    5.5292    0.0000 C   0  0  0  0  0  0  0  0  0  0  0  0
   -2.6708    4.2792    0.0000 N   0  0  0  0  0  0  0  0  0  0  0  0
   -2.6708    3.8625    0.0000 C   0  0  0  0  0  0  0  0  0  0  0  0
   -3.0333    3.6583    0.0000 C   0  0  0  0  0  0  0  0  0  0  0  0
   -3.0333    4.4792    0.0000 C   0  0  0  0  0  0  0  0  0  0  0  0
   -2.6625    6.3625    0.0000 O   0  0  0  0  0  0  0  0  0  0  0  0
   -3.0250    3.2375    0.0000 C   0  0  0  0  0  0  0  0  0  0  0  0
   -3.3958    4.2792    0.0000 O   0  0  0  0  0  0  0  0  0  0  0  0
   -2.3083    3.6583    0.0000 C   0  0  0  0  0  0  0  0  0  0  0  0
   -3.0333    4.9042    0.0000 C   0  0  0  0  0  0  0  0  0  0  0  0
   -2.6750    5.1042    0.0000 C   0  0  0  0  0  0  0  0  0  0  0  0
   -2.3125    5.7292    0.0000 C   0  0  0  0  0  0  0  0  0  0  0  0
   -2.6708    3.0333    0.0000 C   0  0  0  0  0  0  0  0  0  0  0  0
   -3.3958    6.7792    0.0000 C   0  0  0  0  0  0  0  0  0  0  0  0
   -2.3083    3.2375    0.0000 C   0  0  0  0  0  0  0  0  0  0  0  0
   -3.3958    3.8708    0.0000 O   0  0  0  0  0  0  0  0  0  0  0  0
   -2.3208    4.9042    0.0000 C   0  0  0  0  0  0  0  0  0  0  0  0
   -1.9500    5.5292    0.0000 C   0  0  0  0  0  0  0  0  0  0  0  0
   -1.9583    5.1042    0.0000 C   0  0  0  0  0  0  0  0  0  0  0  0
   -2.6708    2.6125    0.0000 O   0  0  0  0  0  0  0  0  0  0  0  0
   -4.1125    6.3625    0.0000 C   0  0  0  0  0  0  0  0  0  0  0  0
   -1.5958    4.9000    0.0000 C   0  0  0  0  0  0  0  0  0  0  0  0
   -3.7583    3.6583    0.0000 C   0  0  0  0  0  0  0  0  0  0  0  0
   -2.3083    2.4083    0.0000 C   0  0  0  0  0  0  0  0  0  0  0  0
   -3.7583    6.9875    0.0000 C   0  0  0  0  0  0  0  0  0  0  0  0
   -4.1125    6.7792    0.0000 C   0  0  0  0  0  0  0  0  0  0  0  0
  2  1  1  0  0  0  0
  3  1  1  0  0  0  0
  4  2  2  0  0  0  0
  5  3  1  0  0  0  0
  6  5  2  0  0  0  0
  7  2  1  0  0  0  0
  8  1  1  0  0  0  0
  9 12  1  0  0  0  0
 10  9  1  0  0  0  0
 11 10  2  0  0  0  0
 12 17  1  0  0  0  0
 13  3  2  0  0  0  0
 14 11  1  0  0  0  0
 15 12  2  0  0  0  0
 16 10  1  0  0  0  0
 17  7  1  0  0  0  0
 18  8  2  0  0  0  0
 19  8  1  0  0  0  0
 20 22  1  0  0  0  0
 21  5  1  0  0  0  0
 22 16  2  0  0  0  0
 23 11  1  0  0  0  0
 24 18  1  0  0  0  0
 25 19  2  0  0  0  0
 26 25  1  0  0  0  0
 27 20  1  0  0  0  0
 28  6  1  0  0  0  0
 29 26  1  0  0  0  0
 30 23  1  0  0  0  0
 31 27  1  0  0  0  0
 32 21  2  0  0  0  0
 33 32  1  0  0  0  0
  6  4  1  0  0  0  0
 24 26  2  0  0  0  0
 33 28  2  0  0  0  0
 14 20  2  0  0  0  0
M  END
>  <ID> (7646361)
7646361

>  <Supplier> (7646361)
ChemBridge

>  <clogP> (7646361)
3.633000000000000e+000

>  <RB> (7646361)
5

>  <tPSA> (7646361)
8.244999999999999e+001

>  <Hacc> (7646361)
5

>  <Hdon> (7646361)
1

>  <LogSw> (7646361)
-6.061000000000000e+000

>  <Group> (7646361)
3

>  <Core> (7646361)
018

$$$$
7214755
  -ISIS-  03310818262D

 28 31  0  0  0  0  0  0  0  0999 V2000
    3.4292   -0.6125    0.0000 N   0  0  3  0  0  0  0  0  0  0  0  0
    3.4042   -1.4417    0.0000 C   0  0  0  0  0  0  0  0  0  0  0  0
    4.1125   -1.8667    0.0000 N   0  0  0  0  0  0  0  0  0  0  0  0
    2.6417   -0.3375    0.0000 C   0  0  0  0  0  0  0  0  0  0  0  0
    4.8542   -0.6417    0.0000 N   0  0  3  0  0  0  0  0  0  0  0  0
    4.1500   -0.2167    0.0000 C   0  0  0  0  0  0  0  0  0  0  0  0
    2.6167   -1.6750    0.0000 S   0  0  0  0  0  0  0  0  0  0  0  0
    2.1417   -0.9917    0.0000 C   0  0  0  0  0  0  0  0  0  0  0  0
    4.8375   -1.4750    0.0000 C   0  0  0  0  0  0  0  0  0  0  0  0
    5.5792   -0.2417    0.0000 C   0  0  0  0  0  0  0  0  0  0  0  0
    6.2792   -0.6792    0.0000 C   0  0  0  0  0  0  0  0  0  0  0  0
    6.9917   -0.2792    0.0000 C   0  0  0  0  0  0  0  0  0  0  0  0
    1.3167   -0.9750    0.0000 C   0  0  0  0  0  0  0  0  0  0  0  0
    2.4125    0.4583    0.0000 O   0  0  0  0  0  0  0  0  0  0  0  0
    0.9042   -1.6875    0.0000 C   0  0  0  0  0  0  0  0  0  0  0  0
    7.7042   -0.7042    0.0000 C   0  0  0  0  0  0  0  0  0  0  0  0
    0.0792   -1.7667    0.0000 C   0  0  0  0  0  0  0  0  0  0  0  0
    7.6875   -1.5292    0.0000 O   0  0  0  0  0  0  0  0  0  0  0  0
   -0.0958   -2.5750    0.0000 C   0  0  0  0  0  0  0  0  0  0  0  0
    5.5875    0.5750    0.0000 C   0  0  0  0  0  0  0  0  0  0  0  0
    7.0167    0.5458    0.0000 C   0  0  0  0  0  0  0  0  0  0  0  0
    6.3042    0.9708    0.0000 C   0  0  0  0  0  0  0  0  0  0  0  0
    8.4250   -0.3042    0.0000 C   0  0  0  0  0  0  0  0  0  0  0  0
    0.5167   -3.1250    0.0000 C   0  0  0  0  0  0  0  0  0  0  0  0
   -0.8833   -2.8167    0.0000 C   0  0  0  0  0  0  0  0  0  0  0  0
   -1.0583   -3.6250    0.0000 C   0  0  0  0  0  0  0  0  0  0  0  0
    0.3417   -3.9292    0.0000 C   0  0  0  0  0  0  0  0  0  0  0  0
   -0.4500   -4.1792    0.0000 C   0  0  0  0  0  0  0  0  0  0  0  0
  2  1  1  0  0  0  0
  3  2  2  0  0  0  0
  4  1  1  0  0  0  0
  5  6  1  0  0  0  0
  6  1  1  0  0  0  0
  7  2  1  0  0  0  0
  8  4  1  0  0  0  0
  9  5  1  0  0  0  0
 10  5  1  0  0  0  0
 11 10  2  0  0  0  0
 12 11  1  0  0  0  0
 13  8  2  0  0  0  0
 14  4  2  0  0  0  0
 15 13  1  0  0  0  0
 16 12  1  0  0  0  0
 17 15  2  0  0  0  0
 18 16  2  0  0  0  0
 19 17  1  0  0  0  0
 20 10  1  0  0  0  0
 21 22  1  0  0  0  0
 22 20  2  0  0  0  0
 23 16  1  0  0  0  0
 24 19  1  0  0  0  0
 25 19  2  0  0  0  0
 26 25  1  0  0  0  0
 27 24  2  0  0  0  0
 28 26  2  0  0  0  0
  7  8  1  0  0  0  0
  9  3  1  0  0  0  0
 21 12  2  0  0  0  0
 28 27  1  0  0  0  0
M  END
>  <ID> (7214755)
7214755

>  <Supplier> (7214755)
ChemBridge

>  <clogP> (7214755)
4.850000000000000e+000

>  <RB> (7214755)
4

>  <tPSA> (7214755)
5.467000000000000e+001

>  <Hacc> (7214755)
3

>  <Hdon> (7214755)
0

>  <LogSw> (7214755)
-6.181000000000000e+000

>  <Group> (7214755)
2

$$$$
6290615
  -ISIS-  03310818232D

 18 19  0  0  0  0  0  0  0  0999 V2000
   -2.4125   -3.5417    0.0000 C   0  0  0  0  0  0  0  0  0  0  0  0
   -2.3875   -2.9417    0.0000 C   0  0  0  0  0  0  0  0  0  0  0  0
   -2.9458   -3.8167    0.0000 N   0  0  0  0  0  0  0  0  0  0  0  0
   -3.4583   -4.1167    0.0000 C   0  0  0  0  0  0  0  0  0  0  0  0
   -3.4583   -4.7125    0.0000 C   0  0  0  0  0  0  0  0  0  0  0  0
   -1.8583   -2.6625    0.0000 C   0  0  0  0  0  0  0  0  0  0  0  0
   -1.9083   -3.8625    0.0000 O   0  0  0  0  0  0  0  0  0  0  0  0
   -3.9750   -5.0125    0.0000 C   0  0  0  0  0  0  0  0  0  0  0  0
   -3.9750   -3.8167    0.0000 C   0  0  0  0  0  0  0  0  0  0  0  0
   -4.4875   -4.7125    0.0000 C   0  0  0  0  0  0  0  0  0  0  0  0
   -1.3458   -2.9625    0.0000 F   0  0  0  0  0  0  0  0  0  0  0  0
   -4.4875   -4.1167    0.0000 C   0  0  0  0  0  0  0  0  0  0  0  0
   -5.0083   -5.0125    0.0000 I   0  0  0  0  0  0  0  0  0  0  0  0
   -2.9000   -2.6167    0.0000 C   0  0  0  0  0  0  0  0  0  0  0  0
   -2.9458   -5.0125    0.0000 C   0  0  0  0  0  0  0  0  0  0  0  0
   -1.8333   -2.0667    0.0000 C   0  0  0  0  0  0  0  0  0  0  0  0
   -2.8708   -2.0167    0.0000 C   0  0  0  0  0  0  0  0  0  0  0  0
   -2.3375   -1.7417    0.0000 C   0  0  0  0  0  0  0  0  0  0  0  0
  2  1  1  0  0  0  0
  3  1  1  0  0  0  0
  4  3  1  0  0  0  0
  5  4  1  0  0  0  0
  6  2  2  0  0  0  0
  7  1  2  0  0  0  0
  8  5  2  0  0  0  0
  9  4  2  0  0  0  0
 10 12  2  0  0  0  0
 11  6  1  0  0  0  0
 12  9  1  0  0  0  0
 13 10  1  0  0  0  0
 14  2  1  0  0  0  0
 15  5  1  0  0  0  0
 16  6  1  0  0  0  0
 17 14  2  0  0  0  0
 18 17  1  0  0  0  0
 18 16  2  0  0  0  0
  8 10  1  0  0  0  0
M  END
>  <ID> (6290615)
6290615

>  <Supplier> (6290615)
ChemBridge

>  <clogP> (6290615)
3.670000000000000e+000

>  <RB> (6290615)
2

>  <tPSA> (6290615)
2.910000000000000e+001

>  <Hacc> (6290615)
1

>  <Hdon> (6290615)
1

>  <LogSw> (6290615)
-4.924000000000000e+000

>  <Group> (6290615)
3

>  <Core> (6290615)
511

$$$$
6228354
  -ISIS-  03310818232D

 26 27  0  0  0  0  0  0  0  0999 V2000
    6.2167   -4.4667    0.0000 S   0  0  3  0  0  0  0  0  0  0  0  0
    6.2167   -3.6417    0.0000 N   0  0  3  0  0  0  0  0  0  0  0  0
    6.9292   -3.2292    0.0000 C   0  0  0  0  0  0  0  0  0  0  0  0
    7.6417   -3.6417    0.0000 C   0  0  0  0  0  0  0  0  0  0  0  0
    8.3625   -3.2292    0.0000 N   0  0  0  0  0  0  0  0  0  0  0  0
    9.0750   -3.6417    0.0000 C   0  0  0  0  0  0  0  0  0  0  0  0
    9.7875   -3.2250    0.0000 C   0  0  0  0  0  0  0  0  0  0  0  0
    6.8042   -5.0500    0.0000 O   0  0  0  0  0  0  0  0  0  0  0  0
    7.0417   -4.4667    0.0000 O   0  0  0  0  0  0  0  0  0  0  0  0
    5.5042   -3.2292    0.0000 C   0  0  0  0  0  0  0  0  0  0  0  0
   10.5042   -3.6417    0.0000 C   0  0  0  0  0  0  0  0  0  0  0  0
    7.6417   -4.4667    0.0000 O   0  0  0  0  0  0  0  0  0  0  0  0
    9.0667   -4.4667    0.0000 C   0  0  0  0  0  0  0  0  0  0  0  0
    5.5042   -2.4000    0.0000 C   0  0  0  0  0  0  0  0  0  0  0  0
    4.7917   -3.6542    0.0000 C   0  0  0  0  0  0  0  0  0  0  0  0
   10.5000   -4.4792    0.0000 C   0  0  0  0  0  0  0  0  0  0  0  0
    5.5042   -4.8750    0.0000 C   0  0  0  0  0  0  0  0  0  0  0  0
    4.0667   -2.4000    0.0000 C   0  0  0  0  0  0  0  0  0  0  0  0
    9.7792   -4.8875    0.0000 C   0  0  0  0  0  0  0  0  0  0  0  0
    9.7917   -2.3917    0.0000 O   0  0  0  0  0  0  0  0  0  0  0  0
    4.0667   -3.2292    0.0000 C   0  0  0  0  0  0  0  0  0  0  0  0
    4.7917   -1.9875    0.0000 C   0  0  0  0  0  0  0  0  0  0  0  0
    3.3542   -1.9875    0.0000 Br  0  0  0  0  0  0  0  0  0  0  0  0
   11.2167   -4.8917    0.0000 O   0  0  0  0  0  0  0  0  0  0  0  0
   10.5125   -1.9792    0.0000 C   0  0  0  0  0  0  0  0  0  0  0  0
   11.2125   -5.7250    0.0000 C   0  0  0  0  0  0  0  0  0  0  0  0
  2  1  1  0  0  0  0
  3  2  1  0  0  0  0
  4  3  1  0  0  0  0
  5  4  1  0  0  0  0
  6  5  1  0  0  0  0
  7  6  1  0  0  0  0
  8  1  2  0  0  0  0
  9  1  2  0  0  0  0
 10  2  1  0  0  0  0
 11  7  2  0  0  0  0
 12  4  2  0  0  0  0
 13  6  2  0  0  0  0
 14 10  2  0  0  0  0
 15 10  1  0  0  0  0
 16 19  2  0  0  0  0
 17  1  1  0  0  0  0
 18 21  1  0  0  0  0
 19 13  1  0  0  0  0
 20  7  1  0  0  0  0
 21 15  2  0  0  0  0
 22 14  1  0  0  0  0
 23 18  1  0  0  0  0
 24 16  1  0  0  0  0
 25 20  1  0  0  0  0
 26 24  1  0  0  0  0
 18 22  2  0  0  0  0
 11 16  1  0  0  0  0
M  END
>  <ID> (6228354)
6228354

>  <Supplier> (6228354)
ChemBridge

>  <clogP> (6228354)
2.740000000000000e+000

>  <RB> (6228354)
4

>  <tPSA> (6228354)
8.494000000000000e+001

>  <Hacc> (6228354)
5

>  <Hdon> (6228354)
1

>  <LogSw> (6228354)
-4.771000000000003e+000

>  <Group> (6228354)
2

>  <Core> (6228354)
084

$$$$
5802267
  -ISIS-  03310818222D

 30 34  0  0  0  0  0  0  0  0999 V2000
   -0.7125   -0.3542    0.0000 C   0  0  0  0  0  0  0  0  0  0  0  0
   -1.0333   -1.2167    0.0000 N   0  0  3  0  0  0  0  0  0  0  0  0
   -1.4333    0.2000    0.0000 C   0  0  0  0  0  0  0  0  0  0  0  0
   -1.9333   -1.1792    0.0000 N   0  0  0  0  0  0  0  0  0  0  0  0
   -2.1958   -0.3167    0.0000 C   0  0  0  0  0  0  0  0  0  0  0  0
   -0.4708   -1.9000    0.0000 C   0  0  0  0  0  0  0  0  0  0  0  0
   -1.4333    1.1208    0.0000 C   0  0  0  0  0  0  0  0  0  0  0  0
    0.1875   -0.2167    0.0000 N   0  0  0  0  0  0  0  0  0  0  0  0
    0.4292   -1.7542    0.0000 C   0  0  0  0  0  0  0  0  0  0  0  0
    0.7500   -0.9167    0.0000 C   0  0  0  0  0  0  0  0  0  0  0  0
   -0.6500    1.5625    0.0000 C   0  0  0  0  0  0  0  0  0  0  0  0
   -3.0500    0.0000    0.0000 C   0  0  0  0  0  0  0  0  0  0  0  0
   -0.7958   -2.7542    0.0000 O   0  0  0  0  0  0  0  0  0  0  0  0
   -0.6500    2.4833    0.0000 C   0  0  0  0  0  0  0  0  0  0  0  0
   -2.2125    1.5625    0.0000 C   0  0  0  0  0  0  0  0  0  0  0  0
   -3.7333   -0.6167    0.0000 C   0  0  0  0  0  0  0  0  0  0  0  0
    1.6500   -0.7792    0.0000 C   0  0  0  0  0  0  0  0  0  0  0  0
    0.1500    1.1208    0.0000 C   0  0  0  0  0  0  0  0  0  0  0  0
   -2.2125    2.4833    0.0000 C   0  0  0  0  0  0  0  0  0  0  0  0
   -1.4333    2.9208    0.0000 C   0  0  0  0  0  0  0  0  0  0  0  0
    0.1500    2.9208    0.0000 C   0  0  0  0  0  0  0  0  0  0  0  0
   -4.5958   -0.3167    0.0000 C   0  0  0  0  0  0  0  0  0  0  0  0
   -3.5708   -1.5000    0.0000 C   0  0  0  0  0  0  0  0  0  0  0  0
    1.9875    0.0833    0.0000 C   0  0  0  0  0  0  0  0  0  0  0  0
    0.9292    1.5625    0.0000 C   0  0  0  0  0  0  0  0  0  0  0  0
    2.8667    0.2208    0.0000 C   0  0  0  0  0  0  0  0  0  0  0  0
    0.9292    2.4833    0.0000 C   0  0  0  0  0  0  0  0  0  0  0  0
   -4.2500   -2.0792    0.0000 C   0  0  0  0  0  0  0  0  0  0  0  0
   -5.2708   -0.9000    0.0000 C   0  0  0  0  0  0  0  0  0  0  0  0
   -5.1125   -1.7542    0.0000 C   0  0  0  0  0  0  0  0  0  0  0  0
  2  1  1  0  0  0  0
  3  1  2  0  0  0  0
  4  2  1  0  0  0  0
  5  3  1  0  0  0  0
  6  2  1  0  0  0  0
  7  3  1  0  0  0  0
  8  1  1  0  0  0  0
  9 10  2  0  0  0  0
 10  8  1  0  0  0  0
 11  7  2  0  0  0  0
 12  5  1  0  0  0  0
 13  6  2  0  0  0  0
 14 11  1  0  0  0  0
 15  7  1  0  0  0  0
 16 12  1  0  0  0  0
 17 10  1  0  0  0  0
 18 11  1  0  0  0  0
 19 15  2  0  0  0  0
 20 19  1  0  0  0  0
 21 14  1  0  0  0  0
 22 16  2  0  0  0  0
 23 16  1  0  0  0  0
 24 17  1  0  0  0  0
 25 18  2  0  0  0  0
 26 24  1  0  0  0  0
 27 25  1  0  0  0  0
 28 23  2  0  0  0  0
 29 22  1  0  0  0  0
 30 28  1  0  0  0  0
  4  5  2  0  0  0  0
  6  9  1  0  0  0  0
 20 14  2  0  0  0  0
 21 27  2  0  0  0  0
 30 29  2  0  0  0  0
M  END
>  <ID> (5802267)
5802267

>  <Supplier> (5802267)
ChemBridge

>  <clogP> (5802267)
5.370000000000000e+000

>  <RB> (5802267)
3

>  <tPSA> (5802267)
5.016000000000000e+001

>  <Hacc> (5802267)
3

>  <Hdon> (5802267)
1

>  <LogSw> (5802267)
-6.654999999999998e+000

>  <Group> (5802267)
1

>  <Core> (5802267)
057

$$$$
5802261
  -ISIS-  03310818222D

 22 24  0  0  0  0  0  0  0  0999 V2000
    2.7542   -0.7667    0.0000 N   0  0  0  0  0  0  0  0  0  0  0  0
    2.8167   -1.5167    0.0000 C   0  0  0  0  0  0  0  0  0  0  0  0
    3.9375   -1.0500    0.0000 C   0  0  0  0  0  0  0  0  0  0  0  0
    3.4500   -0.4792    0.0000 C   0  0  0  0  0  0  0  0  0  0  0  0
    3.5417   -1.6917    0.0000 S   0  0  0  0  0  0  0  0  0  0  0  0
    4.6792   -0.9917    0.0000 C   0  0  0  0  0  0  0  0  0  0  0  0
    2.2500   -2.0042    0.0000 N   0  0  0  0  0  0  0  0  0  0  0  0
    1.5417   -1.7542    0.0000 N   0  0  0  0  0  0  0  0  0  0  0  0
    3.6167    0.2458    0.0000 O   0  0  0  0  0  0  0  0  0  0  0  0
    0.9667   -2.2500    0.0000 C   0  0  0  0  0  0  0  0  0  0  0  0
    5.1125   -1.6042    0.0000 C   0  0  0  0  0  0  0  0  0  0  0  0
    0.2667   -2.0000    0.0000 C   0  0  0  0  0  0  0  0  0  0  0  0
    4.7917   -2.2792    0.0000 C   0  0  0  0  0  0  0  0  0  0  0  0
    5.8542   -1.5417    0.0000 C   0  0  0  0  0  0  0  0  0  0  0  0
   -0.3083   -2.4875    0.0000 C   0  0  0  0  0  0  0  0  0  0  0  0
    0.1250   -1.2625    0.0000 C   0  0  0  0  0  0  0  0  0  0  0  0
   -0.5833   -1.0167    0.0000 C   0  0  0  0  0  0  0  0  0  0  0  0
    5.2167   -2.9000    0.0000 C   0  0  0  0  0  0  0  0  0  0  0  0
    6.2875   -2.1625    0.0000 C   0  0  0  0  0  0  0  0  0  0  0  0
   -1.0125   -2.2417    0.0000 C   0  0  0  0  0  0  0  0  0  0  0  0
   -1.1500   -1.5042    0.0000 C   0  0  0  0  0  0  0  0  0  0  0  0
    5.9667   -2.8417    0.0000 C   0  0  0  0  0  0  0  0  0  0  0  0
  2  1  1  0  0  0  0
  3  4  1  0  0  0  0
  4  1  1  0  0  0  0
  5  2  1  0  0  0  0
  6  3  2  0  0  0  0
  7  2  2  0  0  0  0
  8  7  1  0  0  0  0
  9  4  2  0  0  0  0
 10  8  2  0  0  0  0
 11  6  1  0  0  0  0
 12 10  1  0  0  0  0
 13 11  1  0  0  0  0
 14 11  2  0  0  0  0
 15 12  2  0  0  0  0
 16 12  1  0  0  0  0
 17 16  2  0  0  0  0
 18 13  2  0  0  0  0
 19 14  1  0  0  0  0
 20 15  1  0  0  0  0
 21 17  1  0  0  0  0
 22 19  2  0  0  0  0
  3  5  1  0  0  0  0
 22 18  1  0  0  0  0
 20 21  2  0  0  0  0
M  END
>  <ID> (5802261)
5802261

>  <Supplier> (5802261)
ChemBridge

>  <clogP> (5802261)
4.010000000000000e+000

>  <RB> (5802261)
3

>  <tPSA> (5802261)
5.381999999999999e+001

>  <Hacc> (5802261)
3

>  <Hdon> (5802261)
1

>  <LogSw> (5802261)
-4.866000000000000e+000

>  <Group> (5802261)
1

>  <Core> (5802261)
004

$$$$
6682789
  -ISIS-  03310818242D

 25 28  0  0  0  0  0  0  0  0999 V2000
    5.1042   -1.7375    0.0000 N   0  0  3  0  0  0  0  0  0  0  0  0
    4.7667   -2.4917    0.0000 C   0  0  0  0  0  0  0  0  0  0  0  0
    3.7792   -1.5917    0.0000 C   0  0  0  0  0  0  0  0  0  0  0  0
    4.4917   -1.1792    0.0000 C   0  0  0  0  0  0  0  0  0  0  0  0
    3.9417   -2.4000    0.0000 S   0  0  0  0  0  0  0  0  0  0  0  0
    3.0292   -1.2542    0.0000 C   0  0  0  0  0  0  0  0  0  0  0  0
    2.3542   -1.7417    0.0000 C   0  0  0  0  0  0  0  0  0  0  0  0
    0.9292   -1.8792    0.0000 C   0  0  0  0  0  0  0  0  0  0  0  0
    1.0042   -2.7042    0.0000 C   0  0  0  0  0  0  0  0  0  0  0  0
    5.9125   -1.5667    0.0000 C   0  0  0  0  0  0  0  0  0  0  0  0
    1.7625   -3.0500    0.0000 C   0  0  0  0  0  0  0  0  0  0  0  0
    1.6000   -1.3917    0.0000 C   0  0  0  0  0  0  0  0  0  0  0  0
    2.4375   -2.5625    0.0000 C   0  0  0  0  0  0  0  0  0  0  0  0
    5.1750   -3.2042    0.0000 O   0  0  0  0  0  0  0  0  0  0  0  0
    0.4500   -3.3250    0.0000 O   0  0  0  0  0  0  0  0  0  0  0  0
    1.6750   -3.8750    0.0000 O   0  0  0  0  0  0  0  0  0  0  0  0
    4.5875   -0.3625    0.0000 O   0  0  0  0  0  0  0  0  0  0  0  0
    0.8667   -4.0417    0.0000 C   0  0  0  0  0  0  0  0  0  0  0  0
    6.4625   -2.1917    0.0000 C   0  0  0  0  0  0  0  0  0  0  0  0
    6.1667   -0.7917    0.0000 C   0  0  0  0  0  0  0  0  0  0  0  0
    1.5167   -0.5792    0.0000 Cl  0  0  0  0  0  0  0  0  0  0  0  0
    7.5292   -1.2417    0.0000 C   0  0  0  0  0  0  0  0  0  0  0  0
    6.9792   -0.6250    0.0000 C   0  0  0  0  0  0  0  0  0  0  0  0
    7.2667   -2.0250    0.0000 C   0  0  0  0  0  0  0  0  0  0  0  0
    8.3375   -1.0792    0.0000 Cl  0  0  0  0  0  0  0  0  0  0  0  0
  2  1  1  0  0  0  0
  3  4  1  0  0  0  0
  4  1  1  0  0  0  0
  5  2  1  0  0  0  0
  6  3  2  0  0  0  0
  7  6  1  0  0  0  0
  8 12  1  0  0  0  0
  9 11  1  0  0  0  0
 10  1  1  0  0  0  0
 11 13  2  0  0  0  0
 12  7  2  0  0  0  0
 13  7  1  0  0  0  0
 14  2  2  0  0  0  0
 15  9  1  0  0  0  0
 16 11  1  0  0  0  0
 17  4  2  0  0  0  0
 18 16  1  0  0  0  0
 19 10  2  0  0  0  0
 20 10  1  0  0  0  0
 21 12  1  0  0  0  0
 22 23  1  0  0  0  0
 23 20  2  0  0  0  0
 24 19  1  0  0  0  0
 25 22  1  0  0  0  0
  5  3  1  0  0  0  0
 22 24  2  0  0  0  0
  9  8  2  0  0  0  0
 18 15  1  0  0  0  0
M  END
>  <ID> (6682789)
6682789

>  <Supplier> (6682789)
ChemBridge

>  <clogP> (6682789)
5.070000000000000e+000

>  <RB> (6682789)
2

>  <tPSA> (6682789)
5.584000000000000e+001

>  <Hacc> (6682789)
4

>  <Hdon> (6682789)
0

>  <LogSw> (6682789)
-6.404000000000000e+000

>  <Group> (6682789)
2

>  <Core> (6682789)
002

$$$$
7960889
  -ISIS-  03310818282D

 32 34  0  0  0  0  0  0  0  0999 V2000
    7.2417    3.1083    0.0000 C   0  0  0  0  0  0  0  0  0  0  0  0
    6.0292    3.1083    0.0000 N   0  0  3  0  0  0  0  0  0  0  0  0
    6.6292    3.5458    0.0000 C   0  0  0  0  0  0  0  0  0  0  0  0
    7.9542    3.3375    0.0000 C   0  0  0  0  0  0  0  0  0  0  0  0
    7.0042    2.3958    0.0000 C   0  0  0  0  0  0  0  0  0  0  0  0
    8.1042    4.0667    0.0000 C   0  0  0  0  0  0  0  0  0  0  0  0
    6.2542    2.3958    0.0000 C   0  0  0  0  0  0  0  0  0  0  0  0
    1.5000    2.5250    0.0000 C   0  0  3  0  0  0  0  0  0  0  0  0
    4.7542    2.8333    0.0000 C   0  0  0  0  0  0  0  0  0  0  0  0
    5.3125    3.3375    0.0000 C   0  0  0  0  0  0  0  0  0  0  0  0
    2.2167    2.2958    0.0000 C   0  0  0  0  0  0  0  0  0  0  0  0
    8.8250    4.2917    0.0000 N   0  0  3  0  0  0  0  0  0  0  0  0
    4.0417    3.0708    0.0000 N   0  0  0  0  0  0  0  0  0  0  0  0
    7.5542    4.5667    0.0000 O   0  0  0  0  0  0  0  0  0  0  0  0
    8.5125    2.8333    0.0000 O   0  0  0  0  0  0  0  0  0  0  0  0
    2.7667    2.7958    0.0000 C   0  0  0  0  0  0  0  0  0  0  0  0
    3.4875    2.5625    0.0000 C   0  0  0  0  0  0  0  0  0  0  0  0
    4.9125    2.1000    0.0000 O   0  0  0  0  0  0  0  0  0  0  0  0
    1.0917    1.8958    0.0000 F   0  0  0  0  0  0  0  0  0  0  0  0
    1.7917    3.2208    0.0000 F   0  0  0  0  0  0  0  0  0  0  0  0
    0.8417    2.8833    0.0000 F   0  0  0  0  0  0  0  0  0  0  0  0
    7.3792    1.7458    0.0000 C   0  0  0  0  0  0  0  0  0  0  0  0
    5.8792    1.7458    0.0000 C   0  0  0  0  0  0  0  0  0  0  0  0
    2.3667    1.5583    0.0000 C   0  0  0  0  0  0  0  0  0  0  0  0
    3.0792    1.3333    0.0000 C   0  0  0  0  0  0  0  0  0  0  0  0
    8.9792    5.0292    0.0000 C   0  0  0  0  0  0  0  0  0  0  0  0
    9.3792    3.8000    0.0000 C   0  0  0  0  0  0  0  0  0  0  0  0
    3.6417    1.8333    0.0000 C   0  0  0  0  0  0  0  0  0  0  0  0
    9.6917    5.2625    0.0000 C   0  0  0  0  0  0  0  0  0  0  0  0
   10.0917    4.0250    0.0000 C   0  0  0  0  0  0  0  0  0  0  0  0
    7.0042    1.0958    0.0000 C   0  0  0  0  0  0  0  0  0  0  0  0
    6.2542    1.0958    0.0000 C   0  0  0  0  0  0  0  0  0  0  0  0
  2  3  1  0  0  0  0
  3  1  2  0  0  0  0
  4  1  1  0  0  0  0
  5  1  1  0  0  0  0
  6  4  1  0  0  0  0
  7  5  2  0  0  0  0
  8 11  1  0  0  0  0
  9 10  1  0  0  0  0
 10  2  1  0  0  0  0
 11 16  1  0  0  0  0
 12  6  1  0  0  0  0
 13  9  1  0  0  0  0
 14  6  2  0  0  0  0
 15  4  2  0  0  0  0
 16 17  2  0  0  0  0
 17 13  1  0  0  0  0
 18  9  2  0  0  0  0
 19  8  1  0  0  0  0
 20  8  1  0  0  0  0
 21  8  1  0  0  0  0
 22  5  1  0  0  0  0
 23  7  1  0  0  0  0
 24 25  1  0  0  0  0
 25 28  2  0  0  0  0
 26 12  1  0  0  0  0
 27 12  1  0  0  0  0
 28 17  1  0  0  0  0
 29 26  1  0  0  0  0
 30 27  1  0  0  0  0
 31 22  2  0  0  0  0
 32 31  1  0  0  0  0
  7  2  1  0  0  0  0
 23 32  2  0  0  0  0
 11 24  2  0  0  0  0
M  END
>  <ID> (7960889)
7960889

>  <Supplier> (7960889)
ChemBridge

>  <clogP> (7960889)
3.908000000000000e+000

>  <RB> (7960889)
5

>  <tPSA> (7960889)
7.141000000000000e+001

>  <Hacc> (7960889)
3

>  <Hdon> (7960889)
1

>  <LogSw> (7960889)
-5.784000000000000e+000

>  <Group> (7960889)
1

>  <Core> (7960889)
503

$$$$
7575215
  -ISIS-  03310818262D

 30 33  0  0  0  0  0  0  0  0999 V2000
   -0.9708    1.3708    0.0000 C   0  0  0  0  0  0  0  0  0  0  0  0
   -0.4708    1.2125    0.0000 C   0  0  0  0  0  0  0  0  0  0  0  0
   -0.4708    0.6708    0.0000 C   0  0  0  0  0  0  0  0  0  0  0  0
   -0.9958    0.5125    0.0000 N   0  0  0  0  0  0  0  0  0  0  0  0
   -1.2958    0.9500    0.0000 C   0  0  0  0  0  0  0  0  0  0  0  0
   -0.9333   -1.2292    0.0000 C   0  0  0  0  0  0  0  0  0  0  0  0
   -1.4333   -1.0667    0.0000 C   0  0  0  0  0  0  0  0  0  0  0  0
   -1.7333   -1.4875    0.0000 C   0  0  0  0  0  0  0  0  0  0  0  0
   -0.9333   -1.7667    0.0000 C   0  0  0  0  0  0  0  0  0  0  0  0
   -1.4333   -1.9292    0.0000 S   0  0  0  0  0  0  0  0  0  0  0  0
   -0.4708   -0.9667    0.0000 C   0  0  0  0  0  0  0  0  0  0  0  0
   -1.1500    1.8958    0.0000 C   0  0  0  0  0  0  0  0  0  0  0  0
   -0.0125    0.3958    0.0000 C   0  0  0  0  0  0  0  0  0  0  0  0
   -0.4708   -2.0500    0.0000 N   0  0  0  0  0  0  0  0  0  0  0  0
    0.0042   -1.2292    0.0000 N   0  0  0  0  0  0  0  0  0  0  0  0
   -0.4708   -0.4292    0.0000 S   0  0  0  0  0  0  0  0  0  0  0  0
    0.0042   -1.7875    0.0000 C   0  0  0  0  0  0  0  0  0  0  0  0
   -0.0125   -0.1500    0.0000 C   0  0  0  0  0  0  0  0  0  0  0  0
   -1.6333   -0.5875    0.0000 C   0  0  0  0  0  0  0  0  0  0  0  0
   -0.7958    2.2958    0.0000 O   0  0  0  0  0  0  0  0  0  0  0  0
    0.4667    0.6500    0.0000 O   0  0  0  0  0  0  0  0  0  0  0  0
   -0.0125    1.5333    0.0000 C   0  0  0  0  0  0  0  0  0  0  0  0
   -1.6958    1.9958    0.0000 O   0  0  0  0  0  0  0  0  0  0  0  0
   -1.8333    0.9500    0.0000 C   0  0  0  0  0  0  0  0  0  0  0  0
   -2.1500   -0.5292    0.0000 C   0  0  0  0  0  0  0  0  0  0  0  0
   -1.2958   -0.1667    0.0000 C   0  0  0  0  0  0  0  0  0  0  0  0
   -2.0500    1.5958    0.0000 C   0  0  0  0  0  0  0  0  0  0  0  0
   -2.3500   -0.0292    0.0000 C   0  0  0  0  0  0  0  0  0  0  0  0
   -1.4958    0.3333    0.0000 C   0  0  0  0  0  0  0  0  0  0  0  0
   -2.0333    0.4125    0.0000 C   0  0  0  0  0  0  0  0  0  0  0  0
  2  1  1  0  0  0  0
  3  2  2  0  0  0  0
  4  5  1  0  0  0  0
  5  1  2  0  0  0  0
  6 11  1  0  0  0  0
  7  6  1  0  0  0  0
  8  7  2  0  0  0  0
  9  6  2  0  0  0  0
 10  9  1  0  0  0  0
 11 16  1  0  0  0  0
 12  1  1  0  0  0  0
 13  3  1  0  0  0  0
 14 17  2  0  0  0  0
 15 11  2  0  0  0  0
 16 18  1  0  0  0  0
 17 15  1  0  0  0  0
 18 13  1  0  0  0  0
 19  7  1  0  0  0  0
 20 12  2  0  0  0  0
 21 13  2  0  0  0  0
 22  2  1  0  0  0  0
 23 12  1  0  0  0  0
 24  5  1  0  0  0  0
 25 19  2  0  0  0  0
 26 19  1  0  0  0  0
 27 23  1  0  0  0  0
 28 25  1  0  0  0  0
 29 26  2  0  0  0  0
 30 29  1  0  0  0  0
  4  3  1  0  0  0  0
 14  9  1  0  0  0  0
  8 10  1  0  0  0  0
 30 28  2  0  0  0  0
M  END
>  <ID> (7575215)
7575215

>  <Supplier> (7575215)
ChemBridge

>  <clogP> (7575215)
5.103000000000000e+000

>  <RB> (7575215)
6

>  <tPSA> (7575215)
8.494000000000000e+001

>  <Hacc> (7575215)
5

>  <Hdon> (7575215)
1

>  <LogSw> (7575215)
-6.158000000000000e+000

>  <Group> (7575215)
2

>  <Core> (7575215)
024

$$$$
6682786
  -ISIS-  03310818242D

 22 23  0  0  0  0  0  0  0  0999 V2000
   -0.2208    0.5708    0.0000 S   0  0  3  0  0  0  0  0  0  0  0  0
   -0.6625    0.3333    0.0000 C   0  0  0  0  0  0  0  0  0  0  0  0
   -0.6625   -0.1667    0.0000 C   0  0  0  0  0  0  0  0  0  0  0  0
    0.2167    0.8125    0.0000 N   0  0  0  0  0  0  0  0  0  0  0  0
   -1.0833   -0.4042    0.0000 C   0  0  0  0  0  0  0  0  0  0  0  0
   -1.0833   -0.9042    0.0000 C   0  0  0  0  0  0  0  0  0  0  0  0
   -0.4625    1.0125    0.0000 O   0  0  0  0  0  0  0  0  0  0  0  0
    0.0167    0.1500    0.0000 O   0  0  0  0  0  0  0  0  0  0  0  0
   -1.0833    0.5708    0.0000 C   0  0  0  0  0  0  0  0  0  0  0  0
   -1.5000   -1.1500    0.0000 O   0  0  0  0  0  0  0  0  0  0  0  0
   -1.5000   -0.1667    0.0000 C   0  0  0  0  0  0  0  0  0  0  0  0
   -1.5000    0.3125    0.0000 C   0  0  0  0  0  0  0  0  0  0  0  0
    0.2167    1.3125    0.0000 C   0  0  0  0  0  0  0  0  0  0  0  0
   -0.6625   -1.1500    0.0000 O   0  0  0  0  0  0  0  0  0  0  0  0
    0.2167    2.2708    0.0000 C   0  0  0  0  0  0  0  0  0  0  0  0
    0.2167    2.7708    0.0000 Cl  0  0  0  0  0  0  0  0  0  0  0  0
   -1.0833    1.0500    0.0000 O   0  0  0  0  0  0  0  0  0  0  0  0
   -0.2000    1.5500    0.0000 C   0  0  0  0  0  0  0  0  0  0  0  0
    0.6375    1.5500    0.0000 C   0  0  0  0  0  0  0  0  0  0  0  0
   -0.2000    2.0333    0.0000 C   0  0  0  0  0  0  0  0  0  0  0  0
    0.6375    2.0333    0.0000 C   0  0  0  0  0  0  0  0  0  0  0  0
   -1.5000    1.2958    0.0000 C   0  0  0  0  0  0  0  0  0  0  0  0
  2  1  1  0  0  0  0
  3  2  2  0  0  0  0
  4  1  1  0  0  0  0
  5  3  1  0  0  0  0
  6  5  1  0  0  0  0
  7  1  2  0  0  0  0
  8  1  2  0  0  0  0
  9  2  1  0  0  0  0
 10  6  2  0  0  0  0
 11 12  1  0  0  0  0
 12  9  2  0  0  0  0
 13  4  1  0  0  0  0
 14  6  1  0  0  0  0
 15 21  2  0  0  0  0
 16 15  1  0  0  0  0
 17  9  1  0  0  0  0
 18 13  1  0  0  0  0
 19 13  2  0  0  0  0
 20 18  2  0  0  0  0
 21 19  1  0  0  0  0
 22 17  1  0  0  0  0
 15 20  1  0  0  0  0
  5 11  2  0  0  0  0
M  END
>  <ID> (6682786)
6682786

>  <Supplier> (6682786)
ChemBridge

>  <clogP> (6682786)
3.120000000000000e+000

>  <RB> (6682786)
3

>  <tPSA> (6682786)
9.270000000000002e+001

>  <Hacc> (6682786)
5

>  <Hdon> (6682786)
2

>  <LogSw> (6682786)
-4.356999999999998e+000

>  <Group> (6682786)
1

>  <Core> (6682786)
272

$$$$
9081957
  -ISIS-  03310818292D

 22 24  0  0  0  0  0  0  0  0999 V2000
    3.3292    2.3333    0.0000 N   0  0  3  0  0  0  0  0  0  0  0  0
    2.5917    2.1708    0.0000 C   0  0  0  0  0  0  0  0  0  0  0  0
    3.8875    1.8208    0.0000 C   0  0  0  0  0  0  0  0  0  0  0  0
    2.2167    2.8208    0.0000 C   0  0  0  0  0  0  0  0  0  0  0  0
    5.8667    1.7833    0.0000 C   0  0  0  0  0  0  0  0  0  0  0  0
    6.4292    1.2833    0.0000 C   0  0  0  0  0  0  0  0  0  0  0  0
    3.4042    3.0708    0.0000 C   0  0  0  0  0  0  0  0  0  0  0  0
    6.2750    0.5458    0.0000 C   0  0  0  0  0  0  0  0  0  0  0  0
    6.1167   -0.1875    0.0000 N   0  0  0  0  0  0  0  0  0  0  0  0
    5.1542    1.5500    0.0000 S   0  0  0  0  0  0  0  0  0  0  0  0
    2.2167    1.5208    0.0000 C   0  0  0  0  0  0  0  0  0  0  0  0
    6.0292    2.5208    0.0000 N   0  0  0  0  0  0  0  0  0  0  0  0
    4.6000    2.0583    0.0000 C   0  0  0  0  0  0  0  0  0  0  0  0
    2.7250    3.3750    0.0000 C   0  0  0  0  0  0  0  0  0  0  0  0
    1.4667    2.8208    0.0000 C   0  0  0  0  0  0  0  0  0  0  0  0
    3.7292    1.0875    0.0000 O   0  0  0  0  0  0  0  0  0  0  0  0
    1.0917    2.1708    0.0000 C   0  0  0  0  0  0  0  0  0  0  0  0
    1.4667    1.5208    0.0000 C   0  0  0  0  0  0  0  0  0  0  0  0
    0.3417    2.1708    0.0000 Br  0  0  0  0  0  0  0  0  0  0  0  0
    7.1417    1.5125    0.0000 C   0  0  0  0  0  0  0  0  0  0  0  0
    6.7417    2.7500    0.0000 C   0  0  0  0  0  0  0  0  0  0  0  0
    7.3000    2.2458    0.0000 C   0  0  0  0  0  0  0  0  0  0  0  0
  2  1  1  0  0  0  0
  3  1  1  0  0  0  0
  4  2  2  0  0  0  0
  5 10  1  0  0  0  0
  6  5  1  0  0  0  0
  7  1  1  0  0  0  0
  8  6  1  0  0  0  0
  9  8  3  0  0  0  0
 10 13  1  0  0  0  0
 11  2  1  0  0  0  0
 12  5  2  0  0  0  0
 13  3  1  0  0  0  0
 14  7  1  0  0  0  0
 15  4  1  0  0  0  0
 16  3  2  0  0  0  0
 17 18  1  0  0  0  0
 18 11  2  0  0  0  0
 19 17  1  0  0  0  0
 20  6  2  0  0  0  0
 21 12  1  0  0  0  0
 22 21  2  0  0  0  0
 14  4  1  0  0  0  0
 15 17  2  0  0  0  0
 22 20  1  0  0  0  0
M  END
>  <ID> (9081957)
9081957

>  <Supplier> (9081957)
ChemBridge

>  <clogP> (9081957)
3.300000000000000e+000

>  <RB> (9081957)
3

>  <tPSA> (9081957)
5.699000000000000e+001

>  <Hacc> (9081957)
3

>  <Hdon> (9081957)
0

>  <LogSw> (9081957)
-5.012000000000000e+000

>  <Group> (9081957)
3

>  <Core> (9081957)
022

$$$$
5311775
  -ISIS-  03310818212D

 21 22  0  0  0  0  0  0  0  0999 V2000
   -1.8500    0.5458    0.0000 P   0  0  3  0  0  0  0  0  0  0  0  0
   -1.1708    0.1458    0.0000 C   0  0  3  0  0  0  0  0  0  0  0  0
   -0.4958    0.5208    0.0000 C   0  0  0  0  0  0  0  0  0  0  0  0
   -1.4500    1.2208    0.0000 O   0  0  0  0  0  0  0  0  0  0  0  0
   -2.5500    0.9458    0.0000 C   0  0  0  0  0  0  0  0  0  0  0  0
   -2.2500   -0.1542    0.0000 C   0  0  0  0  0  0  0  0  0  0  0  0
   -0.4708    1.3000    0.0000 O   0  0  0  0  0  0  0  0  0  0  0  0
    0.1875    0.1458    0.0000 O   0  0  0  0  0  0  0  0  0  0  0  0
   -1.1708   -0.6375    0.0000 C   0  0  0  0  0  0  0  0  0  0  0  0
   -1.8708   -0.8375    0.0000 C   0  0  0  0  0  0  0  0  0  0  0  0
   -2.5500    1.7208    0.0000 C   0  0  0  0  0  0  0  0  0  0  0  0
   -3.2125    0.5458    0.0000 C   0  0  0  0  0  0  0  0  0  0  0  0
   -3.0500   -0.1542    0.0000 C   0  0  0  0  0  0  0  0  0  0  0  0
    0.8542    0.5458    0.0000 C   0  0  0  0  0  0  0  0  0  0  0  0
    1.5500    0.1625    0.0000 C   0  0  0  0  0  0  0  0  0  0  0  0
   -2.2500   -1.5167    0.0000 C   0  0  0  0  0  0  0  0  0  0  0  0
   -3.8958    0.9208    0.0000 C   0  0  0  0  0  0  0  0  0  0  0  0
   -3.4333   -0.8375    0.0000 C   0  0  0  0  0  0  0  0  0  0  0  0
   -3.2125    2.1000    0.0000 C   0  0  0  0  0  0  0  0  0  0  0  0
   -3.9125    1.7000    0.0000 C   0  0  0  0  0  0  0  0  0  0  0  0
   -3.0500   -1.5167    0.0000 C   0  0  0  0  0  0  0  0  0  0  0  0
  2  1  1  0  0  0  0
  3  2  1  0  0  0  0
  4  1  2  0  0  0  0
  5  1  1  0  0  0  0
  6  1  1  0  0  0  0
  7  3  2  0  0  0  0
  8  3  1  0  0  0  0
  9  2  1  0  0  0  0
 10  6  1  0  0  0  0
 11  5  2  0  0  0  0
 12  5  1  0  0  0  0
 13  6  2  0  0  0  0
 14  8  1  0  0  0  0
 15 14  1  0  0  0  0
 16 10  2  0  0  0  0
 17 12  2  0  0  0  0
 18 13  1  0  0  0  0
 19 11  1  0  0  0  0
 20 17  1  0  0  0  0
 21 18  2  0  0  0  0
 16 21  1  0  0  0  0
 20 19  2  0  0  0  0
M  END
>  <ID> (5311775)
5311775

>  <Supplier> (5311775)
ChemBridge

>  <clogP> (5311775)
4.540000000000000e+000

>  <RB> (5311775)
4

>  <tPSA> (5311775)
4.337000000000000e+001

>  <Hacc> (5311775)
3

>  <Hdon> (5311775)
0

>  <LogSw> (5311775)
-5.282000000000000e+000

>  <Group> (5311775)
1

$$$$
9081953
  -ISIS-  03310818292D

 17 18  0  0  0  0  0  0  0  0999 V2000
    2.9792    1.0125    0.0000 S   0  0  3  0  0  0  0  0  0  0  0  0
    1.8542    1.6625    0.0000 C   0  0  0  0  0  0  0  0  0  0  0  0
    2.6042    1.6625    0.0000 C   0  0  0  0  0  0  0  0  0  0  0  0
    3.7042    1.2083    0.0000 N   0  0  3  0  0  0  0  0  0  0  0  0
    2.3042    0.6958    0.0000 O   0  0  0  0  0  0  0  0  0  0  0  0
    3.2375    0.3083    0.0000 O   0  0  0  0  0  0  0  0  0  0  0  0
    1.4792    2.3125    0.0000 C   0  0  0  0  0  0  0  0  0  0  0  0
    1.4792    1.0125    0.0000 C   0  0  0  0  0  0  0  0  0  0  0  0
    1.8542    0.3625    0.0000 F   0  0  0  0  0  0  0  0  0  0  0  0
    1.8542    2.9625    0.0000 Cl  0  0  0  0  0  0  0  0  0  0  0  0
    4.2875    0.7333    0.0000 C   0  0  0  0  0  0  0  0  0  0  0  0
    3.9750    1.9083    0.0000 C   0  0  0  0  0  0  0  0  0  0  0  0
    0.3542    1.6625    0.0000 C   0  0  0  0  0  0  0  0  0  0  0  0
    0.7292    2.3125    0.0000 C   0  0  0  0  0  0  0  0  0  0  0  0
    0.7292    1.0125    0.0000 C   0  0  0  0  0  0  0  0  0  0  0  0
    4.7250    1.8708    0.0000 C   0  0  0  0  0  0  0  0  0  0  0  0
    4.9167    1.1458    0.0000 C   0  0  0  0  0  0  0  0  0  0  0  0
  2  3  1  0  0  0  0
  3  1  1  0  0  0  0
  4  1  1  0  0  0  0
  5  1  2  0  0  0  0
  6  1  2  0  0  0  0
  7  2  2  0  0  0  0
  8  2  1  0  0  0  0
  9  8  1  0  0  0  0
 10  7  1  0  0  0  0
 11  4  1  0  0  0  0
 12  4  1  0  0  0  0
 13 15  1  0  0  0  0
 14  7  1  0  0  0  0
 15  8  2  0  0  0  0
 16 12  1  0  0  0  0
 17 11  1  0  0  0  0
 17 16  1  0  0  0  0
 14 13  2  0  0  0  0
M  END
>  <ID> (9081953)
9081953

>  <Supplier> (9081953)
ChemBridge

>  <clogP> (9081953)
2.686000000000000e+000

>  <RB> (9081953)
2

>  <tPSA> (9081953)
3.738000000000000e+001

>  <Hacc> (9081953)
3

>  <Hdon> (9081953)
0

>  <LogSw> (9081953)
-3.520000000000000e+000

>  <Group> (9081953)
2

$$$$
5766600
  -ISIS-  03310818222D

 21 23  0  0  0  0  0  0  0  0999 V2000
    4.3542   -4.2792    0.0000 N   0  0  3  0  0  0  0  0  0  0  0  0
    4.6167   -5.0542    0.0000 C   0  0  0  0  0  0  0  0  0  0  0  0
    3.2875   -5.0667    0.0000 C   0  0  0  0  0  0  0  0  0  0  0  0
    3.5375   -4.2875    0.0000 C   0  0  0  0  0  0  0  0  0  0  0  0
    3.9542   -5.5542    0.0000 S   0  0  0  0  0  0  0  0  0  0  0  0
    2.5000   -5.3375    0.0000 C   0  0  0  0  0  0  0  0  0  0  0  0
    2.3500   -6.1500    0.0000 C   0  0  0  0  0  0  0  0  0  0  0  0
    1.6875   -7.3042    0.0000 C   0  0  0  0  0  0  0  0  0  0  0  0
    1.6000   -6.4875    0.0000 O   0  0  0  0  0  0  0  0  0  0  0  0
    4.8500   -3.6042    0.0000 C   0  0  0  0  0  0  0  0  0  0  0  0
    5.4042   -5.3042    0.0000 S   0  0  0  0  0  0  0  0  0  0  0  0
    2.5000   -7.4667    0.0000 C   0  0  0  0  0  0  0  0  0  0  0  0
    2.9000   -6.7500    0.0000 C   0  0  0  0  0  0  0  0  0  0  0  0
    3.0500   -3.6167    0.0000 O   0  0  0  0  0  0  0  0  0  0  0  0
    5.6542   -3.7000    0.0000 C   0  0  0  0  0  0  0  0  0  0  0  0
    4.5000   -2.8542    0.0000 C   0  0  0  0  0  0  0  0  0  0  0  0
    1.0792   -7.8542    0.0000 I   0  0  0  0  0  0  0  0  0  0  0  0
    5.8000   -2.2667    0.0000 C   0  0  0  0  0  0  0  0  0  0  0  0
    6.1375   -3.0167    0.0000 C   0  0  0  0  0  0  0  0  0  0  0  0
    4.9667   -2.2000    0.0000 C   0  0  0  0  0  0  0  0  0  0  0  0
    6.2667   -1.6000    0.0000 Cl  0  0  0  0  0  0  0  0  0  0  0  0
  2  1  1  0  0  0  0
  3  4  1  0  0  0  0
  4  1  1  0  0  0  0
  5  2  1  0  0  0  0
  6  3  2  0  0  0  0
  7  6  1  0  0  0  0
  8  9  1  0  0  0  0
  9  7  1  0  0  0  0
 10  1  1  0  0  0  0
 11  2  2  0  0  0  0
 12 13  1  0  0  0  0
 13  7  2  0  0  0  0
 14  4  2  0  0  0  0
 15 10  2  0  0  0  0
 16 10  1  0  0  0  0
 17  8  1  0  0  0  0
 18 20  1  0  0  0  0
 19 15  1  0  0  0  0
 20 16  2  0  0  0  0
 21 18  1  0  0  0  0
  3  5  1  0  0  0  0
 19 18  2  0  0  0  0
  8 12  2  0  0  0  0
M  END
>  <ID> (5766600)
5766600

>  <Supplier> (5766600)
ChemBridge

>  <clogP> (5766600)
5.020000000000000e+000

>  <RB> (5766600)
2

>  <tPSA> (5766600)
3.345000000000000e+001

>  <Hacc> (5766600)
2

>  <Hdon> (5766600)
0

>  <LogSw> (5766600)
-6.750000000000000e+000

>  <Group> (5766600)
1

>  <Core> (5766600)
001

$$$$
7998049
  -ISIS-  03310818282D

 19 20  0  0  0  0  0  0  0  0999 V2000
    6.9167    3.6458    0.0000 S   0  0  0  0  0  0  0  0  0  0  0  0
    6.4750    3.0333    0.0000 C   0  0  0  0  0  0  0  0  0  0  0  0
    7.6292    3.4083    0.0000 C   0  0  0  0  0  0  0  0  0  0  0  0
    4.6000    2.3833    0.0000 C   0  0  0  0  0  0  0  0  0  0  0  0
    6.9167    2.4250    0.0000 C   0  0  0  0  0  0  0  0  0  0  0  0
    7.6292    2.6583    0.0000 C   0  0  0  0  0  0  0  0  0  0  0  0
    4.2250    1.7333    0.0000 N   0  0  0  0  0  0  0  0  0  0  0  0
    2.3500    2.3833    0.0000 C   0  0  0  0  0  0  0  0  0  0  0  0
    3.4750    1.7333    0.0000 C   0  0  0  0  0  0  0  0  0  0  0  0
    3.1000    2.3833    0.0000 C   0  0  0  0  0  0  0  0  0  0  0  0
    1.9750    1.7333    0.0000 C   0  0  0  0  0  0  0  0  0  0  0  0
    4.2250    3.0333    0.0000 O   0  0  0  0  0  0  0  0  0  0  0  0
    2.3500    1.0833    0.0000 C   0  0  0  0  0  0  0  0  0  0  0  0
    5.7250    3.0333    0.0000 C   0  0  0  0  0  0  0  0  0  0  0  0
    5.3500    2.3833    0.0000 C   0  0  0  0  0  0  0  0  0  0  0  0
    3.1000    1.0833    0.0000 C   0  0  0  0  0  0  0  0  0  0  0  0
    8.2375    3.8583    0.0000 C   0  0  0  0  0  0  0  0  0  0  0  0
    1.9750    3.0333    0.0000 C   0  0  0  0  0  0  0  0  0  0  0  0
    1.2250    1.7333    0.0000 C   0  0  0  0  0  0  0  0  0  0  0  0
  2  1  1  0  0  0  0
  3  1  1  0  0  0  0
  4 15  1  0  0  0  0
  5  2  2  0  0  0  0
  6  3  2  0  0  0  0
  7  4  1  0  0  0  0
  8 10  1  0  0  0  0
  9  7  1  0  0  0  0
 10  9  2  0  0  0  0
 11 13  1  0  0  0  0
 12  4  2  0  0  0  0
 13 16  2  0  0  0  0
 14  2  1  0  0  0  0
 15 14  1  0  0  0  0
 16  9  1  0  0  0  0
 17  3  1  0  0  0  0
 18  8  1  0  0  0  0
 19 11  1  0  0  0  0
  5  6  1  0  0  0  0
  8 11  2  0  0  0  0
M  END
>  <ID> (7998049)
7998049

>  <Supplier> (7998049)
ChemBridge

>  <clogP> (7998049)
4.350000000000000e+000

>  <RB> (7998049)
4

>  <tPSA> (7998049)
2.910000000000000e+001

>  <Hacc> (7998049)
1

>  <Hdon> (7998049)
1

>  <LogSw> (7998049)
-4.909000000000002e+000

>  <Group> (7998049)
3

$$$$
9022545
  -ISIS-  03310818282D

 19 20  0  0  0  0  0  0  0  0999 V2000
    4.3000    2.3208    0.0000 C   0  0  0  0  0  0  0  0  0  0  0  0
    3.9250    1.6708    0.0000 N   0  0  0  0  0  0  0  0  0  0  0  0
    5.0500    2.3208    0.0000 C   0  0  0  0  0  0  0  0  0  0  0  0
    3.1750    1.6708    0.0000 C   0  0  0  0  0  0  0  0  0  0  0  0
    1.6750    2.9708    0.0000 C   0  0  0  0  0  0  0  0  0  0  0  0
    2.0500    2.3208    0.0000 C   0  0  0  0  0  0  0  0  0  0  0  0
    2.8000    2.3208    0.0000 C   0  0  0  0  0  0  0  0  0  0  0  0
    5.4917    1.7125    0.0000 S   0  0  0  0  0  0  0  0  0  0  0  0
    2.8000    1.0208    0.0000 C   0  0  0  0  0  0  0  0  0  0  0  0
    5.4917    2.9250    0.0000 C   0  0  0  0  0  0  0  0  0  0  0  0
    3.9250    2.9708    0.0000 O   0  0  0  0  0  0  0  0  0  0  0  0
    6.2042    1.9458    0.0000 C   0  0  0  0  0  0  0  0  0  0  0  0
    2.0500    3.6208    0.0000 O   0  0  0  0  0  0  0  0  0  0  0  0
    1.6750    1.6708    0.0000 C   0  0  0  0  0  0  0  0  0  0  0  0
    6.2042    2.6958    0.0000 C   0  0  0  0  0  0  0  0  0  0  0  0
    2.0500    1.0208    0.0000 C   0  0  0  0  0  0  0  0  0  0  0  0
    0.9250    2.9708    0.0000 O   0  0  0  0  0  0  0  0  0  0  0  0
    3.1750    0.3708    0.0000 Cl  0  0  0  0  0  0  0  0  0  0  0  0
    0.5500    3.6208    0.0000 C   0  0  0  0  0  0  0  0  0  0  0  0
  2  1  1  0  0  0  0
  3  1  1  0  0  0  0
  4  2  1  0  0  0  0
  5  6  1  0  0  0  0
  6  7  2  0  0  0  0
  7  4  1  0  0  0  0
  8  3  1  0  0  0  0
  9  4  2  0  0  0  0
 10  3  2  0  0  0  0
 11  1  2  0  0  0  0
 12  8  1  0  0  0  0
 13  5  2  0  0  0  0
 14 16  2  0  0  0  0
 15 10  1  0  0  0  0
 16  9  1  0  0  0  0
 17  5  1  0  0  0  0
 18  9  1  0  0  0  0
 19 17  1  0  0  0  0
 15 12  2  0  0  0  0
  6 14  1  0  0  0  0
M  END
>  <ID> (9022545)
9022545

>  <Supplier> (9022545)
ChemBridge

>  <clogP> (9022545)
2.753000000000000e+000

>  <RB> (9022545)
3

>  <tPSA> (9022545)
5.540000000000000e+001

>  <Hacc> (9022545)
3

>  <Hdon> (9022545)
1

>  <LogSw> (9022545)
-3.708000000000000e+000

>  <Group> (9022545)
2

>  <Core> (9022545)
148

$$$$
9022543
  -ISIS-  03310818282D

 20 22  0  0  0  0  0  0  0  0999 V2000
    2.3542    2.0875    0.0000 C   0  0  0  0  0  0  0  0  0  0  0  0
    1.9792    1.4375    0.0000 C   0  0  0  0  0  0  0  0  0  0  0  0
    3.1667    1.1833    0.0000 C   0  0  0  0  0  0  0  0  0  0  0  0
    3.0917    1.9333    0.0000 N   0  0  3  0  0  0  0  0  0  0  0  0
    2.4792    0.8833    0.0000 N   0  0  0  0  0  0  0  0  0  0  0  0
    1.2292    1.4375    0.0000 N   0  0  3  0  0  0  0  0  0  0  0  0
    1.2292    2.7375    0.0000 N   0  0  3  0  0  0  0  0  0  0  0  0
    0.8542    2.0875    0.0000 C   0  0  0  0  0  0  0  0  0  0  0  0
    1.9792    2.7375    0.0000 C   0  0  0  0  0  0  0  0  0  0  0  0
    3.9042    1.0333    0.0000 N   0  0  3  0  0  0  0  0  0  0  0  0
    3.7750    2.2375    0.0000 C   0  0  0  0  0  0  0  0  0  0  0  0
    4.2792    1.6833    0.0000 C   0  0  0  0  0  0  0  0  0  0  0  0
    0.1042    2.0875    0.0000 O   0  0  0  0  0  0  0  0  0  0  0  0
    2.3542    3.3958    0.0000 O   0  0  0  0  0  0  0  0  0  0  0  0
    0.8542    0.7875    0.0000 C   0  0  0  0  0  0  0  0  0  0  0  0
    0.8542    3.3958    0.0000 C   0  0  0  0  0  0  0  0  0  0  0  0
    4.2042    0.3458    0.0000 C   0  0  0  0  0  0  0  0  0  0  0  0
    3.9292    2.9708    0.0000 C   0  0  0  0  0  0  0  0  0  0  0  0
    5.0250    1.7583    0.0000 C   0  0  0  0  0  0  0  0  0  0  0  0
    4.9542    0.2708    0.0000 C   0  0  0  0  0  0  0  0  0  0  0  0
  2  1  2  0  0  0  0
  3  4  1  0  0  0  0
  4  1  1  0  0  0  0
  5  2  1  0  0  0  0
  6  2  1  0  0  0  0
  7  9  1  0  0  0  0
  8  7  1  0  0  0  0
  9  1  1  0  0  0  0
 10  3  1  0  0  0  0
 11  4  1  0  0  0  0
 12 11  2  0  0  0  0
 13  8  2  0  0  0  0
 14  9  2  0  0  0  0
 15  6  1  0  0  0  0
 16  7  1  0  0  0  0
 17 10  1  0  0  0  0
 18 11  1  0  0  0  0
 19 12  1  0  0  0  0
 20 17  1  0  0  0  0
  5  3  2  0  0  0  0
  6  8  1  0  0  0  0
 12 10  1  0  0  0  0
M  END
>  <ID> (9022543)
9022543

>  <Supplier> (9022543)
ChemBridge

>  <clogP> (9022543)
1.374000000000000e+000

>  <RB> (9022543)
0

>  <tPSA> (9022543)
6.622999999999995e+001

>  <Hacc> (9022543)
3

>  <Hdon> (9022543)
0

>  <LogSw> (9022543)
-2.374000000000000e+000

>  <Group> (9022543)
2

>  <Core> (9022543)
131

$$$$
9022542
  -ISIS-  03310818282D

 21 22  0  0  0  0  0  0  0  0999 V2000
    1.2000    1.3583    0.0000 C   0  0  0  0  0  0  0  0  0  0  0  0
    1.8500    0.9833    0.0000 N   0  0  0  0  0  0  0  0  0  0  0  0
    2.5000    1.3583    0.0000 C   0  0  0  0  0  0  0  0  0  0  0  0
    3.1417    0.9833    0.0000 N   0  0  0  0  0  0  0  0  0  0  0  0
    0.5500    0.9833    0.0000 C   0  0  0  0  0  0  0  0  0  0  0  0
   -2.0500    0.9833    0.0000 C   0  0  0  0  0  0  0  0  0  0  0  0
   -1.4000    1.3583    0.0000 N   0  0  0  0  0  0  0  0  0  0  0  0
    1.2000    2.1083    0.0000 O   0  0  0  0  0  0  0  0  0  0  0  0
   -0.1000    1.3583    0.0000 C   0  0  0  0  0  0  0  0  0  0  0  0
   -0.7500    0.9833    0.0000 C   0  0  0  0  0  0  0  0  0  0  0  0
   -2.0500    0.2333    0.0000 O   0  0  0  0  0  0  0  0  0  0  0  0
    3.7917    1.3583    0.0000 C   0  0  0  0  0  0  0  0  0  0  0  0
    3.7917    2.1083    0.0000 C   0  0  0  0  0  0  0  0  0  0  0  0
    2.5000    2.1083    0.0000 C   0  0  0  0  0  0  0  0  0  0  0  0
    4.4417    2.4833    0.0000 Cl  0  0  0  0  0  0  0  0  0  0  0  0
    3.1417    2.4833    0.0000 C   0  0  0  0  0  0  0  0  0  0  0  0
    0.5500    0.2333    0.0000 C   0  0  0  0  0  0  0  0  0  0  0  0
   -0.1000   -0.1417    0.0000 C   0  0  0  0  0  0  0  0  0  0  0  0
   -2.7000    1.3583    0.0000 C   0  0  0  0  0  0  0  0  0  0  0  0
   -0.7500    0.2333    0.0000 C   0  0  0  0  0  0  0  0  0  0  0  0
   -3.3458    0.9833    0.0000 C   0  0  0  0  0  0  0  0  0  0  0  0
  2  1  1  0  0  0  0
  3  2  1  0  0  0  0
  4  3  1  0  0  0  0
  5  1  1  0  0  0  0
  6  7  1  0  0  0  0
  7 10  1  0  0  0  0
  8  1  2  0  0  0  0
  9  5  2  0  0  0  0
 10  9  1  0  0  0  0
 11  6  2  0  0  0  0
 12  4  2  0  0  0  0
 13 16  2  0  0  0  0
 14  3  2  0  0  0  0
 15 13  1  0  0  0  0
 16 14  1  0  0  0  0
 17  5  1  0  0  0  0
 18 17  2  0  0  0  0
 19  6  1  0  0  0  0
 20 18  1  0  0  0  0
 21 19  1  0  0  0  0
 10 20  2  0  0  0  0
 12 13  1  0  0  0  0
M  END
>  <ID> (9022542)
9022542

>  <Supplier> (9022542)
ChemBridge

>  <clogP> (9022542)
2.652000000000000e+000

>  <RB> (9022542)
3

>  <tPSA> (9022542)
7.109000000000000e+001

>  <Hacc> (9022542)
3

>  <Hdon> (9022542)
2

>  <LogSw> (9022542)
-3.680000000000000e+000

>  <Group> (9022542)
2

>  <Core> (9022542)
146

$$$$
5311779
  -ISIS-  03310818212D

 15 15  0  0  0  0  0  0  0  0999 V2000
   -4.0000   -0.1292    0.0000 N   0  3  0  0  0  0  0  0  0  0  0  0
   -3.1833   -0.1292    0.0000 C   0  0  3  0  0  0  0  0  0  0  0  0
   -1.9333    0.5958    0.0000 N   0  0  0  0  0  0  0  0  0  0  0  0
   -2.7708    0.5958    0.0000 C   0  0  0  0  0  0  0  0  0  0  0  0
   -0.6958    1.3000    0.0000 N   0  0  0  0  0  0  0  0  0  0  0  0
   -1.5208    1.3000    0.0000 C   0  0  0  0  0  0  0  0  0  0  0  0
   -4.4833    0.5500    0.0000 O   0  5  0  0  0  0  0  0  0  0  0  0
   -4.4583   -0.8042    0.0000 O   0  0  0  0  0  0  0  0  0  0  0  0
   -2.7708   -0.8500    0.0000 C   0  0  0  0  0  0  0  0  0  0  0  0
   -3.1833   -1.5667    0.0000 O   0  0  0  0  0  0  0  0  0  0  0  0
   -0.2833    2.0208    0.0000 C   0  0  0  0  0  0  0  0  0  0  0  0
   -0.7000    2.7458    0.0000 C   0  0  0  0  0  0  0  0  0  0  0  0
   -1.9333    2.0208    0.0000 C   0  0  0  0  0  0  0  0  0  0  0  0
   -0.3000    3.4625    0.0000 Cl  0  0  0  0  0  0  0  0  0  0  0  0
   -1.5333    2.7458    0.0000 C   0  0  0  0  0  0  0  0  0  0  0  0
  2  1  1  0  0  0  0
  3  4  2  0  0  0  0
  4  2  1  0  0  0  0
  5  6  2  0  0  0  0
  6  3  1  0  0  0  0
  7  1  1  0  0  0  0
  8  1  2  0  0  0  0
  9  2  1  0  0  0  0
 10  9  2  0  0  0  0
 11  5  1  0  0  0  0
 12 15  1  0  0  0  0
 13  6  1  0  0  0  0
 14 12  1  0  0  0  0
 15 13  2  0  0  0  0
 12 11  2  0  0  0  0
M  CHG  2   1   1   7  -1
M  END
>  <ID> (5311779)
5311779

>  <Supplier> (5311779)
ChemBridge

>  <clogP> (5311779)
-4.300000000000000e-001

>  <RB> (5311779)
3

>  <tPSA> (5311779)
8.546000000000001e+001

>  <Hacc> (5311779)
5

>  <Hdon> (5311779)
0

>  <LogSw> (5311779)
-8.840000000000000e-001

>  <Group> (5311779)
1

>  <Core> (5311779)
464

$$$$
5311778
  -ISIS-  03310818212D

 29 32  0  0  0  0  0  0  0  0999 V2000
    0.6792    1.3333    0.0000 N   0  0  0  0  0  0  0  0  0  0  0  0
    0.1375    1.5708    0.0000 C   0  0  0  0  0  0  0  0  0  0  0  0
   -1.6625   -0.2875    0.0000 C   0  0  0  0  0  0  0  0  0  0  0  0
   -1.9833   -0.8042    0.0000 N   0  3  0  0  0  0  0  0  0  0  0  0
   -0.4000    1.2708    0.0000 C   0  0  0  0  0  0  0  0  0  0  0  0
    1.0792    1.7708    0.0000 C   0  0  0  0  0  0  0  0  0  0  0  0
    0.2000    2.1708    0.0000 S   0  0  0  0  0  0  0  0  0  0  0  0
   -1.0625   -0.2292    0.0000 O   0  0  0  0  0  0  0  0  0  0  0  0
   -0.4208    0.6708    0.0000 C   0  0  0  0  0  0  0  0  0  0  0  0
   -0.9458    0.3708    0.0000 C   0  0  0  0  0  0  0  0  0  0  0  0
    0.7792    2.2958    0.0000 C   0  0  0  0  0  0  0  0  0  0  0  0
   -1.9083    0.2708    0.0000 C   0  0  0  0  0  0  0  0  0  0  0  0
   -0.9208    1.5708    0.0000 C   0  0  0  0  0  0  0  0  0  0  0  0
   -1.4625    1.8958    0.0000 N   0  0  0  0  0  0  0  0  0  0  0  0
   -1.4625    0.6708    0.0000 C   0  0  0  0  0  0  0  0  0  0  0  0
   -2.5833   -0.7875    0.0000 O   0  5  0  0  0  0  0  0  0  0  0  0
    1.6792    1.7708    0.0000 C   0  0  0  0  0  0  0  0  0  0  0  0
   -1.7000   -1.3500    0.0000 O   0  0  0  0  0  0  0  0  0  0  0  0
    2.8792    1.7708    0.0000 C   0  0  0  0  0  0  0  0  0  0  0  0
    1.9792    1.2500    0.0000 C   0  0  0  0  0  0  0  0  0  0  0  0
    1.9792    2.2958    0.0000 C   0  0  0  0  0  0  0  0  0  0  0  0
    2.5792    1.2500    0.0000 C   0  0  0  0  0  0  0  0  0  0  0  0
    2.5792    2.2958    0.0000 C   0  0  0  0  0  0  0  0  0  0  0  0
    3.4792    1.7708    0.0000 C   0  0  0  0  0  0  0  0  0  0  0  0
    3.7875    2.2958    0.0000 C   0  0  0  0  0  0  0  0  0  0  0  0
    3.7875    1.2500    0.0000 C   0  0  0  0  0  0  0  0  0  0  0  0
    4.3875    1.2500    0.0000 C   0  0  0  0  0  0  0  0  0  0  0  0
    4.3875    2.2958    0.0000 C   0  0  0  0  0  0  0  0  0  0  0  0
    4.7000    1.7708    0.0000 C   0  0  0  0  0  0  0  0  0  0  0  0
  2  1  2  0  0  0  0
  3  8  1  0  0  0  0
  4  3  1  0  0  0  0
  5  2  1  0  0  0  0
  6  1  1  0  0  0  0
  7  2  1  0  0  0  0
  8 10  1  0  0  0  0
  9  5  2  0  0  0  0
 10  9  1  0  0  0  0
 11  6  2  0  0  0  0
 12 15  1  0  0  0  0
 13  5  1  0  0  0  0
 14 13  3  0  0  0  0
 15 10  2  0  0  0  0
 16  4  1  0  0  0  0
 17  6  1  0  0  0  0
 18  4  2  0  0  0  0
 19 23  2  0  0  0  0
 20 17  1  0  0  0  0
 21 17  2  0  0  0  0
 22 20  2  0  0  0  0
 23 21  1  0  0  0  0
 24 19  1  0  0  0  0
 25 24  2  0  0  0  0
 26 24  1  0  0  0  0
 27 26  2  0  0  0  0
 28 25  1  0  0  0  0
 29 27  1  0  0  0  0
 11  7  1  0  0  0  0
 19 22  1  0  0  0  0
 12  3  2  0  0  0  0
 29 28  2  0  0  0  0
M  CHG  2   4   1  16  -1
M  END
>  <ID> (5311778)
5311778

>  <Supplier> (5311778)
ChemBridge

>  <clogP> (5311778)
4.700000000000000e+000

>  <RB> (5311778)
4

>  <tPSA> (5311778)
9.296000000000001e+001

>  <Hacc> (5311778)
5

>  <Hdon> (5311778)
0

>  <LogSw> (5311778)
-6.781000000000002e+000

>  <Group> (5311778)
2

>  <Core> (5311778)
111

$$$$
6095955
  -ISIS-  03310818232D

 22 23  0  0  0  0  0  0  0  0999 V2000
   -1.0958    0.8000    0.0000 C   0  0  0  0  0  0  0  0  0  0  0  0
   -1.5458    0.0000    0.0000 C   0  0  0  0  0  0  0  0  0  0  0  0
   -0.1708    0.8125    0.0000 C   0  0  0  0  0  0  0  0  0  0  0  0
    2.6042    0.8833    0.0000 C   0  0  0  0  0  0  0  0  0  0  0  0
    1.7000    0.8333    0.0000 C   0  0  0  0  0  0  0  0  0  0  0  0
    0.2792    1.6125    0.0000 N   0  0  0  0  0  0  0  0  0  0  0  0
   -2.4708    0.0000    0.0000 C   0  0  0  0  0  0  0  0  0  0  0  0
    1.2000    1.6208    0.0000 C   0  0  0  0  0  0  0  0  0  0  0  0
    3.0292    1.7000    0.0000 C   0  0  0  0  0  0  0  0  0  0  0  0
   -1.0708   -0.8000    0.0000 O   0  0  0  0  0  0  0  0  0  0  0  0
    2.5500    2.4708    0.0000 C   0  0  0  0  0  0  0  0  0  0  0  0
   -2.9458    0.8125    0.0000 C   0  0  0  0  0  0  0  0  0  0  0  0
   -2.9500   -0.8042    0.0000 C   0  0  0  0  0  0  0  0  0  0  0  0
    3.1000    0.1125    0.0000 Cl  0  0  0  0  0  0  0  0  0  0  0  0
    1.6042    2.4208    0.0000 C   0  0  0  0  0  0  0  0  0  0  0  0
    3.9500    1.7500    0.0000 Br  0  0  0  0  0  0  0  0  0  0  0  0
   -4.3500    0.0000    0.0000 C   0  0  0  0  0  0  0  0  0  0  0  0
   -3.8708    0.8125    0.0000 C   0  0  0  0  0  0  0  0  0  0  0  0
   -3.8833   -0.8042    0.0000 C   0  0  0  0  0  0  0  0  0  0  0  0
   -5.2708    0.0000    0.0000 O   0  0  0  0  0  0  0  0  0  0  0  0
    0.3000    0.0208    0.0000 C   0  0  0  0  0  0  0  0  0  0  0  0
   -5.7208    0.7833    0.0000 C   0  0  0  0  0  0  0  0  0  0  0  0
  2  1  1  0  0  0  0
  3  1  2  0  0  0  0
  4  5  1  0  0  0  0
  5  8  2  0  0  0  0
  6  3  1  0  0  0  0
  7  2  1  0  0  0  0
  8  6  1  0  0  0  0
  9 11  1  0  0  0  0
 10  2  2  0  0  0  0
 11 15  2  0  0  0  0
 12  7  1  0  0  0  0
 13  7  2  0  0  0  0
 14  4  1  0  0  0  0
 15  8  1  0  0  0  0
 16  9  1  0  0  0  0
 17 19  2  0  0  0  0
 18 12  2  0  0  0  0
 19 13  1  0  0  0  0
 20 17  1  0  0  0  0
 21  3  1  0  0  0  0
 22 20  1  0  0  0  0
 18 17  1  0  0  0  0
  9  4  2  0  0  0  0
M  END
>  <ID> (6095955)
6095955

>  <Supplier> (6095955)
ChemBridge

>  <clogP> (6095955)
5.870000000000000e+000

>  <RB> (6095955)
4

>  <tPSA> (6095955)
3.833000000000000e+001

>  <Hacc> (6095955)
2

>  <Hdon> (6095955)
1

>  <LogSw> (6095955)
-6.988000000000000e+000

>  <Group> (6095955)
1

>  <Core> (6095955)
208

$$$$
7995441
  -ISIS-  03310818282D

 16 17  0  0  0  0  0  0  0  0999 V2000
    3.0667    1.8250    0.0000 N   0  0  3  0  0  0  0  0  0  0  0  0
    3.4417    1.1750    0.0000 C   0  0  0  0  0  0  0  0  0  0  0  0
    4.1917    1.1750    0.0000 C   0  0  0  0  0  0  0  0  0  0  0  0
    3.4417    2.4750    0.0000 N   0  0  0  0  0  0  0  0  0  0  0  0
    4.5667    1.8250    0.0000 C   0  0  0  0  0  0  0  0  0  0  0  0
    4.1917    2.4750    0.0000 C   0  0  0  0  0  0  0  0  0  0  0  0
    2.3167    1.8250    0.0000 C   0  0  0  0  0  0  0  0  0  0  0  0
    3.0667    0.5250    0.0000 O   0  0  0  0  0  0  0  0  0  0  0  0
    4.5667    0.5250    0.0000 Cl  0  0  0  0  0  0  0  0  0  0  0  0
    1.9417    2.4750    0.0000 C   0  0  0  0  0  0  0  0  0  0  0  0
    5.3167    1.8250    0.0000 Cl  0  0  0  0  0  0  0  0  0  0  0  0
    1.9417    1.1750    0.0000 C   0  0  0  0  0  0  0  0  0  0  0  0
    2.3167    3.1250    0.0000 C   0  0  0  0  0  0  0  0  0  0  0  0
    1.1917    2.4750    0.0000 C   0  0  0  0  0  0  0  0  0  0  0  0
    1.1917    1.1750    0.0000 C   0  0  0  0  0  0  0  0  0  0  0  0
    0.8167    1.8250    0.0000 C   0  0  0  0  0  0  0  0  0  0  0  0
  2  1  1  0  0  0  0
  3  2  1  0  0  0  0
  4  1  1  0  0  0  0
  5  6  1  0  0  0  0
  6  4  2  0  0  0  0
  7  1  1  0  0  0  0
  8  2  2  0  0  0  0
  9  3  1  0  0  0  0
 10  7  2  0  0  0  0
 11  5  1  0  0  0  0
 12  7  1  0  0  0  0
 13 10  1  0  0  0  0
 14 10  1  0  0  0  0
 15 12  2  0  0  0  0
 16 15  1  0  0  0  0
  3  5  2  0  0  0  0
 14 16  2  0  0  0  0
M  END
>  <ID> (7995441)
7995441

>  <Supplier> (7995441)
ChemBridge

>  <clogP> (7995441)
2.550000000000000e+000

>  <RB> (7995441)
1

>  <tPSA> (7995441)
3.489000000000000e+001

>  <Hacc> (7995441)
2

>  <Hdon> (7995441)
0

>  <LogSw> (7995441)
-3.239000000000000e+000

>  <Group> (7995441)
2

>  <Core> (7995441)
179

$$$$
7386195
  -ISIS-  03310818262D

 31 34  0  0  0  0  0  0  0  0999 V2000
    2.6667   -3.3042    0.0000 C   0  0  0  0  0  0  0  0  0  0  0  0
    1.2625   -3.1625    0.0000 N   0  0  3  0  0  0  0  0  0  0  0  0
    1.1792   -3.9750    0.0000 C   0  0  0  0  0  0  0  0  0  0  0  0
    2.0042   -2.8167    0.0000 C   0  0  0  0  0  0  0  0  0  0  0  0
    1.8417   -4.4417    0.0000 N   0  0  0  0  0  0  0  0  0  0  0  0
    2.5875   -4.1167    0.0000 C   0  0  0  0  0  0  0  0  0  0  0  0
    4.0917   -3.4542    0.0000 C   0  0  0  0  0  0  0  0  0  0  0  0
    5.3917   -3.8625    0.0000 N   0  0  3  0  0  0  0  0  0  0  0  0
    3.4125   -2.9667    0.0000 C   0  0  0  0  0  0  0  0  0  0  0  0
    4.8917   -4.5417    0.0000 C   0  0  0  0  0  0  0  0  0  0  0  0
    4.8875   -3.1875    0.0000 C   0  0  0  0  0  0  0  0  0  0  0  0
    4.1042   -4.2917    0.0000 C   0  0  0  0  0  0  0  0  0  0  0  0
    8.7292   -3.8292    0.0000 N   0  0  3  0  0  0  0  0  0  0  0  0
    0.4375   -4.3125    0.0000 S   0  0  0  0  0  0  0  0  0  0  0  0
    6.2292   -3.8542    0.0000 C   0  0  0  0  0  0  0  0  0  0  0  0
    2.0917   -2.0042    0.0000 O   0  0  0  0  0  0  0  0  0  0  0  0
    7.9000   -3.8417    0.0000 C   0  0  0  0  0  0  0  0  0  0  0  0
    3.2417   -4.5917    0.0000 O   0  0  0  0  0  0  0  0  0  0  0  0
    6.6292   -3.1250    0.0000 C   0  0  0  0  0  0  0  0  0  0  0  0
    6.6500   -4.5792    0.0000 C   0  0  0  0  0  0  0  0  0  0  0  0
    7.4875   -4.5667    0.0000 C   0  0  0  0  0  0  0  0  0  0  0  0
    7.4667   -3.1167    0.0000 C   0  0  0  0  0  0  0  0  0  0  0  0
    0.5917   -2.6875    0.0000 C   0  0  0  0  0  0  0  0  0  0  0  0
   10.3792   -3.8167    0.0000 O   0  0  0  0  0  0  0  0  0  0  0  0
    5.1667   -5.3375    0.0000 C   0  0  0  0  0  0  0  0  0  0  0  0
    5.1417   -2.3875    0.0000 C   0  0  0  0  0  0  0  0  0  0  0  0
    9.1417   -4.5500    0.0000 C   0  0  0  0  0  0  0  0  0  0  0  0
    9.1292   -3.1042    0.0000 C   0  0  0  0  0  0  0  0  0  0  0  0
    9.9625   -3.1042    0.0000 C   0  0  0  0  0  0  0  0  0  0  0  0
    9.9667   -4.5417    0.0000 C   0  0  0  0  0  0  0  0  0  0  0  0
   -0.1583   -3.0292    0.0000 C   0  0  0  0  0  0  0  0  0  0  0  0
  2  4  1  0  0  0  0
  3  5  1  0  0  0  0
  4  1  1  0  0  0  0
  5  6  1  0  0  0  0
  6  1  1  0  0  0  0
  7  9  1  0  0  0  0
  8 11  1  0  0  0  0
  9  1  2  0  0  0  0
 10 12  2  0  0  0  0
 11  7  2  0  0  0  0
 12  7  1  0  0  0  0
 13 17  1  0  0  0  0
 14  3  2  0  0  0  0
 15  8  1  0  0  0  0
 16  4  2  0  0  0  0
 17 21  2  0  0  0  0
 18  6  2  0  0  0  0
 19 15  1  0  0  0  0
 20 15  2  0  0  0  0
 21 20  1  0  0  0  0
 22 19  2  0  0  0  0
 23  2  1  0  0  0  0
 24 29  1  0  0  0  0
 25 10  1  0  0  0  0
 26 11  1  0  0  0  0
 27 13  1  0  0  0  0
 28 13  1  0  0  0  0
 29 28  1  0  0  0  0
 30 27  1  0  0  0  0
 31 23  1  0  0  0  0
  3  2  1  0  0  0  0
  8 10  1  0  0  0  0
 17 22  1  0  0  0  0
 24 30  1  0  0  0  0
M  END
>  <ID> (7386195)
7386195

>  <Supplier> (7386195)
ChemBridge

>  <clogP> (7386195)
3.889000000000000e+000

>  <RB> (7386195)
3

>  <tPSA> (7386195)
6.681000000000000e+001

>  <Hacc> (7386195)
4

>  <Hdon> (7386195)
1

>  <LogSw> (7386195)
-5.726000000000000e+000

>  <Group> (7386195)
2

>  <Core> (7386195)
007

$$$$
7213955
  -ISIS-  03310818262D

 23 24  0  0  0  0  0  0  0  0999 V2000
    8.7792   -1.4917    0.0000 N   0  3  0  0  0  0  0  0  0  0  0  0
    6.6167   -6.8417    0.0000 C   0  0  0  0  0  0  0  0  0  0  0  0
    6.6167   -7.6750    0.0000 C   0  0  0  0  0  0  0  0  0  0  0  0
    7.3375   -6.4375    0.0000 N   0  0  0  0  0  0  0  0  0  0  0  0
    5.9125   -6.4375    0.0000 C   0  0  0  0  0  0  0  0  0  0  0  0
    8.7792   -2.3167    0.0000 C   0  0  0  0  0  0  0  0  0  0  0  0
    8.0500   -6.0167    0.0000 C   0  0  0  0  0  0  0  0  0  0  0  0
    9.5042   -1.0792    0.0000 O   0  5  0  0  0  0  0  0  0  0  0  0
    8.0667   -1.0750    0.0000 O   0  0  0  0  0  0  0  0  0  0  0  0
    5.9042   -8.0792    0.0000 C   0  0  0  0  0  0  0  0  0  0  0  0
    5.2000   -6.8417    0.0000 C   0  0  0  0  0  0  0  0  0  0  0  0
    5.1917   -7.6667    0.0000 C   0  0  0  0  0  0  0  0  0  0  0  0
    8.7542   -6.4292    0.0000 O   0  0  0  0  0  0  0  0  0  0  0  0
    8.0625   -2.7250    0.0000 C   0  0  0  0  0  0  0  0  0  0  0  0
    9.4917   -2.7375    0.0000 C   0  0  0  0  0  0  0  0  0  0  0  0
    7.3292   -8.0875    0.0000 Cl  0  0  0  0  0  0  0  0  0  0  0  0
    8.7625   -4.7917    0.0000 O   0  0  0  0  0  0  0  0  0  0  0  0
    8.0417   -5.2000    0.0000 C   0  0  0  0  0  0  0  0  0  0  0  0
    8.7667   -3.9667    0.0000 C   0  0  0  0  0  0  0  0  0  0  0  0
    9.4875   -3.5625    0.0000 C   0  0  0  0  0  0  0  0  0  0  0  0
    8.0542   -3.5542    0.0000 C   0  0  0  0  0  0  0  0  0  0  0  0
    5.9125   -5.6125    0.0000 C   0  0  0  0  0  0  0  0  0  0  0  0
    4.4792   -8.0750    0.0000 C   0  0  0  0  0  0  0  0  0  0  0  0
  2  4  1  0  0  0  0
  3  2  1  0  0  0  0
  4  7  1  0  0  0  0
  5  2  2  0  0  0  0
  6  1  1  0  0  0  0
  7 18  1  0  0  0  0
  8  1  1  0  0  0  0
  9  1  2  0  0  0  0
 10  3  2  0  0  0  0
 11  5  1  0  0  0  0
 12 11  2  0  0  0  0
 13  7  2  0  0  0  0
 14  6  2  0  0  0  0
 15  6  1  0  0  0  0
 16  3  1  0  0  0  0
 17 19  1  0  0  0  0
 18 17  1  0  0  0  0
 19 20  1  0  0  0  0
 20 15  2  0  0  0  0
 21 14  1  0  0  0  0
 22  5  1  0  0  0  0
 23 12  1  0  0  0  0
 19 21  2  0  0  0  0
 10 12  1  0  0  0  0
M  CHG  2   1   1   8  -1
M  END
>  <ID> (7213955)
7213955

>  <Supplier> (7213955)
ChemBridge

>  <clogP> (7213955)
3.180000000000000e+000

>  <RB> (7213955)
4

>  <tPSA> (7213955)
8.147000000000000e+001

>  <Hacc> (7213955)
4

>  <Hdon> (7213955)
1

>  <LogSw> (7213955)
-4.747000000000000e+000

>  <Group> (7213955)
1

>  <Core> (7213955)
315

$$$$
7585003
  -ISIS-  03310818262D

 31 33  0  0  0  0  0  0  0  0999 V2000
    2.8917   -0.5875    0.0000 S   0  0  3  0  0  0  0  0  0  0  0  0
    6.5917   -1.8542    0.0000 S   0  0  3  0  0  0  0  0  0  0  0  0
    2.1417   -0.1542    0.0000 C   0  0  0  0  0  0  0  0  0  0  0  0
    2.1500    0.7083    0.0000 C   0  0  0  0  0  0  0  0  0  0  0  0
    1.4042    1.1333    0.0000 C   0  0  0  0  0  0  0  0  0  0  0  0
    3.6292   -0.1542    0.0000 N   0  0  0  0  0  0  0  0  0  0  0  0
    7.3250   -1.4167    0.0000 N   0  0  0  0  0  0  0  0  0  0  0  0
    5.8500   -1.4292    0.0000 C   0  0  0  0  0  0  0  0  0  0  0  0
    1.4042   -0.5792    0.0000 C   0  0  0  0  0  0  0  0  0  0  0  0
    3.3000   -1.3000    0.0000 O   0  0  0  0  0  0  0  0  0  0  0  0
    2.4750   -1.3000    0.0000 O   0  0  0  0  0  0  0  0  0  0  0  0
    7.0125   -2.5917    0.0000 O   0  0  0  0  0  0  0  0  0  0  0  0
    6.1542   -2.5917    0.0000 O   0  0  0  0  0  0  0  0  0  0  0  0
    0.6625    0.7083    0.0000 C   0  0  0  0  0  0  0  0  0  0  0  0
    0.6667   -0.1542    0.0000 C   0  0  0  0  0  0  0  0  0  0  0  0
    2.8625    1.1208    0.0000 Cl  0  0  0  0  0  0  0  0  0  0  0  0
    1.4042    1.9583    0.0000 Cl  0  0  0  0  0  0  0  0  0  0  0  0
    4.3667   -0.5792    0.0000 C   0  0  0  0  0  0  0  0  0  0  0  0
    5.1042   -1.8625    0.0000 C   0  0  0  0  0  0  0  0  0  0  0  0
    5.8417   -0.5750    0.0000 C   0  0  0  0  0  0  0  0  0  0  0  0
    8.0667   -1.8417    0.0000 C   0  0  0  0  0  0  0  0  0  0  0  0
    9.5417   -2.7000    0.0000 C   0  0  0  0  0  0  0  0  0  0  0  0
    4.3667   -1.4375    0.0000 C   0  0  0  0  0  0  0  0  0  0  0  0
    5.1042   -0.1542    0.0000 C   0  0  0  0  0  0  0  0  0  0  0  0
   10.2792   -3.1250    0.0000 F   0  0  0  0  0  0  0  0  0  0  0  0
   -0.0583    1.1208    0.0000 O   0  0  0  0  0  0  0  0  0  0  0  0
    8.8000   -1.4167    0.0000 C   0  0  0  0  0  0  0  0  0  0  0  0
    8.0625   -2.7000    0.0000 C   0  0  0  0  0  0  0  0  0  0  0  0
    8.8042   -3.1292    0.0000 C   0  0  0  0  0  0  0  0  0  0  0  0
    9.5375   -1.8417    0.0000 C   0  0  0  0  0  0  0  0  0  0  0  0
   -0.7708    0.7083    0.0000 C   0  0  0  0  0  0  0  0  0  0  0  0
  2  8  1  0  0  0  0
  3  1  1  0  0  0  0
  4  3  2  0  0  0  0
  5  4  1  0  0  0  0
  6  1  1  0  0  0  0
  7  2  1  0  0  0  0
  8 20  1  0  0  0  0
  9  3  1  0  0  0  0
 10  1  2  0  0  0  0
 11  1  2  0  0  0  0
 12  2  2  0  0  0  0
 13  2  2  0  0  0  0
 14 15  1  0  0  0  0
 15  9  2  0  0  0  0
 16  4  1  0  0  0  0
 17  5  1  0  0  0  0
 18  6  1  0  0  0  0
 19 23  1  0  0  0  0
 20 24  2  0  0  0  0
 21  7  1  0  0  0  0
 22 29  2  0  0  0  0
 23 18  2  0  0  0  0
 24 18  1  0  0  0  0
 25 22  1  0  0  0  0
 26 14  1  0  0  0  0
 27 21  1  0  0  0  0
 28 21  2  0  0  0  0
 29 28  1  0  0  0  0
 30 27  2  0  0  0  0
 31 26  1  0  0  0  0
  8 19  2  0  0  0  0
 14  5  2  0  0  0  0
 22 30  1  0  0  0  0
M  END
>  <ID> (7585003)
7585003

>  <Supplier> (7585003)
ChemBridge

>  <clogP> (7585003)
4.693000000000000e+000

>  <RB> (7585003)
4

>  <tPSA> (7585003)
1.015700000000000e+002

>  <Hacc> (7585003)
5

>  <Hdon> (7585003)
2

>  <LogSw> (7585003)
-7.018000000000000e+000

>  <Group> (7585003)
1

>  <Core> (7585003)
235

$$$$
6147281
  -ISIS-  03310818232D

 27 29  0  0  0  0  0  0  0  0999 V2000
    3.8417    0.2625    0.0000 N   0  0  0  0  0  0  0  0  0  0  0  0
   -0.1000    1.4333    0.0000 C   0  0  0  0  0  0  0  0  0  0  0  0
    3.4875   -0.4292    0.0000 C   0  0  0  0  0  0  0  0  0  0  0  0
    4.6250    0.3000    0.0000 C   0  0  0  0  0  0  0  0  0  0  0  0
    0.3375    2.0833    0.0000 C   0  0  0  0  0  0  0  0  0  0  0  0
    5.0542   -0.3667    0.0000 C   0  0  0  0  0  0  0  0  0  0  0  0
    0.2875    0.8125    0.0000 N   0  0  0  0  0  0  0  0  0  0  0  0
    2.7042   -0.4667    0.0000 N   0  0  0  0  0  0  0  0  0  0  0  0
    3.9125   -1.0792    0.0000 S   0  0  0  0  0  0  0  0  0  0  0  0
    5.8292   -0.4250    0.0000 O   0  0  0  0  0  0  0  0  0  0  0  0
   -0.0125    2.8000    0.0000 C   0  0  0  0  0  0  0  0  0  0  0  0
   -0.9458    1.3958    0.0000 O   0  0  0  0  0  0  0  0  0  0  0  0
    1.0667    0.8500    0.0000 C   0  0  0  0  0  0  0  0  0  0  0  0
    4.9917    0.9875    0.0000 O   0  0  0  0  0  0  0  0  0  0  0  0
    4.7667   -1.1000    0.0000 C   0  0  0  0  0  0  0  0  0  0  0  0
    1.4875    0.1958    0.0000 C   0  0  0  0  0  0  0  0  0  0  0  0
    2.2667    0.2333    0.0000 C   0  0  0  0  0  0  0  0  0  0  0  0
    6.0125   -1.1792    0.0000 C   0  0  0  0  0  0  0  0  0  0  0  0
    5.3667   -1.5875    0.0000 C   0  0  0  0  0  0  0  0  0  0  0  0
   -0.8458    2.8000    0.0000 Cl  0  0  0  0  0  0  0  0  0  0  0  0
    1.1375    2.0333    0.0000 C   0  0  0  0  0  0  0  0  0  0  0  0
    2.2042    1.5958    0.0000 C   0  0  0  0  0  0  0  0  0  0  0  0
    1.4292    1.5500    0.0000 C   0  0  0  0  0  0  0  0  0  0  0  0
    2.6292    0.9333    0.0000 C   0  0  0  0  0  0  0  0  0  0  0  0
    0.4292    3.4625    0.0000 C   0  0  0  0  0  0  0  0  0  0  0  0
    1.6000    2.6958    0.0000 C   0  0  0  0  0  0  0  0  0  0  0  0
    1.2292    3.4208    0.0000 C   0  0  0  0  0  0  0  0  0  0  0  0
  2  7  1  0  0  0  0
  3  1  1  0  0  0  0
  4  1  1  0  0  0  0
  5  2  1  0  0  0  0
  6  4  1  0  0  0  0
  7 13  1  0  0  0  0
  8  3  1  0  0  0  0
  9  3  2  0  0  0  0
 10  6  1  0  0  0  0
 11  5  1  0  0  0  0
 12  2  2  0  0  0  0
 13 16  1  0  0  0  0
 14  4  2  0  0  0  0
 15  6  2  0  0  0  0
 16 17  2  0  0  0  0
 17  8  1  0  0  0  0
 18 10  1  0  0  0  0
 19 15  1  0  0  0  0
 20 11  1  0  0  0  0
 21  5  2  0  0  0  0
 22 24  2  0  0  0  0
 23 22  1  0  0  0  0
 24 17  1  0  0  0  0
 25 11  2  0  0  0  0
 26 21  1  0  0  0  0
 27 26  2  0  0  0  0
 19 18  2  0  0  0  0
 23 13  2  0  0  0  0
 27 25  1  0  0  0  0
M  END
>  <ID> (6147281)
6147281

>  <Supplier> (6147281)
ChemBridge

>  <clogP> (6147281)
2.320000000000000e+000

>  <RB> (6147281)
4

>  <tPSA> (6147281)
8.337000000000002e+001

>  <Hacc> (6147281)
3

>  <Hdon> (6147281)
3

>  <LogSw> (6147281)
-4.096000000000000e+000

>  <Group> (6147281)
2

>  <Core> (6147281)
572

$$$$
6095958
  -ISIS-  03310818232D

 24 26  0  0  0  0  0  0  0  0999 V2000
    5.2917    1.5958    0.0000 C   0  0  0  0  0  0  0  0  0  0  0  0
    4.2000    0.2708    0.0000 N   0  0  3  0  0  0  0  0  0  0  0  0
    4.2667    1.3250    0.0000 C   0  0  0  0  0  0  0  0  0  0  0  0
    5.8625    0.6958    0.0000 C   0  0  0  0  0  0  0  0  0  0  0  0
    5.1875   -0.1250    0.0000 C   0  0  0  0  0  0  0  0  0  0  0  0
    3.4792   -0.1375    0.0000 C   0  0  0  0  0  0  0  0  0  0  0  0
    5.5917    2.3708    0.0000 C   0  0  0  0  0  0  0  0  0  0  0  0
    2.8292    0.2375    0.0000 C   0  0  0  0  0  0  0  0  0  0  0  0
    3.4750   -0.9625    0.0000 O   0  0  0  0  0  0  0  0  0  0  0  0
    5.0750    3.0208    0.0000 O   0  0  0  0  0  0  0  0  0  0  0  0
    2.1792   -0.1375    0.0000 O   0  0  0  0  0  0  0  0  0  0  0  0
    1.5292    0.2375    0.0000 C   0  0  0  0  0  0  0  0  0  0  0  0
    6.4167    2.4958    0.0000 O   0  0  0  0  0  0  0  0  0  0  0  0
    0.2292    0.9875    0.0000 C   0  0  0  0  0  0  0  0  0  0  0  0
    6.9042    0.5125    0.0000 C   0  0  0  0  0  0  0  0  0  0  0  0
    5.5542   -1.1167    0.0000 C   0  0  0  0  0  0  0  0  0  0  0  0
    0.8792   -0.1375    0.0000 C   0  0  0  0  0  0  0  0  0  0  0  0
    1.5292    0.9875    0.0000 C   0  0  0  0  0  0  0  0  0  0  0  0
    0.8792    1.3625    0.0000 C   0  0  0  0  0  0  0  0  0  0  0  0
    0.2292    0.2375    0.0000 C   0  0  0  0  0  0  0  0  0  0  0  0
   -0.4208    1.3625    0.0000 C   0  0  0  0  0  0  0  0  0  0  0  0
    6.7167    3.2708    0.0000 C   0  0  0  0  0  0  0  0  0  0  0  0
    6.6042   -1.3000    0.0000 C   0  0  0  0  0  0  0  0  0  0  0  0
    7.2792   -0.4792    0.0000 C   0  0  0  0  0  0  0  0  0  0  0  0
  2  3  1  0  0  0  0
  3  1  2  0  0  0  0
  4  1  1  0  0  0  0
  5  4  2  0  0  0  0
  6  2  1  0  0  0  0
  7  1  1  0  0  0  0
  8  6  1  0  0  0  0
  9  6  2  0  0  0  0
 10  7  2  0  0  0  0
 11  8  1  0  0  0  0
 12 11  1  0  0  0  0
 13  7  1  0  0  0  0
 14 19  1  0  0  0  0
 15  4  1  0  0  0  0
 16  5  1  0  0  0  0
 17 12  2  0  0  0  0
 18 12  1  0  0  0  0
 19 18  2  0  0  0  0
 20 17  1  0  0  0  0
 21 14  1  0  0  0  0
 22 13  1  0  0  0  0
 23 24  1  0  0  0  0
 24 15  2  0  0  0  0
  5  2  1  0  0  0  0
 16 23  2  0  0  0  0
 14 20  2  0  0  0  0
M  END
>  <ID> (6095958)
6095958

>  <Supplier> (6095958)
ChemBridge

>  <clogP> (6095958)
4.300000000000000e+000

>  <RB> (6095958)
4

>  <tPSA> (6095958)
5.753000000000000e+001

>  <Hacc> (6095958)
5

>  <Hdon> (6095958)
0

>  <LogSw> (6095958)
-5.230000000000000e+000

>  <Group> (6095958)
3

>  <Core> (6095958)
315

$$$$
7317984
  -ISIS-  03310818262D

 25 24  0  0  0  0  0  0  0  0999 V2000
    3.6417    4.3667    0.0000 C   0  0  0  0  0  0  0  0  0  0  0  0
    4.3917    4.4292    0.0000 C   0  0  0  0  0  0  0  0  0  0  0  0
    1.0542    1.5583    0.0000 C   0  0  0  0  0  0  0  0  0  0  0  0
    1.0542    0.8083    0.0000 C   0  0  0  0  0  0  0  0  0  0  0  0
    3.2125    4.9792    0.0000 O   0  0  0  0  0  0  0  0  0  0  0  0
    4.8167    3.8208    0.0000 O   0  0  0  0  0  0  0  0  0  0  0  0
    1.7042    1.9333    0.0000 C   0  0  0  0  0  0  0  0  0  0  0  0
    1.7042    0.4333    0.0000 C   0  0  0  0  0  0  0  0  0  0  0  0
    2.3500    1.5583    0.0000 C   0  0  0  0  0  0  0  0  0  0  0  0
    3.3292    3.6958    0.0000 O   0  0  0  0  0  0  0  0  0  0  0  0
    4.7042    5.1042    0.0000 O   0  0  0  0  0  0  0  0  0  0  0  0
    0.4042    0.4333    0.0000 Cl  0  0  0  0  0  0  0  0  0  0  0  0
    2.3500    0.8083    0.0000 C   0  0  0  0  0  0  0  0  0  0  0  0
    6.2500    1.5583    0.0000 N   0  0  0  0  0  0  0  0  0  0  0  0
    3.0000    1.9333    0.0000 O   0  0  0  0  0  0  0  0  0  0  0  0
    0.4042    1.9333    0.0000 C   0  0  0  0  0  0  0  0  0  0  0  0
    6.9000    1.9333    0.0000 C   0  0  3  0  0  0  0  0  0  0  0  0
    5.6000    1.9333    0.0000 C   0  0  0  0  0  0  0  0  0  0  0  0
    3.6500    1.5583    0.0000 C   0  0  0  0  0  0  0  0  0  0  0  0
    7.5500    1.5583    0.0000 C   0  0  0  0  0  0  0  0  0  0  0  0
    4.9500    1.5583    0.0000 C   0  0  0  0  0  0  0  0  0  0  0  0
    4.3000    1.9333    0.0000 C   0  0  0  0  0  0  0  0  0  0  0  0
    6.9000    2.6833    0.0000 C   0  0  0  0  0  0  0  0  0  0  0  0
    0.4042    2.6833    0.0000 C   0  0  0  0  0  0  0  0  0  0  0  0
    8.1917    1.9333    0.0000 C   0  0  0  0  0  0  0  0  0  0  0  0
  2  1  1  0  0  0  0
  4  3  1  0  0  0  0
  5  1  2  0  0  0  0
  6  2  2  0  0  0  0
  7  3  2  0  0  0  0
  8  4  2  0  0  0  0
  9  7  1  0  0  0  0
 10  1  1  0  0  0  0
 11  2  1  0  0  0  0
 12  4  1  0  0  0  0
 13  9  2  0  0  0  0
 14 18  1  0  0  0  0
 15  9  1  0  0  0  0
 16  3  1  0  0  0  0
 17 14  1  0  0  0  0
 18 21  1  0  0  0  0
 19 15  1  0  0  0  0
 20 17  1  0  0  0  0
 21 22  1  0  0  0  0
 22 19  1  0  0  0  0
 23 17  1  0  0  0  0
 24 16  1  0  0  0  0
 25 20  1  0  0  0  0
 13  8  1  0  0  0  0
M  END
>  <ID> (7317984)
7317984

>  <Supplier> (7317984)
ChemBridge

>  <clogP> (7317984)
2.050000000000000e+000

>  <RB> (7317984)
1

>  <tPSA> (7317984)
9.586000000000000e+001

>  <Hacc> (7317984)
6

>  <Hdon> (7317984)
3

>  <LogSw> (7317984)
-2.013000000000000e+000

>  <Group> (7317984)
1

>  <Core> (7317984)
105

$$$$
9049360
  -ISIS-  03310818282D

 20 21  0  0  0  0  0  0  0  0999 V2000
    5.4042    1.5000    0.0000 C   0  0  0  0  0  0  0  0  0  0  0  0
    6.0542    1.8750    0.0000 N   0  0  3  0  0  0  0  0  0  0  0  0
    4.7542    1.8750    0.0000 N   0  0  0  0  0  0  0  0  0  0  0  0
    5.4042    0.7500    0.0000 O   0  0  0  0  0  0  0  0  0  0  0  0
    4.1042    1.5000    0.0000 C   0  0  0  0  0  0  0  0  0  0  0  0
    2.8042    0.7500    0.0000 C   0  0  0  0  0  0  0  0  0  0  0  0
    4.1042    0.7500    0.0000 C   0  0  0  0  0  0  0  0  0  0  0  0
    3.4542    1.8750    0.0000 C   0  0  0  0  0  0  0  0  0  0  0  0
    3.4542    0.3750    0.0000 C   0  0  0  0  0  0  0  0  0  0  0  0
    2.8042    1.5000    0.0000 C   0  0  0  0  0  0  0  0  0  0  0  0
    6.6750    1.4583    0.0000 C   0  0  0  0  0  0  0  0  0  0  0  0
    6.0000    2.6250    0.0000 C   0  0  0  0  0  0  0  0  0  0  0  0
    2.1542    0.3750    0.0000 C   0  0  0  0  0  0  0  0  0  0  0  0
    1.5042    0.7500    0.0000 C   0  0  0  0  0  0  0  0  0  0  0  0
    0.8542    0.3750    0.0000 C   0  0  0  0  0  0  0  0  0  0  0  0
    6.5500    3.1333    0.0000 C   0  0  0  0  0  0  0  0  0  0  0  0
    7.3917    1.6750    0.0000 C   0  0  0  0  0  0  0  0  0  0  0  0
    0.2042    0.7500    0.0000 C   0  0  0  0  0  0  0  0  0  0  0  0
    7.2875    3.0208    0.0000 C   0  0  0  0  0  0  0  0  0  0  0  0
    7.6625    2.3708    0.0000 C   0  0  0  0  0  0  0  0  0  0  0  0
  2  1  1  0  0  0  0
  3  1  1  0  0  0  0
  4  1  2  0  0  0  0
  5  3  1  0  0  0  0
  6 10  1  0  0  0  0
  7  5  2  0  0  0  0
  8  5  1  0  0  0  0
  9  7  1  0  0  0  0
 10  8  2  0  0  0  0
 11  2  1  0  0  0  0
 12  2  1  0  0  0  0
 13  6  1  0  0  0  0
 14 13  1  0  0  0  0
 15 14  1  0  0  0  0
 16 12  1  0  0  0  0
 17 11  1  0  0  0  0
 18 15  1  0  0  0  0
 19 16  1  0  0  0  0
 20 17  1  0  0  0  0
  9  6  2  0  0  0  0
 19 20  1  0  0  0  0
M  END
>  <ID> (9049360)
9049360

>  <Supplier> (9049360)
ChemBridge

>  <clogP> (9049360)
4.495000000000000e+000

>  <RB> (9049360)
2

>  <tPSA> (9049360)
3.234000000000000e+001

>  <Hacc> (9049360)
1

>  <Hdon> (9049360)
1

>  <LogSw> (9049360)
-5.690000000000000e+000

>  <Group> (9049360)
3

$$$$
7317987
  -ISIS-  03310818262D

 33 35  0  0  0  0  0  0  0  0999 V2000
   10.2167   -4.0917    0.0000 C   0  0  0  0  0  0  0  0  0  0  0  0
   10.2250   -3.2750    0.0000 C   0  0  3  0  0  0  0  0  0  0  0  0
   10.9167   -4.4917    0.0000 C   0  0  0  0  0  0  0  0  0  0  0  0
    5.9417   -5.7500    0.0000 C   0  0  0  0  0  0  0  0  0  0  0  0
    6.6542   -5.3375    0.0000 C   0  0  0  0  0  0  0  0  0  0  0  0
    7.3667   -5.7542    0.0000 N   0  0  0  0  0  0  0  0  0  0  0  0
    9.5125   -2.8667    0.0000 O   0  0  0  0  0  0  0  0  0  0  0  0
   10.9167   -5.3167    0.0000 C   0  0  0  0  0  0  0  0  0  0  0  0
    8.0875   -5.3417    0.0000 C   0  0  0  0  0  0  0  0  0  0  0  0
    8.8042   -3.2792    0.0000 C   0  0  0  0  0  0  0  0  0  0  0  0
   11.6250   -5.7167    0.0000 C   0  0  0  0  0  0  0  0  0  0  0  0
    5.2250   -5.3292    0.0000 C   0  0  0  0  0  0  0  0  0  0  0  0
    9.5042   -4.4917    0.0000 O   0  0  0  0  0  0  0  0  0  0  0  0
   12.3292   -5.3167    0.0000 C   0  0  0  0  0  0  0  0  0  0  0  0
   11.6292   -4.0792    0.0000 C   0  0  0  0  0  0  0  0  0  0  0  0
   10.9292   -2.8667    0.0000 C   0  0  0  0  0  0  0  0  0  0  0  0
    8.8042   -5.7542    0.0000 O   0  0  0  0  0  0  0  0  0  0  0  0
    8.0875   -2.8667    0.0000 O   0  0  0  0  0  0  0  0  0  0  0  0
   12.3292   -4.5042    0.0000 C   0  0  0  0  0  0  0  0  0  0  0  0
    5.9417   -6.5750    0.0000 Cl  0  0  0  0  0  0  0  0  0  0  0  0
    8.0875   -4.5167    0.0000 C   0  0  0  0  0  0  0  0  0  0  0  0
    8.8000   -4.1042    0.0000 C   0  0  0  0  0  0  0  0  0  0  0  0
    4.5125   -5.7417    0.0000 Cl  0  0  0  0  0  0  0  0  0  0  0  0
    6.6625   -4.5042    0.0000 C   0  0  0  0  0  0  0  0  0  0  0  0
    5.9417   -4.0917    0.0000 C   0  0  0  0  0  0  0  0  0  0  0  0
   11.6125   -6.5417    0.0000 C   0  0  0  0  0  0  0  0  0  0  0  0
    5.2292   -4.5042    0.0000 C   0  0  0  0  0  0  0  0  0  0  0  0
   13.0292   -5.7375    0.0000 C   0  0  0  0  0  0  0  0  0  0  0  0
   10.9167   -2.0542    0.0000 C   0  0  0  0  0  0  0  0  0  0  0  0
   11.6167   -3.2750    0.0000 C   0  0  0  0  0  0  0  0  0  0  0  0
   12.3292   -2.8750    0.0000 C   0  0  0  0  0  0  0  0  0  0  0  0
   11.6167   -1.6500    0.0000 C   0  0  0  0  0  0  0  0  0  0  0  0
   12.3375   -2.0542    0.0000 C   0  0  0  0  0  0  0  0  0  0  0  0
  2  1  1  0  0  0  0
  3  1  1  0  0  0  0
  4  5  1  0  0  0  0
  5  6  1  0  0  0  0
  6  9  1  0  0  0  0
  7  2  1  0  0  0  0
  8  3  2  0  0  0  0
  9 21  1  0  0  0  0
 10  7  1  0  0  0  0
 11  8  1  0  0  0  0
 12  4  2  0  0  0  0
 13  1  2  0  0  0  0
 14 19  1  0  0  0  0
 15  3  1  0  0  0  0
 16  2  1  0  0  0  0
 17  9  2  0  0  0  0
 18 10  2  0  0  0  0
 19 15  2  0  0  0  0
 20  4  1  0  0  0  0
 21 22  1  0  0  0  0
 22 10  1  0  0  0  0
 23 12  1  0  0  0  0
 24  5  2  0  0  0  0
 25 24  1  0  0  0  0
 26 11  1  0  0  0  0
 27 25  2  0  0  0  0
 28 14  1  0  0  0  0
 29 16  1  0  0  0  0
 30 16  2  0  0  0  0
 31 30  1  0  0  0  0
 32 29  2  0  0  0  0
 33 31  2  0  0  0  0
 11 14  2  0  0  0  0
 33 32  1  0  0  0  0
 12 27  1  0  0  0  0
M  END
>  <ID> (7317987)
7317987

>  <Supplier> (7317987)
ChemBridge

>  <clogP> (7317987)
5.913000000000000e+000

>  <RB> (7317987)
9

>  <tPSA> (7317987)
7.247000000000000e+001

>  <Hacc> (7317987)
4

>  <Hdon> (7317987)
1

>  <LogSw> (7317987)
-7.780000000000000e+000

>  <Group> (7317987)
1

>  <Core> (7317987)
217

$$$$
6607668
  -ISIS-  03310818242D

 21 24  0  0  0  0  0  0  0  0999 V2000
    8.6000    2.2083    0.0000 C   0  0  0  0  0  0  0  0  0  0  0  0
    8.6000    3.6083    0.0000 C   0  0  0  0  0  0  0  0  0  0  0  0
    6.1000    3.6083    0.0000 C   0  0  0  0  0  0  0  0  0  0  0  0
    6.1000    2.2083    0.0000 C   0  0  0  0  0  0  0  0  0  0  0  0
    7.3000    1.4000    0.0000 S   0  0  0  0  0  0  0  0  0  0  0  0
    9.8000    1.4000    0.0000 C   0  0  0  0  0  0  0  0  0  0  0  0
    9.8000    4.2917    0.0000 N   0  0  0  0  0  0  0  0  0  0  0  0
    4.9000    1.4000    0.0000 N   0  0  0  0  0  0  0  0  0  0  0  0
   11.0000    2.2083    0.0000 O   0  0  0  0  0  0  0  0  0  0  0  0
   11.0000    3.6083    0.0000 C   0  0  0  0  0  0  0  0  0  0  0  0
    3.7000    2.2083    0.0000 C   0  0  0  0  0  0  0  0  0  0  0  0
    4.9000    4.2917    0.0000 C   0  0  0  0  0  0  0  0  0  0  0  0
    3.7000    3.6083    0.0000 C   0  0  0  0  0  0  0  0  0  0  0  0
    2.5000    1.4000    0.0000 C   0  0  0  0  0  0  0  0  0  0  0  0
    1.3000    3.6083    0.0000 O   0  0  0  0  0  0  0  0  0  0  0  0
    1.3000    2.2083    0.0000 C   0  0  3  0  0  0  0  0  0  0  0  0
    9.8000    0.0000    0.0000 O   0  0  0  0  0  0  0  0  0  0  0  0
    2.5000    4.2917    0.0000 C   0  0  0  0  0  0  0  0  0  0  0  0
   12.2000    4.2917    0.0000 C   0  0  0  0  0  0  0  0  0  0  0  0
    0.0000    2.9000    0.0000 C   0  0  0  0  0  0  0  0  0  0  0  0
    1.3000    0.7000    0.0000 C   0  0  0  0  0  0  0  0  0  0  0  0
  2  1  2  0  0  0  0
  3  2  1  0  0  0  0
  4  5  1  0  0  0  0
  5  1  1  0  0  0  0
  6  1  1  0  0  0  0
  7  2  1  0  0  0  0
  8  4  2  0  0  0  0
  9  6  1  0  0  0  0
 10  9  1  0  0  0  0
 11  8  1  0  0  0  0
 12  3  2  0  0  0  0
 13 12  1  0  0  0  0
 14 11  1  0  0  0  0
 15 18  1  0  0  0  0
 16 14  1  0  0  0  0
 17  6  2  0  0  0  0
 18 13  1  0  0  0  0
 19 10  1  0  0  0  0
 20 16  1  0  0  0  0
 21 16  1  0  0  0  0
  3  4  1  0  0  0  0
  7 10  2  0  0  0  0
 13 11  2  0  0  0  0
 16 15  1  0  0  0  0
M  END
>  <ID> (6607668)
6607668

>  <Supplier> (6607668)
ChemBridge

>  <clogP> (6607668)
1.030000000000000e+000

>  <RB> (6607668)
0

>  <tPSA> (6607668)
6.522000000000000e+001

>  <Hacc> (6607668)
5

>  <Hdon> (6607668)
0

>  <LogSw> (6607668)
-2.285000000000000e+000

>  <Group> (6607668)
3

$$$$
5606772
  -ISIS-  03310818222D

 29 32  0  0  0  0  0  0  0  0999 V2000
    2.6042   -3.6292    0.0000 C   0  0  0  0  0  0  0  0  0  0  0  0
    1.9542   -3.2542    0.0000 C   0  0  3  0  0  0  0  0  0  0  0  0
    1.3167   -3.6292    0.0000 C   0  0  0  0  0  0  0  0  0  0  0  0
    2.6042   -4.3792    0.0000 C   0  0  0  0  0  0  0  0  0  0  0  0
    1.3167   -4.3792    0.0000 C   0  0  0  0  0  0  0  0  0  0  0  0
    1.9542   -1.7167    0.0000 C   0  0  0  0  0  0  0  0  0  0  0  0
    1.9542   -4.7542    0.0000 N   0  0  0  0  0  0  0  0  0  0  0  0
    1.3042   -1.3500    0.0000 C   0  0  0  0  0  0  0  0  0  0  0  0
    3.2667   -3.2500    0.0000 C   0  0  0  0  0  0  0  0  0  0  0  0
    2.6042   -1.3500    0.0000 C   0  0  0  0  0  0  0  0  0  0  0  0
    1.3042   -0.6000    0.0000 C   0  0  0  0  0  0  0  0  0  0  0  0
    2.6042   -0.6000    0.0000 C   0  0  0  0  0  0  0  0  0  0  0  0
    1.9542   -0.2167    0.0000 C   0  0  0  0  0  0  0  0  0  0  0  0
    0.6667   -3.2542    0.0000 C   0  0  0  0  0  0  0  0  0  0  0  0
    3.1667   -0.0875    0.0000 O   0  0  0  0  0  0  0  0  0  0  0  0
    2.1042    0.5000    0.0000 O   0  0  0  0  0  0  0  0  0  0  0  0
    2.8542    0.5833    0.0000 C   0  0  0  0  0  0  0  0  0  0  0  0
    3.2667   -2.5000    0.0000 O   0  0  0  0  0  0  0  0  0  0  0  0
    0.6667   -2.5042    0.0000 O   0  0  0  0  0  0  0  0  0  0  0  0
    0.6542   -1.7167    0.0000 Br  0  0  0  0  0  0  0  0  0  0  0  0
    0.6667   -4.7542    0.0000 C   0  0  0  0  0  0  0  0  0  0  0  0
    3.9167   -3.6167    0.0000 O   0  0  0  0  0  0  0  0  0  0  0  0
    3.2667   -4.7542    0.0000 C   0  0  0  0  0  0  0  0  0  0  0  0
    0.0167   -3.6292    0.0000 C   0  0  0  0  0  0  0  0  0  0  0  0
    0.0167   -4.3792    0.0000 C   0  0  0  0  0  0  0  0  0  0  0  0
    5.8667   -3.2375    0.0000 O   0  0  0  0  0  0  0  0  0  0  0  0
    4.5667   -3.2500    0.0000 C   0  0  0  0  0  0  0  0  0  0  0  0
    5.2167   -3.6167    0.0000 C   0  0  0  0  0  0  0  0  0  0  0  0
    6.5167   -3.6167    0.0000 C   0  0  0  0  0  0  0  0  0  0  0  0
  2  1  1  0  0  0  0
  3  2  1  0  0  0  0
  4  1  2  0  0  0  0
  5  7  1  0  0  0  0
  6  2  1  0  0  0  0
  7  4  1  0  0  0  0
  8  6  1  0  0  0  0
  9  1  1  0  0  0  0
 10  6  2  0  0  0  0
 11  8  2  0  0  0  0
 12 10  1  0  0  0  0
 13 12  2  0  0  0  0
 14  3  1  0  0  0  0
 15 12  1  0  0  0  0
 16 13  1  0  0  0  0
 17 15  1  0  0  0  0
 18  9  2  0  0  0  0
 19 14  2  0  0  0  0
 20  8  1  0  0  0  0
 21  5  1  0  0  0  0
 22  9  1  0  0  0  0
 23  4  1  0  0  0  0
 24 14  1  0  0  0  0
 25 21  1  0  0  0  0
 26 28  1  0  0  0  0
 27 22  1  0  0  0  0
 28 27  1  0  0  0  0
 29 26  1  0  0  0  0
  3  5  2  0  0  0  0
 25 24  1  0  0  0  0
 13 11  1  0  0  0  0
 16 17  1  0  0  0  0
M  END
>  <ID> (5606772)
5606772

>  <Supplier> (5606772)
ChemBridge

>  <clogP> (5606772)
2.840000000000000e+000

>  <RB> (5606772)
5

>  <tPSA> (5606772)
8.309000000000000e+001

>  <Hacc> (5606772)
6

>  <Hdon> (5606772)
1

>  <LogSw> (5606772)
-4.002000000000000e+000

>  <Group> (5606772)
1

>  <Core> (5606772)
085

$$$$
7885274
  -ISIS-  03310818272D

 16 18  0  0  0  0  0  0  0  0999 V2000
    2.3542    1.5083    0.0000 C   0  0  0  0  0  0  0  0  0  0  0  0
    2.3542    0.7583    0.0000 C   0  0  0  0  0  0  0  0  0  0  0  0
    1.0542    1.5083    0.0000 N   0  0  3  0  0  0  0  0  0  0  0  0
    1.7042    1.8833    0.0000 C   0  0  0  0  0  0  0  0  0  0  0  0
    1.7042    0.3833    0.0000 N   0  0  0  0  0  0  0  0  0  0  0  0
    1.0542    0.7583    0.0000 C   0  0  0  0  0  0  0  0  0  0  0  0
    3.0667    0.5250    0.0000 S   0  0  0  0  0  0  0  0  0  0  0  0
    3.0667    1.7375    0.0000 C   0  0  0  0  0  0  0  0  0  0  0  0
    3.5125    1.1333    0.0000 C   0  0  0  0  0  0  0  0  0  0  0  0
    1.7042    2.6333    0.0000 N   0  0  0  0  0  0  0  0  0  0  0  0
    0.4042    0.3833    0.0000 O   0  0  0  0  0  0  0  0  0  0  0  0
    0.4042    1.8833    0.0000 N   0  0  0  0  0  0  0  0  0  0  0  0
    3.3750    2.4208    0.0000 C   0  0  0  0  0  0  0  0  0  0  0  0
    4.2542    1.2083    0.0000 C   0  0  0  0  0  0  0  0  0  0  0  0
    4.1167    2.5000    0.0000 C   0  0  0  0  0  0  0  0  0  0  0  0
    4.5625    1.8958    0.0000 C   0  0  0  0  0  0  0  0  0  0  0  0
  2  1  2  0  0  0  0
  3  4  1  0  0  0  0
  4  1  1  0  0  0  0
  5  2  1  0  0  0  0
  6  3  1  0  0  0  0
  7  2  1  0  0  0  0
  8  1  1  0  0  0  0
  9  8  2  0  0  0  0
 10  4  2  0  0  0  0
 11  6  2  0  0  0  0
 12  3  1  0  0  0  0
 13  8  1  0  0  0  0
 14  9  1  0  0  0  0
 15 13  1  0  0  0  0
 16 15  1  0  0  0  0
  7  9  1  0  0  0  0
  6  5  1  0  0  0  0
 16 14  1  0  0  0  0
M  END
>  <ID> (7885274)
7885274

>  <Supplier> (7885274)
ChemBridge

>  <clogP> (7885274)
4.600000000000000e-001

>  <RB> (7885274)
0

>  <tPSA> (7885274)
8.766000000000000e+001

>  <Hacc> (7885274)
2

>  <Hdon> (7885274)
3

>  <LogSw> (7885274)
-1.317000000000000e+000

>  <Group> (7885274)
2

$$$$
5606778
  -ISIS-  03310818222D

 26 28  0  0  0  0  0  0  0  0999 V2000
   -5.6958    2.0333    0.0000 C   0  0  0  0  0  0  0  0  0  0  0  0
   -6.5292    3.4458    0.0000 C   0  0  3  0  0  0  0  0  0  0  0  0
   -6.5292    0.6625    0.0000 C   0  0  0  0  0  0  0  0  0  0  0  0
   -6.5292    9.0667    0.0000 N   0  3  0  0  0  0  0  0  0  0  0  0
   -8.9042    2.0333    0.0000 C   0  0  0  0  0  0  0  0  0  0  0  0
   -8.1167    0.6625    0.0000 N   0  0  0  0  0  0  0  0  0  0  0  0
   -8.1542    3.4458    0.0000 N   0  0  0  0  0  0  0  0  0  0  0  0
   -4.0625    2.0333    0.0000 C   0  0  0  0  0  0  0  0  0  0  0  0
   -5.7458    4.8375    0.0000 C   0  0  0  0  0  0  0  0  0  0  0  0
   -5.7458    7.6542    0.0000 C   0  0  0  0  0  0  0  0  0  0  0  0
   -6.5792    6.2500    0.0000 C   0  0  0  0  0  0  0  0  0  0  0  0
   -5.6958   10.4375    0.0000 O   0  5  0  0  0  0  0  0  0  0  0  0
   -8.1292    9.0667    0.0000 O   0  0  0  0  0  0  0  0  0  0  0  0
   -3.2458    0.6208    0.0000 O   0  0  0  0  0  0  0  0  0  0  0  0
  -10.5375    2.0333    0.0000 O   0  0  0  0  0  0  0  0  0  0  0  0
   -3.2458    3.4583    0.0000 O   0  0  0  0  0  0  0  0  0  0  0  0
   -1.4500   -2.3042    0.0000 O   0  0  0  0  0  0  0  0  0  0  0  0
   -5.6958   -0.7375    0.0000 C   0  0  0  0  0  0  0  0  0  0  0  0
   -1.6208    0.6208    0.0000 C   0  0  0  0  0  0  0  0  0  0  0  0
   -0.8125   -0.7792    0.0000 C   0  0  3  0  0  0  0  0  0  0  0  0
   -4.1125    4.8375    0.0000 C   0  0  0  0  0  0  0  0  0  0  0  0
   -4.1125    7.6542    0.0000 C   0  0  0  0  0  0  0  0  0  0  0  0
   -3.3208    6.2042    0.0000 C   0  0  0  0  0  0  0  0  0  0  0  0
   -0.2208   -3.3875    0.0000 C   0  0  0  0  0  0  0  0  0  0  0  0
    0.8000   -0.9042    0.0000 C   0  0  0  0  0  0  0  0  0  0  0  0
    1.1875   -2.5375    0.0000 C   0  0  0  0  0  0  0  0  0  0  0  0
  2  1  1  0  0  0  0
  3  1  2  0  0  0  0
  4 10  1  0  0  0  0
  5  6  1  0  0  0  0
  6  3  1  0  0  0  0
  7  2  1  0  0  0  0
  8  1  1  0  0  0  0
  9  2  1  0  0  0  0
 10 11  2  0  0  0  0
 11  9  1  0  0  0  0
 12  4  1  0  0  0  0
 13  4  2  0  0  0  0
 14  8  1  0  0  0  0
 15  5  2  0  0  0  0
 16  8  2  0  0  0  0
 17 20  1  0  0  0  0
 18  3  1  0  0  0  0
 19 14  1  0  0  0  0
 20 19  1  0  0  0  0
 21  9  2  0  0  0  0
 22 23  2  0  0  0  0
 23 21  1  0  0  0  0
 24 17  1  0  0  0  0
 25 20  1  0  0  0  0
 26 25  1  0  0  0  0
  7  5  1  0  0  0  0
 22 10  1  0  0  0  0
 24 26  1  0  0  0  0
M  CHG  2   4   1  12  -1
M  END
>  <ID> (5606778)
5606778

>  <Supplier> (5606778)
ChemBridge

>  <clogP> (5606778)
3.570000000000000e+000

>  <RB> (5606778)
5

>  <tPSA> (5606778)
1.198000000000000e+002

>  <Hacc> (5606778)
6

>  <Hdon> (5606778)
2

>  <LogSw> (5606778)
-5.273000000000002e+000

>  <Group> (5606778)
1

>  <Core> (5606778)
072

$$$$
5606779
  -ISIS-  03310818222D

 23 25  0  0  0  0  0  0  0  0999 V2000
   -5.6958    2.0333    0.0000 C   0  0  0  0  0  0  0  0  0  0  0  0
   -6.5292    3.4458    0.0000 C   0  0  3  0  0  0  0  0  0  0  0  0
   -6.5292    0.6625    0.0000 C   0  0  0  0  0  0  0  0  0  0  0  0
   -4.0625    2.0333    0.0000 C   0  0  0  0  0  0  0  0  0  0  0  0
   -8.9042    2.0333    0.0000 C   0  0  0  0  0  0  0  0  0  0  0  0
   -8.1167    0.6625    0.0000 N   0  0  0  0  0  0  0  0  0  0  0  0
   -8.1542    3.4458    0.0000 N   0  0  0  0  0  0  0  0  0  0  0  0
   -5.7458    4.8375    0.0000 C   0  0  0  0  0  0  0  0  0  0  0  0
   -3.2458    0.6208    0.0000 O   0  0  0  0  0  0  0  0  0  0  0  0
   -3.2458    3.4583    0.0000 O   0  0  0  0  0  0  0  0  0  0  0  0
  -10.5375    2.0333    0.0000 O   0  0  0  0  0  0  0  0  0  0  0  0
   -6.5792    6.2500    0.0000 C   0  0  0  0  0  0  0  0  0  0  0  0
   -5.7458    7.6542    0.0000 C   0  0  0  0  0  0  0  0  0  0  0  0
   -5.6958   -0.7375    0.0000 C   0  0  0  0  0  0  0  0  0  0  0  0
   -6.5292    9.0667    0.0000 Cl  0  0  0  0  0  0  0  0  0  0  0  0
   -1.6125    0.6208    0.0000 C   0  0  3  0  0  0  0  0  0  0  0  0
   -4.1125    4.8375    0.0000 C   0  0  0  0  0  0  0  0  0  0  0  0
   -3.3208    6.2042    0.0000 C   0  0  0  0  0  0  0  0  0  0  0  0
   -4.1125    7.6542    0.0000 C   0  0  0  0  0  0  0  0  0  0  0  0
   -0.6958    1.9458    0.0000 C   0  0  0  0  0  0  0  0  0  0  0  0
   -0.6208   -0.7000    0.0000 C   0  0  0  0  0  0  0  0  0  0  0  0
    0.9292   -0.1500    0.0000 C   0  0  0  0  0  0  0  0  0  0  0  0
    0.8875    1.4458    0.0000 C   0  0  0  0  0  0  0  0  0  0  0  0
  2  1  1  0  0  0  0
  3  1  2  0  0  0  0
  4  1  1  0  0  0  0
  5  6  1  0  0  0  0
  6  3  1  0  0  0  0
  7  2  1  0  0  0  0
  8  2  1  0  0  0  0
  9  4  1  0  0  0  0
 10  4  2  0  0  0  0
 11  5  2  0  0  0  0
 12  8  1  0  0  0  0
 13 12  2  0  0  0  0
 14  3  1  0  0  0  0
 15 13  1  0  0  0  0
 16  9  1  0  0  0  0
 17  8  2  0  0  0  0
 18 17  1  0  0  0  0
 19 18  2  0  0  0  0
 20 16  1  0  0  0  0
 21 16  1  0  0  0  0
 22 21  1  0  0  0  0
 23 20  1  0  0  0  0
  7  5  1  0  0  0  0
 23 22  1  0  0  0  0
 19 13  1  0  0  0  0
M  END
>  <ID> (5606779)
5606779

>  <Supplier> (5606779)
ChemBridge

>  <clogP> (5606779)
5.590000000000000e+000

>  <RB> (5606779)
4

>  <tPSA> (5606779)
6.743000000000001e+001

>  <Hacc> (5606779)
3

>  <Hdon> (5606779)
2

>  <LogSw> (5606779)
-6.415000000000000e+000

>  <Group> (5606779)
1

>  <Core> (5606779)
072

$$$$
9049363
  -ISIS-  03310818282D

 18 19  0  0  0  0  0  0  0  0999 V2000
    1.5875    1.7000    0.0000 C   0  0  0  0  0  0  0  0  0  0  0  0
    0.8667    1.4708    0.0000 C   0  0  0  0  0  0  0  0  0  0  0  0
   -0.3958    1.7458    0.0000 C   0  0  0  0  0  0  0  0  0  0  0  0
   -1.0083    2.1833    0.0000 S   0  0  0  0  0  0  0  0  0  0  0  0
    0.3167    1.9708    0.0000 N   0  0  0  0  0  0  0  0  0  0  0  0
    2.8000    1.7000    0.0000 N   0  0  0  0  0  0  0  0  0  0  0  0
    2.1917    1.2625    0.0000 N   0  0  3  0  0  0  0  0  0  0  0  0
   -0.6333    1.0250    0.0000 N   0  0  0  0  0  0  0  0  0  0  0  0
   -1.6125    1.7458    0.0000 C   0  0  0  0  0  0  0  0  0  0  0  0
   -1.3833    1.0250    0.0000 N   0  0  0  0  0  0  0  0  0  0  0  0
    1.8167    2.4208    0.0000 C   0  0  0  0  0  0  0  0  0  0  0  0
    2.5667    2.4208    0.0000 C   0  0  0  0  0  0  0  0  0  0  0  0
    0.7167    0.7375    0.0000 O   0  0  0  0  0  0  0  0  0  0  0  0
   -2.3250    1.9708    0.0000 S   0  0  0  0  0  0  0  0  0  0  0  0
    1.3750    3.0208    0.0000 Cl  0  0  0  0  0  0  0  0  0  0  0  0
    2.1917    0.5125    0.0000 C   0  0  0  0  0  0  0  0  0  0  0  0
   -2.8833    1.4708    0.0000 C   0  0  0  0  0  0  0  0  0  0  0  0
   -3.5958    1.7000    0.0000 C   0  0  0  0  0  0  0  0  0  0  0  0
  2  1  1  0  0  0  0
  3  5  1  0  0  0  0
  4  3  1  0  0  0  0
  5  2  1  0  0  0  0
  6  7  1  0  0  0  0
  7  1  1  0  0  0  0
  8  3  2  0  0  0  0
  9  4  1  0  0  0  0
 10  8  1  0  0  0  0
 11  1  2  0  0  0  0
 12 11  1  0  0  0  0
 13  2  2  0  0  0  0
 14  9  1  0  0  0  0
 15 11  1  0  0  0  0
 16  7  1  0  0  0  0
 17 14  1  0  0  0  0
 18 17  1  0  0  0  0
  6 12  2  0  0  0  0
 10  9  2  0  0  0  0
M  END
>  <ID> (9049363)
9049363

>  <Supplier> (9049363)
ChemBridge

>  <clogP> (9049363)
6.550000000000000e-001

>  <RB> (9049363)
3

>  <tPSA> (9049363)
7.270000000000000e+001

>  <Hacc> (9049363)
4

>  <Hdon> (9049363)
1

>  <LogSw> (9049363)
-3.377000000000000e+000

>  <Group> (9049363)
2

>  <Core> (9049363)
034

$$$$
7799774
  -ISIS-  03310818272D

 24 27  0  0  0  0  0  0  0  0999 V2000
    4.9500    0.0000    0.0000 N   0  0  3  0  0  0  0  0  0  0  0  0
    4.5042   -0.6042    0.0000 C   0  0  0  0  0  0  0  0  0  0  0  0
    4.5042    0.6083    0.0000 C   0  0  0  0  0  0  0  0  0  0  0  0
    3.7917   -0.3667    0.0000 C   0  0  0  0  0  0  0  0  0  0  0  0
    3.7917    0.3833    0.0000 C   0  0  0  0  0  0  0  0  0  0  0  0
    1.1917   -0.3667    0.0000 C   0  0  0  0  0  0  0  0  0  0  0  0
    1.8417   -0.7417    0.0000 N   0  0  0  0  0  0  0  0  0  0  0  0
    0.5417   -0.7417    0.0000 C   0  0  0  0  0  0  0  0  0  0  0  0
   -0.7583   -0.7417    0.0000 C   0  0  0  0  0  0  0  0  0  0  0  0
    3.1417    0.7583    0.0000 C   0  0  0  0  0  0  0  0  0  0  0  0
   -0.1083   -0.3667    0.0000 C   0  0  0  0  0  0  0  0  0  0  0  0
    3.1417   -0.7417    0.0000 C   0  0  0  0  0  0  0  0  0  0  0  0
    4.7375   -1.3167    0.0000 O   0  0  0  0  0  0  0  0  0  0  0  0
    4.7417    1.3208    0.0000 O   0  0  0  0  0  0  0  0  0  0  0  0
   -0.7583   -1.5000    0.0000 C   0  0  0  0  0  0  0  0  0  0  0  0
   -1.4750   -0.5125    0.0000 O   0  0  0  0  0  0  0  0  0  0  0  0
   -1.4750   -1.7292    0.0000 O   0  0  0  0  0  0  0  0  0  0  0  0
    2.4917   -0.3667    0.0000 C   0  0  0  0  0  0  0  0  0  0  0  0
   -1.9208   -1.1167    0.0000 C   0  0  0  0  0  0  0  0  0  0  0  0
    1.1917    0.3833    0.0000 O   0  0  0  0  0  0  0  0  0  0  0  0
    0.5417   -1.5000    0.0000 C   0  0  0  0  0  0  0  0  0  0  0  0
   -0.1083   -1.8750    0.0000 C   0  0  0  0  0  0  0  0  0  0  0  0
    5.7000    0.0000    0.0000 C   0  0  0  0  0  0  0  0  0  0  0  0
    2.4917    0.3833    0.0000 C   0  0  0  0  0  0  0  0  0  0  0  0
  2  1  1  0  0  0  0
  3  1  1  0  0  0  0
  4  2  1  0  0  0  0
  5  3  1  0  0  0  0
  6  7  1  0  0  0  0
  7 18  1  0  0  0  0
  8  6  1  0  0  0  0
  9 11  2  0  0  0  0
 10  5  2  0  0  0  0
 11  8  1  0  0  0  0
 12  4  2  0  0  0  0
 13  2  2  0  0  0  0
 14  3  2  0  0  0  0
 15 22  2  0  0  0  0
 16  9  1  0  0  0  0
 17 15  1  0  0  0  0
 18 12  1  0  0  0  0
 19 16  1  0  0  0  0
 20  6  2  0  0  0  0
 21  8  2  0  0  0  0
 22 21  1  0  0  0  0
 23  1  1  0  0  0  0
 24 10  1  0  0  0  0
  4  5  1  0  0  0  0
 24 18  2  0  0  0  0
 15  9  1  0  0  0  0
 17 19  1  0  0  0  0
M  END
>  <ID> (7799774)
7799774

>  <Supplier> (7799774)
ChemBridge

>  <clogP> (7799774)
2.170000000000000e+000

>  <RB> (7799774)
2

>  <tPSA> (7799774)
8.494000000000000e+001

>  <Hacc> (7799774)
5

>  <Hdon> (7799774)
1

>  <LogSw> (7799774)
-3.418000000000000e+000

>  <Group> (7799774)
2

>  <Core> (7799774)
128

$$$$
7030881
  -ISIS-  03310818252D

 30 32  0  0  0  0  0  0  0  0999 V2000
    6.0917   -2.0792    0.0000 S   0  0  3  0  0  0  0  0  0  0  0  0
    6.0917   -2.9042    0.0000 N   0  0  3  0  0  0  0  0  0  0  0  0
    6.8167   -3.3167    0.0000 C   0  0  0  0  0  0  0  0  0  0  0  0
    7.5292   -2.9042    0.0000 C   0  0  0  0  0  0  0  0  0  0  0  0
    5.3792   -1.6625    0.0000 C   0  0  0  0  0  0  0  0  0  0  0  0
    8.2500   -3.3167    0.0000 N   0  0  0  0  0  0  0  0  0  0  0  0
    8.2417   -4.1500    0.0000 C   0  0  0  0  0  0  0  0  0  0  0  0
    6.8125   -1.6542    0.0000 O   0  0  0  0  0  0  0  0  0  0  0  0
    5.3917   -2.5125    0.0000 O   0  0  0  0  0  0  0  0  0  0  0  0
    8.9667   -4.5667    0.0000 C   0  0  0  0  0  0  0  0  0  0  0  0
    5.3792   -3.3250    0.0000 C   0  0  0  0  0  0  0  0  0  0  0  0
    7.5292   -2.0750    0.0000 O   0  0  0  0  0  0  0  0  0  0  0  0
    8.9667   -5.3917    0.0000 C   0  0  0  0  0  0  0  0  0  0  0  0
    7.5250   -4.5667    0.0000 C   0  0  0  0  0  0  0  0  0  0  0  0
    5.3792   -0.8292    0.0000 C   0  0  0  0  0  0  0  0  0  0  0  0
    4.6542   -2.0792    0.0000 C   0  0  0  0  0  0  0  0  0  0  0  0
    8.2417   -5.8125    0.0000 C   0  0  0  0  0  0  0  0  0  0  0  0
    3.9417   -0.8292    0.0000 C   0  0  0  0  0  0  0  0  0  0  0  0
    5.3917   -4.1500    0.0000 C   0  0  0  0  0  0  0  0  0  0  0  0
    7.5250   -5.3917    0.0000 C   0  0  0  0  0  0  0  0  0  0  0  0
    3.9417   -1.6625    0.0000 C   0  0  0  0  0  0  0  0  0  0  0  0
    4.6542   -0.4167    0.0000 C   0  0  0  0  0  0  0  0  0  0  0  0
    8.2417   -6.6417    0.0000 Cl  0  0  0  0  0  0  0  0  0  0  0  0
    3.2292   -0.4167    0.0000 F   0  0  0  0  0  0  0  0  0  0  0  0
    9.6875   -4.1417    0.0000 C   0  0  0  0  0  0  0  0  0  0  0  0
    4.6792   -4.5625    0.0000 C   0  0  0  0  0  0  0  0  0  0  0  0
    6.1042   -4.5500    0.0000 C   0  0  0  0  0  0  0  0  0  0  0  0
    6.1167   -5.3750    0.0000 C   0  0  0  0  0  0  0  0  0  0  0  0
    4.6875   -5.3875    0.0000 C   0  0  0  0  0  0  0  0  0  0  0  0
    5.4042   -5.8000    0.0000 C   0  0  0  0  0  0  0  0  0  0  0  0
  2  1  1  0  0  0  0
  3  2  1  0  0  0  0
  4  3  1  0  0  0  0
  5  1  1  0  0  0  0
  6  4  1  0  0  0  0
  7  6  1  0  0  0  0
  8  1  2  0  0  0  0
  9  1  2  0  0  0  0
 10  7  1  0  0  0  0
 11  2  1  0  0  0  0
 12  4  2  0  0  0  0
 13 10  2  0  0  0  0
 14  7  2  0  0  0  0
 15  5  1  0  0  0  0
 16  5  2  0  0  0  0
 17 20  2  0  0  0  0
 18 21  2  0  0  0  0
 19 11  1  0  0  0  0
 20 14  1  0  0  0  0
 21 16  1  0  0  0  0
 22 15  2  0  0  0  0
 23 17  1  0  0  0  0
 24 18  1  0  0  0  0
 25 10  1  0  0  0  0
 26 19  2  0  0  0  0
 27 19  1  0  0  0  0
 28 27  2  0  0  0  0
 29 26  1  0  0  0  0
 30 28  1  0  0  0  0
 22 18  1  0  0  0  0
 29 30  2  0  0  0  0
 17 13  1  0  0  0  0
M  END
>  <ID> (7030881)
7030881

>  <Supplier> (7030881)
ChemBridge

>  <clogP> (7030881)
5.090000000000000e+000

>  <RB> (7030881)
6

>  <tPSA> (7030881)
6.647999999999998e+001

>  <Hacc> (7030881)
4

>  <Hdon> (7030881)
1

>  <LogSw> (7030881)
-6.803999999999999e+000

>  <Group> (7030881)
3

>  <Core> (7030881)
084

$$$$
9109833
  -ISIS-  03310818292D

 23 25  0  0  0  0  0  0  0  0999 V2000
    6.3667    0.6375    0.0000 C   0  0  0  0  0  0  0  0  0  0  0  0
    7.0542    0.3333    0.0000 N   0  0  0  0  0  0  0  0  0  0  0  0
    6.4417    1.3833    0.0000 S   0  0  0  0  0  0  0  0  0  0  0  0
    5.7167    0.2625    0.0000 N   0  0  0  0  0  0  0  0  0  0  0  0
    7.5542    0.8958    0.0000 C   0  0  0  0  0  0  0  0  0  0  0  0
    7.1792    1.5458    0.0000 C   0  0  0  0  0  0  0  0  0  0  0  0
    2.4667    1.3875    0.0000 N   0  0  3  0  0  0  0  0  0  0  0  0
    5.0667    0.6375    0.0000 C   0  0  0  0  0  0  0  0  0  0  0  0
    3.7667    0.6375    0.0000 N   0  0  3  0  0  0  0  0  0  0  0  0
    4.4167    0.2625    0.0000 C   0  0  0  0  0  0  0  0  0  0  0  0
    3.1167    1.7625    0.0000 C   0  0  0  0  0  0  0  0  0  0  0  0
    2.4667    0.6375    0.0000 C   0  0  0  0  0  0  0  0  0  0  0  0
    1.8167    1.7625    0.0000 C   0  0  0  0  0  0  0  0  0  0  0  0
    5.0667    1.3875    0.0000 O   0  0  0  0  0  0  0  0  0  0  0  0
    3.1167    0.2625    0.0000 C   0  0  0  0  0  0  0  0  0  0  0  0
    3.7667    1.3875    0.0000 C   0  0  0  0  0  0  0  0  0  0  0  0
    8.3000    0.8125    0.0000 C   0  0  0  0  0  0  0  0  0  0  0  0
    7.4792    2.2250    0.0000 C   0  0  0  0  0  0  0  0  0  0  0  0
    1.8167    2.5208    0.0000 C   0  0  0  0  0  0  0  0  0  0  0  0
    1.1667    1.3875    0.0000 C   0  0  0  0  0  0  0  0  0  0  0  0
    0.5167    1.7625    0.0000 C   0  0  0  0  0  0  0  0  0  0  0  0
    1.1667    2.8958    0.0000 C   0  0  0  0  0  0  0  0  0  0  0  0
    0.5167    2.5208    0.0000 C   0  0  0  0  0  0  0  0  0  0  0  0
  2  1  2  0  0  0  0
  3  1  1  0  0  0  0
  4  1  1  0  0  0  0
  5  2  1  0  0  0  0
  6  3  1  0  0  0  0
  7 11  1  0  0  0  0
  8  4  1  0  0  0  0
  9 10  1  0  0  0  0
 10  8  1  0  0  0  0
 11 16  1  0  0  0  0
 12 15  1  0  0  0  0
 13  7  1  0  0  0  0
 14  8  2  0  0  0  0
 15  9  1  0  0  0  0
 16  9  1  0  0  0  0
 17  5  1  0  0  0  0
 18  6  1  0  0  0  0
 19 13  1  0  0  0  0
 20 13  2  0  0  0  0
 21 20  1  0  0  0  0
 22 19  2  0  0  0  0
 23 21  2  0  0  0  0
  6  5  2  0  0  0  0
  7 12  1  0  0  0  0
 22 23  1  0  0  0  0
M  END
>  <ID> (9109833)
9109833

>  <Supplier> (9109833)
ChemBridge

>  <clogP> (9109833)
2.837000000000000e+000

>  <RB> (9109833)
4

>  <tPSA> (9109833)
4.847000000000000e+001

>  <Hacc> (9109833)
3

>  <Hdon> (9109833)
1

>  <LogSw> (9109833)
-4.032000000000000e+000

>  <Group> (9109833)
2

>  <Core> (9109833)
227

$$$$
6648983
  -ISIS-  03310818242D

 29 32  0  0  0  0  0  0  0  0999 V2000
   -3.6708   -0.5000    0.0000 C   0  0  0  0  0  0  0  0  0  0  0  0
   -3.0333   -0.1042    0.0000 C   0  0  0  0  0  0  0  0  0  0  0  0
   -2.3958   -1.2167    0.0000 C   0  0  0  0  0  0  0  0  0  0  0  0
   -3.0333   -1.5792    0.0000 C   0  0  0  0  0  0  0  0  0  0  0  0
   -2.3958   -0.5000    0.0000 C   0  0  3  0  0  0  0  0  0  0  0  0
   -3.6708   -1.2167    0.0000 O   0  0  0  0  0  0  0  0  0  0  0  0
   -4.2208    0.0125    0.0000 N   0  0  0  0  0  0  0  0  0  0  0  0
   -3.9125    0.6708    0.0000 N   0  0  0  0  0  0  0  0  0  0  0  0
    0.8292    0.6125    0.0000 C   0  0  0  0  0  0  0  0  0  0  0  0
   -3.1958    0.5833    0.0000 C   0  0  0  0  0  0  0  0  0  0  0  0
   -1.7333   -1.5792    0.0000 C   0  0  0  0  0  0  0  0  0  0  0  0
    1.4667    0.9708    0.0000 C   0  0  0  0  0  0  0  0  0  0  0  0
   -1.0958   -1.9667    0.0000 N   0  0  0  0  0  0  0  0  0  0  0  0
   -1.7500   -0.1042    0.0000 C   0  0  0  0  0  0  0  0  0  0  0  0
    0.1875    0.9708    0.0000 O   0  0  0  0  0  0  0  0  0  0  0  0
    2.1667    0.7333    0.0000 O   0  0  0  0  0  0  0  0  0  0  0  0
    1.4667    1.6958    0.0000 C   0  0  0  0  0  0  0  0  0  0  0  0
    0.8292   -0.1375    0.0000 O   0  0  0  0  0  0  0  0  0  0  0  0
   -3.0333   -2.3292    0.0000 N   0  0  0  0  0  0  0  0  0  0  0  0
    2.5875    1.3625    0.0000 C   0  0  0  0  0  0  0  0  0  0  0  0
    2.1667    1.9333    0.0000 C   0  0  0  0  0  0  0  0  0  0  0  0
   -1.7500    0.6125    0.0000 C   0  0  0  0  0  0  0  0  0  0  0  0
   -1.1125   -0.5000    0.0000 C   0  0  0  0  0  0  0  0  0  0  0  0
   -0.4708    0.6125    0.0000 C   0  0  0  0  0  0  0  0  0  0  0  0
   -1.1125    0.9708    0.0000 C   0  0  0  0  0  0  0  0  0  0  0  0
   -0.4708   -0.1042    0.0000 C   0  0  0  0  0  0  0  0  0  0  0  0
   -2.6958    1.1500    0.0000 C   0  0  0  0  0  0  0  0  0  0  0  0
   -2.9500    1.8458    0.0000 C   0  0  0  0  0  0  0  0  0  0  0  0
   -2.4333    2.3958    0.0000 C   0  0  0  0  0  0  0  0  0  0  0  0
  2  1  2  0  0  0  0
  3  4  2  0  0  0  0
  4  6  1  0  0  0  0
  5  2  1  0  0  0  0
  6  1  1  0  0  0  0
  7  1  1  0  0  0  0
  8  7  1  0  0  0  0
  9 15  1  0  0  0  0
 10  2  1  0  0  0  0
 11  3  1  0  0  0  0
 12  9  1  0  0  0  0
 13 11  3  0  0  0  0
 14  5  1  0  0  0  0
 15 24  1  0  0  0  0
 16 12  1  0  0  0  0
 17 12  2  0  0  0  0
 18  9  2  0  0  0  0
 19  4  1  0  0  0  0
 20 16  1  0  0  0  0
 21 17  1  0  0  0  0
 22 14  2  0  0  0  0
 23 14  1  0  0  0  0
 24 26  1  0  0  0  0
 25 22  1  0  0  0  0
 26 23  2  0  0  0  0
 27 10  1  0  0  0  0
 28 27  1  0  0  0  0
 29 28  1  0  0  0  0
  8 10  2  0  0  0  0
  3  5  1  0  0  0  0
 25 24  2  0  0  0  0
 20 21  2  0  0  0  0
M  END
>  <ID> (6648983)
6648983

>  <Supplier> (6648983)
ChemBridge

>  <clogP> (6648983)
3.640000000000000e+000

>  <RB> (6648983)
4

>  <tPSA> (6648983)
1.271600000000000e+002

>  <Hacc> (6648983)
6

>  <Hdon> (6648983)
2

>  <LogSw> (6648983)
-4.412000000000000e+000

>  <Group> (6648983)
2

>  <Core> (6648983)
092

$$$$
6648980
  -ISIS-  03310818242D

 18 19  0  0  0  0  0  0  0  0999 V2000
    1.8542    0.2833    0.0000 C   0  0  0  0  0  0  0  0  0  0  0  0
    2.5667    0.6958    0.0000 O   0  0  0  0  0  0  0  0  0  0  0  0
    1.8500   -0.5417    0.0000 O   0  0  0  0  0  0  0  0  0  0  0  0
    0.4292    0.2750    0.0000 O   0  0  0  0  0  0  0  0  0  0  0  0
    1.1417    0.6958    0.0000 C   0  0  0  0  0  0  0  0  0  0  0  0
   -0.2875    0.6875    0.0000 C   0  0  0  0  0  0  0  0  0  0  0  0
   -1.7208    1.5125    0.0000 C   0  0  0  0  0  0  0  0  0  0  0  0
    3.2792    0.2833    0.0000 C   0  0  0  0  0  0  0  0  0  0  0  0
   -2.4333    1.9250    0.0000 F   0  0  0  0  0  0  0  0  0  0  0  0
   -0.2875    1.5208    0.0000 C   0  0  0  0  0  0  0  0  0  0  0  0
   -1.0083    0.2750    0.0000 C   0  0  0  0  0  0  0  0  0  0  0  0
   -1.0083    1.9333    0.0000 C   0  0  0  0  0  0  0  0  0  0  0  0
   -1.7208    0.6875    0.0000 C   0  0  0  0  0  0  0  0  0  0  0  0
    3.2792   -0.5417    0.0000 C   0  0  0  0  0  0  0  0  0  0  0  0
    3.9917    0.6958    0.0000 C   0  0  0  0  0  0  0  0  0  0  0  0
    4.7042    0.2833    0.0000 C   0  0  0  0  0  0  0  0  0  0  0  0
    3.9917   -0.9542    0.0000 C   0  0  0  0  0  0  0  0  0  0  0  0
    4.7042   -0.5417    0.0000 C   0  0  0  0  0  0  0  0  0  0  0  0
  2  1  1  0  0  0  0
  3  1  2  0  0  0  0
  4  5  1  0  0  0  0
  5  1  1  0  0  0  0
  6  4  1  0  0  0  0
  7 13  2  0  0  0  0
  8  2  1  0  0  0  0
  9  7  1  0  0  0  0
 10  6  1  0  0  0  0
 11  6  2  0  0  0  0
 12 10  2  0  0  0  0
 13 11  1  0  0  0  0
 14  8  2  0  0  0  0
 15  8  1  0  0  0  0
 16 15  2  0  0  0  0
 17 14  1  0  0  0  0
 18 16  1  0  0  0  0
  7 12  1  0  0  0  0
 18 17  2  0  0  0  0
M  END
>  <ID> (6648980)
6648980

>  <Supplier> (6648980)
ChemBridge

>  <clogP> (6648980)
3.210000000000000e+000

>  <RB> (6648980)
5

>  <tPSA> (6648980)
3.553000000000000e+001

>  <Hacc> (6648980)
3

>  <Hdon> (6648980)
0

>  <LogSw> (6648980)
-3.738000000000000e+000

>  <Group> (6648980)
2

>  <Core> (6648980)
314

$$$$
9106787
  -ISIS-  03310818292D

 25 28  0  0  0  0  0  0  0  0999 V2000
    2.6417    2.3583    0.0000 C   0  0  0  0  0  0  0  0  0  0  0  0
    2.6417    1.6083    0.0000 C   0  0  0  0  0  0  0  0  0  0  0  0
    3.8000    1.9833    0.0000 C   0  0  0  0  0  0  0  0  0  0  0  0
    3.3542    2.5875    0.0000 N   0  0  3  0  0  0  0  0  0  0  0  0
    3.3542    1.3750    0.0000 N   0  0  0  0  0  0  0  0  0  0  0  0
    1.9917    1.2333    0.0000 N   0  0  3  0  0  0  0  0  0  0  0  0
    1.3417    2.3583    0.0000 N   0  0  3  0  0  0  0  0  0  0  0  0
    1.3417    1.6083    0.0000 C   0  0  0  0  0  0  0  0  0  0  0  0
    1.9917    2.7333    0.0000 C   0  0  0  0  0  0  0  0  0  0  0  0
    4.5125    2.2125    0.0000 N   0  0  3  0  0  0  0  0  0  0  0  0
    3.8000    3.1958    0.0000 C   0  0  0  0  0  0  0  0  0  0  0  0
    4.5125    2.9625    0.0000 C   0  0  0  0  0  0  0  0  0  0  0  0
    5.1167    1.7708    0.0000 C   0  0  0  0  0  0  0  0  0  0  0  0
    0.6917    1.2333    0.0000 O   0  0  0  0  0  0  0  0  0  0  0  0
    1.9917    3.4833    0.0000 O   0  0  0  0  0  0  0  0  0  0  0  0
    0.6917    2.7333    0.0000 C   0  0  0  0  0  0  0  0  0  0  0  0
    1.9917    0.4833    0.0000 C   0  0  0  0  0  0  0  0  0  0  0  0
    5.0417    1.0250    0.0000 C   0  0  0  0  0  0  0  0  0  0  0  0
    5.8042    2.0833    0.0000 C   0  0  0  0  0  0  0  0  0  0  0  0
    5.1167    3.4083    0.0000 C   0  0  0  0  0  0  0  0  0  0  0  0
    6.3292    0.8958    0.0000 C   0  0  0  0  0  0  0  0  0  0  0  0
    6.4125    1.6375    0.0000 C   0  0  0  0  0  0  0  0  0  0  0  0
    5.6417    0.5833    0.0000 C   0  0  0  0  0  0  0  0  0  0  0  0
    6.9375    0.4500    0.0000 O   0  0  0  0  0  0  0  0  0  0  0  0
    0.6917    3.4833    0.0000 C   0  0  0  0  0  0  0  0  0  0  0  0
  2  1  2  0  0  0  0
  3  4  1  0  0  0  0
  4  1  1  0  0  0  0
  5  2  1  0  0  0  0
  6  2  1  0  0  0  0
  7  9  1  0  0  0  0
  8  7  1  0  0  0  0
  9  1  1  0  0  0  0
 10  3  1  0  0  0  0
 11  4  1  0  0  0  0
 12 11  2  0  0  0  0
 13 10  1  0  0  0  0
 14  8  2  0  0  0  0
 15  9  2  0  0  0  0
 16  7  1  0  0  0  0
 17  6  1  0  0  0  0
 18 13  2  0  0  0  0
 19 13  1  0  0  0  0
 20 12  1  0  0  0  0
 21 22  1  0  0  0  0
 22 19  2  0  0  0  0
 23 18  1  0  0  0  0
 24 21  1  0  0  0  0
 25 16  1  0  0  0  0
  3  5  2  0  0  0  0
  8  6  1  0  0  0  0
 12 10  1  0  0  0  0
 21 23  2  0  0  0  0
M  END
>  <ID> (9106787)
9106787

>  <Supplier> (9106787)
ChemBridge

>  <clogP> (9106787)
2.676000000000000e+000

>  <RB> (9106787)
1

>  <tPSA> (9106787)
8.646000000000001e+001

>  <Hacc> (9106787)
4

>  <Hdon> (9106787)
1

>  <LogSw> (9106787)
-3.371999999999999e+000

>  <Group> (9106787)
2

>  <Core> (9106787)
131

$$$$
9049366
  -ISIS-  03310818282D

 23 25  0  0  0  0  0  0  0  0999 V2000
    3.0167    1.8583    0.0000 N   0  0  3  0  0  0  0  0  0  0  0  0
    2.5792    1.2500    0.0000 C   0  0  0  0  0  0  0  0  0  0  0  0
    3.0167    0.6458    0.0000 N   0  0  0  0  0  0  0  0  0  0  0  0
    3.7292    1.6250    0.0000 C   0  0  0  0  0  0  0  0  0  0  0  0
    3.7292    0.8750    0.0000 N   0  0  0  0  0  0  0  0  0  0  0  0
    4.3417    2.0708    0.0000 S   0  0  0  0  0  0  0  0  0  0  0  0
    1.8292    1.2500    0.0000 C   0  0  0  0  0  0  0  0  0  0  0  0
    5.6292    2.2083    0.0000 C   0  0  0  0  0  0  0  0  0  0  0  0
    6.3167    1.8958    0.0000 N   0  0  0  0  0  0  0  0  0  0  0  0
    1.4542    1.9000    0.0000 N   0  0  0  0  0  0  0  0  0  0  0  0
    5.5542    2.9458    0.0000 O   0  0  0  0  0  0  0  0  0  0  0  0
    5.0250    1.7583    0.0000 C   0  0  0  0  0  0  0  0  0  0  0  0
    2.7875    2.5708    0.0000 C   0  0  0  0  0  0  0  0  0  0  0  0
    6.9250    2.3375    0.0000 C   0  0  0  0  0  0  0  0  0  0  0  0
    0.7042    1.9000    0.0000 C   0  0  0  0  0  0  0  0  0  0  0  0
    1.4542    0.6000    0.0000 C   0  0  0  0  0  0  0  0  0  0  0  0
    7.6042    2.0333    0.0000 C   0  0  0  0  0  0  0  0  0  0  0  0
    6.8417    3.0833    0.0000 C   0  0  0  0  0  0  0  0  0  0  0  0
    0.3292    1.2500    0.0000 C   0  0  0  0  0  0  0  0  0  0  0  0
    0.7042    0.6000    0.0000 C   0  0  0  0  0  0  0  0  0  0  0  0
    7.4542    3.5250    0.0000 C   0  0  0  0  0  0  0  0  0  0  0  0
    8.2167    2.4708    0.0000 C   0  0  0  0  0  0  0  0  0  0  0  0
    8.1375    3.2208    0.0000 C   0  0  0  0  0  0  0  0  0  0  0  0
  2  1  1  0  0  0  0
  3  2  2  0  0  0  0
  4  1  1  0  0  0  0
  5  4  2  0  0  0  0
  6  4  1  0  0  0  0
  7  2  1  0  0  0  0
  8 12  1  0  0  0  0
  9  8  1  0  0  0  0
 10  7  1  0  0  0  0
 11  8  2  0  0  0  0
 12  6  1  0  0  0  0
 13  1  1  0  0  0  0
 14  9  1  0  0  0  0
 15 10  2  0  0  0  0
 16  7  2  0  0  0  0
 17 14  1  0  0  0  0
 18 14  2  0  0  0  0
 19 20  2  0  0  0  0
 20 16  1  0  0  0  0
 21 18  1  0  0  0  0
 22 17  2  0  0  0  0
 23 21  2  0  0  0  0
  3  5  1  0  0  0  0
 15 19  1  0  0  0  0
 22 23  1  0  0  0  0
M  END
>  <ID> (9049366)
9049366

>  <Supplier> (9049366)
ChemBridge

>  <clogP> (9049366)
1.049000000000000e+000

>  <RB> (9049366)
5

>  <tPSA> (9049366)
7.270000000000000e+001

>  <Hacc> (9049366)
4

>  <Hdon> (9049366)
1

>  <LogSw> (9049366)
-3.085000000000000e+000

>  <Group> (9049366)
3

>  <Core> (9049366)
009

$$$$
5813337
  -ISIS-  03310818222D

 23 25  0  0  0  0  0  0  0  0999 V2000
    2.1042   -1.9542    0.0000 N   0  0  0  0  0  0  0  0  0  0  0  0
    1.4917   -1.5125    0.0000 C   0  0  0  0  0  0  0  0  0  0  0  0
    1.7292   -0.8000    0.0000 N   0  0  0  0  0  0  0  0  0  0  0  0
    2.7042   -1.5125    0.0000 C   0  0  0  0  0  0  0  0  0  0  0  0
    2.4792   -0.8000    0.0000 O   0  0  0  0  0  0  0  0  0  0  0  0
    0.7792   -1.7417    0.0000 C   0  0  0  0  0  0  0  0  0  0  0  0
    6.8292   -2.1792    0.0000 C   0  0  3  0  0  0  0  0  0  0  0  0
    6.1167   -1.9500    0.0000 C   0  0  0  0  0  0  0  0  0  0  0  0
   -0.4875   -1.4792    0.0000 N   0  0  0  0  0  0  0  0  0  0  0  0
    3.4167   -1.7417    0.0000 C   0  0  0  0  0  0  0  0  0  0  0  0
    5.5542   -2.4500    0.0000 C   0  0  0  0  0  0  0  0  0  0  0  0
    5.9625   -1.2167    0.0000 C   0  0  0  0  0  0  0  0  0  0  0  0
    3.9792   -1.2417    0.0000 O   0  0  0  0  0  0  0  0  0  0  0  0
    4.6917   -1.4792    0.0000 C   0  0  0  0  0  0  0  0  0  0  0  0
    0.2250   -1.2417    0.0000 C   0  0  0  0  0  0  0  0  0  0  0  0
    5.2500   -0.9792    0.0000 C   0  0  0  0  0  0  0  0  0  0  0  0
    4.8417   -2.2167    0.0000 C   0  0  0  0  0  0  0  0  0  0  0  0
    0.6250   -2.4792    0.0000 C   0  0  0  0  0  0  0  0  0  0  0  0
    7.3292   -2.7417    0.0000 C   0  0  0  0  0  0  0  0  0  0  0  0
    6.9792   -2.9167    0.0000 C   0  0  0  0  0  0  0  0  0  0  0  0
    7.3875   -1.6792    0.0000 C   0  0  0  0  0  0  0  0  0  0  0  0
   -0.6458   -2.2125    0.0000 C   0  0  0  0  0  0  0  0  0  0  0  0
   -0.0875   -2.7125    0.0000 C   0  0  0  0  0  0  0  0  0  0  0  0
  2  1  1  0  0  0  0
  3  2  2  0  0  0  0
  4  1  2  0  0  0  0
  5  4  1  0  0  0  0
  6  2  1  0  0  0  0
  7  8  1  0  0  0  0
  8 11  1  0  0  0  0
  9 15  2  0  0  0  0
 10  4  1  0  0  0  0
 11 17  2  0  0  0  0
 12 16  1  0  0  0  0
 13 10  1  0  0  0  0
 14 13  1  0  0  0  0
 15  6  1  0  0  0  0
 16 14  2  0  0  0  0
 17 14  1  0  0  0  0
 18  6  2  0  0  0  0
 19  7  1  0  0  0  0
 20  7  1  0  0  0  0
 21  7  1  0  0  0  0
 22 23  2  0  0  0  0
 23 18  1  0  0  0  0
  5  3  1  0  0  0  0
 22  9  1  0  0  0  0
 12  8  2  0  0  0  0
M  END
>  <ID> (5813337)
5813337

>  <Supplier> (5813337)
ChemBridge

>  <clogP> (5813337)
3.660000000000000e+000

>  <RB> (5813337)
5

>  <tPSA> (5813337)
6.103999999999999e+001

>  <Hacc> (5813337)
5

>  <Hdon> (5813337)
0

>  <LogSw> (5813337)
-4.582000000000000e+000

>  <Group> (5813337)
3

>  <Core> (5813337)
201

$$$$
6046587
  -ISIS-  03310818232D

 21 21  0  0  0  0  0  0  0  0999 V2000
   -1.7333    0.0625    0.0000 C   0  0  0  0  0  0  0  0  0  0  0  0
   -2.6958    0.6000    0.0000 C   0  0  0  0  0  0  0  0  0  0  0  0
   -1.7333   -1.0792    0.0000 C   0  0  0  0  0  0  0  0  0  0  0  0
   -2.6958   -1.6500    0.0000 O   0  0  0  0  0  0  0  0  0  0  0  0
   -3.6708    0.0333    0.0000 O   0  0  0  0  0  0  0  0  0  0  0  0
   -3.6708   -1.0792    0.0000 C   0  0  3  0  0  0  0  0  0  0  0  0
   -0.7500    0.6333    0.0000 C   0  0  0  0  0  0  0  0  0  0  0  0
    0.2500    0.0625    0.0000 N   0  0  0  0  0  0  0  0  0  0  0  0
    1.2292    1.7458    0.0000 C   0  0  0  0  0  0  0  0  0  0  0  0
    4.1500    0.0958    0.0000 C   0  0  0  0  0  0  0  0  0  0  0  0
   -0.7500   -1.6792    0.0000 O   0  0  0  0  0  0  0  0  0  0  0  0
   -2.6958    1.7458    0.0000 O   0  0  0  0  0  0  0  0  0  0  0  0
    1.2292    0.6333    0.0000 C   0  0  3  0  0  0  0  0  0  0  0  0
    0.2500    2.3125    0.0000 O   0  0  0  0  0  0  0  0  0  0  0  0
    5.1292    0.6625    0.0000 O   0  0  0  0  0  0  0  0  0  0  0  0
    2.1875    0.0625    0.0000 C   0  0  0  0  0  0  0  0  0  0  0  0
    3.1667    0.6333    0.0000 C   0  0  0  0  0  0  0  0  0  0  0  0
    2.2042    2.3125    0.0000 O   0  0  0  0  0  0  0  0  0  0  0  0
    4.1500   -1.0500    0.0000 O   0  0  0  0  0  0  0  0  0  0  0  0
   -3.3958   -2.1542    0.0000 C   0  0  0  0  0  0  0  0  0  0  0  0
   -4.7958   -1.2542    0.0000 C   0  0  0  0  0  0  0  0  0  0  0  0
  2  1  1  0  0  0  0
  3  1  1  0  0  0  0
  4  3  1  0  0  0  0
  5  2  1  0  0  0  0
  6  4  1  0  0  0  0
  7  1  2  0  0  0  0
  8  7  1  0  0  0  0
  9 13  1  0  0  0  0
 10 17  1  0  0  0  0
 11  3  2  0  0  0  0
 12  2  2  0  0  0  0
 13  8  1  0  0  0  0
 14  9  2  0  0  0  0
 15 10  2  0  0  0  0
 16 13  1  0  0  0  0
 17 16  1  0  0  0  0
 18  9  1  0  0  0  0
 19 10  1  0  0  0  0
 20  6  1  0  0  0  0
 21  6  1  0  0  0  0
  5  6  1  0  0  0  0
M  END
>  <ID> (6046587)
6046587

>  <Supplier> (6046587)
ChemBridge

>  <clogP> (6046587)
-3.050000000000000e+000

>  <RB> (6046587)
6

>  <tPSA> (6046587)
1.392300000000000e+002

>  <Hacc> (6046587)
8

>  <Hdon> (6046587)
3

>  <LogSw> (6046587)
-8.620000000000001e-001

>  <Group> (6046587)
3

>  <Core> (6046587)
377

$$$$
7940186
  -ISIS-  03310818272D

 31 33  0  0  0  0  0  0  0  0999 V2000
    8.6500    1.6750    0.0000 S   0  0  3  0  0  0  0  0  0  0  0  0
    7.9250    1.8708    0.0000 C   0  0  0  0  0  0  0  0  0  0  0  0
    7.3917    1.3375    0.0000 C   0  0  0  0  0  0  0  0  0  0  0  0
    7.7292    2.5958    0.0000 C   0  0  0  0  0  0  0  0  0  0  0  0
    7.5375    3.3208    0.0000 N   0  0  0  0  0  0  0  0  0  0  0  0
    9.0250    2.3333    0.0000 C   0  0  0  0  0  0  0  0  0  0  0  0
    8.3917    0.9708    0.0000 O   0  0  0  0  0  0  0  0  0  0  0  0
    9.3292    1.3583    0.0000 O   0  0  0  0  0  0  0  0  0  0  0  0
    5.7500    2.4583    0.0000 C   0  0  0  0  0  0  0  0  0  0  0  0
    5.2167    1.9208    0.0000 C   0  0  0  0  0  0  0  0  0  0  0  0
    6.6667    1.5333    0.0000 C   0  0  0  0  0  0  0  0  0  0  0  0
    6.4750    2.2583    0.0000 C   0  0  0  0  0  0  0  0  0  0  0  0
    4.4917    2.1208    0.0000 O   0  0  0  0  0  0  0  0  0  0  0  0
    9.7750    2.3333    0.0000 C   0  0  0  0  0  0  0  0  0  0  0  0
    8.6500    2.9833    0.0000 C   0  0  0  0  0  0  0  0  0  0  0  0
    5.4167    1.1958    0.0000 C   0  0  0  0  0  0  0  0  0  0  0  0
    6.1417    1.0083    0.0000 C   0  0  0  0  0  0  0  0  0  0  0  0
    3.9667    1.5875    0.0000 C   0  0  0  0  0  0  0  0  0  0  0  0
    1.7917    2.1708    0.0000 C   0  0  0  0  0  0  0  0  0  0  0  0
    3.2417    1.7833    0.0000 C   0  0  0  0  0  0  0  0  0  0  0  0
    5.5542    3.1750    0.0000 O   0  0  0  0  0  0  0  0  0  0  0  0
   10.1417    2.9833    0.0000 C   0  0  0  0  0  0  0  0  0  0  0  0
    9.0250    3.6250    0.0000 C   0  0  0  0  0  0  0  0  0  0  0  0
    9.7750    3.6250    0.0000 C   0  0  0  0  0  0  0  0  0  0  0  0
    1.0667    2.3625    0.0000 Cl  0  0  0  0  0  0  0  0  0  0  0  0
    1.9875    1.4458    0.0000 C   0  0  0  0  0  0  0  0  0  0  0  0
    2.3167    2.7083    0.0000 C   0  0  0  0  0  0  0  0  0  0  0  0
    2.7125    1.2500    0.0000 C   0  0  0  0  0  0  0  0  0  0  0  0
    3.0500    2.5083    0.0000 C   0  0  0  0  0  0  0  0  0  0  0  0
   10.1417    4.2667    0.0000 C   0  0  0  0  0  0  0  0  0  0  0  0
    6.0875    3.7083    0.0000 C   0  0  0  0  0  0  0  0  0  0  0  0
  2  1  1  0  0  0  0
  3  2  2  0  0  0  0
  4  2  1  0  0  0  0
  5  4  3  0  0  0  0
  6  1  1  0  0  0  0
  7  1  2  0  0  0  0
  8  1  2  0  0  0  0
  9 12  1  0  0  0  0
 10 16  1  0  0  0  0
 11  3  1  0  0  0  0
 12 11  2  0  0  0  0
 13 10  1  0  0  0  0
 14  6  1  0  0  0  0
 15  6  2  0  0  0  0
 16 17  2  0  0  0  0
 17 11  1  0  0  0  0
 18 13  1  0  0  0  0
 19 27  2  0  0  0  0
 20 18  1  0  0  0  0
 21  9  1  0  0  0  0
 22 14  2  0  0  0  0
 23 15  1  0  0  0  0
 24 23  2  0  0  0  0
 25 19  1  0  0  0  0
 26 28  2  0  0  0  0
 27 29  1  0  0  0  0
 28 20  1  0  0  0  0
 29 20  2  0  0  0  0
 30 24  1  0  0  0  0
 31 21  1  0  0  0  0
 22 24  1  0  0  0  0
 10  9  2  0  0  0  0
 26 19  1  0  0  0  0
M  END
>  <ID> (7940186)
7940186

>  <Supplier> (7940186)
ChemBridge

>  <clogP> (7940186)
5.005000000000000e+000

>  <RB> (7940186)
6

>  <tPSA> (7940186)
7.639000000000000e+001

>  <Hacc> (7940186)
5

>  <Hdon> (7940186)
0

>  <LogSw> (7940186)
-7.048000000000000e+000

>  <Group> (7940186)
1

>  <Core> (7940186)
383

$$$$
7940184
  -ISIS-  03310818272D

 27 29  0  0  0  0  0  0  0  0999 V2000
    5.7542    3.1833    0.0000 S   0  0  3  0  0  0  0  0  0  0  0  0
    4.4625    4.6667    0.0000 C   0  0  0  0  0  0  0  0  0  0  0  0
    5.1042    3.5583    0.0000 N   0  0  3  0  0  0  0  0  0  0  0  0
    3.8125    5.7917    0.0000 N   0  0  0  0  0  0  0  0  0  0  0  0
    4.4625    5.4167    0.0000 C   0  0  0  0  0  0  0  0  0  0  0  0
    5.1042    4.2917    0.0000 C   0  0  0  0  0  0  0  0  0  0  0  0
    3.1625    5.4167    0.0000 C   0  0  0  0  0  0  0  0  0  0  0  0
    3.8125    4.2917    0.0000 C   0  0  0  0  0  0  0  0  0  0  0  0
    3.1625    4.6667    0.0000 C   0  0  0  0  0  0  0  0  0  0  0  0
    6.2917    3.7083    0.0000 O   0  0  0  0  0  0  0  0  0  0  0  0
    5.3292    2.5625    0.0000 O   0  0  0  0  0  0  0  0  0  0  0  0
    4.4625    3.1833    0.0000 C   0  0  0  0  0  0  0  0  0  0  0  0
    2.5042    5.7917    0.0000 C   0  0  0  0  0  0  0  0  0  0  0  0
    2.5042    4.2917    0.0000 C   0  0  0  0  0  0  0  0  0  0  0  0
    3.8125    3.5583    0.0000 C   0  0  0  0  0  0  0  0  0  0  0  0
    4.4625    2.4333    0.0000 C   0  0  0  0  0  0  0  0  0  0  0  0
    6.3292    2.6958    0.0000 C   0  0  0  0  0  0  0  0  0  0  0  0
    5.1042    5.7917    0.0000 O   0  0  0  0  0  0  0  0  0  0  0  0
    1.8625    5.4167    0.0000 C   0  0  0  0  0  0  0  0  0  0  0  0
    3.1625    2.4333    0.0000 C   0  0  0  0  0  0  0  0  0  0  0  0
    1.8625    4.6667    0.0000 C   0  0  0  0  0  0  0  0  0  0  0  0
    3.1625    3.1833    0.0000 C   0  0  0  0  0  0  0  0  0  0  0  0
    3.8125    2.0583    0.0000 C   0  0  0  0  0  0  0  0  0  0  0  0
    2.5042    2.0583    0.0000 O   0  0  0  0  0  0  0  0  0  0  0  0
    1.2125    5.7917    0.0000 C   0  0  0  0  0  0  0  0  0  0  0  0
    2.5042    1.3083    0.0000 C   0  0  0  0  0  0  0  0  0  0  0  0
    1.8625    0.9333    0.0000 C   0  0  0  0  0  0  0  0  0  0  0  0
  2  6  1  0  0  0  0
  3  1  1  0  0  0  0
  4  5  2  0  0  0  0
  5  2  1  0  0  0  0
  6  3  1  0  0  0  0
  7  9  2  0  0  0  0
  8  2  2  0  0  0  0
  9  8  1  0  0  0  0
 10  1  2  0  0  0  0
 11  1  2  0  0  0  0
 12  3  1  0  0  0  0
 13  7  1  0  0  0  0
 14  9  1  0  0  0  0
 15 12  1  0  0  0  0
 16 12  2  0  0  0  0
 17  1  1  0  0  0  0
 18  5  1  0  0  0  0
 19 21  1  0  0  0  0
 20 23  2  0  0  0  0
 21 14  2  0  0  0  0
 22 15  2  0  0  0  0
 23 16  1  0  0  0  0
 24 20  1  0  0  0  0
 25 19  1  0  0  0  0
 26 24  1  0  0  0  0
 27 26  1  0  0  0  0
 20 22  1  0  0  0  0
  4  7  1  0  0  0  0
 13 19  2  0  0  0  0
M  END
>  <ID> (7940184)
7940184

>  <Supplier> (7940184)
ChemBridge

>  <clogP> (7940184)
3.960000000000000e+000

>  <RB> (7940184)
3

>  <tPSA> (7940184)
7.973000000000000e+001

>  <Hacc> (7940184)
5

>  <Hdon> (7940184)
1

>  <LogSw> (7940184)
-5.399000000000000e+000

>  <Group> (7940184)
2

$$$$
7131670
  -ISIS-  03310818252D

 27 30  0  0  0  0  0  0  0  0999 V2000
   -0.7833    1.2958    0.0000 N   0  0  3  0  0  0  0  0  0  0  0  0
   -0.5333    0.5083    0.0000 C   0  0  0  0  0  0  0  0  0  0  0  0
   -0.1208    1.7750    0.0000 C   0  0  0  0  0  0  0  0  0  0  0  0
    0.5500    1.2958    0.0000 C   0  0  0  0  0  0  0  0  0  0  0  0
    0.2917    0.5083    0.0000 N   0  0  0  0  0  0  0  0  0  0  0  0
    1.3375    1.5458    0.0000 C   0  0  0  0  0  0  0  0  0  0  0  0
    1.5042    2.3500    0.0000 C   0  0  0  0  0  0  0  0  0  0  0  0
    2.4625    3.4083    0.0000 C   0  0  0  0  0  0  0  0  0  0  0  0
    1.8542    3.9625    0.0000 C   0  0  0  0  0  0  0  0  0  0  0  0
    1.0667    3.7083    0.0000 C   0  0  0  0  0  0  0  0  0  0  0  0
   -1.5708    1.5458    0.0000 C   0  0  0  0  0  0  0  0  0  0  0  0
    2.2917    2.6000    0.0000 C   0  0  0  0  0  0  0  0  0  0  0  0
    0.8917    2.9000    0.0000 C   0  0  0  0  0  0  0  0  0  0  0  0
   -1.0208   -0.1542    0.0000 O   0  0  0  0  0  0  0  0  0  0  0  0
    1.8500    4.7792    0.0000 O   0  0  0  0  0  0  0  0  0  0  0  0
    0.5792    4.3667    0.0000 O   0  0  0  0  0  0  0  0  0  0  0  0
   -0.1208    2.6000    0.0000 O   0  0  0  0  0  0  0  0  0  0  0  0
    1.0625    5.0292    0.0000 C   0  0  0  0  0  0  0  0  0  0  0  0
   -1.7458    2.3500    0.0000 C   0  0  0  0  0  0  0  0  0  0  0  0
   -2.0750    3.9708    0.0000 C   0  0  0  0  0  0  0  0  0  0  0  0
    2.9000    2.0500    0.0000 O   0  0  0  0  0  0  0  0  0  0  0  0
   -2.2500    4.7750    0.0000 F   0  0  0  0  0  0  0  0  0  0  0  0
   -1.1250    2.9083    0.0000 C   0  0  0  0  0  0  0  0  0  0  0  0
   -2.5208    2.6083    0.0000 C   0  0  0  0  0  0  0  0  0  0  0  0
   -1.2958    3.7125    0.0000 C   0  0  0  0  0  0  0  0  0  0  0  0
   -2.6958    3.4208    0.0000 C   0  0  0  0  0  0  0  0  0  0  0  0
    3.6875    2.3000    0.0000 C   0  0  0  0  0  0  0  0  0  0  0  0
  2  1  1  0  0  0  0
  3  1  1  0  0  0  0
  4  3  1  0  0  0  0
  5  2  1  0  0  0  0
  6  4  2  0  0  0  0
  7  6  1  0  0  0  0
  8 12  1  0  0  0  0
  9 10  1  0  0  0  0
 10 13  2  0  0  0  0
 11  1  1  0  0  0  0
 12  7  2  0  0  0  0
 13  7  1  0  0  0  0
 14  2  2  0  0  0  0
 15  9  1  0  0  0  0
 16 10  1  0  0  0  0
 17  3  2  0  0  0  0
 18 16  1  0  0  0  0
 19 11  1  0  0  0  0
 20 26  1  0  0  0  0
 21 12  1  0  0  0  0
 22 20  1  0  0  0  0
 23 19  2  0  0  0  0
 24 19  1  0  0  0  0
 25 23  1  0  0  0  0
 26 24  2  0  0  0  0
 27 21  1  0  0  0  0
  5  4  1  0  0  0  0
 25 20  2  0  0  0  0
  8  9  2  0  0  0  0
 15 18  1  0  0  0  0
M  END
>  <ID> (7131670)
7131670

>  <Supplier> (7131670)
ChemBridge

>  <clogP> (7131670)
2.330000000000000e+000

>  <RB> (7131670)
3

>  <tPSA> (7131670)
7.709999999999999e+001

>  <Hacc> (7131670)
5

>  <Hdon> (7131670)
1

>  <LogSw> (7131670)
-3.890000000000000e+000

>  <Group> (7131670)
1

>  <Core> (7131670)
003

$$$$
9062744
  -ISIS-  03310818282D

 24 26  0  0  0  0  0  0  0  0999 V2000
    2.6125    1.1458    0.0000 C   0  0  0  0  0  0  0  0  0  0  0  0
    3.0542    0.5375    0.0000 N   0  0  0  0  0  0  0  0  0  0  0  0
    3.0542    1.7500    0.0000 N   0  0  0  0  0  0  0  0  0  0  0  0
    3.7667    0.7708    0.0000 N   0  0  3  0  0  0  0  0  0  0  0  0
    3.7667    1.5208    0.0000 N   0  0  0  0  0  0  0  0  0  0  0  0
    4.3750    0.3333    0.0000 C   0  0  0  0  0  0  0  0  0  0  0  0
    1.8625    1.1458    0.0000 C   0  0  0  0  0  0  0  0  0  0  0  0
    5.0625    0.6333    0.0000 C   0  0  0  0  0  0  0  0  0  0  0  0
    7.6417    0.3625    0.0000 C   0  0  0  0  0  0  0  0  0  0  0  0
    1.4875    1.7958    0.0000 C   0  0  0  0  0  0  0  0  0  0  0  0
    5.1375    1.3833    0.0000 O   0  0  0  0  0  0  0  0  0  0  0  0
    8.2500   -0.0792    0.0000 C   0  0  0  0  0  0  0  0  0  0  0  0
    5.6667    0.1958    0.0000 N   0  0  0  0  0  0  0  0  0  0  0  0
    6.3542    0.4958    0.0000 C   0  0  0  0  0  0  0  0  0  0  0  0
    6.9542    0.0583    0.0000 C   0  0  0  0  0  0  0  0  0  0  0  0
    1.4875    0.4958    0.0000 C   0  0  0  0  0  0  0  0  0  0  0  0
    7.7167    1.1083    0.0000 C   0  0  0  0  0  0  0  0  0  0  0  0
    1.8625    2.4458    0.0000 C   0  0  0  0  0  0  0  0  0  0  0  0
    0.7375    1.7958    0.0000 C   0  0  0  0  0  0  0  0  0  0  0  0
    8.9375    0.2250    0.0000 C   0  0  0  0  0  0  0  0  0  0  0  0
    0.7375    0.4958    0.0000 C   0  0  0  0  0  0  0  0  0  0  0  0
    8.4042    1.4125    0.0000 C   0  0  0  0  0  0  0  0  0  0  0  0
    9.0125    0.9708    0.0000 C   0  0  0  0  0  0  0  0  0  0  0  0
    0.3625    1.1458    0.0000 C   0  0  0  0  0  0  0  0  0  0  0  0
  2  1  2  0  0  0  0
  3  1  1  0  0  0  0
  4  2  1  0  0  0  0
  5  3  2  0  0  0  0
  6  4  1  0  0  0  0
  7  1  1  0  0  0  0
  8  6  1  0  0  0  0
  9 15  1  0  0  0  0
 10  7  2  0  0  0  0
 11  8  2  0  0  0  0
 12  9  2  0  0  0  0
 13  8  1  0  0  0  0
 14 13  1  0  0  0  0
 15 14  1  0  0  0  0
 16  7  1  0  0  0  0
 17  9  1  0  0  0  0
 18 10  1  0  0  0  0
 19 10  1  0  0  0  0
 20 12  1  0  0  0  0
 21 16  2  0  0  0  0
 22 17  1  0  0  0  0
 23 22  1  0  0  0  0
 24 21  1  0  0  0  0
  5  4  1  0  0  0  0
 24 19  2  0  0  0  0
 23 20  1  0  0  0  0
M  END
>  <ID> (9062744)
9062744

>  <Supplier> (9062744)
ChemBridge

>  <clogP> (9062744)
3.669000000000000e+000

>  <RB> (9062744)
6

>  <tPSA> (9062744)
7.270000000000000e+001

>  <Hacc> (9062744)
4

>  <Hdon> (9062744)
1

>  <LogSw> (9062744)
-4.592000000000000e+000

>  <Group> (9062744)
1

>  <Core> (9062744)
348

$$$$
7940180
  -ISIS-  03310818272D

 35 40  0  0  0  0  0  0  0  0999 V2000
    2.5167    1.4375    0.0000 N   0  0  3  0  0  0  0  0  0  0  0  0
    2.8250    2.1250    0.0000 C   0  0  0  0  0  0  0  0  0  0  0  0
    1.7750    1.5208    0.0000 C   0  0  0  0  0  0  0  0  0  0  0  0
    1.6167    3.7500    0.0000 C   0  0  3  0  0  0  0  0  0  0  0  0
    0.9667    3.3750    0.0000 C   0  0  3  0  0  0  0  0  0  0  0  0
    2.8917    0.7958    0.0000 N   0  0  3  0  0  0  0  0  0  0  0  0
    2.2667    2.6250    0.0000 C   0  0  3  0  0  0  0  0  0  0  0  0
    1.6167    2.2500    0.0000 C   0  0  3  0  0  0  0  0  0  0  0  0
    1.6167    3.0000    0.0000 C   0  0  3  0  0  0  0  0  0  0  0  0
    0.9667    2.6250    0.0000 C   0  0  3  0  0  0  0  0  0  0  0  0
    0.9667    4.1167    0.0000 C   0  0  0  0  0  0  0  0  0  0  0  0
    2.5167    0.1458    0.0000 C   0  0  0  0  0  0  0  0  0  0  0  0
    3.6417    0.7958    0.0000 C   0  0  0  0  0  0  0  0  0  0  0  0
    0.3167    2.2500    0.0000 C   0  0  0  0  0  0  0  0  0  0  0  0
    0.5125    2.9833    0.0000 C   0  0  0  0  0  0  0  0  0  0  0  0
    4.0167    1.4375    0.0000 C   0  0  0  0  0  0  0  0  0  0  0  0
    1.2667    0.9625    0.0000 O   0  0  0  0  0  0  0  0  0  0  0  0
    3.5542    2.2833    0.0000 O   0  0  0  0  0  0  0  0  0  0  0  0
    2.8917   -0.5042    0.0000 C   0  0  0  0  0  0  0  0  0  0  0  0
    4.7667    1.4375    0.0000 C   0  0  0  0  0  0  0  0  0  0  0  0
    1.7667    0.1458    0.0000 O   0  0  0  0  0  0  0  0  0  0  0  0
    5.1417    2.0875    0.0000 C   0  0  0  0  0  0  0  0  0  0  0  0
    3.7542    1.8958    0.0000 O   0  0  0  0  0  0  0  0  0  0  0  0
    2.5167   -1.1542    0.0000 C   0  0  0  0  0  0  0  0  0  0  0  0
    3.6417   -0.5042    0.0000 C   0  0  0  0  0  0  0  0  0  0  0  0
    3.6417   -1.8042    0.0000 C   0  0  0  0  0  0  0  0  0  0  0  0
    5.8917    2.0875    0.0000 C   0  0  0  0  0  0  0  0  0  0  0  0
    2.8917   -1.8042    0.0000 C   0  0  0  0  0  0  0  0  0  0  0  0
    4.0167   -1.1542    0.0000 C   0  0  0  0  0  0  0  0  0  0  0  0
    4.0167   -2.4542    0.0000 Cl  0  0  0  0  0  0  0  0  0  0  0  0
    6.2667    2.7375    0.0000 O   0  0  0  0  0  0  0  0  0  0  0  0
    5.1417    0.7958    0.0000 C   0  0  0  0  0  0  0  0  0  0  0  0
    5.8917    0.7958    0.0000 C   0  0  0  0  0  0  0  0  0  0  0  0
    6.2667    1.4375    0.0000 C   0  0  0  0  0  0  0  0  0  0  0  0
    7.0167    2.7375    0.0000 C   0  0  0  0  0  0  0  0  0  0  0  0
  2  1  1  0  0  0  0
  3  1  1  0  0  0  0
  4  9  1  0  0  0  0
  5 10  1  0  0  0  0
  6  1  1  0  0  0  0
  7  2  1  0  0  0  0
  8  3  1  0  0  0  0
  9  7  1  0  0  0  0
 10  8  1  0  0  0  0
 11  5  1  0  0  0  0
 12  6  1  0  0  0  0
 13  6  1  0  0  0  0
 14 10  1  0  0  0  0
 15  9  1  0  0  0  0
 16 13  1  0  0  0  0
 17  3  2  0  0  0  0
 18  2  2  0  0  0  0
 19 12  1  0  0  0  0
 20 16  1  0  0  0  0
 21 12  2  0  0  0  0
 22 20  1  0  0  0  0
 23 16  2  0  0  0  0
 24 19  2  0  0  0  0
 25 19  1  0  0  0  0
 26 29  1  0  0  0  0
 27 22  2  0  0  0  0
 28 24  1  0  0  0  0
 29 25  2  0  0  0  0
 30 26  1  0  0  0  0
 31 27  1  0  0  0  0
 32 20  2  0  0  0  0
 33 32  1  0  0  0  0
 34 33  2  0  0  0  0
 35 31  1  0  0  0  0
  7  8  1  0  0  0  0
  5  4  1  0  0  0  0
 15 14  2  0  0  0  0
 28 26  2  0  0  0  0
  4 11  1  0  0  0  0
 27 34  1  0  0  0  0
M  END
>  <ID> (7940180)
7940180

>  <Supplier> (7940180)
ChemBridge

>  <clogP> (7940180)
4.039000000000002e+000

>  <RB> (7940180)
5

>  <tPSA> (7940180)
8.399000000000002e+001

>  <Hacc> (7940180)
5

>  <Hdon> (7940180)
0

>  <LogSw> (7940180)
-6.226999999999999e+000

>  <Group> (7940180)
1

>  <Core> (7940180)
311

$$$$
7940181
  -ISIS-  03310818272D

 29 31  0  0  0  0  0  0  0  0999 V2000
    6.7042    1.7708    0.0000 S   0  0  3  0  0  0  0  0  0  0  0  0
    7.0792    2.4208    0.0000 C   0  0  0  0  0  0  0  0  0  0  0  0
    5.9792    1.9583    0.0000 N   0  0  3  0  0  0  0  0  0  0  0  0
    3.8125    2.5458    0.0000 C   0  0  0  0  0  0  0  0  0  0  0  0
    7.8292    2.4208    0.0000 C   0  0  0  0  0  0  0  0  0  0  0  0
    3.2792    2.0208    0.0000 N   0  0  0  0  0  0  0  0  0  0  0  0
    6.4500    1.0583    0.0000 O   0  0  0  0  0  0  0  0  0  0  0  0
    7.3875    1.4500    0.0000 O   0  0  0  0  0  0  0  0  0  0  0  0
    6.7042    3.0625    0.0000 C   0  0  0  0  0  0  0  0  0  0  0  0
    4.5292    2.3458    0.0000 C   0  0  3  0  0  0  0  0  0  0  0  0
    5.4542    1.4333    0.0000 C   0  0  0  0  0  0  0  0  0  0  0  0
    5.7917    2.6833    0.0000 C   0  0  0  0  0  0  0  0  0  0  0  0
    2.5542    2.2083    0.0000 C   0  0  0  0  0  0  0  0  0  0  0  0
    3.6167    3.2708    0.0000 O   0  0  0  0  0  0  0  0  0  0  0  0
    2.3625    2.9333    0.0000 C   0  0  0  0  0  0  0  0  0  0  0  0
    5.0667    2.8833    0.0000 C   0  0  0  0  0  0  0  0  0  0  0  0
    4.7292    1.6250    0.0000 C   0  0  0  0  0  0  0  0  0  0  0  0
    7.0792    3.7125    0.0000 C   0  0  0  0  0  0  0  0  0  0  0  0
    8.2042    3.0625    0.0000 C   0  0  0  0  0  0  0  0  0  0  0  0
    1.6375    3.1250    0.0000 C   0  0  0  0  0  0  0  0  0  0  0  0
    7.8292    3.7125    0.0000 C   0  0  0  0  0  0  0  0  0  0  0  0
    1.4417    3.8583    0.0000 F   0  0  0  0  0  0  0  0  0  0  0  0
    5.9542    3.0625    0.0000 O   0  0  0  0  0  0  0  0  0  0  0  0
    8.9542    3.0625    0.0000 O   0  0  0  0  0  0  0  0  0  0  0  0
    1.3000    1.8708    0.0000 C   0  0  0  0  0  0  0  0  0  0  0  0
    2.0250    1.6750    0.0000 C   0  0  0  0  0  0  0  0  0  0  0  0
    1.1042    2.5958    0.0000 C   0  0  0  0  0  0  0  0  0  0  0  0
    5.5792    3.7125    0.0000 C   0  0  0  0  0  0  0  0  0  0  0  0
    9.3292    3.7125    0.0000 C   0  0  0  0  0  0  0  0  0  0  0  0
  2  1  1  0  0  0  0
  3  1  1  0  0  0  0
  4 10  1  0  0  0  0
  5  2  1  0  0  0  0
  6  4  1  0  0  0  0
  7  1  2  0  0  0  0
  8  1  2  0  0  0  0
  9  2  2  0  0  0  0
 10 16  1  0  0  0  0
 11  3  1  0  0  0  0
 12  3  1  0  0  0  0
 13  6  1  0  0  0  0
 14  4  2  0  0  0  0
 15 13  2  0  0  0  0
 16 12  1  0  0  0  0
 17 11  1  0  0  0  0
 18  9  1  0  0  0  0
 19  5  2  0  0  0  0
 20 15  1  0  0  0  0
 21 18  2  0  0  0  0
 22 20  1  0  0  0  0
 23  9  1  0  0  0  0
 24 19  1  0  0  0  0
 25 26  2  0  0  0  0
 26 13  1  0  0  0  0
 27 25  1  0  0  0  0
 28 23  1  0  0  0  0
 29 24  1  0  0  0  0
 17 10  1  0  0  0  0
 21 19  1  0  0  0  0
 20 27  2  0  0  0  0
M  END
>  <ID> (7940181)
7940181

>  <Supplier> (7940181)
ChemBridge

>  <clogP> (7940181)
2.511000000000000e+000

>  <RB> (7940181)
3

>  <tPSA> (7940181)
8.494000000000000e+001

>  <Hacc> (7940181)
6

>  <Hdon> (7940181)
1

>  <LogSw> (7940181)
-4.424000000000000e+000

>  <Group> (7940181)
3

>  <Core> (7940181)
050

$$$$
6046585
  -ISIS-  03310818232D

 25 28  0  0  0  0  0  0  0  0999 V2000
    1.5042   -2.7542    0.0000 C   0  0  3  0  0  0  0  0  0  0  0  0
    1.0292   -2.5000    0.0000 C   0  0  3  0  0  0  0  0  0  0  0  0
    1.0292   -1.9792    0.0000 C   0  0  3  0  0  0  0  0  0  0  0  0
    1.9667   -2.5000    0.0000 C   0  0  3  0  0  0  0  0  0  0  0  0
    1.9500   -1.9542    0.0000 C   0  0  3  0  0  0  0  0  0  0  0  0
    1.4875   -1.6792    0.0000 O   0  0  0  0  0  0  0  0  0  0  0  0
    0.5292   -1.7375    0.0000 C   0  0  0  0  0  0  0  0  0  0  0  0
    2.4667   -1.8000    0.0000 O   0  0  0  0  0  0  0  0  0  0  0  0
    2.4667   -2.6542    0.0000 O   0  0  0  0  0  0  0  0  0  0  0  0
    1.4042   -3.2792    0.0000 O   0  0  0  0  0  0  0  0  0  0  0  0
    0.6500   -2.8542    0.0000 O   0  0  0  0  0  0  0  0  0  0  0  0
    2.7667   -2.2167    0.0000 C   0  0  3  0  0  0  0  0  0  0  0  0
    0.8500   -3.3542    0.0000 C   0  0  3  0  0  0  0  0  0  0  0  0
    0.4875   -1.2000    0.0000 N   0  0  0  0  0  0  0  0  0  0  0  0
    0.0875   -2.0375    0.0000 O   0  0  0  0  0  0  0  0  0  0  0  0
    0.0042   -0.9667    0.0000 C   0  0  0  0  0  0  0  0  0  0  0  0
    3.2667   -2.0375    0.0000 C   0  0  0  0  0  0  0  0  0  0  0  0
    2.9667   -2.7167    0.0000 C   0  0  0  0  0  0  0  0  0  0  0  0
    0.3500   -3.5542    0.0000 C   0  0  0  0  0  0  0  0  0  0  0  0
    0.9500   -3.8792    0.0000 C   0  0  0  0  0  0  0  0  0  0  0  0
   -0.0208   -0.4375    0.0000 C   0  0  0  0  0  0  0  0  0  0  0  0
   -0.4333   -1.2667    0.0000 C   0  0  0  0  0  0  0  0  0  0  0  0
   -0.9208   -1.0292    0.0000 C   0  0  0  0  0  0  0  0  0  0  0  0
   -0.5125   -0.1875    0.0000 C   0  0  0  0  0  0  0  0  0  0  0  0
   -0.9625   -0.5000    0.0000 C   0  0  0  0  0  0  0  0  0  0  0  0
  2  1  1  0  0  0  0
  3  2  1  0  0  0  0
  4  1  1  0  0  0  0
  5  4  1  0  0  0  0
  6  5  1  0  0  0  0
  7  3  1  0  0  0  0
  8  5  1  0  0  0  0
  9  4  1  0  0  0  0
 10  1  1  0  0  0  0
 11  2  1  0  0  0  0
 12  9  1  0  0  0  0
 13 10  1  0  0  0  0
 14  7  1  0  0  0  0
 15  7  2  0  0  0  0
 16 14  1  0  0  0  0
 17 12  1  0  0  0  0
 18 12  1  0  0  0  0
 19 13  1  0  0  0  0
 20 13  1  0  0  0  0
 21 16  2  0  0  0  0
 22 16  1  0  0  0  0
 23 22  2  0  0  0  0
 24 21  1  0  0  0  0
 25 23  1  0  0  0  0
 13 11  1  0  0  0  0
 12  8  1  0  0  0  0
  3  6  1  0  0  0  0
 24 25  2  0  0  0  0
M  END
>  <ID> (6046585)
6046585

>  <Supplier> (6046585)
ChemBridge

>  <clogP> (6046585)
2.150000000000000e+000

>  <RB> (6046585)
2

>  <tPSA> (6046585)
7.525000000000000e+001

>  <Hacc> (6046585)
6

>  <Hdon> (6046585)
1

>  <LogSw> (6046585)
-3.584000000000000e+000

>  <Group> (6046585)
3

$$$$
7963467
  -ISIS-  03310818282D

 26 28  0  0  0  0  0  0  0  0999 V2000
    5.4792    2.7583    0.0000 C   0  0  0  0  0  0  0  0  0  0  0  0
    4.8000    3.0625    0.0000 N   0  0  0  0  0  0  0  0  0  0  0  0
    5.4042    2.0083    0.0000 N   0  0  0  0  0  0  0  0  0  0  0  0
    4.2917    2.5083    0.0000 C   0  0  0  0  0  0  0  0  0  0  0  0
    2.3625    2.0583    0.0000 C   0  0  0  0  0  0  0  0  0  0  0  0
    3.1042    1.9750    0.0000 N   0  0  3  0  0  0  0  0  0  0  0  0
    6.1292    3.1333    0.0000 C   0  0  0  0  0  0  0  0  0  0  0  0
    4.6667    1.8583    0.0000 O   0  0  0  0  0  0  0  0  0  0  0  0
    3.5500    2.5833    0.0000 C   0  0  0  0  0  0  0  0  0  0  0  0
    2.0542    2.7375    0.0000 C   0  0  0  0  0  0  0  0  0  0  0  0
    6.7792    2.7583    0.0000 C   0  0  0  0  0  0  0  0  0  0  0  0
    1.9250    1.4458    0.0000 O   0  0  0  0  0  0  0  0  0  0  0  0
    3.4167    1.2958    0.0000 C   0  0  3  0  0  0  0  0  0  0  0  0
    2.5000    3.3458    0.0000 C   0  0  0  0  0  0  0  0  0  0  0  0
    1.3125    2.8208    0.0000 C   0  0  0  0  0  0  0  0  0  0  0  0
    1.4500    4.1042    0.0000 C   0  0  0  0  0  0  0  0  0  0  0  0
    6.7792    2.0083    0.0000 Cl  0  0  0  0  0  0  0  0  0  0  0  0
    1.0042    3.5083    0.0000 C   0  0  0  0  0  0  0  0  0  0  0  0
    2.1917    4.0250    0.0000 C   0  0  0  0  0  0  0  0  0  0  0  0
    1.1417    4.7917    0.0000 Br  0  0  0  0  0  0  0  0  0  0  0  0
    6.1292    3.8833    0.0000 C   0  0  0  0  0  0  0  0  0  0  0  0
    7.4292    3.1333    0.0000 C   0  0  0  0  0  0  0  0  0  0  0  0
    4.1625    1.2125    0.0000 C   0  0  0  0  0  0  0  0  0  0  0  0
    2.9750    0.6833    0.0000 C   0  0  0  0  0  0  0  0  0  0  0  0
    6.7792    4.2500    0.0000 C   0  0  0  0  0  0  0  0  0  0  0  0
    7.4292    3.8833    0.0000 C   0  0  0  0  0  0  0  0  0  0  0  0
  2  1  1  0  0  0  0
  3  1  2  0  0  0  0
  4  2  2  0  0  0  0
  5  6  1  0  0  0  0
  6  9  1  0  0  0  0
  7  1  1  0  0  0  0
  8  3  1  0  0  0  0
  9  4  1  0  0  0  0
 10  5  1  0  0  0  0
 11  7  2  0  0  0  0
 12  5  2  0  0  0  0
[truncated: 2,290,230 more chars]
