# Supplementary material for: FAF-Drugs2: Free ADME/tox filtering tool to assist drug discovery and chemical biology projects
Source: BMC Bioinformatics. 2008 Sep 24;9:396. doi: 10.1186/1471-2105-9-396 (PMC2561050; doi:10.1186/1471-2105-9-396)
Supplement: Additional file 1 — This file contains the FAF-Drugs2 package and user manual. [file 1471-2105-9-396-S1.gz › FAFDrugs2/docs/UserGuide_FAF-Drugs2_fichiers/filelist.xml]

<xml xmlns:o="urn:schemas-microsoft-com:office:office">
 <o:MainFile HRef="../UserGuide_FAF-Drugs2.html"/>
 <o:File HRef="image001.jpg"/>
 <o:File HRef="image002.jpg"/>
 <o:File HRef="filelist.xml"/>
</xml>
